# Supplementary material for: Pan‐cancer atlas of cellular architecture reveals a nearest‐neighbour distance‐associated biomechanical‐immune axis involving CD4+ memory T cells
Source: Clin Transl Med. 2026 Jul 21;16(7):e70742. doi: 10.1002/ctm2.70742 (PMC13388988; doi:10.1002/ctm2.70742)
Supplement: Supplementary file 2 — Supporting Information [file CTM2-16-e70742-s009.xlsx]

## Sheet: cancer_summary_data
Cancer_type_abbreviation	Unique_Images	Total_Observations	Mean_Number	Sequence_Number
BRCA	747	40353	7308.6	1
HER2-BRCA	277	14000	2917.21	2
SLN-BRCA	130	20333	6601.5	3
CCRCC	326	7084	14697.8	4
Non-CCRCC	127	3205	9359.93	5
CM	254	12939	8501.73	6
COAD	372	10799	25032.2	7
CRC	202	4048	24903.3	8
DLBCL	183	12848	26794.6	9
GBM	535	20491	9522.55	10
Glioma	84	3920	51808.7	11
GEC	21	620	14088.8	12
HGSOC	335	15384	19851	13
LCA	126	3315	19653.9	14
NLST	144	22686	20032.4	15
LSCC	675	29248	29285.7	16
LUAD	1129	129354	4515.84	17
PCA	747	1792	25077.2	18
PDA	316	9560	9261.1	19
SAR	296	11885	11804.2	20
UCEC	884	20282	16225.3	21

## Sheet: total_area_summary
Cancer_type_abbreviation	Total_Area	Mean_Area	Median_Area	Observations	SD_Area	Sequence_Number
BRCA	5.76094e+10	1.42764e+06	24438.9	40353	1.47714e+07	1
HER2-BRCA	9.02829e+09	644878	25792.4	14000	1.30153e+07	2
SLN-BRCA	1.54924e+10	761932	23855.3	20333	7.21253e+06	3
CCRCC	1.5916e+10	2.24675e+06	26447.4	7084	1.24111e+07	4
Non-CCRCC	4.45713e+09	1.39068e+06	27770.2	3205	7.50386e+06	5
CM	2.1001e+10	1.62308e+06	22785.4	12939	1.05895e+07	6
COAD	4.14289e+10	3.83636e+06	23041.8	10799	2.47982e+07	7
CRC	1.73721e+10	4.29152e+06	28344.1	4048	4.3459e+07	8
DLBCL	3.65875e+10	2.84772e+06	29798.3	12848	2.32116e+07	9
GBM	2.89196e+10	1.41133e+06	24108.7	20491	9.974e+06	10
Glioma	2.51556e+10	6.41725e+06	26356.5	3920	4.65476e+07	11
GEC	1.04872e+09	1.69149e+06	35013	620	1.77819e+07	12
HGSOC	4.77502e+10	3.10389e+06	27031.6	15384	2.3449e+07	13
LCA	8.21694e+09	2.47872e+06	38641.8	3315	2.01701e+07	14
NLST	7.32094e+10	3.22708e+06	25134.1	22686	3.00937e+07	15
LSCC	1.35459e+11	4.63141e+06	23433.7	29248	2.7735e+07	16
LUAD	9.52173e+10	736099	24415.4	129354	9.40075e+06	17
PCA	1.22149e+10	6.81633e+06	0	1792	2.18568e+07	18
PDA	1.42223e+10	1.48768e+06	27103	9560	8.65496e+06	19
SAR	2.41915e+10	2.03546e+06	24167.5	11885	1.70536e+07	20
UCEC	4.61837e+10	2.27708e+06	29140	20282	1.2765e+07	21

## Sheet: total_cells_summary
Cancer_type_abbreviation	Total_Number	Count	Mean_Number	Sequence_Number
BRCA	294923787	40353	7308.6	1
HER2-BRCA	40840995	14000	2917.21	2
SLN-BRCA	134228213	20333	6601.5	3
CCRCC	104119029	7084	14697.8	4
Non-CCRCC	29998570	3205	9359.93	5
CM	110003919	12939	8501.73	6
COAD	270323214	10799	25032.2	7
CRC	100808442	4048	24903.3	8
DLBCL	344257635	12848	26794.6	9
GBM	195126615	20491	9522.55	10
Glioma	203090175	3920	51808.7	11
GEC	8735066	620	14088.8	12
HGSOC	305387872	15384	19851	13
LCA	65152636	3315	19653.9	14
NLST	454453940	22686	20032.4	15
LSCC	856548601	29248	29285.7	16
LUAD	584142074	129354	4515.84	17
PCA	44938392	1792	25077.2	18
PDA	88536092	9560	9261.1	19
SAR	140293280	11885	11804.2	20
UCEC	329082424	20282	16225.3	21

## Sheet: image_diversity_data
Image	Cancer_type_abbreviation	Sequence_Number	Unique_DFs	Total_Observations	Diversity_Score	Log_Diversity
01BR001-0684a407-f446-486d-9160-b483cb	BRCA	1	28	28	28	1.4624
01BR001-09b84012-cb83-4c2e-a33b-ebdb1b	BRCA	1	5	5	5	0.778151
01BR001-17d55745-4ab3-4a80-a182-af938b	BRCA	1	10	10	10	1.04139
01BR001-45196bfe-2f9f-41ff-beea-df78b6	BRCA	1	16	16	16	1.23045
01BR001-4ffefc66-d0ba-4a36-b4fa-35bd91	BRCA	1	30	30	30	1.49136
01BR001-52216745-06b5-4ac9-b8a8-a6924d	BRCA	1	27	27	27	1.44716
01BR001-fe90ef44-d17c-4ff7-877d-2c7fcb	BRCA	1	18	18	18	1.27875
01BR002-0b64dd36-3cfb-4e31-8a26-d37866	BRCA	1	53	53	53	1.73239
01BR002-5a2a6cb6-59c1-4eda-b0f2-fbf2b6	BRCA	1	86	86	86	1.93952
01BR002-667de632-63d3-4223-8334-c4155b	BRCA	1	73	73	73	1.86923
01BR002-83898f5d-c87e-4ec6-8a25-1cf576	BRCA	1	101	101	101	2.0086
01BR002-f68313ca-6e2b-41b5-9d02-853ae7	BRCA	1	111	111	111	2.04922
01BR003-0425fe9f-d3ae-4e71-9372-1b73d4	BRCA	1	66	66	66	1.82607
01BR003-19299cee-41ba-48e4-82ad-263d3f	BRCA	1	31	31	31	1.50515
01BR003-eae8f322-03f0-46f6-b36b-3fa6e9	BRCA	1	43	43	43	1.64345
01BR004-2c00fa38-587e-4970-bfe9-bf375b	BRCA	1	36	36	36	1.5682
01BR004-49080be7-6c0b-4c95-9bbe-03a058	BRCA	1	112	112	112	2.05308
01BR004-7f5a251d-462c-4736-834c-b1cdb9	BRCA	1	97	97	97	1.99123
01BR005-1cfa51af-8211-4c1c-bf5c-2f4548	BRCA	1	23	23	23	1.38021
01BR005-4e80b255-ed2f-447b-be2b-d87e9c	BRCA	1	34	34	34	1.54407
01BR005-4f3046a6-4891-45ea-a1af-98ea7e	BRCA	1	42	42	42	1.63347
01BR005-51fb9684-4966-4e0a-a682-9c2ae1	BRCA	1	75	75	75	1.88081
01BR005-6d883e20-4471-433b-ac6b-9490b9	BRCA	1	27	27	27	1.44716
01BR005-872f889e-ac88-4f9e-943c-f647f0	BRCA	1	37	37	37	1.57978
01BR006-349abac7-e30b-4445-a914-0cf2b9	BRCA	1	25	25	25	1.41497
01BR006-aa6d8c5a-8224-4f8d-9bf2-adbcc3	BRCA	1	53	53	53	1.73239
01BR006-c3ed4059-c3fe-4e9b-9f06-c2ada7	BRCA	1	130	130	130	2.11727
01BR006-e5a9b19d-e95a-410b-a5d3-32fdd0	BRCA	1	63	63	63	1.80618
01BR006-f15a2974-361a-4f79-ad14-79c466	BRCA	1	31	31	31	1.50515
01BR007-2d4dbc39-36b2-4255-9907-4731d2	BRCA	1	27	27	27	1.44716
01BR007-a0c135c6-bf42-4aeb-8878-43c565	BRCA	1	60	60	60	1.78533
01BR007-df4aadb5-3e1e-4753-9d46-006e96	BRCA	1	541	541	541	2.734
01BR008-32269c0c-3ca2-4de1-b314-e9b07c	BRCA	1	106	106	106	2.02938
01BR008-352b41b1-f229-45ff-8a6f-fc1e83	BRCA	1	153	153	153	2.18752
01BR008-6c59aee1-e310-476f-a15f-d42cb0	BRCA	1	81	81	81	1.91381
01BR008-cfa2809f-5468-4457-870c-467c39	BRCA	1	35	35	35	1.5563
01BR008-f8dad8a9-2787-4940-804b-17d53e	BRCA	1	74	74	74	1.87506
01BR009-0ecabbfa-8095-4875-acdb-051582	BRCA	1	6	6	6	0.845098
01BR009-91dc9191-3581-483a-819d-090a8b	BRCA	1	30	30	30	1.49136
01BR009-be7b98ff-aced-4197-9295-245469	BRCA	1	88	88	88	1.94939
01BR010-26ecef2d-fcf3-4b85-9647-5e5d29	BRCA	1	14	14	14	1.17609
01BR010-6a7b1cca-d727-4f7e-b4cf-b1dc68	BRCA	1	84	84	84	1.92942
01BR010-756e7cd6-ecc6-4f07-9b66-080b95	BRCA	1	16	16	16	1.23045
01BR011-7f3c5c50-0d4d-41aa-8eac-530eeb	BRCA	1	49	49	49	1.69897
01BR011-8cc6bb43-0574-4a18-9fc0-a580a5	BRCA	1	59	59	59	1.77815
01BR011-9de77266-36f0-4083-8c14-90cfe3	BRCA	1	25	25	25	1.41497
01BR011-e95600bc-eafd-4123-ad54-e62aa1	BRCA	1	36	36	36	1.5682
01BR011-f3ee26e4-9833-4efd-86ef-a5d419	BRCA	1	68	68	68	1.83885
01BR012-21fdbade-9079-479b-8713-f40608	BRCA	1	66	66	66	1.82607
01BR012-834e86a4-5e1d-46ec-80e1-c3a6ac	BRCA	1	62	62	62	1.79934
01BR012-dc406ebc-19a2-4e83-8a77-562c99	BRCA	1	3	3	3	0.60206
01BR013-222cf352-ff97-429d-8359-7ec2d8	BRCA	1	95	95	95	1.98227
01BR013-c9180e2d-1d6f-4430-ae1c-840473	BRCA	1	116	116	116	2.06819
01BR014-3dd3ad42-624f-461c-92e9-eccd6d	BRCA	1	87	87	87	1.94448
01BR014-832ed7e4-1658-44da-b552-1adfc8	BRCA	1	49	49	49	1.69897
01BR014-c6ae71a6-744d-4605-a996-422a24	BRCA	1	38	38	38	1.59106
01BR014-fa035d3c-3de4-4472-9a6a-9b271b	BRCA	1	75	75	75	1.88081
01BR015-3746a6f5-1f2d-40f8-890e-bbec91	BRCA	1	53	53	53	1.73239
01BR015-42cc89e1-a896-4f57-b8d9-e7fe56	BRCA	1	68	68	68	1.83885
01BR015-ab0986a3-3894-4b82-90de-77df10	BRCA	1	21	21	21	1.34242
01BR015-cbc186aa-f67c-4c0b-a011-7cfe3a	BRCA	1	128	128	128	2.11059
01BR015-d2f462c3-78f9-4e62-896e-feeb89	BRCA	1	50	50	50	1.70757
01BR015-f5e22727-85d9-44c4-8143-141fa7	BRCA	1	60	60	60	1.78533
01BR016-2e5cb1ee-8953-4265-b5d4-764a7c	BRCA	1	23	23	23	1.38021
01BR016-4b3b0f03-c130-4b5b-91fe-88db19	BRCA	1	138	138	138	2.14301
01BR016-e9031735-50b4-4da9-b585-69d61c	BRCA	1	123	123	123	2.09342
01BR017-09659708-7747-4d59-a3b9-e221e0	BRCA	1	20	20	20	1.32222
01BR017-0c7c8dfb-ef95-4fee-a695-63b786	BRCA	1	3	3	3	0.60206
01BR018-372816b0-b5d0-437a-bad7-4720f4	BRCA	1	18	18	18	1.27875
01BR018-b617ca44-7efc-44b7-8198-177cf0	BRCA	1	20	20	20	1.32222
01BR018-d154d194-2b08-46d4-a199-84cfb8	BRCA	1	43	43	43	1.64345
01BR018-ff622e7e-eaaa-4118-98a8-888e03	BRCA	1	5	5	5	0.778151
01BR019-4bb98910-0693-4c91-8fc2-158ac5	BRCA	1	20	20	20	1.32222
01BR019-82e14328-90df-430a-a7d5-a426b7	BRCA	1	25	25	25	1.41497
01BR019-874b3909-bbd9-47cd-87f9-97954a	BRCA	1	29	29	29	1.47712
01BR019-9ce2d97b-7e81-46ad-90b2-eadb44	BRCA	1	123	123	123	2.09342
01BR020-3fd68501-514a-4a30-9ce1-2fca26	BRCA	1	17	17	17	1.25527
01BR020-7fb8fff9-3bad-4380-9cd8-87424a	BRCA	1	54	54	54	1.74036
01BR020-ae39e0b3-ea37-47e0-a0bc-94be4e	BRCA	1	127	127	127	2.10721
01BR020-f13b2dff-9f46-4c80-aaad-611a77	BRCA	1	46	46	46	1.6721
01BR020-f594968c-3bc6-4d05-9499-99a6ad	BRCA	1	32	32	32	1.51851
01BR021-09ebcce5-7475-4320-9271-0e9ff6	BRCA	1	61	61	61	1.79239
01BR021-0cd79d93-6e84-494b-a511-854399	BRCA	1	4	4	4	0.69897
01BR021-63f8c75e-a7be-485f-9206-98e48c	BRCA	1	13	13	13	1.14613
01BR021-70c61b95-85f4-4735-b91c-7b18a4	BRCA	1	8	8	8	0.954243
01BR021-76c4e1e5-d66b-43dd-bc87-e35146	BRCA	1	15	15	15	1.20412
01BR022-861ba961-60a0-47c1-833f-38912a	BRCA	1	50	50	50	1.70757
01BR022-8639d705-91c7-4a8f-9304-005381	BRCA	1	90	90	90	1.95904
01BR022-945aa1a9-07b9-40c2-99cf-8ab953	BRCA	1	74	74	74	1.87506
01BR022-9a8cab8b-fd7f-4a47-a433-e36bae	BRCA	1	14	14	14	1.17609
01BR022-bf1e6372-ae54-443f-b8d1-4bd8d9	BRCA	1	105	105	105	2.02531
01BR023-7aa930f5-4933-4cea-9f24-a132f7	BRCA	1	59	59	59	1.77815
01BR023-87192ab5-9b6a-405d-8dbd-9daf7e	BRCA	1	25	25	25	1.41497
01BR023-c875a9a4-035f-425a-9348-26129c	BRCA	1	4	4	4	0.69897
01BR023-d57e2812-f7df-454f-b392-5dd75f	BRCA	1	58	58	58	1.77085
01BR023-ff090d2c-4e0e-4d86-8412-f5e392	BRCA	1	46	46	46	1.6721
01BR024-37f75ca4-0b11-4781-8f9d-7453dd	BRCA	1	33	33	33	1.53148
01BR024-59e4eb5d-dda7-4f60-aaef-e413a5	BRCA	1	54	54	54	1.74036
01BR024-650b3f99-a50d-4368-a3c8-4113d7	BRCA	1	154	154	154	2.19033
01BR024-a472aa1b-2e12-4674-b710-7685a3	BRCA	1	45	45	45	1.66276
01BR025-6bff7669-f33e-49b3-9567-0c397e	BRCA	1	137	137	137	2.13988
01BR025-8592b456-77df-4bb5-989a-304771	BRCA	1	11	11	11	1.07918
01BR025-8d33866a-54b1-4fba-ae84-ef4324	BRCA	1	23	23	23	1.38021
01BR025-a93bcee2-8d3b-4665-90c7-0119aa	BRCA	1	184	184	184	2.26717
01BR025-bc811591-bfa9-424d-bb69-895fdd	BRCA	1	64	64	64	1.81291
01BR025-d6d42051-ad8e-4fb2-8cfc-829353	BRCA	1	13	13	13	1.14613
01BR026-0f9b1f0c-742d-453d-9232-c7cc0c	BRCA	1	7	7	7	0.90309
01BR026-58a48d14-52ae-42b3-9d12-6bc844	BRCA	1	2	2	2	0.477121
01BR026-884659ef-cce7-4b4a-b28b-0e1f49	BRCA	1	9	9	9	1
01BR027-0ad3c4d2-928f-435e-aca3-b5587a	BRCA	1	74	74	74	1.87506
01BR027-1990853a-0e82-40b3-a025-91cdc1	BRCA	1	8	8	8	0.954243
01BR027-1ee8127a-ff87-49fe-a2f4-398d08	BRCA	1	64	64	64	1.81291
01BR027-64ee175f-f3ce-446e-bbf4-9b6fa8	BRCA	1	97	97	97	1.99123
01BR027-ba7369f0-13fd-47be-b680-ecc260	BRCA	1	9	9	9	1
01BR027-be05f040-6265-45bf-98bd-c93df2	BRCA	1	5	5	5	0.778151
01BR027-c8c553f4-d32e-4363-b3b4-754b8e	BRCA	1	3	3	3	0.60206
01BR028-2859f763-ba03-4526-9710-e46a33	BRCA	1	97	97	97	1.99123
01BR028-44ce2971-b172-4d13-bec3-d0916d	BRCA	1	72	72	72	1.86332
01BR028-667bbd6f-4592-4331-a773-051ca5	BRCA	1	92	92	92	1.96848
01BR028-79010153-93f4-40df-90a4-d7601c	BRCA	1	44	44	44	1.65321
01BR028-d2f31f8e-0491-4967-b38b-4da025	BRCA	1	62	62	62	1.79934
01BR029-09f12c88-ce45-4b9d-b191-806b71	BRCA	1	11	11	11	1.07918
01BR029-28d8359f-5233-400f-b71e-54c178	BRCA	1	17	17	17	1.25527
01BR029-2dc3ae3c-1554-4873-b29e-af5b89	BRCA	1	27	27	27	1.44716
01BR029-84e85721-7bc4-4f0c-a365-28fef5	BRCA	1	26	26	26	1.43136
01BR029-defa9d50-1ac4-48bc-ae71-182e3c	BRCA	1	50	50	50	1.70757
01BR030-1f5a9aad-61a1-4a64-a9b0-38cd2b	BRCA	1	3	3	3	0.60206
01BR030-6e598525-34d9-4355-af70-e56f92	BRCA	1	2	2	2	0.477121
01BR030-cd28e2a2-dfc4-4176-a77c-388162	BRCA	1	9	9	9	1
01BR030-e9ac0447-658b-4d4f-a6b5-f0e546	BRCA	1	10	10	10	1.04139
01BR030-f3cf4b6c-c7bc-42cb-a005-99e924	BRCA	1	10	10	10	1.04139
01BR031-223a7222-d281-4bc3-865b-f774e2	BRCA	1	1	1	1	0.30103
01BR031-88b01079-a734-48dc-beb6-a7e01e	BRCA	1	17	17	17	1.25527
01BR031-96c52a27-3d9a-49e7-8ae8-a71e7c	BRCA	1	132	132	132	2.12385
01BR031-9a7a5a9a-f268-4cb6-bf68-73ee90	BRCA	1	1	1	1	0.30103
01BR032-05415eac-9d5b-4778-844d-10e87a	BRCA	1	22	22	22	1.36173
01BR032-08cd7236-e3b2-4ff8-a0e4-a29025	BRCA	1	15	15	15	1.20412
01BR032-26375bc1-4b1c-4156-a5cb-aa50f4	BRCA	1	65	65	65	1.81954
01BR032-424a92f6-54f7-407c-99e8-5e3396	BRCA	1	40	40	40	1.61278
01BR032-e5e1306b-719e-4c3e-b85b-fd1231	BRCA	1	36	36	36	1.5682
01BR033-3329b802-e49f-4494-b645-868a25	BRCA	1	2	2	2	0.477121
01BR033-51169051-52ff-4b66-96a0-86f3f4	BRCA	1	39	39	39	1.60206
01BR033-95c7fa7b-05b5-4b37-be5f-cf882e	BRCA	1	6	6	6	0.845098
01BR033-c646b902-e1e0-4e3e-a4c5-daca71	BRCA	1	8	8	8	0.954243
01BR034-5216d33f-4ac6-48f5-b21a-b9ffe3	BRCA	1	11	11	11	1.07918
01BR034-77ce657e-796b-4601-aef3-5c582a	BRCA	1	32	32	32	1.51851
01BR034-f172ad9f-bcfd-4dc0-ae54-637ed6	BRCA	1	8	8	8	0.954243
01BR039-5299fc6a-eed2-4e45-a4af-283634	BRCA	1	13	13	13	1.14613
01BR039-6ab8f8f1-3ab8-4449-81ce-0bf004	BRCA	1	44	44	44	1.65321
01BR039-738533ae-63f3-49dd-a92f-a397fd	BRCA	1	118	118	118	2.07555
01BR039-a601a579-c2c8-4cfd-a304-963634	BRCA	1	108	108	108	2.03743
01BR039-afe00c9e-d014-41f3-9170-1ad5bb	BRCA	1	72	72	72	1.86332
01BR039-c53604b1-65da-409c-a687-932c82	BRCA	1	42	42	42	1.63347
01BR040-2eb520b6-70e8-4846-99be-32cb80	BRCA	1	14	14	14	1.17609
01BR040-4a25e3da-2226-4e23-a595-c11709	BRCA	1	15	15	15	1.20412
01BR040-4d95198c-ff9e-493d-8c10-106457	BRCA	1	31	31	31	1.50515
01BR040-75caa191-2bf6-4cd7-9eff-03ad98	BRCA	1	56	56	56	1.75587
01BR040-7a6b801c-3099-43ac-bd2b-d2f1c3	BRCA	1	40	40	40	1.61278
01BR040-f9a0cd33-c76c-42ab-8876-c6d26a	BRCA	1	26	26	26	1.43136
01BR041-33db2fd1-92c1-4998-9385-3d5f73	BRCA	1	37	37	37	1.57978
01BR041-7e413bab-7cb6-4328-8dca-fbeea1	BRCA	1	136	136	136	2.13672
01BR041-98c7f041-a6ae-44e7-9695-a2be60	BRCA	1	42	42	42	1.63347
01BR041-d4668ab1-3215-4e58-8e65-38b4cc	BRCA	1	32	32	32	1.51851
01BR041-d9acca28-9a68-4d1f-b59e-9afa98	BRCA	1	84	84	84	1.92942
01BR041-e2a7cc93-748a-450a-94f9-c995d2	BRCA	1	9	9	9	1
01BR041-f2d73d7a-9f33-47de-8c34-6aa46a	BRCA	1	51	51	51	1.716
01BR042-078b1b83-8390-47aa-a591-ced590	BRCA	1	81	81	81	1.91381
01BR042-1528969	BRCA	1	20	20	20	1.32222
01BR042-4df35993-eab6-4289-822c-d77da9	BRCA	1	33	33	33	1.53148
01BR042-7878626f-34a4-44c1-886c-bcf853	BRCA	1	26	26	26	1.43136
01BR042-7a601630-de0b-4ebd-83e4-8b27b3	BRCA	1	112	112	112	2.05308
01BR042-8030facb-2100-4349-9120-3c84a3	BRCA	1	24	24	24	1.39794
01BR042-8e8f8e44-d8ef-49de-9d4e-da6e3f	BRCA	1	50	50	50	1.70757
01BR042-c42470e1-a0c6-418a-9c8f-4f6e4e	BRCA	1	44	44	44	1.65321
01BR042-c8cecb9a-3c9f-4fe9-97a4-00400f	BRCA	1	15	15	15	1.20412
01BR042-de60c13a-d8b5-4476-ac87-ea1e05	BRCA	1	75	75	75	1.88081
01BR043-969e98a4-df2d-486a-9373-ad59fa	BRCA	1	49	49	49	1.69897
01BR043-a51548ca-b056-4218-bf6e-53cf5a	BRCA	1	32	32	32	1.51851
01BR043-c4015b28-269b-4dc4-8b2e-1b83f7	BRCA	1	38	38	38	1.59106
01BR043-ec8c3bba-f172-4878-91ad-59d157	BRCA	1	48	48	48	1.6902
01BR043-fcb8ec43-9ac0-44d6-a9af-d5affd	BRCA	1	10	10	10	1.04139
03BR002-5043d744-7068-49a5-bab0-bf3524	BRCA	1	1	1	1	0.30103
03BR002-837e179b-3840-4aed-a62f-e3073a	BRCA	1	3	3	3	0.60206
03BR002-ca576d30-be91-4bf5-a31d-80f7eb	BRCA	1	3	3	3	0.60206
03BR004-4683de9c-49ca-4ddd-9d1a-be8121	BRCA	1	22	22	22	1.36173
03BR004-6de0c179-e588-4cfc-9f37-04ae93	BRCA	1	6	6	6	0.845098
03BR004-fb43e8d5-50ba-48ec-b2cd-808796	BRCA	1	15	15	15	1.20412
03BR005-31116070-c0e2-40fc-9647-d488e7	BRCA	1	73	73	73	1.86923
03BR005-7bd93924-407e-4d65-b595-b9b8f2	BRCA	1	69	69	69	1.8451
03BR005-96c95de1-514b-44a5-b487-dc390b	BRCA	1	50	50	50	1.70757
03BR006-071be0fb-b7fd-4165-b3c5-348352	BRCA	1	2	2	2	0.477121
03BR006-b3160d68-1004-43fb-a2d6-d114a3	BRCA	1	4	4	4	0.69897
03BR006-beaecafd-0aa8-40bb-8696-eb6ad8	BRCA	1	1	1	1	0.30103
03BR008-1ce0c54f-b087-47fd-a25f-224f7c	BRCA	1	29	29	29	1.47712
03BR008-30995a19-a487-476d-8c1b-c918b8	BRCA	1	78	78	78	1.89763
03BR008-85e328ea-4bed-466d-a994-9fad67	BRCA	1	31	31	31	1.50515
03BR008-a502dc7b-55ac-4828-8808-6dae2a	BRCA	1	45	45	45	1.66276
03BR009-079cbd98-5966-4d56-ba34-b2a276	BRCA	1	15	15	15	1.20412
03BR009-4b65c8bb-52d2-4bae-8cd3-509fca	BRCA	1	32	32	32	1.51851
03BR009-bd9847ff-cbff-42f2-a696-0b5624	BRCA	1	19	19	19	1.30103
03BR009-f8e93d07-ec4d-4db6-968d-56efac	BRCA	1	33	33	33	1.53148
03BR010-49f55bd6-a89a-4d18-b732-139c3d	BRCA	1	1	1	1	0.30103
03BR010-75d60147-1986-49da-a10a-d459e3	BRCA	1	1	1	1	0.30103
03BR010-cc240346-44dd-4d54-baf7-aa97eb	BRCA	1	3	3	3	0.60206
03BR010-cdde7b93-8293-48a9-9c70-7935c5	BRCA	1	1	1	1	0.30103
03BR011-3a210a6b-bdf1-4407-94c8-7bb085	BRCA	1	15	15	15	1.20412
03BR011-60c8c914-f53d-4f72-a1ce-5fb803	BRCA	1	10	10	10	1.04139
03BR011-b974c340-0da5-49b2-a12e-c2928c	BRCA	1	14	14	14	1.17609
03BR011-c21c52d9-2a66-4c6d-aa1b-f950ef	BRCA	1	20	20	20	1.32222
03BR012-2d8514b6-c01a-4166-a0c1-bc7012	BRCA	1	32	32	32	1.51851
03BR012-2d8514b6-c01a-4166-a0c1-bc7012_1	BRCA	1	5	5	5	0.778151
03BR012-2d8514b6-c01a-4166-a0c1-bc7012_2	BRCA	1	92	92	92	1.96848
03BR012-2d8514b6-c01a-4166-a0c1-bc7012_3	BRCA	1	32	32	32	1.51851
03BR012-2e836386-0a33-4268-9a6c-272cea	BRCA	1	7	7	7	0.90309
03BR012-c61e3c51-b860-4ed5-88c6-fd188f	BRCA	1	16	16	16	1.23045
03BR013-01f203fd-e664-4d78-bea0-7c40cf	BRCA	1	27	27	27	1.44716
03BR013-1a268199-96e4-486b-a7ec-95344c	BRCA	1	12	12	12	1.11394
03BR013-bf51b8a5-c19d-48b7-9bd6-371258	BRCA	1	2	2	2	0.477121
03BR013-d0dd0347-9b0f-46fe-8d62-bf17f3	BRCA	1	61	61	61	1.79239
03BR014-54d9f58c-cc3b-4342-ad6b-c7c59d	BRCA	1	99	99	99	2
03BR014-9bb9d751-cf81-4f37-bf3c-30d94e	BRCA	1	56	56	56	1.75587
03BR014-a1fcd37a-5eb7-4053-ab32-8e941d	BRCA	1	41	41	41	1.62325
05BR001-55d3d4bb-0bf5-4b4e-8ef8-d77a5d	BRCA	1	18	18	18	1.27875
05BR001-8169ff83-1e64-4ad7-9e09-f4d0a4	BRCA	1	4	4	4	0.69897
05BR001-e8d558c5-1384-4f8e-92c6-7f9703	BRCA	1	5	5	5	0.778151
05BR002-04460548-871b-4015-bb0e-0cb8b6	BRCA	1	15	15	15	1.20412
05BR002-423792c3-1ebe-4817-814f-9fbf18	BRCA	1	24	24	24	1.39794
05BR002-47b5a8b7-dbc0-44e9-a5e8-c8a7cc	BRCA	1	93	93	93	1.97313
05BR003-3b10c68f-43af-4570-9eb7-651fe8	BRCA	1	3	3	3	0.60206
05BR003-c068f33d-49db-4e73-b31d-0efc93	BRCA	1	1	1	1	0.30103
05BR003-ffc76bfb-61f6-4492-a782-c23321	BRCA	1	29	29	29	1.47712
05BR004-4802f557-421b-450e-a033-8b6747	BRCA	1	21	21	21	1.34242
05BR004-71e07184-b085-4d3d-aabf-6e1420	BRCA	1	2	2	2	0.477121
05BR004-87256be4-f6a5-43ba-8030-c5666f	BRCA	1	17	17	17	1.25527
05BR005-6838157f-361d-4e95-b933-35bd46	BRCA	1	7	7	7	0.90309
05BR005-c6e0280a-f739-474e-9bcd-821221	BRCA	1	10	10	10	1.04139
05BR009-48d1b543-dbf6-4594-b34a-d0e30a	BRCA	1	34	34	34	1.54407
05BR009-5a868e78-9af2-4d4c-93dd-5d06d1	BRCA	1	4	4	4	0.69897
05BR009-c653d9c8-16fe-4dae-b6a5-c3cb8e	BRCA	1	17	17	17	1.25527
05BR010-35af5570-b5e6-40d5-968e-9be6b6	BRCA	1	15	15	15	1.20412
05BR010-925622a1-92d1-4230-b18d-54a351	BRCA	1	22	22	22	1.36173
05BR010-96bae73c-72df-4b0b-a8d7-5f7e0e	BRCA	1	18	18	18	1.27875
05BR010-ddefe199-3644-42c9-b2e1-ca0fdf	BRCA	1	15	15	15	1.20412
05BR015-48b4e054-992a-4ba8-9702-8c5ae6	BRCA	1	54	54	54	1.74036
05BR015-617bdaa5-5963-439d-9034-449707	BRCA	1	40	40	40	1.61278
05BR016-1861980b-16cc-40f8-be01-1aacc7	BRCA	1	4	4	4	0.69897
05BR016-3f957017-d081-45f4-b458-ec3f8d	BRCA	1	5	5	5	0.778151
05BR019-65a5cd60-2d17-4a26-8aee-a2a018	BRCA	1	62	62	62	1.79934
05BR019-6f808f69-0a00-48aa-accf-68e42b	BRCA	1	161	161	161	2.20952
05BR019-999fc95a-90de-4991-80e4-9e360c	BRCA	1	55	55	55	1.74819
05BR022-2014fb6b-fcf9-4ccc-8c8b-c90b83	BRCA	1	1	1	1	0.30103
05BR022-bb03f0b7-bc49-43fb-8f82-4d3ba9	BRCA	1	1	1	1	0.30103
05BR022-f490e21d-b697-49e7-b3bd-04934e	BRCA	1	5	5	5	0.778151
05BR022-f490e21d-b697-49e7-b3bd-04934e_1	BRCA	1	90	90	90	1.95904
05BR022-f490e21d-b697-49e7-b3bd-04934e_2	BRCA	1	1	1	1	0.30103
05BR022-f490e21d-b697-49e7-b3bd-04934e_3	BRCA	1	1	1	1	0.30103
05BR024-1382b4f6-c9b8-4df5-b73a-543ce8	BRCA	1	7	7	7	0.90309
05BR024-e8ec0c6a-003d-4d2c-bc7e-cef093	BRCA	1	2	2	2	0.477121
05BR024-f26ff240-a711-4689-a260-4aa302	BRCA	1	2	2	2	0.477121
05BR026-129482fa-fd38-4502-902a-96a2bd	BRCA	1	21	21	21	1.34242
05BR026-300eb95c-71ac-433f-bd06-e0c486	BRCA	1	3	3	3	0.60206
05BR026-c19af02c-8e00-4169-9d43-c60995	BRCA	1	17	17	17	1.25527
05BR029-1dbc76a2-76bf-44fb-8663-923093	BRCA	1	1	1	1	0.30103
05BR029-6f654835-8546-4ec0-abfb-437f8a	BRCA	1	2	2	2	0.477121
05BR029-7ac27de9-0932-4ff5-aab8-29c527	BRCA	1	81	81	81	1.91381
05BR029-7f876327-3976-4cc5-a07b-3a469d	BRCA	1	49	49	49	1.69897
05BR029-afd16022-38d1-4e61-8519-80e355_1	BRCA	1	1	1	1	0.30103
05BR029-afd16022-38d1-4e61-8519-80e355_2	BRCA	1	1	1	1	0.30103
05BR029-afd16022-38d1-4e61-8519-80e355_3	BRCA	1	1	1	1	0.30103
05BR029-c5c7be2d-0a92-46c9-adf5-1c2fff	BRCA	1	6	6	6	0.845098
05BR029-d0ce3c06-9c4c-41bd-b583-9254b0	BRCA	1	1	1	1	0.30103
05BR031-36cdbdff-8872-4bc6-88a1-813206	BRCA	1	4	4	4	0.69897
05BR031-4cab24a5-70d4-4364-a2be-da0d99	BRCA	1	3	3	3	0.60206
05BR031-c90130e7-6cb7-4529-b3e7-51fc59	BRCA	1	22	22	22	1.36173
05BR032-07354d21-a244-464f-a74f-7bb7c1	BRCA	1	28	28	28	1.4624
05BR032-46898a20-165d-4f55-b832-057c1a	BRCA	1	159	159	159	2.20412
05BR032-b0e12810-f5bc-4731-bb53-4cdf71	BRCA	1	20	20	20	1.32222
05BR033-48798d3b-6cbe-412f-bf75-27f58b	BRCA	1	148	148	148	2.17319
05BR033-9bfa699f-ef86-4e7d-b382-099edd	BRCA	1	59	59	59	1.77815
05BR033-bd42ef42-626e-4278-9343-516553	BRCA	1	87	87	87	1.94448
05BR038-4a5ceb1e-4c30-4386-86ff-8f49a8	BRCA	1	32	32	32	1.51851
05BR038-b27211b5-7ee1-4e3a-af73-e227b1	BRCA	1	2	2	2	0.477121
05BR040-0a467263-4ab5-47a6-9e6f-3ff263	BRCA	1	51	51	51	1.716
05BR040-4ca1e8bc-0c34-42bf-80c9-271517	BRCA	1	5	5	5	0.778151
05BR040-7136e745-44ae-49fc-ac3e-a019ee	BRCA	1	4	4	4	0.69897
05BR040-86e65d54-918b-4155-abe0-903baf	BRCA	1	3	3	3	0.60206
05BR040-91eed798-f28e-4d58-b499-c46771	BRCA	1	24	24	24	1.39794
05BR040-ba54b756-a987-4da8-9812-e605b0	BRCA	1	67	67	67	1.83251
05BR042-03b1dd0a-cf2b-4d30-a959-824dd7	BRCA	1	43	43	43	1.64345
05BR042-812f981e-342b-428f-833b-088213	BRCA	1	1	1	1	0.30103
05BR042-9992e6a0-ccce-4cb6-8efa-d53c8e	BRCA	1	18	18	18	1.27875
05BR042-9dae1c88-5ae9-45b3-9464-c9c6a9	BRCA	1	9	9	9	1
05BR042-eacd6ed1-4902-4460-831a-08ca2b	BRCA	1	8	8	8	0.954243
05BR043-053822ad-fb86-41a4-b481-186232	BRCA	1	41	41	41	1.62325
05BR043-3e60e5e5-7d0a-464f-9b27-1179bd	BRCA	1	1	1	1	0.30103
05BR043-51237920-ce43-4667-888e-ab5f70	BRCA	1	55	55	55	1.74819
05BR043-6eaf19bf-dd93-4b0b-93c5-e2bca3	BRCA	1	10	10	10	1.04139
05BR043-8427fcfa-5148-4443-9dd3-15fbf2	BRCA	1	3	3	3	0.60206
05BR043-fa94c9c9-e483-473b-a8cc-af5a28	BRCA	1	36	36	36	1.5682
05BR044-75cc14b4-295b-4385-b8b6-b05fa5	BRCA	1	92	92	92	1.96848
05BR044-d14f8327-a44a-4162-8f82-c70b0f	BRCA	1	42	42	42	1.63347
05BR044-ee1ff4e2-97d8-4db3-8c48-ca72da	BRCA	1	3	3	3	0.60206
05BR045-0c729022-9c7d-4094-b2f7-6be7fa	BRCA	1	2	2	2	0.477121
05BR045-43ee71f4-d891-49ae-b88d-c535cb	BRCA	1	52	52	52	1.72428
05BR045-6f596915-7781-4d67-b012-bedcd5	BRCA	1	12	12	12	1.11394
05BR045-98e0137f-29be-46a0-8ff1-38f0af	BRCA	1	84	84	84	1.92942
05BR045-c9f7d90d-93b6-47bc-8dc5-274004	BRCA	1	2	2	2	0.477121
05BR045-fd2d8d66-5c72-4660-b95a-718ae1	BRCA	1	20	20	20	1.32222
06BR003-31b13596-554e-452f-91a4-7e67a8	BRCA	1	33	33	33	1.53148
06BR003-4f6b74fb-8b2e-40e2-87a5-02817e	BRCA	1	10	10	10	1.04139
06BR003-eaead850-f98d-4156-9c06-2fc217	BRCA	1	7	7	7	0.90309
06BR005-25db2586-55b0-4456-9bba-c24e06	BRCA	1	1	1	1	0.30103
06BR005-985f9f08-31c0-4427-a669-d3cd08	BRCA	1	2	2	2	0.477121
06BR005-a2d93c28-156a-43dc-a587-5edcbf	BRCA	1	119	119	119	2.07918
06BR005-f8057e73-15c4-4e87-89c6-b2bf98	BRCA	1	11	11	11	1.07918
06BR006-3799eeb5-c966-4059-a78f-ace269	BRCA	1	7	7	7	0.90309
06BR006-dac22a3e-dafb-4fe0-bdb5-a64555	BRCA	1	5	5	5	0.778151
06BR006-e184441b-c087-4c93-94b3-1357ce	BRCA	1	35	35	35	1.5563
06BR009-31511e54-34f0-403d-891c-9980f8	BRCA	1	7	7	7	0.90309
06BR009-e3caee2c-04fb-4e81-9432-d6324a	BRCA	1	31	31	31	1.50515
06BR014-394bb538-0618-46ed-b807-983fb7	BRCA	1	39	39	39	1.60206
06BR014-b2d62dca-3741-4d59-92b8-bdcfed	BRCA	1	13	13	13	1.14613
09BR001-20506075-36a7-4754-8e5e-628918	BRCA	1	4	4	4	0.69897
09BR001-4794b0ee-a3b1-44d2-affd-e545d7	BRCA	1	2	2	2	0.477121
09BR001-e98de274-31fa-4a29-8c19-07e840	BRCA	1	4	4	4	0.69897
09BR002-19081b02-dde3-4ed7-8597-dcf3f3	BRCA	1	5	5	5	0.778151
09BR002-775608cd-782e-41f4-a385-d60f70	BRCA	1	14	14	14	1.17609
09BR002-aae2cfc1-a50d-405c-a800-257441	BRCA	1	1	1	1	0.30103
09BR004-8a5b1a0a-b30e-47e8-a498-d0d85b	BRCA	1	72	72	72	1.86332
09BR004-b111fe47-a1f1-4e86-93f0-f91dae	BRCA	1	253	253	253	2.40483
09BR004-cfc121b5-9562-4a6d-b792-3cd6d5	BRCA	1	52	52	52	1.72428
09BR005-150c2086-1815-40d2-bc5d-8eeb48	BRCA	1	1	1	1	0.30103
09BR005-8dc13656-a9c0-4b99-b02d-650893	BRCA	1	28	28	28	1.4624
09BR005-db4c7d25-8920-4968-983a-d5b11e	BRCA	1	78	78	78	1.89763
09BR007-6cb5d29a-9437-430d-b91c-57ee3d	BRCA	1	1	1	1	0.30103
09BR007-ab2112ce-3ad3-4549-9089-8eeec2	BRCA	1	1	1	1	0.30103
09BR007-ee80e8bb-0d9e-4682-9b5b-4d31a2	BRCA	1	1	1	1	0.30103
11BR003-2dc74c29-2e89-4600-80bf-1e3637	BRCA	1	19	19	19	1.30103
11BR003-944793e9-96c2-4820-abb8-8f72f6	BRCA	1	13	13	13	1.14613
11BR004-f33d08f0-f15c-4f34-90ba-7cbe75	BRCA	1	12	12	12	1.11394
11BR005-72e72e09-7288-4f58-91a1-dfeb1e	BRCA	1	248	248	248	2.3962
11BR005-7340755c-b580-4a9e-9b87-b5b66c	BRCA	1	145	145	145	2.16435
11BR006-3208e021-1dae-42fd-bd36-0f3c3d	BRCA	1	605	605	605	2.78247
11BR006-a3e2ab4d-ef4a-497e-b0d2-e8d1cf	BRCA	1	209	209	209	2.32222
11BR006-d13b451c-a4c0-4987-b1e9-31538f	BRCA	1	41	41	41	1.62325
11BR009-3324361b-df55-4e53-a2ef-4f8df2	BRCA	1	61	61	61	1.79239
11BR009-b5e2b61c-e6bb-4f4e-aa7f-e5ce4c	BRCA	1	24	24	24	1.39794
11BR010-436db08d-c316-44b5-b0de-62617d	BRCA	1	29	29	29	1.47712
11BR010-b636e07f-36aa-4030-a5a9-41976d	BRCA	1	110	110	110	2.04532
11BR011-bc9fe67f-c4a2-43ba-87bd-438bda	BRCA	1	61	61	61	1.79239
11BR011-e8e402da-3ff0-40b4-aa4b-c33c7f	BRCA	1	56	56	56	1.75587
11BR012-98225215-ff21-4893-8b6d-d9b7e7	BRCA	1	69	69	69	1.8451
11BR012-a64c0739-cb8c-4b5c-ac5a-6ddd81	BRCA	1	28	28	28	1.4624
11BR013-f6b4600e-5fa0-468c-ace3-b570f2	BRCA	1	32	32	32	1.51851
11BR013-faadb553-9437-42cb-b469-498d67	BRCA	1	46	46	46	1.6721
11BR014-ddc680ad-63cf-4807-b535-9ccc88	BRCA	1	19	19	19	1.30103
11BR014-e42ecbe9-4b55-472c-88fc-95caf2	BRCA	1	4	4	4	0.69897
11BR015-22603671-d3ac-493b-ae2a-11c781	BRCA	1	21	21	21	1.34242
11BR015-cab796c6-0129-43cf-bd27-7da395	BRCA	1	33	33	33	1.53148
11BR016-a7d58d61-5049-488f-9d0a-0a4411	BRCA	1	11	11	11	1.07918
11BR016-f289a06c-b64b-4bf9-8469-645f32	BRCA	1	15	15	15	1.20412
11BR017-241c8dec-b317-4794-8cc2-07c14c	BRCA	1	119	119	119	2.07918
11BR017-628e6c0e-f7cc-4acc-9d1d-f78b6b	BRCA	1	60	60	60	1.78533
11BR017-82999099-7e55-4fd5-ab7a-e0db03	BRCA	1	23	23	23	1.38021
11BR018-2f9bd26b-9260-4ca6-8bae-42a2a3	BRCA	1	40	40	40	1.61278
11BR018-401dde59-e3ac-4fe3-b747-4c718b	BRCA	1	24	24	24	1.39794
11BR018-855256a7-e41e-4158-b02f-ba61a9	BRCA	1	2	2	2	0.477121
11BR018-e7ee7105-8630-4f1a-9967-e47c88	BRCA	1	45	45	45	1.66276
11BR019-8dd1d8be-dc7e-44f5-9f44-77ecf0	BRCA	1	35	35	35	1.5563
11BR019-9bfbb0d0-3858-4672-b057-cf7b1f	BRCA	1	34	34	34	1.54407
11BR020-428de0d4-7f84-4075-bae1-352af6	BRCA	1	189	189	189	2.27875
11BR020-6b3094ee-73cb-48a2-8444-1fc52d	BRCA	1	73	73	73	1.86923
11BR020-94176301-9658-4151-9110-5139de	BRCA	1	32	32	32	1.51851
11BR020-e28fb3aa-5665-4e8e-b8f3-a00e07	BRCA	1	157	157	157	2.19866
11BR021-8b844d57-440a-494b-ab0c-b582fe	BRCA	1	153	153	153	2.18752
11BR021-da910b9f-84ce-4ed6-a98e-9c8dfb	BRCA	1	114	114	114	2.0607
11BR022-da3d7876-ca79-4f21-a00e-27e6b6	BRCA	1	13	13	13	1.14613
11BR022-faeb2336-2b6a-49de-a03e-9f8ece	BRCA	1	17	17	17	1.25527
11BR023-079b5600-6afc-4785-bb22-48cfab	BRCA	1	23	23	23	1.38021
11BR023-0a80d3c4-0758-447a-958c-ea868c	BRCA	1	22	22	22	1.36173
11BR023-3fcdf59d-15ef-4b40-884b-168580	BRCA	1	110	110	110	2.04532
11BR023-940d78ca-1ccb-47e3-9a5e-6f0ae3	BRCA	1	397	397	397	2.59988
11BR024-288b55c5-f1b1-421f-ac98-c28842	BRCA	1	45	45	45	1.66276
11BR024-53723086-8858-4395-93d7-0baa68	BRCA	1	160	160	160	2.20683
11BR024-9efd41a5-3db1-445b-accb-040c2b	BRCA	1	49	49	49	1.69897
11BR024-e9eb8ae9-df63-448a-bca2-34d3a5	BRCA	1	197	197	197	2.29667
11BR025-8d7fc1ef-a0ac-44bb-8381-1444a0	BRCA	1	10	10	10	1.04139
11BR025-b93611c1-2fe4-494c-a5f3-f19e42	BRCA	1	70	70	70	1.85126
11BR027-413d7d87-7b86-4b76-af93-8e8136	BRCA	1	10	10	10	1.04139
11BR027-5700478d-c6c1-48d5-9ab4-3f82fb	BRCA	1	11	11	11	1.07918
11BR028-10f3b034-038b-481e-b501-a28055	BRCA	1	20	20	20	1.32222
11BR028-3b177fd6-e7d2-4312-bec7-4a253d	BRCA	1	76	76	76	1.88649
11BR028-6698bd88-fe4f-4ffa-ac78-7e13a9	BRCA	1	122	122	122	2.08991
11BR028-885fe794-a98e-4f81-a284-ac4bb8	BRCA	1	142	142	142	2.15534
11BR029-4af367f1-389c-4058-b3e9-fb9f50	BRCA	1	28	28	28	1.4624
11BR029-beb8b3f2-b097-4e98-be76-96c8ac	BRCA	1	130	130	130	2.11727
11BR030-4749ba99-d3b8-4ae3-b6f6-458bc7	BRCA	1	280	280	280	2.44871
11BR030-52f3cbfb-f1ac-4a5a-bdbf-496c3c	BRCA	1	380	380	380	2.58092
11BR030-63a05d68-f0f7-42d9-a45f-df0f7e	BRCA	1	1	1	1	0.30103
11BR030-ced30fb4-9c6a-41fa-b252-21b2e0	BRCA	1	26	26	26	1.43136
11BR031-3fdf0dbe-e05c-465f-8bed-4a92dd	BRCA	1	60	60	60	1.78533
11BR031-744399ac-9c3a-4f63-96b4-e42dbb	BRCA	1	66	66	66	1.82607
11BR032-314de592-f356-4801-8ace-278173	BRCA	1	183	183	183	2.26482
11BR032-84332a36-52e6-41df-aa73-d9c561	BRCA	1	112	112	112	2.05308
11BR033-32a68019-d7d0-4098-bfa4-6c3385	BRCA	1	42	42	42	1.63347
11BR033-e973f4ed-57f0-438a-b55a-d0a015	BRCA	1	27	27	27	1.44716
11BR034-22421106-c084-47c5-bc93-39017b	BRCA	1	57	57	57	1.76343
11BR034-95c57e9c-55e4-4e47-87d6-eceadc	BRCA	1	52	52	52	1.72428
11BR035-30f88e18-5adb-4da5-8319-5708c4	BRCA	1	285	285	285	2.45637
11BR035-f9ffa99b-93f5-4f2d-a788-5848b5	BRCA	1	42	42	42	1.63347
11BR036-06054037-40fe-455f-b937-56e828	BRCA	1	15	15	15	1.20412
11BR036-45b99ac4-0859-4a3d-8b1e-ce5590	BRCA	1	31	31	31	1.50515
11BR037-39244a77-8716-48bc-95fa-e1862e	BRCA	1	50	50	50	1.70757
11BR037-fa6a0de8-0b18-4565-b316-b56ce4	BRCA	1	45	45	45	1.66276
11BR038-4e766d9f-ede3-4311-bf09-b1f9ba	BRCA	1	282	282	282	2.45179
11BR038-cc547d34-07e1-4bc8-a89b-0d8e96	BRCA	1	207	207	207	2.31806
11BR040-5256498d-4ab0-4b62-a205-0d0e3e	BRCA	1	511	511	511	2.70927
11BR040-7709b3d7-26ca-4408-ad9a-43119b	BRCA	1	523	523	523	2.71933
11BR040-9ee809ba-dd97-4f2e-91fc-9faa50	BRCA	1	282	282	282	2.45179
11BR040-d7b05dce-4362-4e8f-a77a-07dd74	BRCA	1	259	259	259	2.41497
11BR041-d3bf5236-d115-4da7-bb9a-79b560	BRCA	1	40	40	40	1.61278
11BR041-f60740e2-8268-451e-8cce-c36285	BRCA	1	91	91	91	1.96379
11BR042-a176fcc2-97b5-45c3-a0f3-3b2e41	BRCA	1	1	1	1	0.30103
11BR042-d1d094d8-1b54-40a2-9e14-43b0d6	BRCA	1	1	1	1	0.30103
11BR043-329f9379-9754-4a39-aa49-544d42	BRCA	1	1	1	1	0.30103
11BR043-6d34d499-167e-42aa-9790-316fca	BRCA	1	1	1	1	0.30103
11BR044-75adceb5-eea5-4cb1-864e-876a8f	BRCA	1	10	10	10	1.04139
11BR044-d92a2942-dba6-4fff-b0d0-0566fb	BRCA	1	53	53	53	1.73239
11BR047-7e36d35d-175c-4ff2-9a18-8dc91c	BRCA	1	14	14	14	1.17609
11BR047-81116212-b7e6-454b-9579-105cf3	BRCA	1	111	111	111	2.04922
11BR047-ba974b39-e9f8-463e-8a38-0dcdbd	BRCA	1	110	110	110	2.04532
11BR047-ef52c640-13a9-4855-9ce2-0be77a	BRCA	1	1	1	1	0.30103
11BR048-9137a124-c1e0-4543-90e1-0ba4ad	BRCA	1	115	115	115	2.06446
11BR048-951826c2-86b6-44e1-8ca4-142861	BRCA	1	87	87	87	1.94448
11BR049-2e700669-85b0-43fa-a9c7-3eaf5a	BRCA	1	140	140	140	2.14922
11BR049-e8cbdd4d-1d89-4e1f-b8aa-ef4ff8	BRCA	1	92	92	92	1.96848
11BR050-d47473db-7a43-4cfc-9cf6-e3c6eb	BRCA	1	75	75	75	1.88081
11BR050-d8a5467b-549b-48ed-9ae5-c9c39d	BRCA	1	45	45	45	1.66276
11BR051-56b488cf-a189-47a8-b4e2-d976eb	BRCA	1	81	81	81	1.91381
11BR051-d5187303-080a-4cec-b069-e06b6b	BRCA	1	21	21	21	1.34242
11BR052-7731fcbb-9d9e-4cda-b8d4-fbc6ef	BRCA	1	31	31	31	1.50515
11BR052-a22d05cb-d92f-4152-a02a-6adb52	BRCA	1	32	32	32	1.51851
11BR053-28be2eb2-1c1c-4799-b5af-e4b447	BRCA	1	143	143	143	2.15836
11BR053-fb526979-ee2d-4edf-b41d-01074f	BRCA	1	155	155	155	2.19312
11BR054-50dc6d1c-7e47-4378-b13b-f63649	BRCA	1	1	1	1	0.30103
11BR054-b10c7b72-1d44-4668-a637-a536b2	BRCA	1	16	16	16	1.23045
11BR055-4533a2d6-e850-43f3-9c44-621c07	BRCA	1	211	211	211	2.32634
11BR055-f77e42b0-39c0-43a5-b138-9a0c8c	BRCA	1	324	324	324	2.51188
11BR056-22054f60-8957-4f3f-9e69-0b2735	BRCA	1	2	2	2	0.477121
11BR056-e45c73a8-da96-4269-a039-d43942	BRCA	1	91	91	91	1.96379
11BR057-7a9a5fc7-9bef-420c-9c9d-6d8810	BRCA	1	57	57	57	1.76343
11BR057-813c6645-d2a9-48d7-8037-e1ef07	BRCA	1	133	133	133	2.1271
11BR057-8886aaca-adcf-4416-920a-794bf0	BRCA	1	226	226	226	2.35603
11BR057-f703d20c-b0c9-4b3f-abc5-d37752	BRCA	1	134	134	134	2.13033
11BR058-0dbdef5f-15d0-43b2-819f-c145ab	BRCA	1	34	34	34	1.54407
11BR058-14a6ef64-9a7a-4887-a486-df98d1	BRCA	1	146	146	146	2.16732
11BR058-1c4af263-17b3-4244-9a54-68ef91	BRCA	1	29	29	29	1.47712
11BR058-80a970f7-7b36-4450-aff8-0b55dc	BRCA	1	169	169	169	2.23045
11BR059-fc0aa1e4-c1d8-43ed-a5cd-038f61	BRCA	1	1	1	1	0.30103
11BR059-fd05a7ee-951f-48de-a11a-6e4555	BRCA	1	97	97	97	1.99123
11BR060-97cc4d46-cf80-41f1-b99c-bc4829	BRCA	1	63	63	63	1.80618
11BR060-cc162acb-2fbc-4356-a664-b6c104	BRCA	1	128	128	128	2.11059
11BR069-07c4bb93-a373-4748-a2c7-5806cb	BRCA	1	65	65	65	1.81954
11BR069-52b0ec88-5854-4fa2-af91-b0359e	BRCA	1	43	43	43	1.64345
11BR072-59318d66-8b88-45b2-9b97-90e9a7	BRCA	1	312	312	312	2.49554
11BR072-aedfeb46-160a-4496-8604-25e857	BRCA	1	199	199	199	2.30103
11BR072-c19560a2-7a59-4415-b95b-3d513c	BRCA	1	138	138	138	2.14301
11BR072-e142306b-c660-4b82-85c5-caf4fb	BRCA	1	44	44	44	1.65321
11BR073-1664b920-5e60-4e3b-9aab-fe121c	BRCA	1	104	104	104	2.02119
11BR073-2169ae85-751c-4578-8e98-3e2637	BRCA	1	155	155	155	2.19312
11BR073-5604b659-cc91-4179-94c1-04558f	BRCA	1	35	35	35	1.5563
11BR073-5d27516f-58d7-4155-80b4-4c7f39	BRCA	1	56	56	56	1.75587
11BR074-06e59ae3-8981-40ca-bbd6-e19060	BRCA	1	136	136	136	2.13672
11BR074-12ce8313-6c54-4bee-a996-1aa7f8	BRCA	1	304	304	304	2.4843
11BR074-3367406e-d39c-4641-a3e7-44e1f3	BRCA	1	122	122	122	2.08991
11BR074-91104847-e243-4297-9ce9-d9cbaf	BRCA	1	81	81	81	1.91381
11BR075-2b11406e-c966-4265-9ac9-548d38	BRCA	1	112	112	112	2.05308
11BR075-5504c643-4a9c-4ec4-ab07-bebdaf	BRCA	1	74	74	74	1.87506
11BR076-5a9e89e9-4ac6-4c2f-b05e-c956ba	BRCA	1	60	60	60	1.78533
11BR076-ef0fc703-12ce-41c7-82c6-a1c048	BRCA	1	47	47	47	1.68124
11BR077-05b85da3-9c50-4871-975b-c46105	BRCA	1	72	72	72	1.86332
11BR077-f21c6605-dd1c-4ae8-8334-0628df	BRCA	1	55	55	55	1.74819
11BR078-8c9232b9-bd06-4474-8236-70dd8a	BRCA	1	20	20	20	1.32222
11BR078-c0c0cfcd-0a2d-4a83-abbf-98d412	BRCA	1	21	21	21	1.34242
11BR079-4185e26c-8fb7-419d-846d-2d148b	BRCA	1	106	106	106	2.02938
11BR079-837469ea-563e-4dc7-9619-fb82e7	BRCA	1	59	59	59	1.77815
11BR080-2ddefa4f-77aa-416f-93f3-904e07	BRCA	1	87	87	87	1.94448
11BR080-e2c7113f-957f-4088-b57d-55d2f2	BRCA	1	32	32	32	1.51851
13BR003-5f373572-5eba-409d-9620-b278ba	BRCA	1	2	2	2	0.477121
13BR003-65fba08c-c5a2-4035-b7a2-2ec4df	BRCA	1	9	9	9	1
13BR003-7618378e-4b2c-4f06-9cef-ca5fb6	BRCA	1	8	8	8	0.954243
13BR003-dc061ec0-a115-4905-be45-83ec1c	BRCA	1	1	1	1	0.30103
13BR003-ef229687-d36f-4efa-9bbe-eefabf	BRCA	1	8	8	8	0.954243
13BR004-2d59a2e5-c4cf-4d81-94b6-47aba0	BRCA	1	46	46	46	1.6721
13BR004-81f38c91-e983-4be7-848e-e3c53a	BRCA	1	21	21	21	1.34242
13BR004-8b75051f-f956-4c98-840d-6db01e	BRCA	1	50	50	50	1.70757
13BR004-921240a2-80fb-4638-99b4-feac69	BRCA	1	69	69	69	1.8451
13BR004-e6f2c9d5-9431-49bc-9528-2c3913	BRCA	1	20	20	20	1.32222
13BR009-30e0d7c3-d191-457b-a9be-3b9d97	BRCA	1	48	48	48	1.6902
13BR009-3b05e59b-a88d-4601-8a92-df2750	BRCA	1	3	3	3	0.60206
13BR009-3ca53fdf-e917-4e58-8f8d-866ea5	BRCA	1	7	7	7	0.90309
13BR009-878c2524-208e-40b2-8089-ceb820	BRCA	1	7	7	7	0.90309
13BR009-abf1a289-62a4-4eaa-bed9-2be141	BRCA	1	8	8	8	0.954243
14BR002-cd3dea5f-200a-47da-afe5-80c915	BRCA	1	60	60	60	1.78533
14BR005-2386c36d-8d5d-4fd4-bbfa-39cc8d	BRCA	1	14	14	14	1.17609
14BR005-dae96969-29be-4442-b06d-9948fe	BRCA	1	27	27	27	1.44716
14BR005-f26c9e17-ea65-409a-8e11-bfe75e	BRCA	1	2	2	2	0.477121
14BR007-64d59db9-7b7a-4503-8ba1-e545ce	BRCA	1	14	14	14	1.17609
14BR007-825012cd-1890-48d1-8a24-1f7f26	BRCA	1	6	6	6	0.845098
14BR007-d920c1fd-5721-4224-9b23-28f21d	BRCA	1	14	14	14	1.17609
14BR008-6721a812-3e25-4091-bab1-81f902	BRCA	1	37	37	37	1.57978
14BR008-99df02e0-56b3-4b00-80b7-ea58ce	BRCA	1	12	12	12	1.11394
14BR008-ca14c6dd-2069-4bc5-b1f2-6f2297	BRCA	1	51	51	51	1.716
14BR011-41ee4174-3360-40e1-8da7-da59f5	BRCA	1	1	1	1	0.30103
14BR011-53f62006-4f3a-4de4-b5bf-1ffe2a	BRCA	1	1	1	1	0.30103
14BR011-fb2e4fbd-5091-45b1-8c8f-93d439	BRCA	1	19	19	19	1.30103
14BR012-2cecd9a4-e09e-40c1-b4d3-f39c47	BRCA	1	1	1	1	0.30103
14BR012-7f94f475-7eaa-48b6-b38a-8664b6	BRCA	1	24	24	24	1.39794
14BR012-cd456eca-e0dc-4f1e-82da-2bc3ea	BRCA	1	1	1	1	0.30103
14BR014-24ba8f2d-d001-46e7-a11c-e6be54	BRCA	1	83	83	83	1.92428
14BR014-d1034660-11ce-4e38-9ad0-8b9b72	BRCA	1	28	28	28	1.4624
14BR014-db10b634-d0ca-46bf-8386-a8d0ab	BRCA	1	27	27	27	1.44716
14BR014-f31e8b5d-5e7c-4686-9380-2ea1c2	BRCA	1	56	56	56	1.75587
14BR023-641ba55f-9bcd-4881-9ed8-ab2d7d	BRCA	1	39	39	39	1.60206
14BR023-856c03cc-7429-4af8-a01e-f62da2	BRCA	1	31	31	31	1.50515
15BR001-112eb583-f520-4e46-93c7-a87936	BRCA	1	63	63	63	1.80618
15BR001-112eb583-f520-4e46-93c7-a87936_D1_D1_1	BRCA	1	1	1	1	0.30103
15BR001-112eb583-f520-4e46-93c7-a87936_D1_D1_2	BRCA	1	1	1	1	0.30103
15BR001-112eb583-f520-4e46-93c7-a87936_D1_D1_3	BRCA	1	152	152	152	2.18469
15BR001-cacaf9e1-b031-4ff0-8ad3-161d5c	BRCA	1	152	152	152	2.18469
15BR002-a1ab41bd-ee0b-4bbe-a636-b35136	BRCA	1	72	72	72	1.86332
15BR002-d814b5a1-2928-423f-aebf-3e399d	BRCA	1	106	106	106	2.02938
15BR003-433c2eb6-560f-4387-93af-6c2e1a	BRCA	1	18	18	18	1.27875
15BR003-433c2eb6-560f-4387-93af-6c2e1a_2	BRCA	1	1	1	1	0.30103
15BR003-433c2eb6-560f-4387-93af-6c2e1a_3	BRCA	1	1	1	1	0.30103
15BR003-58336ed9-ea8c-468c-a23c-2daed3	BRCA	1	15	15	15	1.20412
15BR003-800872f5-e088-44c4-b6c5-e5b078	BRCA	1	39	39	39	1.60206
15BR003-a9ab0d62-b658-423c-86f1-cbb9ad	BRCA	1	281	281	281	2.45025
15BR004-5bd2b21c-8992-4025-b09e-c5b39e	BRCA	1	41	41	41	1.62325
15BR004-6cffe08c-2592-4fa1-8bc4-87c5e2	BRCA	1	52	52	52	1.72428
15BR004-91515284-bce1-4ba2-b2b0-e55ee6	BRCA	1	136	136	136	2.13672
15BR011-0c4cd643-fb5b-4d42-b68a-2fcba8	BRCA	1	10	10	10	1.04139
15BR011-0ec251a2-2103-4d95-a6c2-fda988	BRCA	1	232	232	232	2.36736
15BR011-6d5d36d8-41a5-4e36-883f-7a36bf	BRCA	1	155	155	155	2.19312
15BR011-8ef91e4b-7cd4-4c61-9567-68d1ee	BRCA	1	273	273	273	2.43775
15BR011-b97d7d5c-222c-4a8b-a40f-0bbf86	BRCA	1	283	283	283	2.45332
16BR012-7557b796-f11c-4077-a1af-b249c8	BRCA	1	1	1	1	0.30103
16BR012-84d6a813-77a8-44c4-a05d-61d6ac	BRCA	1	1	1	1	0.30103
16BR012-8961f004-789c-450e-9292-370729	BRCA	1	36	36	36	1.5682
18BR001-50147a86-6d09-47a8-833d-9ba751	BRCA	1	195	195	195	2.29226
18BR002-fe591474-99d7-44d3-be73-c3b8ed	BRCA	1	192	192	192	2.28556
18BR003-436297af-feb7-4754-96b7-c5bfb5	BRCA	1	1	1	1	0.30103
18BR004-b292e992-0611-4254-872f-af8275	BRCA	1	1	1	1	0.30103
18BR005-f5f3f0c2-2441-4ff2-a54b-c46826	BRCA	1	38	38	38	1.59106
18BR006-bebb15ad-03f1-4773-b3d4-2f78e3	BRCA	1	1	1	1	0.30103
18BR007-1ae5772a-ba49-4c00-b890-7513d0	BRCA	1	187	187	187	2.27416
18BR008-88ad3f0f-96ac-4a60-a687-d55adf	BRCA	1	1	1	1	0.30103
18BR009-5c9ee07a-ca8f-49bf-9c03-2dc513	BRCA	1	1	1	1	0.30103
18BR010-0bb9d596-774e-452b-9c89-a6643c	BRCA	1	62	62	62	1.79934
18BR016-3bbf4310-6a83-4d3b-8772-a5dbb6	BRCA	1	66	66	66	1.82607
18BR016-473bb045-08a9-46f3-ad01-036686	BRCA	1	121	121	121	2.08636
18BR017-392b8aa4-9f99-4250-b693-326260	BRCA	1	76	76	76	1.88649
18BR017-6bb1d0c5-85b9-4234-951d-4248e3	BRCA	1	3	3	3	0.60206
18BR019-0edcba67-0714-4b04-b433-77834e	BRCA	1	116	116	116	2.06819
18BR019-3a987590-ed76-44f9-b7e5-e8ea5f	BRCA	1	314	314	314	2.49831
18BR020-6513a9f5-7b38-4e64-8072-a34be8	BRCA	1	12	12	12	1.11394
18BR020-86d28af6-8ff2-4868-99fd-554d47	BRCA	1	40	40	40	1.61278
20BR001-358296ad-e2a7-40cd-849e-8590fd	BRCA	1	106	106	106	2.02938
20BR001-5e9bfd9b-5151-4f85-8b7d-795df0	BRCA	1	8	8	8	0.954243
20BR001-bee098dc-797a-4e05-8565-05311f	BRCA	1	9	9	9	1
20BR002-9462caa5-13e8-4997-a4f7-294f16	BRCA	1	1	1	1	0.30103
20BR002-abee08ca-606d-4e2a-a2e6-24780f	BRCA	1	56	56	56	1.75587
20BR002-d362c243-ccef-4cf5-ae72-2c124f	BRCA	1	30	30	30	1.49136
20BR003-28b87b26-352b-4930-976e-7d427d	BRCA	1	5	5	5	0.778151
20BR003-7f28902f-27bb-48b1-b023-f9a345	BRCA	1	5	5	5	0.778151
20BR003-a4a42497-ab05-49a1-b1e7-9e80a1	BRCA	1	46	46	46	1.6721
20BR003-ae7513d9-5165-4ce5-a3dc-10760c	BRCA	1	9	9	9	1
20BR004-319e8765-617e-43bf-b7f6-a0eac4	BRCA	1	78	78	78	1.89763
20BR004-aee609d3-e242-47f6-bf30-57c1b0	BRCA	1	84	84	84	1.92942
20BR004-f50ad4ce-5641-4ee0-90e9-2a7a28	BRCA	1	60	60	60	1.78533
20BR005-0044700f-37cc-4f2e-81d6-90b367_D1_D1	BRCA	1	1	1	1	0.30103
20BR005-2f398497-d53e-4838-8006-d60f3e	BRCA	1	1	1	1	0.30103
20BR005-5040c9cd-fe29-4579-a03a-b60825	BRCA	1	1	1	1	0.30103
20BR006-3f52e236-1daa-4aa0-9a77-e3d043	BRCA	1	13	13	13	1.14613
20BR006-b2a80144-9134-4bb7-816e-42adbb	BRCA	1	25	25	25	1.41497
20BR006-bc4095db-0cd3-4894-b725-9464d8	BRCA	1	5	5	5	0.778151
20BR006-fae06d14-9ff3-4e06-ba5c-ff5827	BRCA	1	3	3	3	0.60206
20BR007-33adae13-5dbd-4530-a5d5-3763e4	BRCA	1	75	75	75	1.88081
20BR007-49e164cb-039e-4851-bce5-b2edff	BRCA	1	168	168	168	2.22789
20BR007-547f521a-5851-426c-a125-d9d82c	BRCA	1	57	57	57	1.76343
20BR007-682646a1-2895-4a6b-bf31-7c0df5	BRCA	1	278	278	278	2.4456
20BR007-86de77de-25e4-4d82-b78b-7b700c	BRCA	1	48	48	48	1.6902
20BR007-ad0e8ff9-9ef1-4f0e-bd1f-4bb144	BRCA	1	8	8	8	0.954243
20BR008-76d73924-1d5a-4d75-b776-1f1b2b	BRCA	1	203	203	203	2.30963
20BR008-acf022b3-7f01-43b3-ac14-86f97d	BRCA	1	47	47	47	1.68124
20BR008-b87e7f88-a1f2-425a-8cff-8ae4b9	BRCA	1	84	84	84	1.92942
20BR008-beafe19e-9dc1-4aff-ba98-d321d9	BRCA	1	41	41	41	1.62325
20BR008-f6949be3-1204-4f1f-a6b9-de4cc9	BRCA	1	55	55	55	1.74819
20BR008-f8005701-9810-427e-b317-b09691	BRCA	1	160	160	160	2.20683
21BR001-01fb2fbe-5d32-4ed1-abf6-6b4539	BRCA	1	10	10	10	1.04139
21BR001-1fb9fca2-cf63-41f2-9381-d9108c	BRCA	1	6	6	6	0.845098
21BR001-23eb7a7e-a907-4c07-8270-2ad823	BRCA	1	7	7	7	0.90309
21BR001-474eefd8-34c2-414a-a9ed-f0508f	BRCA	1	6	6	6	0.845098
21BR001-96ad607c-e8db-4390-9b9d-b5eb67	BRCA	1	7	7	7	0.90309
21BR002-32944ee6-428e-44fc-97d6-22665e	BRCA	1	8	8	8	0.954243
21BR002-6261ab21-32e3-4967-a3aa-1e4aff	BRCA	1	17	17	17	1.25527
21BR002-c9c77570-9be2-4868-844f-5119b1	BRCA	1	3	3	3	0.60206
21BR003-6af6fd11-39a6-46b3-833d-a1e0be	BRCA	1	21	21	21	1.34242
21BR003-9b428e37-9b69-463e-a6ed-b9d423	BRCA	1	10	10	10	1.04139
21BR003-cedaeb7a-8ca9-44f0-b6d1-201235	BRCA	1	13	13	13	1.14613
21BR005-06f492e0-8c12-4219-a32b-4d0449	BRCA	1	23	23	23	1.38021
21BR005-6030aa89-9cf7-4a07-8510-cf56cc	BRCA	1	24	24	24	1.39794
21BR005-c41af285-4586-4210-bf50-3108b4	BRCA	1	41	41	41	1.62325
21BR010-39f81c85-1832-45eb-829a-3040ad	BRCA	1	22	22	22	1.36173
21BR010-623041b0-a7a0-4621-8357-9175fb	BRCA	1	144	144	144	2.16137
21BR010-68ef4aa9-00b0-4528-8828-4d3e43	BRCA	1	111	111	111	2.04922
21BR010-b455beec-bfee-47db-8c97-5d3fc3	BRCA	1	69	69	69	1.8451
21BR010-f3eac3f6-8c8d-4051-8b02-ca529c	BRCA	1	17	17	17	1.25527
22BR001-02797e67-5651-4cc8-b815-904900	BRCA	1	130	130	130	2.11727
22BR001-26752004-8c42-4806-8198-901015	BRCA	1	200	200	200	2.3032
22BR001-8602f3cb-09ed-4ce7-941e-c3eb5c	BRCA	1	14	14	14	1.17609
22BR002-1dfeda4b-52e5-4893-a517-8e0720	BRCA	1	1	1	1	0.30103
22BR002-2b803865-b4e0-47b8-9c21-e21ffb	BRCA	1	1	1	1	0.30103
22BR002-4a87d66e-ebe2-4298-9b14-095b73	BRCA	1	1	1	1	0.30103
22BR002-7fff874d-3c66-4211-98fb-660a8d	BRCA	1	1	1	1	0.30103
22BR003-46013dd9-b62f-4d0f-9b4b-ea6281	BRCA	1	1	1	1	0.30103
22BR003-6b8ff36d-51d7-4f6c-95c8-6ed5d6	BRCA	1	18	18	18	1.27875
22BR003-93c73d43-d201-4726-96c4-4c0d80	BRCA	1	6	6	6	0.845098
22BR003-fdb1a2e8-8929-4246-b273-06cb50	BRCA	1	20	20	20	1.32222
22BR005-0a292de5-baaa-484d-a0a9-5dc405	BRCA	1	6	6	6	0.845098
22BR005-12110cb8-8da4-4461-ac1a-1af490	BRCA	1	11	11	11	1.07918
22BR005-2680bcc3-fb91-4641-9a85-1e2dd2	BRCA	1	16	16	16	1.23045
22BR005-f4c8a52e-e1ff-45df-8db4-7f250c	BRCA	1	20	20	20	1.32222
22BR005-ff2aaf97-376a-466b-86b5-f8b3e7	BRCA	1	4	4	4	0.69897
22BR006-a2637649-1fa1-4c20-a19d-5d5f11	BRCA	1	33	33	33	1.53148
22BR006-af389d30-4266-4cc4-a02e-a310f7	BRCA	1	69	69	69	1.8451
22BR006-cdcc4b54-fcf8-4667-a686-9abda4	BRCA	1	59	59	59	1.77815
22BR006-e6cc08a2-a0a2-4623-ba04-cf11b2	BRCA	1	29	29	29	1.47712
22BR006-ffa1343e-56c1-46e8-86ec-a6a50f	BRCA	1	18	18	18	1.27875
22BR007-0c8c7ebe-f147-4812-9bf7-61c7ff	BRCA	1	56	56	56	1.75587
22BR007-1e28c1ef-64f2-47b7-a420-a3ff38	BRCA	1	45	45	45	1.66276
22BR007-3378ae49-d20f-432e-9d3b-214837	BRCA	1	55	55	55	1.74819
22BR008-19cf914e-462d-4925-a626-54ba83	BRCA	1	22	22	22	1.36173
22BR008-8c0acfbb-e51f-4532-bade-8f0366	BRCA	1	1	1	1	0.30103
22BR008-99657fc9-37f8-48aa-b257-bcf7cf	BRCA	1	2	2	2	0.477121
22BR008-aebce1e0-035b-4315-ad67-64fd07	BRCA	1	2	2	2	0.477121
27BR002-5e4ace14-07ab-484f-bf6c-98dc61	BRCA	1	7	7	7	0.90309
27BR002-e9de77fc-da62-4f50-a4a1-051a20	BRCA	1	5	5	5	0.778151
27BR002-f8b3980c-b81d-42e5-816c-489831	BRCA	1	38	38	38	1.59106
MSB-00060-01-02	BRCA	1	184	184	184	2.26717
MSB-00101-03-01	BRCA	1	13	13	13	1.14613
MSB-00156-01-05	BRCA	1	4	4	4	0.69897
MSB-00156-01-07	BRCA	1	2	2	2	0.477121
MSB-00587-01-01	BRCA	1	82	82	82	1.91908
MSB-00727-01-20	BRCA	1	10	10	10	1.04139
MSB-00737-01-02	BRCA	1	217	217	217	2.33846
MSB-00738-01-02	BRCA	1	6	6	6	0.845098
MSB-00795-01-06	BRCA	1	3	3	3	0.60206
MSB-00795-01-07	BRCA	1	1	1	1	0.30103
MSB-00795-01-08	BRCA	1	3	3	3	0.60206
MSB-00858-01-02	BRCA	1	31	31	31	1.50515
MSB-00916-02-20	BRCA	1	8	8	8	0.954243
MSB-01000-01-05	BRCA	1	9	9	9	1
MSB-01188-01-02	BRCA	1	15	15	15	1.20412
MSB-01225-01-02	BRCA	1	319	319	319	2.50515
MSB-01522-01-02	BRCA	1	455	455	455	2.65896
MSB-01577-03-19	BRCA	1	417	417	417	2.62118
MSB-01687-01-02	BRCA	1	63	63	63	1.80618
MSB-01798-02-02	BRCA	1	12	12	12	1.11394
MSB-01799-01-02	BRCA	1	10	10	10	1.04139
MSB-01857-01-02	BRCA	1	19	19	19	1.30103
MSB-01896-03-01	BRCA	1	127	127	127	2.10721
MSB-02054-01-02	BRCA	1	225	225	225	2.35411
MSB-02101-03-02	BRCA	1	15	15	15	1.20412
MSB-02137-01-02	BRCA	1	22	22	22	1.36173
MSB-02599-01-02	BRCA	1	4	4	4	0.69897
MSB-02664-01-05	BRCA	1	3	3	3	0.60206
MSB-02664-01-10	BRCA	1	10	10	10	1.04139
MSB-02808-04-20	BRCA	1	14	14	14	1.17609
MSB-03896-01-20	BRCA	1	78	78	78	1.89763
MSB-03897-01-02	BRCA	1	21	21	21	1.34242
MSB-04228-03-02	BRCA	1	40	40	40	1.61278
MSB-04296-01-02	BRCA	1	6	6	6	0.845098
MSB-04442-02-02	BRCA	1	7	7	7	0.90309
MSB-04588-01-02	BRCA	1	25	25	25	1.41497
MSB-04774-03-02	BRCA	1	31	31	31	1.50515
MSB-04774-06-05	BRCA	1	35	35	35	1.5563
MSB-04774-06-06	BRCA	1	28	28	28	1.4624
MSB-04856-01-02	BRCA	1	7	7	7	0.90309
MSB-04859-01-02	BRCA	1	16	16	16	1.23045
MSB-04940-03-19	BRCA	1	25	25	25	1.41497
MSB-05104-01-02	BRCA	1	29	29	29	1.47712
MSB-05104-02-02	BRCA	1	11	11	11	1.07918
MSB-05138-01-02	BRCA	1	35	35	35	1.5563
MSB-05138-09-03	BRCA	1	1	1	1	0.30103
MSB-05138-09-04	BRCA	1	20	20	20	1.32222
MSB-05428-05-01	BRCA	1	5	5	5	0.778151
MSB-05430-03-02	BRCA	1	19	19	19	1.30103
MSB-05496-01-02	BRCA	1	5	5	5	0.778151
MSB-05594-03-02	BRCA	1	3	3	3	0.60206
MSB-05650-01-02	BRCA	1	21	21	21	1.34242
MSB-05714-03-02	BRCA	1	33	33	33	1.53148
MSB-05735-01-02	BRCA	1	28	28	28	1.4624
MSB-05858-01-02	BRCA	1	4	4	4	0.69897
MSB-05960-01-01	BRCA	1	13	13	13	1.14613
MSB-06045-03-02	BRCA	1	7	7	7	0.90309
MSB-06107-01-02	BRCA	1	63	63	63	1.80618
MSB-06267-01-02	BRCA	1	9	9	9	1
MSB-06267-04-20	BRCA	1	484	484	484	2.68574
MSB-06355-01-02	BRCA	1	13	13	13	1.14613
MSB-06359-01-20	BRCA	1	23	23	23	1.38021
MSB-06415-05-03	BRCA	1	4	4	4	0.69897
MSB-06415-05-04	BRCA	1	3	3	3	0.60206
MSB-06586-03-01	BRCA	1	27	27	27	1.44716
MSB-06586-04-04	BRCA	1	62	62	62	1.79934
MSB-06586-04-05	BRCA	1	323	323	323	2.51055
MSB-06586-04-06	BRCA	1	183	183	183	2.26482
MSB-07224-01-02	BRCA	1	12	12	12	1.11394
MSB-07571-04-20	BRCA	1	29	29	29	1.47712
MSB-07740-01-02	BRCA	1	133	133	133	2.1271
MSB-07965-03-02	BRCA	1	207	207	207	2.31806
MSB-08162-03-20	BRCA	1	15	15	15	1.20412
MSB-08212-03-06	BRCA	1	3	3	3	0.60206
MSB-08212-03-07	BRCA	1	4	4	4	0.69897
MSB-08212-03-12	BRCA	1	2	2	2	0.477121
MSB-08214-01-05	BRCA	1	2	2	2	0.477121
MSB-08214-01-10	BRCA	1	1	1	1	0.30103
MSB-08214-07-02	BRCA	1	12	12	12	1.11394
MSB-08217-01-05	BRCA	1	2	2	2	0.477121
MSB-08217-01-10	BRCA	1	7	7	7	0.90309
MSB-08375-03-03	BRCA	1	36	36	36	1.5682
MSB-08449-01-02	BRCA	1	44	44	44	1.65321
MSB-08626-01-01	BRCA	1	22	22	22	1.36173
MSB-08635-03-20	BRCA	1	22	22	22	1.36173
MSB-08662-01-02	BRCA	1	9	9	9	1
MSB-08850-03-01	BRCA	1	25	25	25	1.41497
MSB-08876-01-04	BRCA	1	2	2	2	0.477121
MSB-08876-04-01	BRCA	1	19	19	19	1.30103
MSB-08956-01-02	BRCA	1	5	5	5	0.778151
MSB-09060-01-20	BRCA	1	27	27	27	1.44716
MSB-09246-03-20	BRCA	1	42	42	42	1.63347
MSB-09566-01-20	BRCA	1	20	20	20	1.32222
MSB-09566-08-01	BRCA	1	280	280	280	2.44871
MSB-09712-01-02	BRCA	1	2	2	2	0.477121
MSB-09782-01-02	BRCA	1	32	32	32	1.51851
MSB-09804-03-01	BRCA	1	16	16	16	1.23045
MSB-09969-01-20	BRCA	1	10	10	10	1.04139
Her2Neg_Case_01	HER2-BRCA	2	312	312	312	2.49554
Her2Neg_Case_02	HER2-BRCA	2	28	28	28	1.4624
Her2Neg_Case_03	HER2-BRCA	2	59	59	59	1.77815
Her2Neg_Case_04	HER2-BRCA	2	199	199	199	2.30103
Her2Neg_Case_05	HER2-BRCA	2	23	23	23	1.38021
Her2Neg_Case_06	HER2-BRCA	2	11	11	11	1.07918
Her2Neg_Case_07	HER2-BRCA	2	100	100	100	2.00432
Her2Neg_Case_08	HER2-BRCA	2	37	37	37	1.57978
Her2Neg_Case_09	HER2-BRCA	2	63	63	63	1.80618
Her2Neg_Case_10	HER2-BRCA	2	30	30	30	1.49136
Her2Neg_Case_11	HER2-BRCA	2	60	60	60	1.78533
Her2Neg_Case_12	HER2-BRCA	2	59	59	59	1.77815
Her2Neg_Case_13	HER2-BRCA	2	17	17	17	1.25527
Her2Neg_Case_14	HER2-BRCA	2	32	32	32	1.51851
Her2Neg_Case_15	HER2-BRCA	2	76	76	76	1.88649
Her2Neg_Case_16	HER2-BRCA	2	43	43	43	1.64345
Her2Neg_Case_17	HER2-BRCA	2	38	38	38	1.59106
Her2Neg_Case_18	HER2-BRCA	2	255	255	255	2.40824
Her2Neg_Case_19	HER2-BRCA	2	9	9	9	1
Her2Neg_Case_20	HER2-BRCA	2	43	43	43	1.64345
Her2Neg_Case_21	HER2-BRCA	2	14	14	14	1.17609
Her2Neg_Case_22	HER2-BRCA	2	285	285	285	2.45637
Her2Neg_Case_23	HER2-BRCA	2	64	64	64	1.81291
Her2Neg_Case_24	HER2-BRCA	2	16	16	16	1.23045
Her2Neg_Case_25	HER2-BRCA	2	28	28	28	1.4624
Her2Neg_Case_26	HER2-BRCA	2	19	19	19	1.30103
Her2Neg_Case_27	HER2-BRCA	2	5	5	5	0.778151
Her2Neg_Case_28	HER2-BRCA	2	13	13	13	1.14613
Her2Neg_Case_29	HER2-BRCA	2	50	50	50	1.70757
Her2Neg_Case_30	HER2-BRCA	2	200	200	200	2.3032
Her2Neg_Case_31	HER2-BRCA	2	29	29	29	1.47712
Her2Neg_Case_32	HER2-BRCA	2	37	37	37	1.57978
Her2Neg_Case_33	HER2-BRCA	2	54	54	54	1.74036
Her2Neg_Case_34	HER2-BRCA	2	25	25	25	1.41497
Her2Neg_Case_35	HER2-BRCA	2	31	31	31	1.50515
Her2Neg_Case_36	HER2-BRCA	2	41	41	41	1.62325
Her2Neg_Case_37	HER2-BRCA	2	107	107	107	2.03342
Her2Neg_Case_38	HER2-BRCA	2	124	124	124	2.09691
Her2Neg_Case_39	HER2-BRCA	2	124	124	124	2.09691
Her2Neg_Case_40	HER2-BRCA	2	33	33	33	1.53148
Her2Neg_Case_41	HER2-BRCA	2	7	7	7	0.90309
Her2Neg_Case_42	HER2-BRCA	2	14	14	14	1.17609
Her2Neg_Case_43	HER2-BRCA	2	9	9	9	1
Her2Neg_Case_44	HER2-BRCA	2	19	19	19	1.30103
Her2Neg_Case_45	HER2-BRCA	2	28	28	28	1.4624
Her2Neg_Case_46	HER2-BRCA	2	41	41	41	1.62325
Her2Neg_Case_47	HER2-BRCA	2	282	282	282	2.45179
Her2Neg_Case_48	HER2-BRCA	2	22	22	22	1.36173
Her2Neg_Case_49	HER2-BRCA	2	128	128	128	2.11059
Her2Neg_Case_50	HER2-BRCA	2	21	21	21	1.34242
Her2Neg_Case_51	HER2-BRCA	2	38	38	38	1.59106
Her2Neg_Case_52	HER2-BRCA	2	29	29	29	1.47712
Her2Neg_Case_53	HER2-BRCA	2	34	34	34	1.54407
Her2Neg_Case_54	HER2-BRCA	2	35	35	35	1.5563
Her2Neg_Case_55	HER2-BRCA	2	52	52	52	1.72428
Her2Neg_Case_56	HER2-BRCA	2	100	100	100	2.00432
Her2Neg_Case_57	HER2-BRCA	2	34	34	34	1.54407
Her2Neg_Case_58	HER2-BRCA	2	79	79	79	1.90309
Her2Neg_Case_59	HER2-BRCA	2	20	20	20	1.32222
Her2Neg_Case_60	HER2-BRCA	2	86	86	86	1.93952
Her2Neg_Case_61	HER2-BRCA	2	53	53	53	1.73239
Her2Neg_Case_62	HER2-BRCA	2	50	50	50	1.70757
Her2Neg_Case_63	HER2-BRCA	2	16	16	16	1.23045
Her2Neg_Case_64	HER2-BRCA	2	162	162	162	2.21219
Her2Neg_Case_65	HER2-BRCA	2	13	13	13	1.14613
Her2Neg_Case_66	HER2-BRCA	2	127	127	127	2.10721
Her2Neg_Case_67	HER2-BRCA	2	27	27	27	1.44716
Her2Neg_Case_68	HER2-BRCA	2	60	60	60	1.78533
Her2Neg_Case_69	HER2-BRCA	2	53	53	53	1.73239
Her2Neg_Case_70	HER2-BRCA	2	26	26	26	1.43136
Her2Neg_Case_71	HER2-BRCA	2	135	135	135	2.13354
Her2Neg_Case_72	HER2-BRCA	2	23	23	23	1.38021
Her2Neg_Case_73	HER2-BRCA	2	13	13	13	1.14613
Her2Neg_Case_74	HER2-BRCA	2	48	48	48	1.6902
Her2Neg_Case_75	HER2-BRCA	2	145	145	145	2.16435
Her2Neg_Case_76	HER2-BRCA	2	68	68	68	1.83885
Her2Neg_Case_77	HER2-BRCA	2	49	49	49	1.69897
Her2Neg_Case_78	HER2-BRCA	2	56	56	56	1.75587
Her2Neg_Case_79	HER2-BRCA	2	12	12	12	1.11394
Her2Neg_Case_80	HER2-BRCA	2	51	51	51	1.716
Her2Neg_Case_81	HER2-BRCA	2	22	22	22	1.36173
Her2Neg_Case_82	HER2-BRCA	2	30	30	30	1.49136
Her2Neg_Case_83	HER2-BRCA	2	251	251	251	2.4014
Her2Neg_Case_84	HER2-BRCA	2	26	26	26	1.43136
Her2Neg_Case_85	HER2-BRCA	2	267	267	267	2.42813
Her2Neg_Case_86	HER2-BRCA	2	25	25	25	1.41497
Her2Neg_Case_87	HER2-BRCA	2	69	69	69	1.8451
Her2Neg_Case_88	HER2-BRCA	2	130	130	130	2.11727
Her2Neg_Case_89	HER2-BRCA	2	93	93	93	1.97313
Her2Neg_Case_90	HER2-BRCA	2	40	40	40	1.61278
Her2Neg_Case_91	HER2-BRCA	2	15	15	15	1.20412
Her2Neg_Case_92	HER2-BRCA	2	30	30	30	1.49136
Her2Neg_Case_93	HER2-BRCA	2	32	32	32	1.51851
Her2Neg_Case_94	HER2-BRCA	2	48	48	48	1.6902
Her2Neg_Case_95	HER2-BRCA	2	37	37	37	1.57978
Her2Neg_Case_96	HER2-BRCA	2	39	39	39	1.60206
Her2Neg_Case_97	HER2-BRCA	2	23	23	23	1.38021
Her2Neg_Case_98	HER2-BRCA	2	5	5	5	0.778151
Her2Neg_Case_99	HER2-BRCA	2	18	18	18	1.27875
Her2Pos_Case_01	HER2-BRCA	2	26	26	26	1.43136
Her2Pos_Case_02	HER2-BRCA	2	40	40	40	1.61278
Her2Pos_Case_03	HER2-BRCA	2	12	12	12	1.11394
Her2Pos_Case_04	HER2-BRCA	2	28	28	28	1.4624
Her2Pos_Case_05	HER2-BRCA	2	62	62	62	1.79934
Her2Pos_Case_06	HER2-BRCA	2	223	223	223	2.35025
Her2Pos_Case_07	HER2-BRCA	2	30	30	30	1.49136
Her2Pos_Case_08	HER2-BRCA	2	21	21	21	1.34242
Her2Pos_Case_09	HER2-BRCA	2	97	97	97	1.99123
Her2Pos_Case_10	HER2-BRCA	2	283	283	283	2.45332
Her2Pos_Case_11	HER2-BRCA	2	60	60	60	1.78533
Her2Pos_Case_12	HER2-BRCA	2	17	17	17	1.25527
Her2Pos_Case_13	HER2-BRCA	2	52	52	52	1.72428
Her2Pos_Case_14	HER2-BRCA	2	19	19	19	1.30103
Her2Pos_Case_15	HER2-BRCA	2	48	48	48	1.6902
Her2Pos_Case_16	HER2-BRCA	2	67	67	67	1.83251
Her2Pos_Case_17	HER2-BRCA	2	14	14	14	1.17609
Her2Pos_Case_18	HER2-BRCA	2	11	11	11	1.07918
Her2Pos_Case_19	HER2-BRCA	2	23	23	23	1.38021
Her2Pos_Case_20	HER2-BRCA	2	27	27	27	1.44716
Her2Pos_Case_21	HER2-BRCA	2	52	52	52	1.72428
Her2Pos_Case_23	HER2-BRCA	2	34	34	34	1.54407
Her2Pos_Case_24	HER2-BRCA	2	27	27	27	1.44716
Her2Pos_Case_25	HER2-BRCA	2	111	111	111	2.04922
Her2Pos_Case_26	HER2-BRCA	2	81	81	81	1.91381
Her2Pos_Case_27	HER2-BRCA	2	22	22	22	1.36173
Her2Pos_Case_28	HER2-BRCA	2	2	2	2	0.477121
Her2Pos_Case_29	HER2-BRCA	2	26	26	26	1.43136
Her2Pos_Case_30	HER2-BRCA	2	22	22	22	1.36173
Her2Pos_Case_31	HER2-BRCA	2	18	18	18	1.27875
Her2Pos_Case_32	HER2-BRCA	2	57	57	57	1.76343
Her2Pos_Case_33	HER2-BRCA	2	97	97	97	1.99123
Her2Pos_Case_34	HER2-BRCA	2	21	21	21	1.34242
Her2Pos_Case_35	HER2-BRCA	2	15	15	15	1.20412
Her2Pos_Case_36	HER2-BRCA	2	322	322	322	2.5092
Her2Pos_Case_37	HER2-BRCA	2	240	240	240	2.38202
Her2Pos_Case_38	HER2-BRCA	2	41	41	41	1.62325
Her2Pos_Case_39	HER2-BRCA	2	36	36	36	1.5682
Her2Pos_Case_40	HER2-BRCA	2	42	42	42	1.63347
Her2Pos_Case_41	HER2-BRCA	2	15	15	15	1.20412
Her2Pos_Case_42	HER2-BRCA	2	30	30	30	1.49136
Her2Pos_Case_43	HER2-BRCA	2	19	19	19	1.30103
Her2Pos_Case_44	HER2-BRCA	2	33	33	33	1.53148
Her2Pos_Case_45	HER2-BRCA	2	18	18	18	1.27875
Her2Pos_Case_46	HER2-BRCA	2	32	32	32	1.51851
Her2Pos_Case_47	HER2-BRCA	2	23	23	23	1.38021
Her2Pos_Case_48	HER2-BRCA	2	44	44	44	1.65321
Her2Pos_Case_49	HER2-BRCA	2	21	21	21	1.34242
Her2Pos_Case_50	HER2-BRCA	2	31	31	31	1.50515
Her2Pos_Case_51	HER2-BRCA	2	18	18	18	1.27875
Her2Pos_Case_52	HER2-BRCA	2	52	52	52	1.72428
Her2Pos_Case_53	HER2-BRCA	2	283	283	283	2.45332
Her2Pos_Case_54	HER2-BRCA	2	49	49	49	1.69897
Her2Pos_Case_55	HER2-BRCA	2	3	3	3	0.60206
Her2Pos_Case_56	HER2-BRCA	2	29	29	29	1.47712
Her2Pos_Case_57	HER2-BRCA	2	25	25	25	1.41497
Her2Pos_Case_58	HER2-BRCA	2	77	77	77	1.89209
Her2Pos_Case_59	HER2-BRCA	2	28	28	28	1.4624
Her2Pos_Case_60	HER2-BRCA	2	38	38	38	1.59106
Her2Pos_Case_61	HER2-BRCA	2	31	31	31	1.50515
Her2Pos_Case_62	HER2-BRCA	2	36	36	36	1.5682
Her2Pos_Case_63	HER2-BRCA	2	164	164	164	2.21748
Her2Pos_Case_64	HER2-BRCA	2	9	9	9	1
Her2Pos_Case_65	HER2-BRCA	2	12	12	12	1.11394
Her2Pos_Case_66	HER2-BRCA	2	48	48	48	1.6902
Her2Pos_Case_67	HER2-BRCA	2	16	16	16	1.23045
Her2Pos_Case_68	HER2-BRCA	2	49	49	49	1.69897
Her2Pos_Case_69	HER2-BRCA	2	19	19	19	1.30103
Her2Pos_Case_70	HER2-BRCA	2	30	30	30	1.49136
Her2Pos_Case_71	HER2-BRCA	2	13	13	13	1.14613
Her2Pos_Case_72	HER2-BRCA	2	26	26	26	1.43136
Her2Pos_Case_73	HER2-BRCA	2	55	55	55	1.74819
Her2Pos_Case_74	HER2-BRCA	2	49	49	49	1.69897
Her2Pos_Case_75	HER2-BRCA	2	34	34	34	1.54407
Her2Pos_Case_76	HER2-BRCA	2	23	23	23	1.38021
Her2Pos_Case_77	HER2-BRCA	2	28	28	28	1.4624
Her2Pos_Case_78	HER2-BRCA	2	30	30	30	1.49136
Her2Pos_Case_79	HER2-BRCA	2	25	25	25	1.41497
Her2Pos_Case_80	HER2-BRCA	2	55	55	55	1.74819
Her2Pos_Case_81	HER2-BRCA	2	210	210	210	2.32428
Her2Pos_Case_82	HER2-BRCA	2	44	44	44	1.65321
Her2Pos_Case_83	HER2-BRCA	2	10	10	10	1.04139
Her2Pos_Case_84	HER2-BRCA	2	78	78	78	1.89763
Her2Pos_Case_85	HER2-BRCA	2	28	28	28	1.4624
Her2Pos_Case_86	HER2-BRCA	2	37	37	37	1.57978
Her2Pos_Case_87	HER2-BRCA	2	5	5	5	0.778151
Her2Pos_Case_88	HER2-BRCA	2	183	183	183	2.26482
Her2Pos_Case_89	HER2-BRCA	2	16	16	16	1.23045
Her2Pos_Case_90	HER2-BRCA	2	22	22	22	1.36173
Her2Pos_Case_91	HER2-BRCA	2	26	26	26	1.43136
Her2Pos_Case_92	HER2-BRCA	2	33	33	33	1.53148
Her2Pos_Case_93	HER2-BRCA	2	14	14	14	1.17609
Her2Pos_Case_94	HER2-BRCA	2	25	25	25	1.41497
O09-03495	HER2-BRCA	2	63	63	63	1.80618
O10-12717	HER2-BRCA	2	74	74	74	1.87506
O14-02301	HER2-BRCA	2	16	16	16	1.23045
O16-11870	HER2-BRCA	2	22	22	22	1.36173
O16-18464	HER2-BRCA	2	25	25	25	1.41497
O17-01529	HER2-BRCA	2	36	36	36	1.5682
O18-12772	HER2-BRCA	2	10	10	10	1.04139
S08-31466	HER2-BRCA	2	6	6	6	0.845098
S09-15833	HER2-BRCA	2	43	43	43	1.64345
S09-19750	HER2-BRCA	2	91	91	91	1.96379
S10-00647	HER2-BRCA	2	24	24	24	1.39794
S10-09633	HER2-BRCA	2	15	15	15	1.20412
S11-15267	HER2-BRCA	2	21	21	21	1.34242
S11-24835	HER2-BRCA	2	4	4	4	0.69897
S12-07776	HER2-BRCA	2	16	16	16	1.23045
S12-22754	HER2-BRCA	2	53	53	53	1.73239
S12-28303	HER2-BRCA	2	29	29	29	1.47712
S12-35886	HER2-BRCA	2	53	53	53	1.73239
S13-07627	HER2-BRCA	2	35	35	35	1.5563
S13-08586	HER2-BRCA	2	163	163	163	2.21484
S13-11381	HER2-BRCA	2	16	16	16	1.23045
S13-15979	HER2-BRCA	2	78	78	78	1.89763
S13-31494	HER2-BRCA	2	35	35	35	1.5563
S13-33035	HER2-BRCA	2	16	16	16	1.23045
S14-01774	HER2-BRCA	2	25	25	25	1.41497
S14-04504	HER2-BRCA	2	8	8	8	0.954243
S14-12226	HER2-BRCA	2	115	115	115	2.06446
S14-12770	HER2-BRCA	2	29	29	29	1.47712
S14-12928	HER2-BRCA	2	50	50	50	1.70757
S14-13440	HER2-BRCA	2	19	19	19	1.30103
S14-13994	HER2-BRCA	2	97	97	97	1.99123
S14-15197	HER2-BRCA	2	15	15	15	1.20412
S14-16118	HER2-BRCA	2	38	38	38	1.59106
S15-00942	HER2-BRCA	2	50	50	50	1.70757
S15-02790	HER2-BRCA	2	32	32	32	1.51851
S15-03056	HER2-BRCA	2	10	10	10	1.04139
S15-05781	HER2-BRCA	2	20	20	20	1.32222
S15-05979	HER2-BRCA	2	52	52	52	1.72428
S15-06857	HER2-BRCA	2	6	6	6	0.845098
S15-10140	HER2-BRCA	2	49	49	49	1.69897
S15-12411	HER2-BRCA	2	61	61	61	1.79239
S15-12838	HER2-BRCA	2	46	46	46	1.6721
S15-13623	HER2-BRCA	2	36	36	36	1.5682
S15-14834	HER2-BRCA	2	14	14	14	1.17609
S15-15318	HER2-BRCA	2	22	22	22	1.36173
S15-20350	HER2-BRCA	2	21	21	21	1.34242
S15-27036	HER2-BRCA	2	136	136	136	2.13672
S15-28568	HER2-BRCA	2	38	38	38	1.59106
S16-00356	HER2-BRCA	2	25	25	25	1.41497
S16-01567	HER2-BRCA	2	18	18	18	1.27875
S16-06544	HER2-BRCA	2	8	8	8	0.954243
S16-08071	HER2-BRCA	2	10	10	10	1.04139
S16-11632	HER2-BRCA	2	53	53	53	1.73239
S16-12501	HER2-BRCA	2	32	32	32	1.51851
S16-19596	HER2-BRCA	2	71	71	71	1.85733
S16-20727	HER2-BRCA	2	23	23	23	1.38021
S16-23506	HER2-BRCA	2	22	22	22	1.36173
S16-28041	HER2-BRCA	2	18	18	18	1.27875
S16-28729	HER2-BRCA	2	20	20	20	1.32222
S16-29941	HER2-BRCA	2	37	37	37	1.57978
S16-30001	HER2-BRCA	2	18	18	18	1.27875
S16-30545	HER2-BRCA	2	36	36	36	1.5682
S16-32975	HER2-BRCA	2	24	24	24	1.39794
S17-00215	HER2-BRCA	2	14	14	14	1.17609
S17-00970	HER2-BRCA	2	14	14	14	1.17609
S17-08236	HER2-BRCA	2	27	27	27	1.44716
S17-08865	HER2-BRCA	2	11	11	11	1.07918
S17-08918	HER2-BRCA	2	15	15	15	1.20412
S17-14190	HER2-BRCA	2	45	45	45	1.66276
S17-14334	HER2-BRCA	2	5	5	5	0.778151
S17-20728	HER2-BRCA	2	8	8	8	0.954243
S17-22163	HER2-BRCA	2	68	68	68	1.83885
S18-03825	HER2-BRCA	2	28	28	28	1.4624
S18-03934	HER2-BRCA	2	45	45	45	1.66276
S18-05363	HER2-BRCA	2	12	12	12	1.11394
S18-09519	HER2-BRCA	2	26	26	26	1.43136
S18-10074	HER2-BRCA	2	30	30	30	1.49136
S18-12553	HER2-BRCA	2	94	94	94	1.97772
S18-15441	HER2-BRCA	2	22	22	22	1.36173
S18-18704	HER2-BRCA	2	19	19	19	1.30103
S18-25097	HER2-BRCA	2	29	29	29	1.47712
S18-27506	HER2-BRCA	2	15	15	15	1.20412
S18-30424	HER2-BRCA	2	7	7	7	0.90309
S18-31022	HER2-BRCA	2	42	42	42	1.63347
S18-32412	HER2-BRCA	2	41	41	41	1.62325
HobI16-053768896760	SLN-BRCA	3	190	190	190	2.28103
HobI16-072823783181	SLN-BRCA	3	46	46	46	1.6721
HobI16-105105202254	SLN-BRCA	3	180	180	180	2.25768
HobI16-303757967057	SLN-BRCA	3	25	25	25	1.41497
HobI16-334188031493	SLN-BRCA	3	76	76	76	1.88649
HobI16-553454144783	SLN-BRCA	3	83	83	83	1.92428
HobI16-568713100973	SLN-BRCA	3	58	58	58	1.77085
HobI16-673050001795	SLN-BRCA	3	185	185	185	2.26951
HobI16-708082515907	SLN-BRCA	3	194	194	194	2.29003
HobI16-723628532151	SLN-BRCA	3	28	28	28	1.4624
HobI16-732317408482	SLN-BRCA	3	32	32	32	1.51851
HobI16-800515347962	SLN-BRCA	3	425	425	425	2.62941
HobI16-837889994938	SLN-BRCA	3	104	104	104	2.02119
HobI16-850322983160	SLN-BRCA	3	113	113	113	2.0569
HobI17-014668898938	SLN-BRCA	3	19	19	19	1.30103
HobI17-036398431404	SLN-BRCA	3	7	7	7	0.90309
HobI17-054128333834	SLN-BRCA	3	265	265	265	2.42488
HobI17-054246972264	SLN-BRCA	3	244	244	244	2.38917
HobI17-074732741064	SLN-BRCA	3	284	284	284	2.45484
HobI17-085745661307	SLN-BRCA	3	94	94	94	1.97772
HobI17-092737210733	SLN-BRCA	3	27	27	27	1.44716
HobI17-117814883069	SLN-BRCA	3	48	48	48	1.6902
HobI17-158487016760	SLN-BRCA	3	76	76	76	1.88649
HobI17-176780238278	SLN-BRCA	3	111	111	111	2.04922
HobI17-188975055458	SLN-BRCA	3	258	258	258	2.4133
HobI17-192632085422	SLN-BRCA	3	109	109	109	2.04139
HobI17-203923657811	SLN-BRCA	3	168	168	168	2.22789
HobI17-213453116848	SLN-BRCA	3	26	26	26	1.43136
HobI17-219470745199	SLN-BRCA	3	73	73	73	1.86923
HobI17-247547626174	SLN-BRCA	3	274	274	274	2.43933
HobI17-255403409805	SLN-BRCA	3	44	44	44	1.65321
HobI17-265070624026	SLN-BRCA	3	342	342	342	2.53529
HobI17-269154319884	SLN-BRCA	3	243	243	243	2.38739
HobI17-288509838143	SLN-BRCA	3	74	74	74	1.87506
HobI17-313879325559	SLN-BRCA	3	27	27	27	1.44716
HobI17-324909994030	SLN-BRCA	3	106	106	106	2.02938
HobI17-334708419649	SLN-BRCA	3	99	99	99	2
HobI17-348600370849	SLN-BRCA	3	346	346	346	2.54033
HobI17-377050210278	SLN-BRCA	3	65	65	65	1.81954
HobI17-421574798660	SLN-BRCA	3	251	251	251	2.4014
HobI17-425397955012	SLN-BRCA	3	314	314	314	2.49831
HobI17-435966474961	SLN-BRCA	3	124	124	124	2.09691
HobI17-440719796933	SLN-BRCA	3	34	34	34	1.54407
HobI17-447409697483	SLN-BRCA	3	18	18	18	1.27875
HobI17-458471686651	SLN-BRCA	3	633	633	633	2.80209
HobI17-467062691081	SLN-BRCA	3	43	43	43	1.64345
HobI17-476054943119	SLN-BRCA	3	95	95	95	1.98227
HobI17-485538505474	SLN-BRCA	3	404	404	404	2.60746
HobI17-495667251867	SLN-BRCA	3	213	213	213	2.33041
HobI17-519774790910	SLN-BRCA	3	14	14	14	1.17609
HobI17-545903287930	SLN-BRCA	3	92	92	92	1.96848
HobI17-553581330459	SLN-BRCA	3	56	56	56	1.75587
HobI17-558005179666	SLN-BRCA	3	329	329	329	2.51851
HobI17-593769981242	SLN-BRCA	3	250	250	250	2.39967
HobI17-622270352572	SLN-BRCA	3	115	115	115	2.06446
HobI17-627940372723	SLN-BRCA	3	194	194	194	2.29003
HobI17-636884305743	SLN-BRCA	3	103	103	103	2.01703
HobI17-640264021539	SLN-BRCA	3	60	60	60	1.78533
HobI17-648654794571	SLN-BRCA	3	138	138	138	2.14301
HobI17-655346198230	SLN-BRCA	3	180	180	180	2.25768
HobI17-659203035810	SLN-BRCA	3	62	62	62	1.79934
HobI17-660006336651	SLN-BRCA	3	229	229	229	2.36173
HobI17-677160798281	SLN-BRCA	3	372	372	372	2.57171
HobI17-681327099314	SLN-BRCA	3	458	458	458	2.66181
HobI17-688924862435	SLN-BRCA	3	316	316	316	2.50106
HobI17-719246842170	SLN-BRCA	3	77	77	77	1.89209
HobI17-719990954481	SLN-BRCA	3	159	159	159	2.20412
HobI17-743356791372	SLN-BRCA	3	64	64	64	1.81291
HobI17-749048090290	SLN-BRCA	3	62	62	62	1.79934
HobI17-750867388324	SLN-BRCA	3	339	339	339	2.53148
HobI17-778814457598	SLN-BRCA	3	17	17	17	1.25527
HobI17-788882576662	SLN-BRCA	3	329	329	329	2.51851
HobI17-792063748170	SLN-BRCA	3	270	270	270	2.43297
HobI17-793253845164	SLN-BRCA	3	337	337	337	2.52892
HobI17-796855272934	SLN-BRCA	3	202	202	202	2.3075
HobI17-800973460562	SLN-BRCA	3	147	147	147	2.17026
HobI17-804061080478	SLN-BRCA	3	261	261	261	2.4183
HobI17-812250131208	SLN-BRCA	3	22	22	22	1.36173
HobI17-828077018053	SLN-BRCA	3	287	287	287	2.45939
HobI17-848084691666	SLN-BRCA	3	61	61	61	1.79239
HobI17-875559163472	SLN-BRCA	3	69	69	69	1.8451
HobI17-876230315187	SLN-BRCA	3	6	6	6	0.845098
HobI17-883321793262	SLN-BRCA	3	262	262	262	2.41996
HobI17-890038662634	SLN-BRCA	3	146	146	146	2.16732
HobI17-929050186119	SLN-BRCA	3	235	235	235	2.37291
HobI17-974235225863	SLN-BRCA	3	104	104	104	2.02119
HobI17-977643406918	SLN-BRCA	3	61	61	61	1.79239
HobI18-029043796428	SLN-BRCA	3	177	177	177	2.25042
HobI18-029873239450	SLN-BRCA	3	460	460	460	2.6637
HobI18-045092912528	SLN-BRCA	3	329	329	329	2.51851
HobI18-069937884593	SLN-BRCA	3	107	107	107	2.03342
HobI18-092641163539	SLN-BRCA	3	232	232	232	2.36736
HobI18-099794757323	SLN-BRCA	3	40	40	40	1.61278
HobI18-104537363663	SLN-BRCA	3	144	144	144	2.16137
HobI18-116874549628	SLN-BRCA	3	189	189	189	2.27875
HobI18-116913530563	SLN-BRCA	3	100	100	100	2.00432
HobI18-155976821520	SLN-BRCA	3	294	294	294	2.46982
HobI18-156692134456	SLN-BRCA	3	272	272	272	2.43616
HobI18-160344775131	SLN-BRCA	3	174	174	174	2.24304
HobI18-171355267698	SLN-BRCA	3	275	275	275	2.44091
HobI18-173605056616	SLN-BRCA	3	139	139	139	2.14613
HobI18-189221870743	SLN-BRCA	3	249	249	249	2.39794
HobI18-244929700327	SLN-BRCA	3	230	230	230	2.36361
HobI18-246204354838	SLN-BRCA	3	70	70	70	1.85126
HobI18-264942777411	SLN-BRCA	3	127	127	127	2.10721
HobI18-295854571047	SLN-BRCA	3	86	86	86	1.93952
HobI18-303776291914	SLN-BRCA	3	146	146	146	2.16732
HobI18-323369624610	SLN-BRCA	3	62	62	62	1.79934
HobI18-331819024579	SLN-BRCA	3	95	95	95	1.98227
HobI18-386778904831	SLN-BRCA	3	41	41	41	1.62325
HobI18-406340937735	SLN-BRCA	3	378	378	378	2.57864
HobI18-423802432924	SLN-BRCA	3	144	144	144	2.16137
HobI18-494717903184	SLN-BRCA	3	178	178	178	2.25285
HobI18-522858288490	SLN-BRCA	3	131	131	131	2.12057
HobI18-559324358086	SLN-BRCA	3	33	33	33	1.53148
HobI18-585178062343	SLN-BRCA	3	63	63	63	1.80618
HobI18-593216593303	SLN-BRCA	3	33	33	33	1.53148
HobI18-595961947225	SLN-BRCA	3	195	195	195	2.29226
HobI18-615488176850	SLN-BRCA	3	100	100	100	2.00432
HobI18-618697230393	SLN-BRCA	3	124	124	124	2.09691
HobI18-628416694544	SLN-BRCA	3	114	114	114	2.0607
HobI18-641230701381	SLN-BRCA	3	49	49	49	1.69897
HobI18-671727960719	SLN-BRCA	3	106	106	106	2.02938
HobI18-685127433264	SLN-BRCA	3	72	72	72	1.86332
HobI18-706116254954	SLN-BRCA	3	110	110	110	2.04532
HobI18-711038761484	SLN-BRCA	3	76	76	76	1.88649
HobI18-767451561893	SLN-BRCA	3	39	39	39	1.60206
HobI18-789815111269	SLN-BRCA	3	405	405	405	2.60853
HobI18-796881418672	SLN-BRCA	3	22	22	22	1.36173
HobI18-987777882592	SLN-BRCA	3	141	141	141	2.15229
C3L-00004-21	CCRCC	4	2	2	2	0.477121
C3L-00004-26	CCRCC	4	2	2	2	0.477121
C3L-00010-21	CCRCC	4	27	27	27	1.44716
C3L-00010-26	CCRCC	4	2	2	2	0.477121
C3L-00011-21	CCRCC	4	4	4	4	0.69897
C3L-00011-26	CCRCC	4	6	6	6	0.845098
C3L-00026-21	CCRCC	4	24	24	24	1.39794
C3L-00026-26	CCRCC	4	8	8	8	0.954243
C3L-00079-21	CCRCC	4	3	3	3	0.60206
C3L-00079-26	CCRCC	4	3	3	3	0.60206
C3L-00088-21	CCRCC	4	12	12	12	1.11394
C3L-00088-22	CCRCC	4	13	13	13	1.14613
C3L-00088-26	CCRCC	4	37	37	37	1.57978
C3L-00096-21	CCRCC	4	8	8	8	0.954243
C3L-00096-26	CCRCC	4	1	1	1	0.30103
C3L-00097-21	CCRCC	4	9	9	9	1
C3L-00097-26	CCRCC	4	2	2	2	0.477121
C3L-00103-21	CCRCC	4	7	7	7	0.90309
C3L-00103-22	CCRCC	4	23	23	23	1.38021
C3L-00103-23	CCRCC	4	7	7	7	0.90309
C3L-00103-26	CCRCC	4	3	3	3	0.60206
C3L-00165-21	CCRCC	4	17	17	17	1.25527
C3L-00165-22	CCRCC	4	7	7	7	0.90309
C3L-00165-23	CCRCC	4	19	19	19	1.30103
C3L-00165-24	CCRCC	4	9	9	9	1
C3L-00165-25	CCRCC	4	19	19	19	1.30103
C3L-00165-26	CCRCC	4	4	4	4	0.69897
C3L-00183-21	CCRCC	4	2	2	2	0.477121
C3L-00183-22	CCRCC	4	3	3	3	0.60206
C3L-00183-23	CCRCC	4	3	3	3	0.60206
C3L-00183-24	CCRCC	4	6	6	6	0.845098
C3L-00183-25	CCRCC	4	2	2	2	0.477121
C3L-00183-26	CCRCC	4	6	6	6	0.845098
C3L-00359-21	CCRCC	4	2	2	2	0.477121
C3L-00359-22	CCRCC	4	4	4	4	0.69897
C3L-00359-23	CCRCC	4	2	2	2	0.477121
C3L-00359-26	CCRCC	4	33	33	33	1.53148
C3L-00360-21	CCRCC	4	4	4	4	0.69897
C3L-00360-22	CCRCC	4	3	3	3	0.60206
C3L-00360-26	CCRCC	4	1	1	1	0.30103
C3L-00369-21	CCRCC	4	6	6	6	0.845098
C3L-00369-22	CCRCC	4	6	6	6	0.845098
C3L-00369-23	CCRCC	4	7	7	7	0.90309
C3L-00369-26	CCRCC	4	1	1	1	0.30103
C3L-00416-21	CCRCC	4	2	2	2	0.477121
C3L-00416-22	CCRCC	4	2	2	2	0.477121
C3L-00416-26	CCRCC	4	7	7	7	0.90309
C3L-00418-21	CCRCC	4	9	9	9	1
C3L-00418-22	CCRCC	4	3	3	3	0.60206
C3L-00418-23	CCRCC	4	23	23	23	1.38021
C3L-00418-26	CCRCC	4	7	7	7	0.90309
C3L-00447-21	CCRCC	4	24	24	24	1.39794
C3L-00447-22	CCRCC	4	29	29	29	1.47712
C3L-00447-23	CCRCC	4	20	20	20	1.32222
C3L-00447-26	CCRCC	4	97	97	97	1.99123
C3L-00448-21	CCRCC	4	3	3	3	0.60206
C3L-00448-26	CCRCC	4	54	54	54	1.74036
C3L-00561-21	CCRCC	4	30	30	30	1.49136
C3L-00561-22	CCRCC	4	23	23	23	1.38021
C3L-00561-26	CCRCC	4	9	9	9	1
C3L-00581-21	CCRCC	4	30	30	30	1.49136
C3L-00581-22	CCRCC	4	38	38	38	1.59106
C3L-00581-23	CCRCC	4	45	45	45	1.66276
C3L-00581-26	CCRCC	4	51	51	51	1.716
C3L-00583-21	CCRCC	4	27	27	27	1.44716
C3L-00583-22	CCRCC	4	14	14	14	1.17609
C3L-00583-23	CCRCC	4	26	26	26	1.43136
C3L-00583-26	CCRCC	4	20	20	20	1.32222
C3L-00606-21	CCRCC	4	10	10	10	1.04139
C3L-00606-22	CCRCC	4	11	11	11	1.07918
C3L-00606-23	CCRCC	4	21	21	21	1.34242
C3L-00606-26	CCRCC	4	156	156	156	2.1959
C3L-00607-21	CCRCC	4	16	16	16	1.23045
C3L-00607-22	CCRCC	4	28	28	28	1.4624
C3L-00610-21	CCRCC	4	31	31	31	1.50515
C3L-00765-21	CCRCC	4	33	33	33	1.53148
C3L-00765-22	CCRCC	4	2	2	2	0.477121
C3L-00766-21	CCRCC	4	31	31	31	1.50515
C3L-00766-22	CCRCC	4	5	5	5	0.778151
C3L-00789-21	CCRCC	4	52	52	52	1.72428
C3L-00789-22	CCRCC	4	2	2	2	0.477121
C3L-00790-22	CCRCC	4	2	2	2	0.477121
C3L-00791-21	CCRCC	4	4	4	4	0.69897
C3L-00791-22	CCRCC	4	29	29	29	1.47712
C3L-00792-21	CCRCC	4	68	68	68	1.83885
C3L-00796-21	CCRCC	4	2	2	2	0.477121
C3L-00796-22	CCRCC	4	7	7	7	0.90309
C3L-00799-21	CCRCC	4	56	56	56	1.75587
C3L-00799-22	CCRCC	4	8	8	8	0.954243
C3L-00800-21	CCRCC	4	10	10	10	1.04139
C3L-00800-22	CCRCC	4	55	55	55	1.74819
C3L-00812-21	CCRCC	4	13	13	13	1.14613
C3L-00812-22	CCRCC	4	11	11	11	1.07918
C3L-00813-21	CCRCC	4	23	23	23	1.38021
C3L-00813-22	CCRCC	4	17	17	17	1.25527
C3L-00814-22	CCRCC	4	6	6	6	0.845098
C3L-00815-21	CCRCC	4	20	20	20	1.32222
C3L-00817-21	CCRCC	4	8	8	8	0.954243
C3L-00902-21	CCRCC	4	95	95	95	1.98227
C3L-00902-22	CCRCC	4	71	71	71	1.85733
C3L-00902-26	CCRCC	4	94	94	94	1.97772
C3L-00907-21	CCRCC	4	95	95	95	1.98227
C3L-00907-22	CCRCC	4	29	29	29	1.47712
C3L-00907-23	CCRCC	4	126	126	126	2.1038
C3L-00907-26	CCRCC	4	50	50	50	1.70757
C3L-00908-21	CCRCC	4	7	7	7	0.90309
C3L-00908-23	CCRCC	4	7	7	7	0.90309
C3L-00908-26	CCRCC	4	3	3	3	0.60206
C3L-00910-21	CCRCC	4	46	46	46	1.6721
C3L-00910-22	CCRCC	4	16	16	16	1.23045
C3L-00910-26	CCRCC	4	19	19	19	1.30103
C3L-00917-21	CCRCC	4	3	3	3	0.60206
C3L-00917-23	CCRCC	4	22	22	22	1.36173
C3L-00917-26	CCRCC	4	33	33	33	1.53148
C3L-00966-21	CCRCC	4	2	2	2	0.477121
C3L-00966-22	CCRCC	4	13	13	13	1.14613
C3L-00966-23	CCRCC	4	1	1	1	0.30103
C3L-00966-24	CCRCC	4	2	2	2	0.477121
C3L-00966-25	CCRCC	4	28	28	28	1.4624
C3L-00966-26	CCRCC	4	19	19	19	1.30103
C3L-00966-27	CCRCC	4	3	3	3	0.60206
C3L-00968-21	CCRCC	4	7	7	7	0.90309
C3L-00968-22	CCRCC	4	14	14	14	1.17609
C3L-00968-23	CCRCC	4	2	2	2	0.477121
C3L-00968-24	CCRCC	4	3	3	3	0.60206
C3L-00968-25	CCRCC	4	2	2	2	0.477121
C3L-00968-26	CCRCC	4	2	2	2	0.477121
C3L-00968-27	CCRCC	4	4	4	4	0.69897
C3L-00969-21	CCRCC	4	8	8	8	0.954243
C3L-00969-22	CCRCC	4	4	4	4	0.69897
C3L-00969-23	CCRCC	4	5	5	5	0.778151
C3L-00969-24	CCRCC	4	2	2	2	0.477121
C3L-00969-25	CCRCC	4	3	3	3	0.60206
C3L-00969-26	CCRCC	4	4	4	4	0.69897
C3L-00969-27	CCRCC	4	37	37	37	1.57978
C3L-00970-21	CCRCC	4	10	10	10	1.04139
C3L-00970-22	CCRCC	4	3	3	3	0.60206
C3L-00970-23	CCRCC	4	6	6	6	0.845098
C3L-00970-24	CCRCC	4	57	57	57	1.76343
C3L-00970-25	CCRCC	4	4	4	4	0.69897
C3L-00970-26	CCRCC	4	2	2	2	0.477121
C3L-00970-27	CCRCC	4	2	2	2	0.477121
C3L-00976-22	CCRCC	4	10	10	10	1.04139
C3L-00976-23	CCRCC	4	7	7	7	0.90309
C3L-00976-24	CCRCC	4	13	13	13	1.14613
C3L-00976-28	CCRCC	4	14	14	14	1.17609
C3L-00980-22	CCRCC	4	61	61	61	1.79239
C3L-00980-26	CCRCC	4	35	35	35	1.5563
C3L-00981-21	CCRCC	4	48	48	48	1.6902
C3L-00981-26	CCRCC	4	79	79	79	1.90309
C3L-00982-21	CCRCC	4	69	69	69	1.8451
C3L-00982-22	CCRCC	4	61	61	61	1.79239
C3L-00982-23	CCRCC	4	93	93	93	1.97313
C3L-00982-24	CCRCC	4	71	71	71	1.85733
C3L-00982-26	CCRCC	4	22	22	22	1.36173
C3L-00982-27	CCRCC	4	26	26	26	1.43136
C3L-00991-21	CCRCC	4	13	13	13	1.14613
C3L-00991-22	CCRCC	4	22	22	22	1.36173
C3L-00991-23	CCRCC	4	43	43	43	1.64345
C3L-00991-24	CCRCC	4	46	46	46	1.6721
C3L-00991-26	CCRCC	4	4	4	4	0.69897
C3L-00991-27	CCRCC	4	14	14	14	1.17609
C3L-01033-22	CCRCC	4	7	7	7	0.90309
C3L-01033-23	CCRCC	4	10	10	10	1.04139
C3L-01033-25	CCRCC	4	22	22	22	1.36173
C3L-01034-22	CCRCC	4	90	90	90	1.95904
C3L-01034-23	CCRCC	4	56	56	56	1.75587
C3L-01034-25	CCRCC	4	29	29	29	1.47712
C3L-01102-21	CCRCC	4	5	5	5	0.778151
C3L-01102-23	CCRCC	4	15	15	15	1.20412
C3L-01102-26	CCRCC	4	24	24	24	1.39794
C3L-01106-21	CCRCC	4	16	16	16	1.23045
C3L-01106-22	CCRCC	4	2	2	2	0.477121
C3L-01106-26	CCRCC	4	22	22	22	1.36173
C3L-01107-21	CCRCC	4	31	31	31	1.50515
C3L-01107-22	CCRCC	4	21	21	21	1.34242
C3L-01107-27	CCRCC	4	21	21	21	1.34242
C3L-01279-21	CCRCC	4	7	7	7	0.90309
C3L-01279-22	CCRCC	4	29	29	29	1.47712
C3L-01279-23	CCRCC	4	36	36	36	1.5682
C3L-01279-26	CCRCC	4	1	1	1	0.30103
C3L-01281-21	CCRCC	4	20	20	20	1.32222
C3L-01281-22	CCRCC	4	7	7	7	0.90309
C3L-01281-23	CCRCC	4	6	6	6	0.845098
C3L-01281-26	CCRCC	4	189	189	189	2.27875
C3L-01283-21	CCRCC	4	6	6	6	0.845098
C3L-01286-21	CCRCC	4	29	29	29	1.47712
C3L-01286-22	CCRCC	4	12	12	12	1.11394
C3L-01286-23	CCRCC	4	53	53	53	1.73239
C3L-01286-26	CCRCC	4	20	20	20	1.32222
C3L-01287-21	CCRCC	4	18	18	18	1.27875
C3L-01287-22	CCRCC	4	12	12	12	1.11394
C3L-01287-23	CCRCC	4	6	6	6	0.845098
C3L-01287-26	CCRCC	4	9	9	9	1
C3L-01288-22	CCRCC	4	7	7	7	0.90309
C3L-01288-23	CCRCC	4	2	2	2	0.477121
C3L-01302-23	CCRCC	4	24	24	24	1.39794
C3L-01302-26	CCRCC	4	7	7	7	0.90309
C3L-01313-23	CCRCC	4	17	17	17	1.25527
C3L-01313-26	CCRCC	4	4	4	4	0.69897
C3L-01352-21	CCRCC	4	2	2	2	0.477121
C3L-01352-22	CCRCC	4	3	3	3	0.60206
C3L-01352-23	CCRCC	4	2	2	2	0.477121
C3L-01459-21	CCRCC	4	37	37	37	1.57978
C3L-01462-21	CCRCC	4	4	4	4	0.69897
C3L-01462-22	CCRCC	4	2	2	2	0.477121
C3L-01464-21	CCRCC	4	9	9	9	1
C3L-01464-22	CCRCC	4	2	2	2	0.477121
C3L-01465-21	CCRCC	4	43	43	43	1.64345
C3L-01465-22	CCRCC	4	6	6	6	0.845098
C3L-01470-21	CCRCC	4	23	23	23	1.38021
C3L-01470-22	CCRCC	4	1	1	1	0.30103
C3L-01553-22	CCRCC	4	2	2	2	0.477121
C3L-01560-21	CCRCC	4	14	14	14	1.17609
C3L-01560-22	CCRCC	4	28	28	28	1.4624
C3L-01603-21	CCRCC	4	9	9	9	1
C3L-01603-22	CCRCC	4	12	12	12	1.11394
C3L-01603-23	CCRCC	4	23	23	23	1.38021
C3L-01603-26	CCRCC	4	6	6	6	0.845098
C3L-01607-21	CCRCC	4	17	17	17	1.25527
C3L-01607-22	CCRCC	4	19	19	19	1.30103
C3L-01607-23	CCRCC	4	13	13	13	1.14613
C3L-01607-26	CCRCC	4	4	4	4	0.69897
C3L-01665-21	CCRCC	4	109	109	109	2.04139
C3L-01665-23	CCRCC	4	129	129	129	2.11394
C3L-01665-26	CCRCC	4	2	2	2	0.477121
C3L-01676-21	CCRCC	4	14	14	14	1.17609
C3L-01676-22	CCRCC	4	2	2	2	0.477121
C3L-01676-23	CCRCC	4	9	9	9	1
C3L-01676-24	CCRCC	4	5	5	5	0.778151
C3L-01676-25	CCRCC	4	27	27	27	1.44716
C3L-01676-26	CCRCC	4	14	14	14	1.17609
C3L-01676-27	CCRCC	4	3	3	3	0.60206
C3L-01681-26	CCRCC	4	24	24	24	1.39794
C3L-01681-27	CCRCC	4	15	15	15	1.20412
C3L-01681-28	CCRCC	4	15	15	15	1.20412
C3L-01681-29	CCRCC	4	7	7	7	0.90309
C3L-01836-21	CCRCC	4	27	27	27	1.44716
C3L-01836-22	CCRCC	4	1	1	1	0.30103
C3L-01836-23	CCRCC	4	13	13	13	1.14613
C3L-01836-26	CCRCC	4	14	14	14	1.17609
C3L-01861-21	CCRCC	4	47	47	47	1.68124
C3L-01861-22	CCRCC	4	72	72	72	1.86332
C3L-01861-23	CCRCC	4	106	106	106	2.02938
C3L-01861-26	CCRCC	4	31	31	31	1.50515
C3L-01869-21	CCRCC	4	6	6	6	0.845098
C3L-01869-22	CCRCC	4	5	5	5	0.778151
C3L-01869-23	CCRCC	4	13	13	13	1.14613
C3L-01869-26	CCRCC	4	18	18	18	1.27875
C3L-01882-21	CCRCC	4	6	6	6	0.845098
C3L-01882-26	CCRCC	4	3	3	3	0.60206
C3L-01885-21	CCRCC	4	29	29	29	1.47712
C3L-01885-22	CCRCC	4	6	6	6	0.845098
C3L-01885-23	CCRCC	4	5	5	5	0.778151
C3L-01885-26	CCRCC	4	6	6	6	0.845098
C3L-01929-21	CCRCC	4	4	4	4	0.69897
C3L-01929-22	CCRCC	4	8	8	8	0.954243
C3L-01951-21	CCRCC	4	58	58	58	1.77085
C3L-01951-22	CCRCC	4	63	63	63	1.80618
C3L-01952-21	CCRCC	4	19	19	19	1.30103
C3L-01954-21	CCRCC	4	75	75	75	1.88081
C3L-01958-21	CCRCC	4	5	5	5	0.778151
C3L-01963-21	CCRCC	4	5	5	5	0.778151
C3L-01963-22	CCRCC	4	20	20	20	1.32222
C3L-01976-21	CCRCC	4	6	6	6	0.845098
C3L-01976-22	CCRCC	4	6	6	6	0.845098
C3L-01976-23	CCRCC	4	8	8	8	0.954243
C3L-01976-24	CCRCC	4	9	9	9	1
C3L-01976-25	CCRCC	4	1	1	1	0.30103
C3L-01976-26	CCRCC	4	3	3	3	0.60206
C3L-01978-21	CCRCC	4	4	4	4	0.69897
C3L-01978-22	CCRCC	4	5	5	5	0.778151
C3L-01978-23	CCRCC	4	2	2	2	0.477121
C3L-01978-24	CCRCC	4	8	8	8	0.954243
C3L-01978-25	CCRCC	4	2	2	2	0.477121
C3L-01978-26	CCRCC	4	7	7	7	0.90309
C3L-02175-21	CCRCC	4	3	3	3	0.60206
C3L-02175-22	CCRCC	4	15	15	15	1.20412
C3L-02176-21	CCRCC	4	44	44	44	1.65321
C3L-02176-22	CCRCC	4	82	82	82	1.91908
C3L-02177-21	CCRCC	4	17	17	17	1.25527
C3L-02177-22	CCRCC	4	7	7	7	0.90309
C3L-02201-21	CCRCC	4	3	3	3	0.60206
C3L-02201-22	CCRCC	4	6	6	6	0.845098
C3L-02202-21	CCRCC	4	1	1	1	0.30103
C3L-02202-22	CCRCC	4	2	2	2	0.477121
C3L-02208-21	CCRCC	4	51	51	51	1.716
C3L-02208-22	CCRCC	4	32	32	32	1.51851
C3L-02211-21	CCRCC	4	7	7	7	0.90309
C3L-02211-22	CCRCC	4	1	1	1	0.30103
C3L-02214-21	CCRCC	4	16	16	16	1.23045
C3L-02214-22	CCRCC	4	105	105	105	2.02531
C3L-02220-21	CCRCC	4	9	9	9	1
C3L-02220-22	CCRCC	4	15	15	15	1.20412
C3L-02220-23	CCRCC	4	7	7	7	0.90309
C3L-02220-26	CCRCC	4	7	7	7	0.90309
C3L-02346-21	CCRCC	4	14	14	14	1.17609
C3L-02346-22	CCRCC	4	3	3	3	0.60206
C3L-02346-23	CCRCC	4	15	15	15	1.20412
C3L-02346-26	CCRCC	4	37	37	37	1.57978
C3L-02352-21	CCRCC	4	68	68	68	1.83885
C3L-02352-22	CCRCC	4	24	24	24	1.39794
C3L-02352-26	CCRCC	4	1	1	1	0.30103
C3L-02364-21	CCRCC	4	34	34	34	1.54407
C3L-02364-22	CCRCC	4	34	34	34	1.54407
C3L-02364-26	CCRCC	4	22	22	22	1.36173
C3L-02544-21	CCRCC	4	28	28	28	1.4624
C3L-02544-22	CCRCC	4	7	7	7	0.90309
C3L-02544-23	CCRCC	4	12	12	12	1.11394
C3L-02544-26	CCRCC	4	3	3	3	0.60206
C3L-02551-21	CCRCC	4	4	4	4	0.69897
C3L-02551-22	CCRCC	4	4	4	4	0.69897
C3L-02551-23	CCRCC	4	15	15	15	1.20412
C3L-02551-26	CCRCC	4	1	1	1	0.30103
C3L-02553-21	CCRCC	4	24	24	24	1.39794
C3L-02556-21	CCRCC	4	37	37	37	1.57978
C3L-02556-22	CCRCC	4	8	8	8	0.954243
C3L-02556-23	CCRCC	4	11	11	11	1.07918
C3L-02556-26	CCRCC	4	33	33	33	1.53148
C3L-02841-21	CCRCC	4	5	5	5	0.778151
C3L-02841-22	CCRCC	4	98	98	98	1.99564
C3L-02842-21	CCRCC	4	118	118	118	2.07555
C3L-02842-22	CCRCC	4	103	103	103	2.01703
C3L-02856-21	CCRCC	4	89	89	89	1.95424
C3L-02856-22	CCRCC	4	86	86	86	1.93952
C3L-02857-22	CCRCC	4	27	27	27	1.44716
C3L-00608-21	Non-CCRCC	5	171	171	171	2.23553
C3L-00608-22	Non-CCRCC	5	8	8	8	0.954243
C3L-00795-21	Non-CCRCC	5	57	57	57	1.76343
C3L-00795-22	Non-CCRCC	5	5	5	5	0.778151
C3L-01458-21	Non-CCRCC	5	34	34	34	1.54407
C3L-01458-22	Non-CCRCC	5	6	6	6	0.845098
C3L-01460-21	Non-CCRCC	5	22	22	22	1.36173
C3L-01460-22	Non-CCRCC	5	2	2	2	0.477121
C3L-01461-21	Non-CCRCC	5	22	22	22	1.36173
C3L-01463-21	Non-CCRCC	5	30	30	30	1.49136
C3L-01467-21	Non-CCRCC	5	26	26	26	1.43136
C3L-01467-22	Non-CCRCC	5	4	4	4	0.69897
C3L-01469-21	Non-CCRCC	5	58	58	58	1.77085
C3L-01469-22	Non-CCRCC	5	27	27	27	1.44716
C3L-01558-21	Non-CCRCC	5	16	16	16	1.23045
C3L-01558-22	Non-CCRCC	5	4	4	4	0.69897
C3L-01865-21	Non-CCRCC	5	7	7	7	0.90309
C3L-01865-22	Non-CCRCC	5	2	2	2	0.477121
C3L-01865-23	Non-CCRCC	5	7	7	7	0.90309
C3L-01865-26	Non-CCRCC	5	3	3	3	0.60206
C3L-01953-21	Non-CCRCC	5	5	5	5	0.778151
C3L-01955-21	Non-CCRCC	5	8	8	8	0.954243
C3L-01955-22	Non-CCRCC	5	3	3	3	0.60206
C3L-01960-21	Non-CCRCC	5	8	8	8	0.954243
C3L-01962-21	Non-CCRCC	5	4	4	4	0.69897
C3L-01962-22	Non-CCRCC	5	36	36	36	1.5682
C3L-02179-21	Non-CCRCC	5	68	68	68	1.83885
C3L-02204-21	Non-CCRCC	5	10	10	10	1.04139
C3L-02204-22	Non-CCRCC	5	4	4	4	0.69897
C3L-02210-21	Non-CCRCC	5	129	129	129	2.11394
C3L-02210-22	Non-CCRCC	5	4	4	4	0.69897
C3L-02212-21	Non-CCRCC	5	23	23	23	1.38021
C3L-02212-22	Non-CCRCC	5	1	1	1	0.30103
C3L-02858-21	Non-CCRCC	5	69	69	69	1.8451
C3L-02860-21	Non-CCRCC	5	108	108	108	2.03743
C3N-00243-22	Non-CCRCC	5	64	64	64	1.81291
C3N-00243-23	Non-CCRCC	5	20	20	20	1.32222
C3N-00243-26	Non-CCRCC	5	9	9	9	1
C3N-00243-27	Non-CCRCC	5	32	32	32	1.51851
C3N-00438-21	Non-CCRCC	5	7	7	7	0.90309
C3N-00438-22	Non-CCRCC	5	7	7	7	0.90309
C3N-00439-21	Non-CCRCC	5	7	7	7	0.90309
C3N-00439-22	Non-CCRCC	5	12	12	12	1.11394
C3N-00439-23	Non-CCRCC	5	43	43	43	1.64345
C3N-00439-24	Non-CCRCC	5	6	6	6	0.845098
C3N-00439-25	Non-CCRCC	5	10	10	10	1.04139
C3N-00440-21	Non-CCRCC	5	9	9	9	1
C3N-00440-22	Non-CCRCC	5	13	13	13	1.14613
C3N-00496-21	Non-CCRCC	5	10	10	10	1.04139
C3N-00496-22	Non-CCRCC	5	71	71	71	1.85733
C3N-00496-23	Non-CCRCC	5	29	29	29	1.47712
C3N-00496-24	Non-CCRCC	5	54	54	54	1.74036
C3N-00496-25	Non-CCRCC	5	127	127	127	2.10721
C3N-00835-21	Non-CCRCC	5	41	41	41	1.62325
C3N-00835-22	Non-CCRCC	5	60	60	60	1.78533
C3N-00835-23	Non-CCRCC	5	13	13	13	1.14613
C3N-00835-24	Non-CCRCC	5	22	22	22	1.36173
C3N-00958-21	Non-CCRCC	5	15	15	15	1.20412
C3N-00958-22	Non-CCRCC	5	24	24	24	1.39794
C3N-00958-23	Non-CCRCC	5	214	214	214	2.33244
C3N-00958-26	Non-CCRCC	5	61	61	61	1.79239
C3N-00958-27	Non-CCRCC	5	23	23	23	1.38021
C3N-01177-21	Non-CCRCC	5	25	25	25	1.41497
C3N-01177-22	Non-CCRCC	5	16	16	16	1.23045
C3N-01177-23	Non-CCRCC	5	4	4	4	0.69897
C3N-01177-24	Non-CCRCC	5	9	9	9	1
C3N-01270-21	Non-CCRCC	5	20	20	20	1.32222
C3N-01270-22	Non-CCRCC	5	5	5	5	0.778151
C3N-01270-23	Non-CCRCC	5	18	18	18	1.27875
C3N-01362-21	Non-CCRCC	5	13	13	13	1.14613
C3N-01362-22	Non-CCRCC	5	5	5	5	0.778151
C3N-01362-23	Non-CCRCC	5	13	13	13	1.14613
C3N-01362-27	Non-CCRCC	5	9	9	9	1
C3N-01362-28	Non-CCRCC	5	4	4	4	0.69897
C3N-01362-30	Non-CCRCC	5	4	4	4	0.69897
C3N-01650-21	Non-CCRCC	5	10	10	10	1.04139
C3N-01650-22	Non-CCRCC	5	22	22	22	1.36173
C3N-01650-24	Non-CCRCC	5	51	51	51	1.716
C3N-01650-26	Non-CCRCC	5	25	25	25	1.41497
C3N-01650-27	Non-CCRCC	5	14	14	14	1.17609
C3N-01650-28	Non-CCRCC	5	9	9	9	1
C3N-01650-29	Non-CCRCC	5	17	17	17	1.25527
C3N-01650-30	Non-CCRCC	5	5	5	5	0.778151
C3N-01652-21	Non-CCRCC	5	21	21	21	1.34242
C3N-01652-22	Non-CCRCC	5	14	14	14	1.17609
C3N-01652-23	Non-CCRCC	5	8	8	8	0.954243
C3N-01652-24	Non-CCRCC	5	10	10	10	1.04139
C3N-01652-25	Non-CCRCC	5	19	19	19	1.30103
C3N-01653-21	Non-CCRCC	5	30	30	30	1.49136
C3N-01653-22	Non-CCRCC	5	24	24	24	1.39794
C3N-01653-23	Non-CCRCC	5	9	9	9	1
C3N-01653-24	Non-CCRCC	5	24	24	24	1.39794
C3N-01653-25	Non-CCRCC	5	24	24	24	1.39794
C3N-01653-29	Non-CCRCC	5	22	22	22	1.36173
C3N-01653-30	Non-CCRCC	5	14	14	14	1.17609
C3N-01803-21	Non-CCRCC	5	61	61	61	1.79239
C3N-01803-22	Non-CCRCC	5	23	23	23	1.38021
C3N-01803-23	Non-CCRCC	5	38	38	38	1.59106
C3N-01803-26	Non-CCRCC	5	60	60	60	1.78533
C3N-01803-27	Non-CCRCC	5	32	32	32	1.51851
C3N-01903-21	Non-CCRCC	5	10	10	10	1.04139
C3N-01903-22	Non-CCRCC	5	8	8	8	0.954243
C3N-01903-23	Non-CCRCC	5	7	7	7	0.90309
C3N-01903-24	Non-CCRCC	5	7	7	7	0.90309
C3N-01903-25	Non-CCRCC	5	6	6	6	0.845098
C3N-01903-28	Non-CCRCC	5	10	10	10	1.04139
C3N-01903-29	Non-CCRCC	5	11	11	11	1.07918
C3N-01904-21	Non-CCRCC	5	23	23	23	1.38021
C3N-01904-22	Non-CCRCC	5	12	12	12	1.11394
C3N-01904-23	Non-CCRCC	5	12	12	12	1.11394
C3N-01904-24	Non-CCRCC	5	10	10	10	1.04139
C3N-02261-21	Non-CCRCC	5	33	33	33	1.53148
C3N-02261-22	Non-CCRCC	5	11	11	11	1.07918
C3N-02261-23	Non-CCRCC	5	35	35	35	1.5563
C3N-02261-24	Non-CCRCC	5	41	41	41	1.62325
C3N-02261-25	Non-CCRCC	5	32	32	32	1.51851
C3N-02261-26	Non-CCRCC	5	13	13	13	1.14613
C3N-02440-21	Non-CCRCC	5	38	38	38	1.59106
C3N-02440-22	Non-CCRCC	5	53	53	53	1.73239
C3N-02440-23	Non-CCRCC	5	17	17	17	1.25527
C3N-02440-26	Non-CCRCC	5	10	10	10	1.04139
C3N-02440-27	Non-CCRCC	5	10	10	10	1.04139
C3N-02818-21	Non-CCRCC	5	16	16	16	1.23045
C3N-02818-22	Non-CCRCC	5	8	8	8	0.954243
C3N-02818-23	Non-CCRCC	5	25	25	25	1.41497
C3N-02818-26	Non-CCRCC	5	10	10	10	1.04139
C3N-02818-27	Non-CCRCC	5	12	12	12	1.11394
C3L-00275-21	CM	6	18	18	18	1.27875
C3L-00275-22	CM	6	11	11	11	1.07918
C3L-00275-23	CM	6	31	31	31	1.50515
C3L-00629-21	CM	6	9	9	9	1
C3L-00629-22	CM	6	4	4	4	0.69897
C3L-00629-23	CM	6	9	9	9	1
C3L-00629-24	CM	6	5	5	5	0.778151
C3L-00967-21	CM	6	11	11	11	1.07918
C3L-00967-22	CM	6	15	15	15	1.20412
C3L-00967-23	CM	6	36	36	36	1.5682
C3L-00967-24	CM	6	5	5	5	0.778151
C3L-00967-26	CM	6	85	85	85	1.9345
C3L-00967-27	CM	6	55	55	55	1.74819
C3L-00989-21	CM	6	15	15	15	1.20412
C3L-00989-22	CM	6	17	17	17	1.25527
C3L-00989-23	CM	6	36	36	36	1.5682
C3L-00989-24	CM	6	27	27	27	1.44716
C3L-01063-23	CM	6	3	3	3	0.60206
C3L-01063-26	CM	6	74	74	74	1.87506
C3L-02102-21	CM	6	21	21	21	1.34242
C3L-02102-22	CM	6	1	1	1	0.30103
C3L-02102-23	CM	6	4	4	4	0.69897
C3L-02102-27	CM	6	17	17	17	1.25527
C3L-02102-28	CM	6	2	2	2	0.477121
C3L-02615-21	CM	6	55	55	55	1.74819
C3L-02615-22	CM	6	40	40	40	1.61278
C3L-02615-23	CM	6	108	108	108	2.03743
C3L-02615-24	CM	6	20	20	20	1.32222
C3L-02615-25	CM	6	35	35	35	1.5563
C3L-02622-21	CM	6	25	25	25	1.41497
C3L-02622-22	CM	6	60	60	60	1.78533
C3L-02622-23	CM	6	14	14	14	1.17609
C3L-02622-24	CM	6	22	22	22	1.36173
C3L-02622-25	CM	6	68	68	68	1.83885
C3L-02622-26	CM	6	69	69	69	1.8451
C3L-02622-29	CM	6	45	45	45	1.66276
C3L-02647-21	CM	6	51	51	51	1.716
C3L-02647-22	CM	6	51	51	51	1.716
C3L-02647-23	CM	6	58	58	58	1.77085
C3L-02647-24	CM	6	37	37	37	1.57978
C3L-02647-25	CM	6	68	68	68	1.83885
C3L-02647-26	CM	6	94	94	94	1.97772
C3L-02647-27	CM	6	82	82	82	1.91908
C3L-02647-28	CM	6	75	75	75	1.88081
C3L-03362-24	CM	6	40	40	40	1.61278
C3L-03362-25	CM	6	25	25	25	1.41497
C3L-03362-30	CM	6	402	402	402	2.60531
C3L-03364-22	CM	6	13	13	13	1.14613
C3L-03364-23	CM	6	16	16	16	1.23045
C3L-03364-30	CM	6	53	53	53	1.73239
C3L-03367-21	CM	6	2	2	2	0.477121
C3L-03367-22	CM	6	57	57	57	1.76343
C3L-03374-21	CM	6	24	24	24	1.39794
C3L-03374-23	CM	6	18	18	18	1.27875
C3L-03374-26	CM	6	28	28	28	1.4624
C3L-03377-21	CM	6	4	4	4	0.69897
C3L-03377-22	CM	6	2	2	2	0.477121
C3L-03377-23	CM	6	52	52	52	1.72428
C3L-03381-23	CM	6	1	1	1	0.30103
C3L-03381-24	CM	6	6	6	6	0.845098
C3L-03381-25	CM	6	20	20	20	1.32222
C3L-03382-21	CM	6	5	5	5	0.778151
C3L-03382-22	CM	6	12	12	12	1.11394
C3L-03382-26	CM	6	57	57	57	1.76343
C3L-04011-21	CM	6	6	6	6	0.845098
C3L-04011-22	CM	6	12	12	12	1.11394
C3L-04011-23	CM	6	10	10	10	1.04139
C3L-04011-24	CM	6	30	30	30	1.49136
C3L-04011-25	CM	6	178	178	178	2.25285
C3L-04207-21	CM	6	11	11	11	1.07918
C3L-04207-26	CM	6	66	66	66	1.82607
C3L-04212-21	CM	6	10	10	10	1.04139
C3L-04212-22	CM	6	11	11	11	1.07918
C3L-04212-23	CM	6	18	18	18	1.27875
C3L-04212-24	CM	6	37	37	37	1.57978
C3L-04212-25	CM	6	27	27	27	1.44716
C3L-04212-26	CM	6	325	325	325	2.51322
C3L-04212-27	CM	6	273	273	273	2.43775
C3L-04212-28	CM	6	276	276	276	2.44248
C3L-04331-21	CM	6	17	17	17	1.25527
C3L-04331-22	CM	6	21	21	21	1.34242
C3L-04331-23	CM	6	40	40	40	1.61278
C3L-04331-24	CM	6	43	43	43	1.64345
C3L-04331-25	CM	6	21	21	21	1.34242
C3L-04331-26	CM	6	398	398	398	2.60097
C3L-04331-27	CM	6	14	14	14	1.17609
C3L-04331-28	CM	6	46	46	46	1.6721
C3L-04732-21	CM	6	34	34	34	1.54407
C3L-04732-22	CM	6	48	48	48	1.6902
C3L-04732-23	CM	6	12	12	12	1.11394
C3L-04732-26	CM	6	10	10	10	1.04139
C3L-04733-21	CM	6	35	35	35	1.5563
C3L-04733-22	CM	6	19	19	19	1.30103
C3L-04733-23	CM	6	15	15	15	1.20412
C3L-04733-24	CM	6	12	12	12	1.11394
C3L-04733-26	CM	6	19	19	19	1.30103
C3L-04739-21	CM	6	82	82	82	1.91908
C3L-04739-22	CM	6	24	24	24	1.39794
C3L-04739-23	CM	6	26	26	26	1.43136
C3L-04739-24	CM	6	52	52	52	1.72428
C3L-04739-25	CM	6	70	70	70	1.85126
C3L-04739-26	CM	6	126	126	126	2.1038
C3L-04739-27	CM	6	363	363	363	2.5611
C3L-04739-28	CM	6	91	91	91	1.96379
C3L-04760-21	CM	6	83	83	83	1.92428
C3L-04760-22	CM	6	44	44	44	1.65321
C3L-04760-23	CM	6	32	32	32	1.51851
C3L-04760-24	CM	6	49	49	49	1.69897
C3L-04760-26	CM	6	51	51	51	1.716
C3L-04787-21	CM	6	44	44	44	1.65321
C3L-04787-22	CM	6	39	39	39	1.60206
C3L-04787-23	CM	6	44	44	44	1.65321
C3L-04787-24	CM	6	25	25	25	1.41497
C3L-04787-26	CM	6	43	43	43	1.64345
C3L-05027-21	CM	6	7	7	7	0.90309
C3L-05027-22	CM	6	54	54	54	1.74036
C3L-05175-21	CM	6	309	309	309	2.49136
C3L-05175-22	CM	6	285	285	285	2.45637
C3L-05175-23	CM	6	206	206	206	2.31597
C3L-05175-26	CM	6	720	720	720	2.85794
C3L-05229-21	CM	6	26	26	26	1.43136
C3L-05229-22	CM	6	26	26	26	1.43136
C3L-05229-23	CM	6	228	228	228	2.35984
C3L-05229-26	CM	6	62	62	62	1.79934
C3L-05262-21	CM	6	12	12	12	1.11394
C3L-05262-22	CM	6	3	3	3	0.60206
C3L-05262-23	CM	6	10	10	10	1.04139
C3L-05262-24	CM	6	5	5	5	0.778151
C3L-05262-25	CM	6	5	5	5	0.778151
C3L-05262-26	CM	6	24	24	24	1.39794
C3L-05262-27	CM	6	7	7	7	0.90309
C3L-05262-28	CM	6	4	4	4	0.69897
C3L-05299-21	CM	6	6	6	6	0.845098
C3L-05299-22	CM	6	4	4	4	0.69897
C3L-05299-23	CM	6	9	9	9	1
C3L-05299-24	CM	6	8	8	8	0.954243
C3L-05299-26	CM	6	16	16	16	1.23045
C3L-05299-27	CM	6	11	11	11	1.07918
C3L-05299-28	CM	6	15	15	15	1.20412
C3L-05302-21	CM	6	10	10	10	1.04139
C3L-05302-22	CM	6	19	19	19	1.30103
C3L-05302-23	CM	6	8	8	8	0.954243
C3L-05302-24	CM	6	7	7	7	0.90309
C3L-05302-25	CM	6	20	20	20	1.32222
C3L-05302-26	CM	6	25	25	25	1.41497
C3L-05302-27	CM	6	111	111	111	2.04922
C3L-05302-28	CM	6	93	93	93	1.97313
C3L-05517-21	CM	6	31	31	31	1.50515
C3L-05517-22	CM	6	43	43	43	1.64345
C3L-05517-23	CM	6	40	40	40	1.61278
C3L-05527-21	CM	6	8	8	8	0.954243
C3L-05527-22	CM	6	61	61	61	1.79239
C3L-05527-23	CM	6	67	67	67	1.83251
C3L-05554-21	CM	6	30	30	30	1.49136
C3L-05554-22	CM	6	11	11	11	1.07918
C3L-05554-23	CM	6	103	103	103	2.01703
C3L-05554-24	CM	6	21	21	21	1.34242
C3L-05781-21	CM	6	10	10	10	1.04139
C3L-05781-22	CM	6	33	33	33	1.53148
C3L-05781-23	CM	6	72	72	72	1.86332
C3L-05781-24	CM	6	68	68	68	1.83885
C3L-05781-26	CM	6	33	33	33	1.53148
C3L-06110-21	CM	6	25	25	25	1.41497
C3L-06110-22	CM	6	87	87	87	1.94448
C3L-06110-23	CM	6	53	53	53	1.73239
C3L-06113-21	CM	6	28	28	28	1.4624
C3L-06113-22	CM	6	165	165	165	2.22011
C3L-06113-23	CM	6	96	96	96	1.98677
C3L-06117-21	CM	6	80	80	80	1.90849
C3L-06117-22	CM	6	50	50	50	1.70757
C3L-06117-23	CM	6	163	163	163	2.21484
C3L-06117-24	CM	6	66	66	66	1.82607
C3N-00179-21	CM	6	47	47	47	1.68124
C3N-00179-22	CM	6	24	24	24	1.39794
C3N-00179-23	CM	6	290	290	290	2.46389
C3N-00179-24	CM	6	214	214	214	2.33244
C3N-00179-26	CM	6	39	39	39	1.60206
C3N-00179-27	CM	6	64	64	64	1.81291
C3N-00209-21	CM	6	16	16	16	1.23045
C3N-00209-22	CM	6	7	7	7	0.90309
C3N-00209-23	CM	6	70	70	70	1.85126
C3N-00209-24	CM	6	67	67	67	1.83251
C3N-00209-26	CM	6	13	13	13	1.14613
C3N-00209-27	CM	6	7	7	7	0.90309
C3N-00220-21	CM	6	8	8	8	0.954243
C3N-00220-22	CM	6	5	5	5	0.778151
C3N-00220-23	CM	6	1	1	1	0.30103
C3N-00220-24	CM	6	5	5	5	0.778151
C3N-00220-26	CM	6	36	36	36	1.5682
C3N-00220-27	CM	6	14	14	14	1.17609
C3N-00327-21	CM	6	14	14	14	1.17609
C3N-00327-22	CM	6	9	9	9	1
C3N-00327-23	CM	6	37	37	37	1.57978
C3N-00327-24	CM	6	22	22	22	1.36173
C3N-00327-25	CM	6	20	20	20	1.32222
C3N-00327-26	CM	6	37	37	37	1.57978
C3N-00376-22	CM	6	50	50	50	1.70757
C3N-00376-24	CM	6	73	73	73	1.86923
C3N-00378-22	CM	6	8	8	8	0.954243
C3N-00382-23	CM	6	41	41	41	1.62325
C3N-00382-25	CM	6	112	112	112	2.05308
C3N-00385-24	CM	6	4	4	4	0.69897
C3N-00432-22	CM	6	15	15	15	1.20412
C3N-00432-23	CM	6	22	22	22	1.36173
C3N-00434-22	CM	6	9	9	9	1
C3N-00874-21	CM	6	32	32	32	1.51851
C3N-01481-21	CM	6	18	18	18	1.27875
C3N-01481-26	CM	6	1	1	1	0.30103
C3N-01492-27	CM	6	9	9	9	1
C3N-01493-22	CM	6	6	6	6	0.845098
C3N-01493-24	CM	6	7	7	7	0.90309
C3N-01494-23	CM	6	10	10	10	1.04139
C3N-01494-26	CM	6	8	8	8	0.954243
C3N-01495-24	CM	6	4	4	4	0.69897
C3N-01495-26	CM	6	6	6	6	0.845098
C3N-01530-26	CM	6	16	16	16	1.23045
C3N-01533-23	CM	6	14	14	14	1.17609
C3N-01841-22	CM	6	11	11	11	1.07918
C3N-01841-23	CM	6	10	10	10	1.04139
C3N-01841-26	CM	6	32	32	32	1.51851
C3N-01845-22	CM	6	16	16	16	1.23045
C3N-01845-24	CM	6	34	34	34	1.54407
C3N-01845-27	CM	6	140	140	140	2.14922
C3N-01845-28	CM	6	105	105	105	2.02531
C3N-02026-21	CM	6	6	6	6	0.845098
C3N-02026-26	CM	6	4	4	4	0.69897
C3N-02033-22	CM	6	58	58	58	1.77085
C3N-02033-26	CM	6	28	28	28	1.4624
C3N-02035-22	CM	6	8	8	8	0.954243
C3N-02040-23	CM	6	22	22	22	1.36173
C3N-02040-26	CM	6	48	48	48	1.6902
C3N-02270-25	CM	6	11	11	11	1.07918
C3N-02324-26	CM	6	21	21	21	1.34242
C3N-02327-21	CM	6	47	47	47	1.68124
C3N-02327-23	CM	6	95	95	95	1.98227
C3N-02327-26	CM	6	147	147	147	2.17026
C3N-02330-22	CM	6	24	24	24	1.39794
C3N-02330-26	CM	6	172	172	172	2.23805
C3N-02335-21	CM	6	12	12	12	1.11394
C3N-02373-21	CM	6	18	18	18	1.27875
C3N-02633-21	CM	6	51	51	51	1.716
C3N-02679-22	CM	6	13	13	13	1.14613
C3N-03097-21	CM	6	31	31	31	1.50515
C3N-03097-22	CM	6	47	47	47	1.68124
C3N-03918-23	CM	6	41	41	41	1.62325
C3N-03918-26	CM	6	170	170	170	2.233
C3N-04142-22	CM	6	19	19	19	1.30103
C3N-04142-23	CM	6	23	23	23	1.38021
C3N-04142-26	CM	6	60	60	60	1.78533
C3N-04156-22	CM	6	23	23	23	1.38021
C3N-04156-26	CM	6	117	117	117	2.07188
C3N-04294-21	CM	6	19	19	19	1.30103
C3N-05623-24	CM	6	22	22	22	1.36173
C3N-05624-25	CM	6	97	97	97	1.99123
01CO001-760f15d2-444c-4deb-b133-62f3ca	COAD	7	1	1	1	0.30103
01CO002-11c17768-ed76-4020-8551-80ddaf	COAD	7	7	7	7	0.90309
01CO005-05a33362-82bb-48ac-8feb-ad2ea1	COAD	7	2	2	2	0.477121
01CO005-59891744-2db3-4541-a86a-7f911f	COAD	7	7	7	7	0.90309
01CO005-900134d7-7100-4189-aa08-f3b009	COAD	7	4	4	4	0.69897
01CO006-f9d6fb1b-988e-4d28-9272-cc672f	COAD	7	3	3	3	0.60206
01CO007-b38d5a02-1544-4455-b2c4-ec80eb	COAD	7	5	5	5	0.778151
01CO008-8cc7e656-0152-4359-8566-0581c3	COAD	7	3	3	3	0.60206
01CO008-9452572f-e3ec-4063-a82e-43ac90	COAD	7	4	4	4	0.69897
01CO008-dd3d1ffd-139e-42b4-b09a-591802	COAD	7	7	7	7	0.90309
01CO010-5372f666-9c8d-42c2-aea3-c3cb86	COAD	7	21	21	21	1.34242
01CO013-08071b2d-89b8-4e5a-8ee7-11719b	COAD	7	4	4	4	0.69897
01CO013-7fa5c56a-2345-4a8c-b60b-36bddc	COAD	7	3	3	3	0.60206
01CO013-c7aeb685-31b3-445e-8177-a3e729	COAD	7	2	2	2	0.477121
01CO014-a8b2aca2-6450-46b4-be95-f4ead8	COAD	7	1	1	1	0.30103
01CO014-be2d5946-3452-4003-880a-e0372e	COAD	7	11	11	11	1.07918
01CO014-c9730cb4-b52c-4ca8-9652-4509d0	COAD	7	3	3	3	0.60206
01CO015-34c25790-b5bf-4dff-9e40-dea366	COAD	7	13	13	13	1.14613
01CO015-6e20c8e9-ab75-4996-9296-445b00	COAD	7	5	5	5	0.778151
01CO015-b873f54a-5a86-4dca-90f9-715820	COAD	7	2	2	2	0.477121
01CO017-7b288322-51a3-468e-b30c-4deacd	COAD	7	17	17	17	1.25527
01CO017-d5a265f2-c2b3-48b8-883e-08fd1e	COAD	7	41	41	41	1.62325
01CO019-573048dd-2502-40e0-8e8c-c41bb8	COAD	7	1	1	1	0.30103
01CO019-b734774e-f790-46ad-9064-fe1d59	COAD	7	1	1	1	0.30103
01CO021-12d9c04e-b78e-46c3-87f9-c7142c	COAD	7	68	68	68	1.83885
01CO021-1e8639fe-91e8-402e-a139-897ac7	COAD	7	131	131	131	2.12057
01CO021-deae4e0b-e14a-4768-8ea8-7fe81a	COAD	7	25	25	25	1.41497
01CO022-525b8739-5c19-4ea1-986e-792581	COAD	7	77	77	77	1.89209
01CO022-7a0266b4-b07c-41dc-8ddd-350e1b	COAD	7	95	95	95	1.98227
01CO022-927faf80-de47-424f-966d-eb0cc4	COAD	7	5	5	5	0.778151
01CO022-b4e91300-405e-4239-b8da-5e1a42	COAD	7	89	89	89	1.95424
01CO022-eb519615-41c6-403e-bc8e-e7622c	COAD	7	152	152	152	2.18469
05CO001-e56a17cf-595f-4b3e-8d8e-9009dd	COAD	7	3	3	3	0.60206
05CO002-159c49fd-40ff-4616-b6b6-be21a6	COAD	7	5	5	5	0.778151
05CO002-7e32b2a3-29af-49f3-90d3-d56590	COAD	7	5	5	5	0.778151
05CO003-7cc7f69f-99f5-4b23-a9e0-ba0dc8	COAD	7	10	10	10	1.04139
05CO004-1fb8f92a-d046-4dab-b701-115b55	COAD	7	3	3	3	0.60206
05CO004-9fb0c084-16fd-4d54-ab60-d94303	COAD	7	7	7	7	0.90309
05CO005-21880d70-69eb-4f09-bea9-8de3e6	COAD	7	3	3	3	0.60206
05CO005-50f754a6-119b-4624-a6dc-763283	COAD	7	2	2	2	0.477121
05CO005-a23ef085-a2a1-4ffc-9d1a-56c0f0	COAD	7	1	1	1	0.30103
05CO006-37219a7c-6fe2-4684-a494-d0be08	COAD	7	1	1	1	0.30103
05CO006-a8955d38-7a72-4f9d-9c70-5c0f08	COAD	7	6	6	6	0.845098
05CO006-caf7d236-16ed-40c7-a1e1-ca01ad	COAD	7	4	4	4	0.69897
05CO007-9899e1ad-62e1-4cc2-91fc-49b85c	COAD	7	1	1	1	0.30103
05CO011-8495cc54-eb88-40ab-b03f-363edf	COAD	7	4	4	4	0.69897
05CO011-c1b66358-d103-493c-b8ec-92c43b	COAD	7	2	2	2	0.477121
05CO011-e2eb3672-3727-4c54-adfc-3ab198	COAD	7	3	3	3	0.60206
05CO012-202cebe5-b8f1-43c2-90d2-b3d9cb	COAD	7	3	3	3	0.60206
05CO014-124cee7c-1854-47d9-b803-fb3f49	COAD	7	1	1	1	0.30103
05CO014-6968a80f-fd06-4669-b4bd-9a5cb5	COAD	7	7	7	7	0.90309
05CO014-9bba0a92-9eb5-42ba-8c0f-865141	COAD	7	12	12	12	1.11394
05CO015-0aef1fe8-ca61-4113-81d0-d82ee7	COAD	7	3	3	3	0.60206
05CO015-416bb805-e4cd-4ca6-8fdd-1eec2d	COAD	7	1	1	1	0.30103
05CO015-4d32d48d-90f8-4aa9-a70d-93fbc1	COAD	7	2	2	2	0.477121
05CO016-4c401ce8-9c4d-4665-bff2-22540d	COAD	7	5	5	5	0.778151
05CO016-5155d805-c1c9-4ab0-bc6e-4af949	COAD	7	1	1	1	0.30103
05CO016-74932c8c-205e-4101-9d79-9c3591	COAD	7	8	8	8	0.954243
05CO017-67dcf702-ca82-4b56-afe7-9a1ca5	COAD	7	2	2	2	0.477121
05CO017-8304e236-ada6-477c-8166-d15228	COAD	7	3	3	3	0.60206
05CO017-e7325489-cca5-4799-930b-26ce95	COAD	7	3	3	3	0.60206
05CO019-3cfa1e63-0e22-4182-b91c-15c072	COAD	7	1	1	1	0.30103
05CO019-b6aa91d4-bf11-4433-87ae-2cc9a4	COAD	7	8	8	8	0.954243
05CO020-803736b3-9ca9-4f9f-bdfe-8783e3	COAD	7	6	6	6	0.845098
05CO021-2fe20ad2-1f59-4905-b48e-be6598	COAD	7	18	18	18	1.27875
05CO022-1751e8da-96c3-4bd8-ad5f-69091a	COAD	7	24	24	24	1.39794
05CO022-ad7b22ca-6694-4c33-9cd5-2f9da0	COAD	7	33	33	33	1.53148
05CO023-25653155-f1fc-473b-b5ce-5af7e3	COAD	7	5	5	5	0.778151
05CO023-5d6fcbc1-70b5-4547-b19a-662610	COAD	7	2	2	2	0.477121
05CO023-a41d23bc-7fab-4f77-b828-bc383b	COAD	7	7	7	7	0.90309
05CO026-2606ea3f-cf02-4b20-8c88-4e7168	COAD	7	1	1	1	0.30103
05CO026-41ee934e-f7a3-4ef5-8a83-e2ac56	COAD	7	2	2	2	0.477121
05CO026-b2615b47-5ac2-4775-9205-50990d	COAD	7	4	4	4	0.69897
05CO027-6759943f-7011-4d17-b62d-e667e7	COAD	7	1	1	1	0.30103
05CO027-97c75003-b39b-401a-b32f-1c7364	COAD	7	6	6	6	0.845098
05CO028-b33d1f76-2405-4ae3-ba20-37fc71	COAD	7	1	1	1	0.30103
05CO028-e0068ac5-f557-443a-bd4b-bdfcef	COAD	7	6	6	6	0.845098
05CO029-58a92726-4d1f-4e44-8938-52b97d	COAD	7	5	5	5	0.778151
05CO029-b80b976c-8496-4604-8f16-2ec2fa	COAD	7	1	1	1	0.30103
05CO029-fab6245c-89d9-469f-bf59-5ac2b9	COAD	7	46	46	46	1.6721
05CO030-7dd59fe6-7f80-4da4-929f-9c66f0	COAD	7	141	141	141	2.15229
05CO031-7be8bca0-9ec1-4aea-a503-96dbe7	COAD	7	8	8	8	0.954243
05CO032-695b0b00-a86b-43c0-a6c8-50a840	COAD	7	9	9	9	1
05CO032-7075cf34-0429-47d1-b7de-922165	COAD	7	14	14	14	1.17609
05CO033-2f8b02e4-1848-4abc-a95e-dd9eb5	COAD	7	9	9	9	1
05CO033-a4ae882e-5378-4acb-bd16-ddd4e8	COAD	7	1	1	1	0.30103
05CO034-2815cb64-9b6e-49fc-bad2-7837f0	COAD	7	2	2	2	0.477121
05CO034-42216d99-e8ff-43c9-b6db-28c3a6	COAD	7	1	1	1	0.30103
05CO035-0f6ef7cd-ecc2-410d-b838-9430fc	COAD	7	2	2	2	0.477121
05CO035-1312a0e0-5025-433e-9670-0595bb	COAD	7	5	5	5	0.778151
05CO035-dfdf03a6-c324-4d8c-a909-ea7345	COAD	7	5	5	5	0.778151
05CO037-5a007558-764c-463b-a788-fdbccb	COAD	7	3	3	3	0.60206
05CO037-e2e83b72-b14b-4b06-9461-1115d6	COAD	7	2	2	2	0.477121
05CO037-f7c447bb-def9-4962-83d0-00c663	COAD	7	1	1	1	0.30103
05CO039-278e5a61-9d85-4b78-ac5d-e89ff6	COAD	7	7	7	7	0.90309
05CO039-66b57abc-0d49-46bb-a390-0e11a9	COAD	7	9	9	9	1
05CO039-c952715e-35ca-4e18-ad6f-dd4e39	COAD	7	2	2	2	0.477121
05CO041-b4dd4a04-5eda-43dd-8298-215b07	COAD	7	2	2	2	0.477121
05CO041-ce47b803-bd11-473f-b4a2-f99643	COAD	7	1	1	1	0.30103
05CO041-fbe48b23-a4e7-4cb2-9767-9473ac	COAD	7	4	4	4	0.69897
05CO044-8af80ae9-2088-4124-91fb-8d6c17	COAD	7	1	1	1	0.30103
05CO045-92c1ebb5-ac1d-4bf5-a14f-516e1d	COAD	7	5	5	5	0.778151
05CO047-01bf1906-9bdc-41c3-89a0-b89ef6	COAD	7	45	45	45	1.66276
05CO047-506131e8-6460-472f-9e25-71f8b1	COAD	7	1	1	1	0.30103
05CO047-f6173181-0993-4a5f-a4cd-5f30b1	COAD	7	92	92	92	1.96848
05CO048-4976cbf9-cad4-48ce-b234-622c70	COAD	7	1	1	1	0.30103
05CO048-92f7419c-c57a-4b50-bdc9-4d09ca	COAD	7	1	1	1	0.30103
05CO049-56b6be96-9ee4-45ce-8e68-f448f4	COAD	7	48	48	48	1.6902
05CO049-d7608884-a0d6-4e9e-aac7-6cd813	COAD	7	7	7	7	0.90309
05CO050-17cd2121-d347-431c-9cc7-fbab14	COAD	7	2	2	2	0.477121
05CO050-5271982c-5de1-4d6e-b414-b1f3ef	COAD	7	1	1	1	0.30103
05CO050-b1cc5c9c-4bd6-44ef-9ae0-f91e78	COAD	7	3	3	3	0.60206
05CO053-66b829db-1cdd-460d-b2f3-0e9ca9	COAD	7	20	20	20	1.32222
05CO053-c40de11e-c220-4f04-9ba1-083786	COAD	7	23	23	23	1.38021
05CO054-43192517-085e-450e-9481-0a6713	COAD	7	15	15	15	1.20412
05CO054-e57f0b7a-b96c-4ee5-838a-80f338	COAD	7	13	13	13	1.14613
05CO055-ccaab7e8-e841-4397-80aa-370b58	COAD	7	4	4	4	0.69897
05CO056-020eb0cc-0bd2-4e7f-8c17-14f119	COAD	7	1	1	1	0.30103
05CO056-0f8737f4-a442-481f-89a8-157caf	COAD	7	1	1	1	0.30103
05CO057-89ed1716-cc5f-48e8-ac47-674bbe	COAD	7	3	3	3	0.60206
05CO057-d8a5fed9-d291-4c15-a764-3faff4	COAD	7	3	3	3	0.60206
05CO060-9b0b2dd2-9cdb-42fc-8c89-4d2171	COAD	7	2	2	2	0.477121
05CO060-bdf3565b-acac-4a6a-b2f1-d838be	COAD	7	4	4	4	0.69897
06CO001-23252883-0253-41f0-85c5-f8b43e	COAD	7	1	1	1	0.30103
06CO001-87408d9e-4029-4e8f-b14c-8efc04	COAD	7	4	4	4	0.69897
06CO002-4b263734-430f-41dc-a296-8691f0	COAD	7	11	11	11	1.07918
06CO002-da69a576-c1e8-4051-86dd-df6b7f	COAD	7	5	5	5	0.778151
09CO002-1d613596-07f5-4852-b958-7efcd8	COAD	7	1	1	1	0.30103
09CO002-474a7f6b-af5e-4f87-b87a-026d96	COAD	7	2	2	2	0.477121
09CO002-58b77e7b-1aee-4162-b78c-0eabef	COAD	7	2	2	2	0.477121
09CO003-0b1ee2c0-0481-4b94-a42c-88062e	COAD	7	1	1	1	0.30103
09CO003-33357713-7ada-4ae3-87bd-51cb31	COAD	7	1	1	1	0.30103
09CO003-7a232cd3-3c12-4346-a12a-078744	COAD	7	4	4	4	0.69897
09CO004-8eb92574-2949-4aa6-8860-cd945e	COAD	7	1	1	1	0.30103
09CO004-dc196d26-dbf3-4d26-8d76-56862c	COAD	7	1	1	1	0.30103
09CO005-c41e39fe-c26c-4421-ac9f-8a536a	COAD	7	1	1	1	0.30103
09CO005-ec9afcc4-ccf7-4226-b0e8-d6897d	COAD	7	3	3	3	0.60206
09CO005-f37310af-e89b-4114-a95e-a1616f	COAD	7	2	2	2	0.477121
[truncated: 5,911 more rows]
