# Supplementary material for: Pan‐cancer atlas of cellular architecture reveals a nearest‐neighbour distance‐associated biomechanical‐immune axis involving CD4+ memory T cells
Source: Clin Transl Med. 2026 Jul 21;16(7):e70742. doi: 10.1002/ctm2.70742 (PMC13388988; doi:10.1002/ctm2.70742)
Supplement: Supplementary file 3 — Supporting Information [file CTM2-16-e70742-s003.xlsx]

## Sheet: Fig.2
Image	Number	Area.¬µm.2	Density	Name_DFs	Source_File	Cancer_type	Histological_type	Cancer_type_abbreviation	Sequence_Number
MSB-00060-01-02	1	15105.8	6.61998e-05	Hematoxylin_1	MSB-00060-01-02_annotations_full.tsv	Breast Cancer	Invasive Breast Carcinoma	BRCA	1
MSB-00060-01-02	98	15319.9	0.00639689	Hematoxylin_10	MSB-00060-01-02_annotations_full.tsv	Breast Cancer	Invasive Breast Carcinoma	BRCA	1
MSB-00060-01-02	104	24870.9	0.00418159	Hematoxylin_100	MSB-00060-01-02_annotations_full.tsv	Breast Cancer	Invasive Breast Carcinoma	BRCA	1
MSB-00060-01-02	68	13559.8	0.00501482	Hematoxylin_101	MSB-00060-01-02_annotations_full.tsv	Breast Cancer	Invasive Breast Carcinoma	BRCA	1
MSB-00060-01-02	61	16059.2	0.00379846	Hematoxylin_102	MSB-00060-01-02_annotations_full.tsv	Breast Cancer	Invasive Breast Carcinoma	BRCA	1
MSB-00060-01-02	118	22502.4	0.0052439	Hematoxylin_103	MSB-00060-01-02_annotations_full.tsv	Breast Cancer	Invasive Breast Carcinoma	BRCA	1
MSB-00060-01-02	58	22190.5	0.00261373	Hematoxylin_104	MSB-00060-01-02_annotations_full.tsv	Breast Cancer	Invasive Breast Carcinoma	BRCA	1
MSB-00060-01-02	81	16909.8	0.00479011	Hematoxylin_105	MSB-00060-01-02_annotations_full.tsv	Breast Cancer	Invasive Breast Carcinoma	BRCA	1
MSB-00060-01-02	116	18841.8	0.00615653	Hematoxylin_106	MSB-00060-01-02_annotations_full.tsv	Breast Cancer	Invasive Breast Carcinoma	BRCA	1
MSB-00060-01-02	81	14648.6	0.00552952	Hematoxylin_107	MSB-00060-01-02_annotations_full.tsv	Breast Cancer	Invasive Breast Carcinoma	BRCA	1
MSB-00060-01-02	123	19129.3	0.00642994	Hematoxylin_108	MSB-00060-01-02_annotations_full.tsv	Breast Cancer	Invasive Breast Carcinoma	BRCA	1
MSB-00060-01-02	68	13572.7	0.00501006	Hematoxylin_109	MSB-00060-01-02_annotations_full.tsv	Breast Cancer	Invasive Breast Carcinoma	BRCA	1
MSB-00060-01-02	99	15668.5	0.00631842	Hematoxylin_11	MSB-00060-01-02_annotations_full.tsv	Breast Cancer	Invasive Breast Carcinoma	BRCA	1
MSB-00060-01-02	62	13104.1	0.00473134	Hematoxylin_110	MSB-00060-01-02_annotations_full.tsv	Breast Cancer	Invasive Breast Carcinoma	BRCA	1
MSB-00060-01-02	100	14642.8	0.0068293	Hematoxylin_111	MSB-00060-01-02_annotations_full.tsv	Breast Cancer	Invasive Breast Carcinoma	BRCA	1
MSB-00060-01-02	76	16969.1	0.00447874	Hematoxylin_112	MSB-00060-01-02_annotations_full.tsv	Breast Cancer	Invasive Breast Carcinoma	BRCA	1
MSB-00060-01-02	141	24990.8	0.00564207	Hematoxylin_113	MSB-00060-01-02_annotations_full.tsv	Breast Cancer	Invasive Breast Carcinoma	BRCA	1
MSB-00060-01-02	144	21618.7	0.00666091	Hematoxylin_114	MSB-00060-01-02_annotations_full.tsv	Breast Cancer	Invasive Breast Carcinoma	BRCA	1
MSB-00060-01-02	67	12706.9	0.00527273	Hematoxylin_115	MSB-00060-01-02_annotations_full.tsv	Breast Cancer	Invasive Breast Carcinoma	BRCA	1
MSB-00060-01-02	48	13621.5	0.00352384	Hematoxylin_116	MSB-00060-01-02_annotations_full.tsv	Breast Cancer	Invasive Breast Carcinoma	BRCA	1
MSB-00060-01-02	63	14518	0.00433944	Hematoxylin_117	MSB-00060-01-02_annotations_full.tsv	Breast Cancer	Invasive Breast Carcinoma	BRCA	1
MSB-00060-01-02	206	40259.5	0.00511681	Hematoxylin_118	MSB-00060-01-02_annotations_full.tsv	Breast Cancer	Invasive Breast Carcinoma	BRCA	1
MSB-00060-01-02	66	16279.6	0.00405414	Hematoxylin_119	MSB-00060-01-02_annotations_full.tsv	Breast Cancer	Invasive Breast Carcinoma	BRCA	1
MSB-00060-01-02	82	18787.4	0.00436462	Hematoxylin_12	MSB-00060-01-02_annotations_full.tsv	Breast Cancer	Invasive Breast Carcinoma	BRCA	1
MSB-00060-01-02	85	13821.1	0.00615003	Hematoxylin_120	MSB-00060-01-02_annotations_full.tsv	Breast Cancer	Invasive Breast Carcinoma	BRCA	1
MSB-00060-01-02	85	13610.3	0.00624528	Hematoxylin_121	MSB-00060-01-02_annotations_full.tsv	Breast Cancer	Invasive Breast Carcinoma	BRCA	1
MSB-00060-01-02	158	29240.3	0.0054035	Hematoxylin_122	MSB-00060-01-02_annotations_full.tsv	Breast Cancer	Invasive Breast Carcinoma	BRCA	1
MSB-00060-01-02	179	34623.9	0.00516983	Hematoxylin_123	MSB-00060-01-02_annotations_full.tsv	Breast Cancer	Invasive Breast Carcinoma	BRCA	1
MSB-00060-01-02	111	20213.1	0.00549148	Hematoxylin_124	MSB-00060-01-02_annotations_full.tsv	Breast Cancer	Invasive Breast Carcinoma	BRCA	1
MSB-00060-01-02	120	19527.2	0.00614527	Hematoxylin_125	MSB-00060-01-02_annotations_full.tsv	Breast Cancer	Invasive Breast Carcinoma	BRCA	1
MSB-00060-01-02	78	15247.8	0.0051155	Hematoxylin_126	MSB-00060-01-02_annotations_full.tsv	Breast Cancer	Invasive Breast Carcinoma	BRCA	1
MSB-00060-01-02	47	11405.2	0.00412092	Hematoxylin_127	MSB-00060-01-02_annotations_full.tsv	Breast Cancer	Invasive Breast Carcinoma	BRCA	1
MSB-00060-01-02	134	23510.7	0.00569954	Hematoxylin_128	MSB-00060-01-02_annotations_full.tsv	Breast Cancer	Invasive Breast Carcinoma	BRCA	1
MSB-00060-01-02	218	38811.3	0.00561692	Hematoxylin_129	MSB-00060-01-02_annotations_full.tsv	Breast Cancer	Invasive Breast Carcinoma	BRCA	1
MSB-00060-01-02	151	26181.2	0.0057675	Hematoxylin_13	MSB-00060-01-02_annotations_full.tsv	Breast Cancer	Invasive Breast Carcinoma	BRCA	1
MSB-00060-01-02	1203	189203	0.00635826	Hematoxylin_130	MSB-00060-01-02_annotations_full.tsv	Breast Cancer	Invasive Breast Carcinoma	BRCA	1
MSB-00060-01-02	111	15521.9	0.00715119	Hematoxylin_131	MSB-00060-01-02_annotations_full.tsv	Breast Cancer	Invasive Breast Carcinoma	BRCA	1
MSB-00060-01-02	66	14049.9	0.00469753	Hematoxylin_132	MSB-00060-01-02_annotations_full.tsv	Breast Cancer	Invasive Breast Carcinoma	BRCA	1
MSB-00060-01-02	166	27467.5	0.0060435	Hematoxylin_133	MSB-00060-01-02_annotations_full.tsv	Breast Cancer	Invasive Breast Carcinoma	BRCA	1
MSB-00060-01-02	45	12963.9	0.00347119	Hematoxylin_134	MSB-00060-01-02_annotations_full.tsv	Breast Cancer	Invasive Breast Carcinoma	BRCA	1
MSB-00060-01-02	66	17598.6	0.00375029	Hematoxylin_135	MSB-00060-01-02_annotations_full.tsv	Breast Cancer	Invasive Breast Carcinoma	BRCA	1
MSB-00060-01-02	97	14745.3	0.00657835	Hematoxylin_136	MSB-00060-01-02_annotations_full.tsv	Breast Cancer	Invasive Breast Carcinoma	BRCA	1
MSB-00060-01-02	79	14036	0.0056284	Hematoxylin_137	MSB-00060-01-02_annotations_full.tsv	Breast Cancer	Invasive Breast Carcinoma	BRCA	1
MSB-00060-01-02	135	25745.7	0.00524359	Hematoxylin_138	MSB-00060-01-02_annotations_full.tsv	Breast Cancer	Invasive Breast Carcinoma	BRCA	1
MSB-00060-01-02	226	41238.3	0.00548035	Hematoxylin_139	MSB-00060-01-02_annotations_full.tsv	Breast Cancer	Invasive Breast Carcinoma	BRCA	1
MSB-00060-01-02	88	14954.9	0.00588435	Hematoxylin_14	MSB-00060-01-02_annotations_full.tsv	Breast Cancer	Invasive Breast Carcinoma	BRCA	1
MSB-00060-01-02	171	37870.3	0.00451542	Hematoxylin_140	MSB-00060-01-02_annotations_full.tsv	Breast Cancer	Invasive Breast Carcinoma	BRCA	1
MSB-00060-01-02	141	30773.9	0.0045818	Hematoxylin_141	MSB-00060-01-02_annotations_full.tsv	Breast Cancer	Invasive Breast Carcinoma	BRCA	1
MSB-00060-01-02	72	15225.4	0.00472894	Hematoxylin_142	MSB-00060-01-02_annotations_full.tsv	Breast Cancer	Invasive Breast Carcinoma	BRCA	1
MSB-00060-01-02	96	18327.5	0.00523803	Hematoxylin_143	MSB-00060-01-02_annotations_full.tsv	Breast Cancer	Invasive Breast Carcinoma	BRCA	1
MSB-00060-01-02	47	12773.3	0.00367955	Hematoxylin_144	MSB-00060-01-02_annotations_full.tsv	Breast Cancer	Invasive Breast Carcinoma	BRCA	1
MSB-00060-01-02	287	63573.2	0.00451448	Hematoxylin_145	MSB-00060-01-02_annotations_full.tsv	Breast Cancer	Invasive Breast Carcinoma	BRCA	1
MSB-00060-01-02	71	12553.2	0.00565592	Hematoxylin_146	MSB-00060-01-02_annotations_full.tsv	Breast Cancer	Invasive Breast Carcinoma	BRCA	1
MSB-00060-01-02	260	37029	0.00702152	Hematoxylin_147	MSB-00060-01-02_annotations_full.tsv	Breast Cancer	Invasive Breast Carcinoma	BRCA	1
MSB-00060-01-02	56	12886.4	0.00434568	Hematoxylin_148	MSB-00060-01-02_annotations_full.tsv	Breast Cancer	Invasive Breast Carcinoma	BRCA	1
MSB-00060-01-02	109	18301.6	0.00595578	Hematoxylin_149	MSB-00060-01-02_annotations_full.tsv	Breast Cancer	Invasive Breast Carcinoma	BRCA	1
MSB-00060-01-02	108	16908.5	0.00638734	Hematoxylin_15	MSB-00060-01-02_annotations_full.tsv	Breast Cancer	Invasive Breast Carcinoma	BRCA	1
MSB-00060-01-02	100	14174.6	0.0070549	Hematoxylin_150	MSB-00060-01-02_annotations_full.tsv	Breast Cancer	Invasive Breast Carcinoma	BRCA	1
MSB-00060-01-02	103	15555.2	0.00662159	Hematoxylin_151	MSB-00060-01-02_annotations_full.tsv	Breast Cancer	Invasive Breast Carcinoma	BRCA	1
MSB-00060-01-02	228	51118.5	0.00446023	Hematoxylin_152	MSB-00060-01-02_annotations_full.tsv	Breast Cancer	Invasive Breast Carcinoma	BRCA	1
MSB-00060-01-02	68	12085.9	0.0056264	Hematoxylin_153	MSB-00060-01-02_annotations_full.tsv	Breast Cancer	Invasive Breast Carcinoma	BRCA	1
MSB-00060-01-02	80	14304.3	0.00559272	Hematoxylin_154	MSB-00060-01-02_annotations_full.tsv	Breast Cancer	Invasive Breast Carcinoma	BRCA	1
MSB-00060-01-02	81	21249.4	0.00381187	Hematoxylin_155	MSB-00060-01-02_annotations_full.tsv	Breast Cancer	Invasive Breast Carcinoma	BRCA	1
MSB-00060-01-02	89	18796.4	0.00473495	Hematoxylin_156	MSB-00060-01-02_annotations_full.tsv	Breast Cancer	Invasive Breast Carcinoma	BRCA	1
MSB-00060-01-02	128	29518.5	0.00433627	Hematoxylin_157	MSB-00060-01-02_annotations_full.tsv	Breast Cancer	Invasive Breast Carcinoma	BRCA	1
MSB-00060-01-02	122	25775.5	0.00473317	Hematoxylin_158	MSB-00060-01-02_annotations_full.tsv	Breast Cancer	Invasive Breast Carcinoma	BRCA	1
MSB-00060-01-02	105	20654.9	0.00508353	Hematoxylin_159	MSB-00060-01-02_annotations_full.tsv	Breast Cancer	Invasive Breast Carcinoma	BRCA	1
MSB-00060-01-02	348	57174.5	0.00608663	Hematoxylin_16	MSB-00060-01-02_annotations_full.tsv	Breast Cancer	Invasive Breast Carcinoma	BRCA	1
MSB-00060-01-02	209	44957.1	0.00464888	Hematoxylin_160	MSB-00060-01-02_annotations_full.tsv	Breast Cancer	Invasive Breast Carcinoma	BRCA	1
MSB-00060-01-02	82	14966.1	0.00547907	Hematoxylin_161	MSB-00060-01-02_annotations_full.tsv	Breast Cancer	Invasive Breast Carcinoma	BRCA	1
MSB-00060-01-02	129	26836.7	0.00480686	Hematoxylin_162	MSB-00060-01-02_annotations_full.tsv	Breast Cancer	Invasive Breast Carcinoma	BRCA	1
MSB-00060-01-02	177	34362.7	0.00515094	Hematoxylin_163	MSB-00060-01-02_annotations_full.tsv	Breast Cancer	Invasive Breast Carcinoma	BRCA	1
MSB-00060-01-02	284	65888	0.00431035	Hematoxylin_164	MSB-00060-01-02_annotations_full.tsv	Breast Cancer	Invasive Breast Carcinoma	BRCA	1
MSB-00060-01-02	126	22828.2	0.00551948	Hematoxylin_165	MSB-00060-01-02_annotations_full.tsv	Breast Cancer	Invasive Breast Carcinoma	BRCA	1
MSB-00060-01-02	134	25746.5	0.00520459	Hematoxylin_166	MSB-00060-01-02_annotations_full.tsv	Breast Cancer	Invasive Breast Carcinoma	BRCA	1
MSB-00060-01-02	83	16489.6	0.00503348	Hematoxylin_167	MSB-00060-01-02_annotations_full.tsv	Breast Cancer	Invasive Breast Carcinoma	BRCA	1
MSB-00060-01-02	136	25521	0.00532895	Hematoxylin_168	MSB-00060-01-02_annotations_full.tsv	Breast Cancer	Invasive Breast Carcinoma	BRCA	1
MSB-00060-01-02	17	16910	0.00100532	Hematoxylin_169	MSB-00060-01-02_annotations_full.tsv	Breast Cancer	Invasive Breast Carcinoma	BRCA	1
MSB-00060-01-02	107	22722	0.00470909	Hematoxylin_17	MSB-00060-01-02_annotations_full.tsv	Breast Cancer	Invasive Breast Carcinoma	BRCA	1
MSB-00060-01-02	141	26715.8	0.00527777	Hematoxylin_170	MSB-00060-01-02_annotations_full.tsv	Breast Cancer	Invasive Breast Carcinoma	BRCA	1
MSB-00060-01-02	274	50946.3	0.00537821	Hematoxylin_171	MSB-00060-01-02_annotations_full.tsv	Breast Cancer	Invasive Breast Carcinoma	BRCA	1
MSB-00060-01-02	95	16112.4	0.00589608	Hematoxylin_172	MSB-00060-01-02_annotations_full.tsv	Breast Cancer	Invasive Breast Carcinoma	BRCA	1
MSB-00060-01-02	52	12620.3	0.00412034	Hematoxylin_173	MSB-00060-01-02_annotations_full.tsv	Breast Cancer	Invasive Breast Carcinoma	BRCA	1
MSB-00060-01-02	61	12538.7	0.00486495	Hematoxylin_174	MSB-00060-01-02_annotations_full.tsv	Breast Cancer	Invasive Breast Carcinoma	BRCA	1
MSB-00060-01-02	110	16568.7	0.00663901	Hematoxylin_175	MSB-00060-01-02_annotations_full.tsv	Breast Cancer	Invasive Breast Carcinoma	BRCA	1
MSB-00060-01-02	118	18256.5	0.00646345	Hematoxylin_176	MSB-00060-01-02_annotations_full.tsv	Breast Cancer	Invasive Breast Carcinoma	BRCA	1
MSB-00060-01-02	159	31379.1	0.00506707	Hematoxylin_177	MSB-00060-01-02_annotations_full.tsv	Breast Cancer	Invasive Breast Carcinoma	BRCA	1
MSB-00060-01-02	98	15639.3	0.00626626	Hematoxylin_178	MSB-00060-01-02_annotations_full.tsv	Breast Cancer	Invasive Breast Carcinoma	BRCA	1
MSB-00060-01-02	73	15293.3	0.00477333	Hematoxylin_179	MSB-00060-01-02_annotations_full.tsv	Breast Cancer	Invasive Breast Carcinoma	BRCA	1
MSB-00060-01-02	172	34054.3	0.00505076	Hematoxylin_18	MSB-00060-01-02_annotations_full.tsv	Breast Cancer	Invasive Breast Carcinoma	BRCA	1
MSB-00060-01-02	109	24387.2	0.00446956	Hematoxylin_180	MSB-00060-01-02_annotations_full.tsv	Breast Cancer	Invasive Breast Carcinoma	BRCA	1
MSB-00060-01-02	146	29528.3	0.00494442	Hematoxylin_181	MSB-00060-01-02_annotations_full.tsv	Breast Cancer	Invasive Breast Carcinoma	BRCA	1
MSB-00060-01-02	126	22757.4	0.00553665	Hematoxylin_182	MSB-00060-01-02_annotations_full.tsv	Breast Cancer	Invasive Breast Carcinoma	BRCA	1
MSB-00060-01-02	88	18895.5	0.00465719	Hematoxylin_183	MSB-00060-01-02_annotations_full.tsv	Breast Cancer	Invasive Breast Carcinoma	BRCA	1
MSB-00060-01-02	80	14840.9	0.0053905	Hematoxylin_184	MSB-00060-01-02_annotations_full.tsv	Breast Cancer	Invasive Breast Carcinoma	BRCA	1
MSB-00060-01-02	104	19973	0.00520703	Hematoxylin_19	MSB-00060-01-02_annotations_full.tsv	Breast Cancer	Invasive Breast Carcinoma	BRCA	1
MSB-00060-01-02	1	44859.7	2.22917e-05	Hematoxylin_2	MSB-00060-01-02_annotations_full.tsv	Breast Cancer	Invasive Breast Carcinoma	BRCA	1
MSB-00060-01-02	225	48570.6	0.00463243	Hematoxylin_20	MSB-00060-01-02_annotations_full.tsv	Breast Cancer	Invasive Breast Carcinoma	BRCA	1
MSB-00060-01-02	101	27210.4	0.00371181	Hematoxylin_21	MSB-00060-01-02_annotations_full.tsv	Breast Cancer	Invasive Breast Carcinoma	BRCA	1
MSB-00060-01-02	99	25588.5	0.00386892	Hematoxylin_22	MSB-00060-01-02_annotations_full.tsv	Breast Cancer	Invasive Breast Carcinoma	BRCA	1
MSB-00060-01-02	82	14528.7	0.00564398	Hematoxylin_23	MSB-00060-01-02_annotations_full.tsv	Breast Cancer	Invasive Breast Carcinoma	BRCA	1
MSB-00060-01-02	73	18621.3	0.00392024	Hematoxylin_24	MSB-00060-01-02_annotations_full.tsv	Breast Cancer	Invasive Breast Carcinoma	BRCA	1
MSB-00060-01-02	64	17548.2	0.0036471	Hematoxylin_25	MSB-00060-01-02_annotations_full.tsv	Breast Cancer	Invasive Breast Carcinoma	BRCA	1
MSB-00060-01-02	172	17901.6	0.00960806	Hematoxylin_26	MSB-00060-01-02_annotations_full.tsv	Breast Cancer	Invasive Breast Carcinoma	BRCA	1
MSB-00060-01-02	4454	560645	0.00794443	Hematoxylin_27	MSB-00060-01-02_annotations_full.tsv	Breast Cancer	Invasive Breast Carcinoma	BRCA	1
MSB-00060-01-02	84	19351.6	0.00434072	Hematoxylin_28	MSB-00060-01-02_annotations_full.tsv	Breast Cancer	Invasive Breast Carcinoma	BRCA	1
MSB-00060-01-02	88	13691.2	0.0064275	Hematoxylin_29	MSB-00060-01-02_annotations_full.tsv	Breast Cancer	Invasive Breast Carcinoma	BRCA	1
MSB-00060-01-02	5251	4.4809e+06	0.00117186	Hematoxylin_3	MSB-00060-01-02_annotations_full.tsv	Breast Cancer	Invasive Breast Carcinoma	BRCA	1
MSB-00060-01-02	111	24847.6	0.00446724	Hematoxylin_30	MSB-00060-01-02_annotations_full.tsv	Breast Cancer	Invasive Breast Carcinoma	BRCA	1
MSB-00060-01-02	132	21628.6	0.00610303	Hematoxylin_31	MSB-00060-01-02_annotations_full.tsv	Breast Cancer	Invasive Breast Carcinoma	BRCA	1
MSB-00060-01-02	70	13559	0.00516261	Hematoxylin_32	MSB-00060-01-02_annotations_full.tsv	Breast Cancer	Invasive Breast Carcinoma	BRCA	1
MSB-00060-01-02	66	17527.4	0.00376553	Hematoxylin_33	MSB-00060-01-02_annotations_full.tsv	Breast Cancer	Invasive Breast Carcinoma	BRCA	1
MSB-00060-01-02	64	14580.2	0.00438951	Hematoxylin_34	MSB-00060-01-02_annotations_full.tsv	Breast Cancer	Invasive Breast Carcinoma	BRCA	1
MSB-00060-01-02	168	42321.5	0.00396961	Hematoxylin_35	MSB-00060-01-02_annotations_full.tsv	Breast Cancer	Invasive Breast Carcinoma	BRCA	1
MSB-00060-01-02	134	27299	0.00490861	Hematoxylin_36	MSB-00060-01-02_annotations_full.tsv	Breast Cancer	Invasive Breast Carcinoma	BRCA	1
MSB-00060-01-02	59	15100.9	0.00390706	Hematoxylin_37	MSB-00060-01-02_annotations_full.tsv	Breast Cancer	Invasive Breast Carcinoma	BRCA	1
MSB-00060-01-02	60	18107	0.00331364	Hematoxylin_38	MSB-00060-01-02_annotations_full.tsv	Breast Cancer	Invasive Breast Carcinoma	BRCA	1
MSB-00060-01-02	71	18229	0.0038949	Hematoxylin_39	MSB-00060-01-02_annotations_full.tsv	Breast Cancer	Invasive Breast Carcinoma	BRCA	1
MSB-00060-01-02	322	36178.3	0.00890037	Hematoxylin_4	MSB-00060-01-02_annotations_full.tsv	Breast Cancer	Invasive Breast Carcinoma	BRCA	1
MSB-00060-01-02	522	77222.9	0.00675965	Hematoxylin_40	MSB-00060-01-02_annotations_full.tsv	Breast Cancer	Invasive Breast Carcinoma	BRCA	1
MSB-00060-01-02	405	73140.5	0.00553729	Hematoxylin_41	MSB-00060-01-02_annotations_full.tsv	Breast Cancer	Invasive Breast Carcinoma	BRCA	1
MSB-00060-01-02	79	14649.1	0.00539284	Hematoxylin_42	MSB-00060-01-02_annotations_full.tsv	Breast Cancer	Invasive Breast Carcinoma	BRCA	1
MSB-00060-01-02	242	49366.4	0.00490212	Hematoxylin_43	MSB-00060-01-02_annotations_full.tsv	Breast Cancer	Invasive Breast Carcinoma	BRCA	1
MSB-00060-01-02	94	31850.8	0.00295126	Hematoxylin_44	MSB-00060-01-02_annotations_full.tsv	Breast Cancer	Invasive Breast Carcinoma	BRCA	1
MSB-00060-01-02	202	32099.8	0.00629288	Hematoxylin_45	MSB-00060-01-02_annotations_full.tsv	Breast Cancer	Invasive Breast Carcinoma	BRCA	1
MSB-00060-01-02	86	15878.2	0.00541624	Hematoxylin_46	MSB-00060-01-02_annotations_full.tsv	Breast Cancer	Invasive Breast Carcinoma	BRCA	1
MSB-00060-01-02	167	26649.3	0.00626658	Hematoxylin_47	MSB-00060-01-02_annotations_full.tsv	Breast Cancer	Invasive Breast Carcinoma	BRCA	1
MSB-00060-01-02	58	15884	0.00365146	Hematoxylin_48	MSB-00060-01-02_annotations_full.tsv	Breast Cancer	Invasive Breast Carcinoma	BRCA	1
MSB-00060-01-02	67	17068.8	0.00392529	Hematoxylin_49	MSB-00060-01-02_annotations_full.tsv	Breast Cancer	Invasive Breast Carcinoma	BRCA	1
MSB-00060-01-02	106	13167.1	0.00805037	Hematoxylin_5	MSB-00060-01-02_annotations_full.tsv	Breast Cancer	Invasive Breast Carcinoma	BRCA	1
MSB-00060-01-02	403	58086.3	0.00693795	Hematoxylin_50	MSB-00060-01-02_annotations_full.tsv	Breast Cancer	Invasive Breast Carcinoma	BRCA	1
MSB-00060-01-02	94	16389.3	0.00573546	Hematoxylin_51	MSB-00060-01-02_annotations_full.tsv	Breast Cancer	Invasive Breast Carcinoma	BRCA	1
MSB-00060-01-02	168	23519.8	0.00714291	Hematoxylin_52	MSB-00060-01-02_annotations_full.tsv	Breast Cancer	Invasive Breast Carcinoma	BRCA	1
MSB-00060-01-02	256	46528.9	0.00550196	Hematoxylin_53	MSB-00060-01-02_annotations_full.tsv	Breast Cancer	Invasive Breast Carcinoma	BRCA	1
MSB-00060-01-02	72	18457.1	0.00390094	Hematoxylin_54	MSB-00060-01-02_annotations_full.tsv	Breast Cancer	Invasive Breast Carcinoma	BRCA	1
MSB-00060-01-02	123	33871	0.00363142	Hematoxylin_55	MSB-00060-01-02_annotations_full.tsv	Breast Cancer	Invasive Breast Carcinoma	BRCA	1
MSB-00060-01-02	93	18186.4	0.00511372	Hematoxylin_56	MSB-00060-01-02_annotations_full.tsv	Breast Cancer	Invasive Breast Carcinoma	BRCA	1
MSB-00060-01-02	60	13805.8	0.00434599	Hematoxylin_57	MSB-00060-01-02_annotations_full.tsv	Breast Cancer	Invasive Breast Carcinoma	BRCA	1
MSB-00060-01-02	51	13213.6	0.00385967	Hematoxylin_58	MSB-00060-01-02_annotations_full.tsv	Breast Cancer	Invasive Breast Carcinoma	BRCA	1
MSB-00060-01-02	158	26650	0.00592871	Hematoxylin_59	MSB-00060-01-02_annotations_full.tsv	Breast Cancer	Invasive Breast Carcinoma	BRCA	1
MSB-00060-01-02	112	17277	0.00648262	Hematoxylin_6	MSB-00060-01-02_annotations_full.tsv	Breast Cancer	Invasive Breast Carcinoma	BRCA	1
MSB-00060-01-02	300	50465.8	0.00594462	Hematoxylin_60	MSB-00060-01-02_annotations_full.tsv	Breast Cancer	Invasive Breast Carcinoma	BRCA	1
MSB-00060-01-02	191	27797.5	0.00687112	Hematoxylin_61	MSB-00060-01-02_annotations_full.tsv	Breast Cancer	Invasive Breast Carcinoma	BRCA	1
MSB-00060-01-02	98	19180.3	0.0051094	Hematoxylin_62	MSB-00060-01-02_annotations_full.tsv	Breast Cancer	Invasive Breast Carcinoma	BRCA	1
MSB-00060-01-02	55	14127.3	0.00389316	Hematoxylin_63	MSB-00060-01-02_annotations_full.tsv	Breast Cancer	Invasive Breast Carcinoma	BRCA	1
MSB-00060-01-02	255	34236	0.00744831	Hematoxylin_64	MSB-00060-01-02_annotations_full.tsv	Breast Cancer	Invasive Breast Carcinoma	BRCA	1
MSB-00060-01-02	139	30627.1	0.00453846	Hematoxylin_65	MSB-00060-01-02_annotations_full.tsv	Breast Cancer	Invasive Breast Carcinoma	BRCA	1
MSB-00060-01-02	40	12542.8	0.00318908	Hematoxylin_66	MSB-00060-01-02_annotations_full.tsv	Breast Cancer	Invasive Breast Carcinoma	BRCA	1
MSB-00060-01-02	3546088	4.78529e+08	0.0074104	Hematoxylin_67	MSB-00060-01-02_annotations_full.tsv	Breast Cancer	Invasive Breast Carcinoma	BRCA	1
MSB-00060-01-02	91	17168.4	0.00530043	Hematoxylin_68	MSB-00060-01-02_annotations_full.tsv	Breast Cancer	Invasive Breast Carcinoma	BRCA	1
MSB-00060-01-02	97	16325.9	0.0059415	Hematoxylin_69	MSB-00060-01-02_annotations_full.tsv	Breast Cancer	Invasive Breast Carcinoma	BRCA	1
MSB-00060-01-02	531	67865.1	0.00782434	Hematoxylin_7	MSB-00060-01-02_annotations_full.tsv	Breast Cancer	Invasive Breast Carcinoma	BRCA	1
MSB-00060-01-02	14	94633	0.00014794	Hematoxylin_70	MSB-00060-01-02_annotations_full.tsv	Breast Cancer	Invasive Breast Carcinoma	BRCA	1
MSB-00060-01-02	92	26521.7	0.00346886	Hematoxylin_71	MSB-00060-01-02_annotations_full.tsv	Breast Cancer	Invasive Breast Carcinoma	BRCA	1
MSB-00060-01-02	95	17687.7	0.00537097	Hematoxylin_72	MSB-00060-01-02_annotations_full.tsv	Breast Cancer	Invasive Breast Carcinoma	BRCA	1
MSB-00060-01-02	104	17078.1	0.00608968	Hematoxylin_73	MSB-00060-01-02_annotations_full.tsv	Breast Cancer	Invasive Breast Carcinoma	BRCA	1
MSB-00060-01-02	301	46062.8	0.00653455	Hematoxylin_74	MSB-00060-01-02_annotations_full.tsv	Breast Cancer	Invasive Breast Carcinoma	BRCA	1
MSB-00060-01-02	180	31973.1	0.00562974	Hematoxylin_75	MSB-00060-01-02_annotations_full.tsv	Breast Cancer	Invasive Breast Carcinoma	BRCA	1
MSB-00060-01-02	87	24769	0.00351245	Hematoxylin_76	MSB-00060-01-02_annotations_full.tsv	Breast Cancer	Invasive Breast Carcinoma	BRCA	1
MSB-00060-01-02	83	15884.3	0.00522528	Hematoxylin_77	MSB-00060-01-02_annotations_full.tsv	Breast Cancer	Invasive Breast Carcinoma	BRCA	1
MSB-00060-01-02	231	47723.9	0.00484034	Hematoxylin_78	MSB-00060-01-02_annotations_full.tsv	Breast Cancer	Invasive Breast Carcinoma	BRCA	1
MSB-00060-01-02	49	13866.2	0.00353378	Hematoxylin_79	MSB-00060-01-02_annotations_full.tsv	Breast Cancer	Invasive Breast Carcinoma	BRCA	1
MSB-00060-01-02	146	26462	0.00551735	Hematoxylin_8	MSB-00060-01-02_annotations_full.tsv	Breast Cancer	Invasive Breast Carcinoma	BRCA	1
MSB-00060-01-02	183	43454.5	0.00421131	Hematoxylin_80	MSB-00060-01-02_annotations_full.tsv	Breast Cancer	Invasive Breast Carcinoma	BRCA	1
MSB-00060-01-02	140	27774.1	0.00504067	Hematoxylin_81	MSB-00060-01-02_annotations_full.tsv	Breast Cancer	Invasive Breast Carcinoma	BRCA	1
MSB-00060-01-02	95	16633.2	0.00571146	Hematoxylin_82	MSB-00060-01-02_annotations_full.tsv	Breast Cancer	Invasive Breast Carcinoma	BRCA	1
MSB-00060-01-02	76	12635.2	0.00601496	Hematoxylin_83	MSB-00060-01-02_annotations_full.tsv	Breast Cancer	Invasive Breast Carcinoma	BRCA	1
MSB-00060-01-02	115	20207.2	0.00569104	Hematoxylin_84	MSB-00060-01-02_annotations_full.tsv	Breast Cancer	Invasive Breast Carcinoma	BRCA	1
MSB-00060-01-02	153	35514.3	0.00430812	Hematoxylin_85	MSB-00060-01-02_annotations_full.tsv	Breast Cancer	Invasive Breast Carcinoma	BRCA	1
MSB-00060-01-02	55	12452.7	0.0044167	Hematoxylin_86	MSB-00060-01-02_annotations_full.tsv	Breast Cancer	Invasive Breast Carcinoma	BRCA	1
MSB-00060-01-02	222	41208.6	0.00538723	Hematoxylin_87	MSB-00060-01-02_annotations_full.tsv	Breast Cancer	Invasive Breast Carcinoma	BRCA	1
MSB-00060-01-02	434	105195	0.00412569	Hematoxylin_88	MSB-00060-01-02_annotations_full.tsv	Breast Cancer	Invasive Breast Carcinoma	BRCA	1
MSB-00060-01-02	49	11275.2	0.00434581	Hematoxylin_89	MSB-00060-01-02_annotations_full.tsv	Breast Cancer	Invasive Breast Carcinoma	BRCA	1
MSB-00060-01-02	69	12963.9	0.00532246	Hematoxylin_9	MSB-00060-01-02_annotations_full.tsv	Breast Cancer	Invasive Breast Carcinoma	BRCA	1
MSB-00060-01-02	181	34464.2	0.00525182	Hematoxylin_90	MSB-00060-01-02_annotations_full.tsv	Breast Cancer	Invasive Breast Carcinoma	BRCA	1
MSB-00060-01-02	60	17760.6	0.00337826	Hematoxylin_91	MSB-00060-01-02_annotations_full.tsv	Breast Cancer	Invasive Breast Carcinoma	BRCA	1
MSB-00060-01-02	217	42962.5	0.00505092	Hematoxylin_92	MSB-00060-01-02_annotations_full.tsv	Breast Cancer	Invasive Breast Carcinoma	BRCA	1
MSB-00060-01-02	105	17115.1	0.00613493	Hematoxylin_93	MSB-00060-01-02_annotations_full.tsv	Breast Cancer	Invasive Breast Carcinoma	BRCA	1
MSB-00060-01-02	179	41456.7	0.00431776	Hematoxylin_94	MSB-00060-01-02_annotations_full.tsv	Breast Cancer	Invasive Breast Carcinoma	BRCA	1
MSB-00060-01-02	125	21045.1	0.00593964	Hematoxylin_95	MSB-00060-01-02_annotations_full.tsv	Breast Cancer	Invasive Breast Carcinoma	BRCA	1
MSB-00060-01-02	69	13855.5	0.00497997	Hematoxylin_96	MSB-00060-01-02_annotations_full.tsv	Breast Cancer	Invasive Breast Carcinoma	BRCA	1
MSB-00060-01-02	80	16725	0.00478324	Hematoxylin_97	MSB-00060-01-02_annotations_full.tsv	Breast Cancer	Invasive Breast Carcinoma	BRCA	1
MSB-00060-01-02	83	21289.7	0.00389861	Hematoxylin_98	MSB-00060-01-02_annotations_full.tsv	Breast Cancer	Invasive Breast Carcinoma	BRCA	1
MSB-00060-01-02	97	12723	0.007624	Hematoxylin_99	MSB-00060-01-02_annotations_full.tsv	Breast Cancer	Invasive Breast Carcinoma	BRCA	1
MSB-00101-03-01	213	23970.7	0.00888586	Hematoxylin_1	MSB-00101-03-01_annotations_full.tsv	Breast Cancer	Invasive Breast Carcinoma	BRCA	1
MSB-00101-03-01	972	114674	0.00847617	Hematoxylin_10	MSB-00101-03-01_annotations_full.tsv	Breast Cancer	Invasive Breast Carcinoma	BRCA	1
MSB-00101-03-01	1139	154639	0.00736552	Hematoxylin_11	MSB-00101-03-01_annotations_full.tsv	Breast Cancer	Invasive Breast Carcinoma	BRCA	1
MSB-00101-03-01	586	71623.9	0.00818162	Hematoxylin_12	MSB-00101-03-01_annotations_full.tsv	Breast Cancer	Invasive Breast Carcinoma	BRCA	1
MSB-00101-03-01	76	21650.8	0.00351026	Hematoxylin_13	MSB-00101-03-01_annotations_full.tsv	Breast Cancer	Invasive Breast Carcinoma	BRCA	1
MSB-00101-03-01	9545	999190	0.00955274	Hematoxylin_2	MSB-00101-03-01_annotations_full.tsv	Breast Cancer	Invasive Breast Carcinoma	BRCA	1
MSB-00101-03-01	2760	273900	0.0100767	Hematoxylin_3	MSB-00101-03-01_annotations_full.tsv	Breast Cancer	Invasive Breast Carcinoma	BRCA	1
MSB-00101-03-01	29244	3.71808e+06	0.00786535	Hematoxylin_4	MSB-00101-03-01_annotations_full.tsv	Breast Cancer	Invasive Breast Carcinoma	BRCA	1
MSB-00101-03-01	32478	3.86276e+06	0.00840797	Hematoxylin_5	MSB-00101-03-01_annotations_full.tsv	Breast Cancer	Invasive Breast Carcinoma	BRCA	1
MSB-00101-03-01	220	22627.3	0.00972278	Hematoxylin_6	MSB-00101-03-01_annotations_full.tsv	Breast Cancer	Invasive Breast Carcinoma	BRCA	1
MSB-00101-03-01	3282	387831	0.00846245	Hematoxylin_7	MSB-00101-03-01_annotations_full.tsv	Breast Cancer	Invasive Breast Carcinoma	BRCA	1
MSB-00101-03-01	1409	139993	0.0100648	Hematoxylin_8	MSB-00101-03-01_annotations_full.tsv	Breast Cancer	Invasive Breast Carcinoma	BRCA	1
MSB-00101-03-01	4622	463012	0.00998245	Hematoxylin_9	MSB-00101-03-01_annotations_full.tsv	Breast Cancer	Invasive Breast Carcinoma	BRCA	1
MSB-00156-01-05	513	69991	0.00732952	Hematoxylin_1	MSB-00156-01-05_annotations_full.tsv	Breast Cancer	Invasive Breast Carcinoma	BRCA	1
MSB-00156-01-05	52192	9.13538e+06	0.00571317	Hematoxylin_2	MSB-00156-01-05_annotations_full.tsv	Breast Cancer	Invasive Breast Carcinoma	BRCA	1
MSB-00156-01-05	138	18266.2	0.00755495	Hematoxylin_3	MSB-00156-01-05_annotations_full.tsv	Breast Cancer	Invasive Breast Carcinoma	BRCA	1
MSB-00156-01-05	484	52085.1	0.00929249	Hematoxylin_4	MSB-00156-01-05_annotations_full.tsv	Breast Cancer	Invasive Breast Carcinoma	BRCA	1
MSB-00156-01-07	152	21867.6	0.00695093	Hematoxylin_1	MSB-00156-01-07_annotations_full.tsv	Breast Cancer	Invasive Breast Carcinoma	BRCA	1
MSB-00156-01-07	67170	9.37648e+06	0.00716367	Hematoxylin_2	MSB-00156-01-07_annotations_full.tsv	Breast Cancer	Invasive Breast Carcinoma	BRCA	1
MSB-00587-01-01	209	23969.9	0.00871925	Hematoxylin_1	MSB-00587-01-01_annotations_full.tsv	Breast Cancer	Invasive Breast Carcinoma	BRCA	1
MSB-00587-01-01	310	32084	0.00966214	Hematoxylin_10	MSB-00587-01-01_annotations_full.tsv	Breast Cancer	Invasive Breast Carcinoma	BRCA	1
MSB-00587-01-01	5003	526866	0.00949577	Hematoxylin_11	MSB-00587-01-01_annotations_full.tsv	Breast Cancer	Invasive Breast Carcinoma	BRCA	1
MSB-00587-01-01	132	13376.5	0.00986805	Hematoxylin_12	MSB-00587-01-01_annotations_full.tsv	Breast Cancer	Invasive Breast Carcinoma	BRCA	1
MSB-00587-01-01	2538	278743	0.00910515	Hematoxylin_13	MSB-00587-01-01_annotations_full.tsv	Breast Cancer	Invasive Breast Carcinoma	BRCA	1
MSB-00587-01-01	185	18826.9	0.00982637	Hematoxylin_14	MSB-00587-01-01_annotations_full.tsv	Breast Cancer	Invasive Breast Carcinoma	BRCA	1
MSB-00587-01-01	253	27618.4	0.00916056	Hematoxylin_15	MSB-00587-01-01_annotations_full.tsv	Breast Cancer	Invasive Breast Carcinoma	BRCA	1
MSB-00587-01-01	4095	437373	0.00936273	Hematoxylin_16	MSB-00587-01-01_annotations_full.tsv	Breast Cancer	Invasive Breast Carcinoma	BRCA	1
MSB-00587-01-01	124	13439.3	0.00922665	Hematoxylin_17	MSB-00587-01-01_annotations_full.tsv	Breast Cancer	Invasive Breast Carcinoma	BRCA	1
MSB-00587-01-01	656	83419.7	0.00786385	Hematoxylin_18	MSB-00587-01-01_annotations_full.tsv	Breast Cancer	Invasive Breast Carcinoma	BRCA	1
MSB-00587-01-01	187	16678.4	0.0112121	Hematoxylin_19	MSB-00587-01-01_annotations_full.tsv	Breast Cancer	Invasive Breast Carcinoma	BRCA	1
MSB-00587-01-01	545	73494.1	0.00741556	Hematoxylin_2	MSB-00587-01-01_annotations_full.tsv	Breast Cancer	Invasive Breast Carcinoma	BRCA	1
MSB-00587-01-01	136	15003.1	0.00906478	Hematoxylin_20	MSB-00587-01-01_annotations_full.tsv	Breast Cancer	Invasive Breast Carcinoma	BRCA	1
MSB-00587-01-01	416	45849.2	0.00907322	Hematoxylin_21	MSB-00587-01-01_annotations_full.tsv	Breast Cancer	Invasive Breast Carcinoma	BRCA	1
MSB-00587-01-01	328	31864.5	0.0102936	Hematoxylin_22	MSB-00587-01-01_annotations_full.tsv	Breast Cancer	Invasive Breast Carcinoma	BRCA	1
MSB-00587-01-01	187	17086.8	0.0109441	Hematoxylin_23	MSB-00587-01-01_annotations_full.tsv	Breast Cancer	Invasive Breast Carcinoma	BRCA	1
MSB-00587-01-01	234	34155	0.00685112	Hematoxylin_24	MSB-00587-01-01_annotations_full.tsv	Breast Cancer	Invasive Breast Carcinoma	BRCA	1
MSB-00587-01-01	1320	138059	0.00956115	Hematoxylin_25	MSB-00587-01-01_annotations_full.tsv	Breast Cancer	Invasive Breast Carcinoma	BRCA	1
MSB-00587-01-01	3288	333556	0.00985742	Hematoxylin_26	MSB-00587-01-01_annotations_full.tsv	Breast Cancer	Invasive Breast Carcinoma	BRCA	1
MSB-00587-01-01	294	30428.6	0.00966195	Hematoxylin_27	MSB-00587-01-01_annotations_full.tsv	Breast Cancer	Invasive Breast Carcinoma	BRCA	1
MSB-00587-01-01	159	16628	0.0095622	Hematoxylin_28	MSB-00587-01-01_annotations_full.tsv	Breast Cancer	Invasive Breast Carcinoma	BRCA	1
MSB-00587-01-01	952	96817	0.00983298	Hematoxylin_29	MSB-00587-01-01_annotations_full.tsv	Breast Cancer	Invasive Breast Carcinoma	BRCA	1
MSB-00587-01-01	3377	328958	0.0102658	Hematoxylin_3	MSB-00587-01-01_annotations_full.tsv	Breast Cancer	Invasive Breast Carcinoma	BRCA	1
MSB-00587-01-01	9820	1.07627e+06	0.00912411	Hematoxylin_30	MSB-00587-01-01_annotations_full.tsv	Breast Cancer	Invasive Breast Carcinoma	BRCA	1
MSB-00587-01-01	952	103862	0.00916601	Hematoxylin_31	MSB-00587-01-01_annotations_full.tsv	Breast Cancer	Invasive Breast Carcinoma	BRCA	1
MSB-00587-01-01	9384	954442	0.00983192	Hematoxylin_32	MSB-00587-01-01_annotations_full.tsv	Breast Cancer	Invasive Breast Carcinoma	BRCA	1
MSB-00587-01-01	603	67189.8	0.00897458	Hematoxylin_33	MSB-00587-01-01_annotations_full.tsv	Breast Cancer	Invasive Breast Carcinoma	BRCA	1
MSB-00587-01-01	1305	134466	0.00970508	Hematoxylin_34	MSB-00587-01-01_annotations_full.tsv	Breast Cancer	Invasive Breast Carcinoma	BRCA	1
MSB-00587-01-01	130	13565.7	0.00958296	Hematoxylin_35	MSB-00587-01-01_annotations_full.tsv	Breast Cancer	Invasive Breast Carcinoma	BRCA	1
MSB-00587-01-01	499	58291.3	0.00856045	Hematoxylin_36	MSB-00587-01-01_annotations_full.tsv	Breast Cancer	Invasive Breast Carcinoma	BRCA	1
MSB-00587-01-01	162	16626.9	0.00974324	Hematoxylin_37	MSB-00587-01-01_annotations_full.tsv	Breast Cancer	Invasive Breast Carcinoma	BRCA	1
MSB-00587-01-01	509	51929.9	0.00980168	Hematoxylin_38	MSB-00587-01-01_annotations_full.tsv	Breast Cancer	Invasive Breast Carcinoma	BRCA	1
MSB-00587-01-01	930	93984.7	0.00989522	Hematoxylin_39	MSB-00587-01-01_annotations_full.tsv	Breast Cancer	Invasive Breast Carcinoma	BRCA	1
MSB-00587-01-01	469	63811.1	0.00734982	Hematoxylin_4	MSB-00587-01-01_annotations_full.tsv	Breast Cancer	Invasive Breast Carcinoma	BRCA	1
MSB-00587-01-01	221	19589.5	0.0112815	Hematoxylin_40	MSB-00587-01-01_annotations_full.tsv	Breast Cancer	Invasive Breast Carcinoma	BRCA	1
MSB-00587-01-01	192	20947.3	0.00916588	Hematoxylin_41	MSB-00587-01-01_annotations_full.tsv	Breast Cancer	Invasive Breast Carcinoma	BRCA	1
MSB-00587-01-01	1158	121812	0.00950642	Hematoxylin_42	MSB-00587-01-01_annotations_full.tsv	Breast Cancer	Invasive Breast Carcinoma	BRCA	1
MSB-00587-01-01	593	64584.8	0.00918173	Hematoxylin_43	MSB-00587-01-01_annotations_full.tsv	Breast Cancer	Invasive Breast Carcinoma	BRCA	1
MSB-00587-01-01	1208	128923	0.00936996	Hematoxylin_44	MSB-00587-01-01_annotations_full.tsv	Breast Cancer	Invasive Breast Carcinoma	BRCA	1
MSB-00587-01-01	5513	617119	0.00893344	Hematoxylin_45	MSB-00587-01-01_annotations_full.tsv	Breast Cancer	Invasive Breast Carcinoma	BRCA	1
MSB-00587-01-01	2313	243763	0.00948871	Hematoxylin_46	MSB-00587-01-01_annotations_full.tsv	Breast Cancer	Invasive Breast Carcinoma	BRCA	1
MSB-00587-01-01	250	24529.5	0.0101918	Hematoxylin_47	MSB-00587-01-01_annotations_full.tsv	Breast Cancer	Invasive Breast Carcinoma	BRCA	1
MSB-00587-01-01	493	51976.7	0.00948502	Hematoxylin_48	MSB-00587-01-01_annotations_full.tsv	Breast Cancer	Invasive Breast Carcinoma	BRCA	1
MSB-00587-01-01	1191	143487	0.00830042	Hematoxylin_49	MSB-00587-01-01_annotations_full.tsv	Breast Cancer	Invasive Breast Carcinoma	BRCA	1
MSB-00587-01-01	357	42531	0.00839387	Hematoxylin_5	MSB-00587-01-01_annotations_full.tsv	Breast Cancer	Invasive Breast Carcinoma	BRCA	1
MSB-00587-01-01	824	79509.2	0.0103636	Hematoxylin_50	MSB-00587-01-01_annotations_full.tsv	Breast Cancer	Invasive Breast Carcinoma	BRCA	1
MSB-00587-01-01	255	30058.5	0.00848344	Hematoxylin_51	MSB-00587-01-01_annotations_full.tsv	Breast Cancer	Invasive Breast Carcinoma	BRCA	1
MSB-00587-01-01	140	19926.7	0.00702575	Hematoxylin_52	MSB-00587-01-01_annotations_full.tsv	Breast Cancer	Invasive Breast Carcinoma	BRCA	1
MSB-00587-01-01	160	18457	0.00866881	Hematoxylin_53	MSB-00587-01-01_annotations_full.tsv	Breast Cancer	Invasive Breast Carcinoma	BRCA	1
MSB-00587-01-01	632	78944	0.00800567	Hematoxylin_54	MSB-00587-01-01_annotations_full.tsv	Breast Cancer	Invasive Breast Carcinoma	BRCA	1
MSB-00587-01-01	865	89389.1	0.0096768	Hematoxylin_55	MSB-00587-01-01_annotations_full.tsv	Breast Cancer	Invasive Breast Carcinoma	BRCA	1
MSB-00587-01-01	25429	2.66119e+06	0.00955549	Hematoxylin_56	MSB-00587-01-01_annotations_full.tsv	Breast Cancer	Invasive Breast Carcinoma	BRCA	1
MSB-00587-01-01	3187	315289	0.0101082	Hematoxylin_57	MSB-00587-01-01_annotations_full.tsv	Breast Cancer	Invasive Breast Carcinoma	BRCA	1
MSB-00587-01-01	152	14965.3	0.0101569	Hematoxylin_58	MSB-00587-01-01_annotations_full.tsv	Breast Cancer	Invasive Breast Carcinoma	BRCA	1
MSB-00587-01-01	758	98160.6	0.00772204	Hematoxylin_59	MSB-00587-01-01_annotations_full.tsv	Breast Cancer	Invasive Breast Carcinoma	BRCA	1
MSB-00587-01-01	2693	294849	0.00913348	Hematoxylin_6	MSB-00587-01-01_annotations_full.tsv	Breast Cancer	Invasive Breast Carcinoma	BRCA	1
MSB-00587-01-01	69	17366.1	0.00397327	Hematoxylin_60	MSB-00587-01-01_annotations_full.tsv	Breast Cancer	Invasive Breast Carcinoma	BRCA	1
MSB-00587-01-01	935	97963.4	0.00954438	Hematoxylin_61	MSB-00587-01-01_annotations_full.tsv	Breast Cancer	Invasive Breast Carcinoma	BRCA	1
MSB-00587-01-01	816	79586.6	0.010253	Hematoxylin_62	MSB-00587-01-01_annotations_full.tsv	Breast Cancer	Invasive Breast Carcinoma	BRCA	1
MSB-00587-01-01	1016	100314	0.0101282	Hematoxylin_63	MSB-00587-01-01_annotations_full.tsv	Breast Cancer	Invasive Breast Carcinoma	BRCA	1
MSB-00587-01-01	2577	283096	0.00910293	Hematoxylin_64	MSB-00587-01-01_annotations_full.tsv	Breast Cancer	Invasive Breast Carcinoma	BRCA	1
MSB-00587-01-01	13775	1.39258e+06	0.00989175	Hematoxylin_65	MSB-00587-01-01_annotations_full.tsv	Breast Cancer	Invasive Breast Carcinoma	BRCA	1
MSB-00587-01-01	138	13325.1	0.0103564	Hematoxylin_66	MSB-00587-01-01_annotations_full.tsv	Breast Cancer	Invasive Breast Carcinoma	BRCA	1
MSB-00587-01-01	5489	539968	0.0101654	Hematoxylin_67	MSB-00587-01-01_annotations_full.tsv	Breast Cancer	Invasive Breast Carcinoma	BRCA	1
MSB-00587-01-01	1229	130962	0.00938438	Hematoxylin_68	MSB-00587-01-01_annotations_full.tsv	Breast Cancer	Invasive Breast Carcinoma	BRCA	1
MSB-00587-01-01	461	53651.6	0.00859247	Hematoxylin_69	MSB-00587-01-01_annotations_full.tsv	Breast Cancer	Invasive Breast Carcinoma	BRCA	1
MSB-00587-01-01	930	104926	0.00886341	Hematoxylin_7	MSB-00587-01-01_annotations_full.tsv	Breast Cancer	Invasive Breast Carcinoma	BRCA	1
MSB-00587-01-01	1201	128268	0.00936319	Hematoxylin_70	MSB-00587-01-01_annotations_full.tsv	Breast Cancer	Invasive Breast Carcinoma	BRCA	1
MSB-00587-01-01	469	64497.5	0.0072716	Hematoxylin_71	MSB-00587-01-01_annotations_full.tsv	Breast Cancer	Invasive Breast Carcinoma	BRCA	1
MSB-00587-01-01	19599	2.07438e+06	0.00944815	Hematoxylin_72	MSB-00587-01-01_annotations_full.tsv	Breast Cancer	Invasive Breast Carcinoma	BRCA	1
MSB-00587-01-01	10150	1.05279e+06	0.00964105	Hematoxylin_73	MSB-00587-01-01_annotations_full.tsv	Breast Cancer	Invasive Breast Carcinoma	BRCA	1
MSB-00587-01-01	4500	512935	0.00877304	Hematoxylin_74	MSB-00587-01-01_annotations_full.tsv	Breast Cancer	Invasive Breast Carcinoma	BRCA	1
MSB-00587-01-01	3018	304458	0.00991268	Hematoxylin_75	MSB-00587-01-01_annotations_full.tsv	Breast Cancer	Invasive Breast Carcinoma	BRCA	1
MSB-00587-01-01	2	96319.6	2.07642e-05	Hematoxylin_76	MSB-00587-01-01_annotations_full.tsv	Breast Cancer	Invasive Breast Carcinoma	BRCA	1
MSB-00587-01-01	1	73102.6	1.36794e-05	Hematoxylin_77	MSB-00587-01-01_annotations_full.tsv	Breast Cancer	Invasive Breast Carcinoma	BRCA	1
MSB-00587-01-01	11161	1.14248e+06	0.00976912	Hematoxylin_78	MSB-00587-01-01_annotations_full.tsv	Breast Cancer	Invasive Breast Carcinoma	BRCA	1
MSB-00587-01-01	3608	382400	0.00943515	Hematoxylin_79	MSB-00587-01-01_annotations_full.tsv	Breast Cancer	Invasive Breast Carcinoma	BRCA	1
MSB-00587-01-01	1681	196173	0.00856897	Hematoxylin_8	MSB-00587-01-01_annotations_full.tsv	Breast Cancer	Invasive Breast Carcinoma	BRCA	1
MSB-00587-01-01	1	165061	6.05835e-06	Hematoxylin_80	MSB-00587-01-01_annotations_full.tsv	Breast Cancer	Invasive Breast Carcinoma	BRCA	1
MSB-00587-01-01	10272	1.0336e+06	0.00993806	Hematoxylin_81	MSB-00587-01-01_annotations_full.tsv	Breast Cancer	Invasive Breast Carcinoma	BRCA	1
MSB-00587-01-01	1	29969.5	3.33672e-05	Hematoxylin_82	MSB-00587-01-01_annotations_full.tsv	Breast Cancer	Invasive Breast Carcinoma	BRCA	1
MSB-00587-01-01	3665	365280	0.0100334	Hematoxylin_9	MSB-00587-01-01_annotations_full.tsv	Breast Cancer	Invasive Breast Carcinoma	BRCA	1
MSB-00727-01-20	453	59607.8	0.00759968	Hematoxylin_1	MSB-00727-01-20_annotations_full.tsv	Breast Cancer	Invasive Breast Carcinoma	BRCA	1
MSB-00727-01-20	209417	2.34388e+07	0.00893463	Hematoxylin_10	MSB-00727-01-20_annotations_full.tsv	Breast Cancer	Invasive Breast Carcinoma	BRCA	1
MSB-00727-01-20	9169	1.03848e+06	0.00882923	Hematoxylin_2	MSB-00727-01-20_annotations_full.tsv	Breast Cancer	Invasive Breast Carcinoma	BRCA	1
MSB-00727-01-20	117843	2.61579e+07	0.00450507	Hematoxylin_3	MSB-00727-01-20_annotations_full.tsv	Breast Cancer	Invasive Breast Carcinoma	BRCA	1
MSB-00727-01-20	152	29030.7	0.00523584	Hematoxylin_4	MSB-00727-01-20_annotations_full.tsv	Breast Cancer	Invasive Breast Carcinoma	BRCA	1
MSB-00727-01-20	175828	2.04226e+07	0.00860949	Hematoxylin_5	MSB-00727-01-20_annotations_full.tsv	Breast Cancer	Invasive Breast Carcinoma	BRCA	1
MSB-00727-01-20	169	16512.8	0.0102345	Hematoxylin_6	MSB-00727-01-20_annotations_full.tsv	Breast Cancer	Invasive Breast Carcinoma	BRCA	1
MSB-00727-01-20	112	12939.9	0.00865542	Hematoxylin_7	MSB-00727-01-20_annotations_full.tsv	Breast Cancer	Invasive Breast Carcinoma	BRCA	1
MSB-00727-01-20	173	23491.3	0.00736444	Hematoxylin_8	MSB-00727-01-20_annotations_full.tsv	Breast Cancer	Invasive Breast Carcinoma	BRCA	1
MSB-00727-01-20	152824	2.05918e+07	0.0074216	Hematoxylin_9	MSB-00727-01-20_annotations_full.tsv	Breast Cancer	Invasive Breast Carcinoma	BRCA	1
MSB-00737-01-02	61	1.52493e+06	4.00018e-05	Hematoxylin_1	MSB-00737-01-02_annotations_full.tsv	Breast Cancer	Invasive Breast Carcinoma	BRCA	1
MSB-00737-01-02	3121	428258	0.00728766	Hematoxylin_10	MSB-00737-01-02_annotations_full.tsv	Breast Cancer	Invasive Breast Carcinoma	BRCA	1
MSB-00737-01-02	204	39718.4	0.00513616	Hematoxylin_100	MSB-00737-01-02_annotations_full.tsv	Breast Cancer	Invasive Breast Carcinoma	BRCA	1
MSB-00737-01-02	111	16046.2	0.00691753	Hematoxylin_101	MSB-00737-01-02_annotations_full.tsv	Breast Cancer	Invasive Breast Carcinoma	BRCA	1
MSB-00737-01-02	72	18020.8	0.00399537	Hematoxylin_102	MSB-00737-01-02_annotations_full.tsv	Breast Cancer	Invasive Breast Carcinoma	BRCA	1
MSB-00737-01-02	128	20851.7	0.0061386	Hematoxylin_103	MSB-00737-01-02_annotations_full.tsv	Breast Cancer	Invasive Breast Carcinoma	BRCA	1
MSB-00737-01-02	61	14429.6	0.00422743	Hematoxylin_104	MSB-00737-01-02_annotations_full.tsv	Breast Cancer	Invasive Breast Carcinoma	BRCA	1
MSB-00737-01-02	1254	196089	0.00639507	Hematoxylin_105	MSB-00737-01-02_annotations_full.tsv	Breast Cancer	Invasive Breast Carcinoma	BRCA	1
MSB-00737-01-02	274	37814	0.00724599	Hematoxylin_106	MSB-00737-01-02_annotations_full.tsv	Breast Cancer	Invasive Breast Carcinoma	BRCA	1
MSB-00737-01-02	111	19101.1	0.00581117	Hematoxylin_107	MSB-00737-01-02_annotations_full.tsv	Breast Cancer	Invasive Breast Carcinoma	BRCA	1
MSB-00737-01-02	368	54146.3	0.00679641	Hematoxylin_108	MSB-00737-01-02_annotations_full.tsv	Breast Cancer	Invasive Breast Carcinoma	BRCA	1
MSB-00737-01-02	99	15248.7	0.00649237	Hematoxylin_109	MSB-00737-01-02_annotations_full.tsv	Breast Cancer	Invasive Breast Carcinoma	BRCA	1
MSB-00737-01-02	345	54468.6	0.00633393	Hematoxylin_11	MSB-00737-01-02_annotations_full.tsv	Breast Cancer	Invasive Breast Carcinoma	BRCA	1
MSB-00737-01-02	209	31433.2	0.00664903	Hematoxylin_110	MSB-00737-01-02_annotations_full.tsv	Breast Cancer	Invasive Breast Carcinoma	BRCA	1
MSB-00737-01-02	324	53015.8	0.00611138	Hematoxylin_111	MSB-00737-01-02_annotations_full.tsv	Breast Cancer	Invasive Breast Carcinoma	BRCA	1
MSB-00737-01-02	111	15519.8	0.00715217	Hematoxylin_112	MSB-00737-01-02_annotations_full.tsv	Breast Cancer	Invasive Breast Carcinoma	BRCA	1
MSB-00737-01-02	8877	1.18059e+06	0.00751915	Hematoxylin_113	MSB-00737-01-02_annotations_full.tsv	Breast Cancer	Invasive Breast Carcinoma	BRCA	1
MSB-00737-01-02	151	23823.9	0.00633817	Hematoxylin_114	MSB-00737-01-02_annotations_full.tsv	Breast Cancer	Invasive Breast Carcinoma	BRCA	1
MSB-00737-01-02	146	25996.8	0.00561609	Hematoxylin_115	MSB-00737-01-02_annotations_full.tsv	Breast Cancer	Invasive Breast Carcinoma	BRCA	1
MSB-00737-01-02	90	14889.2	0.00604465	Hematoxylin_116	MSB-00737-01-02_annotations_full.tsv	Breast Cancer	Invasive Breast Carcinoma	BRCA	1
MSB-00737-01-02	93	14859.9	0.00625847	Hematoxylin_117	MSB-00737-01-02_annotations_full.tsv	Breast Cancer	Invasive Breast Carcinoma	BRCA	1
MSB-00737-01-02	80	13489.9	0.00593038	Hematoxylin_118	MSB-00737-01-02_annotations_full.tsv	Breast Cancer	Invasive Breast Carcinoma	BRCA	1
MSB-00737-01-02	398	51124	0.007785	Hematoxylin_119	MSB-00737-01-02_annotations_full.tsv	Breast Cancer	Invasive Breast Carcinoma	BRCA	1
MSB-00737-01-02	259	33207.7	0.0077994	Hematoxylin_12	MSB-00737-01-02_annotations_full.tsv	Breast Cancer	Invasive Breast Carcinoma	BRCA	1
MSB-00737-01-02	4411	575894	0.00765939	Hematoxylin_120	MSB-00737-01-02_annotations_full.tsv	Breast Cancer	Invasive Breast Carcinoma	BRCA	1
MSB-00737-01-02	121	20998.6	0.00576229	Hematoxylin_121	MSB-00737-01-02_annotations_full.tsv	Breast Cancer	Invasive Breast Carcinoma	BRCA	1
MSB-00737-01-02	253	47401.5	0.00533739	Hematoxylin_122	MSB-00737-01-02_annotations_full.tsv	Breast Cancer	Invasive Breast Carcinoma	BRCA	1
MSB-00737-01-02	94	15469.1	0.00607661	Hematoxylin_123	MSB-00737-01-02_annotations_full.tsv	Breast Cancer	Invasive Breast Carcinoma	BRCA	1
MSB-00737-01-02	68	14287.1	0.00475955	Hematoxylin_124	MSB-00737-01-02_annotations_full.tsv	Breast Cancer	Invasive Breast Carcinoma	BRCA	1
MSB-00737-01-02	136	18834.2	0.0072209	Hematoxylin_125	MSB-00737-01-02_annotations_full.tsv	Breast Cancer	Invasive Breast Carcinoma	BRCA	1
MSB-00737-01-02	138	20338.7	0.00678508	Hematoxylin_126	MSB-00737-01-02_annotations_full.tsv	Breast Cancer	Invasive Breast Carcinoma	BRCA	1
MSB-00737-01-02	181	21119.3	0.00857038	Hematoxylin_127	MSB-00737-01-02_annotations_full.tsv	Breast Cancer	Invasive Breast Carcinoma	BRCA	1
MSB-00737-01-02	137	22625.8	0.00605504	Hematoxylin_128	MSB-00737-01-02_annotations_full.tsv	Breast Cancer	Invasive Breast Carcinoma	BRCA	1
MSB-00737-01-02	2975396	3.67329e+08	0.00810009	Hematoxylin_129	MSB-00737-01-02_annotations_full.tsv	Breast Cancer	Invasive Breast Carcinoma	BRCA	1
MSB-00737-01-02	93	12814.9	0.00725719	Hematoxylin_13	MSB-00737-01-02_annotations_full.tsv	Breast Cancer	Invasive Breast Carcinoma	BRCA	1
MSB-00737-01-02	140	31180.7	0.00448995	Hematoxylin_130	MSB-00737-01-02_annotations_full.tsv	Breast Cancer	Invasive Breast Carcinoma	BRCA	1
MSB-00737-01-02	108	14242	0.00758319	Hematoxylin_131	MSB-00737-01-02_annotations_full.tsv	Breast Cancer	Invasive Breast Carcinoma	BRCA	1
MSB-00737-01-02	62	12803.3	0.0048425	Hematoxylin_132	MSB-00737-01-02_annotations_full.tsv	Breast Cancer	Invasive Breast Carcinoma	BRCA	1
MSB-00737-01-02	91	20014.3	0.00454675	Hematoxylin_133	MSB-00737-01-02_annotations_full.tsv	Breast Cancer	Invasive Breast Carcinoma	BRCA	1
MSB-00737-01-02	118	16448.9	0.00717375	Hematoxylin_134	MSB-00737-01-02_annotations_full.tsv	Breast Cancer	Invasive Breast Carcinoma	BRCA	1
MSB-00737-01-02	166	20047.9	0.00828017	Hematoxylin_135	MSB-00737-01-02_annotations_full.tsv	Breast Cancer	Invasive Breast Carcinoma	BRCA	1
MSB-00737-01-02	158	19947.5	0.00792078	Hematoxylin_136	MSB-00737-01-02_annotations_full.tsv	Breast Cancer	Invasive Breast Carcinoma	BRCA	1
MSB-00737-01-02	215	32462.6	0.006623	Hematoxylin_137	MSB-00737-01-02_annotations_full.tsv	Breast Cancer	Invasive Breast Carcinoma	BRCA	1
MSB-00737-01-02	123	18088.9	0.00679976	Hematoxylin_138	MSB-00737-01-02_annotations_full.tsv	Breast Cancer	Invasive Breast Carcinoma	BRCA	1
MSB-00737-01-02	89	12264.8	0.00725656	Hematoxylin_139	MSB-00737-01-02_annotations_full.tsv	Breast Cancer	Invasive Breast Carcinoma	BRCA	1
MSB-00737-01-02	601	103326	0.00581653	Hematoxylin_14	MSB-00737-01-02_annotations_full.tsv	Breast Cancer	Invasive Breast Carcinoma	BRCA	1
MSB-00737-01-02	117	13870.1	0.00843544	Hematoxylin_140	MSB-00737-01-02_annotations_full.tsv	Breast Cancer	Invasive Breast Carcinoma	BRCA	1
MSB-00737-01-02	592	81329.6	0.00727902	Hematoxylin_141	MSB-00737-01-02_annotations_full.tsv	Breast Cancer	Invasive Breast Carcinoma	BRCA	1
MSB-00737-01-02	101	15873.4	0.00636285	Hematoxylin_142	MSB-00737-01-02_annotations_full.tsv	Breast Cancer	Invasive Breast Carcinoma	BRCA	1
MSB-00737-01-02	143	27505.3	0.005199	Hematoxylin_143	MSB-00737-01-02_annotations_full.tsv	Breast Cancer	Invasive Breast Carcinoma	BRCA	1
MSB-00737-01-02	53	14194.3	0.0037339	Hematoxylin_144	MSB-00737-01-02_annotations_full.tsv	Breast Cancer	Invasive Breast Carcinoma	BRCA	1
MSB-00737-01-02	106	15515.4	0.0068319	Hematoxylin_145	MSB-00737-01-02_annotations_full.tsv	Breast Cancer	Invasive Breast Carcinoma	BRCA	1
MSB-00737-01-02	352	46128.3	0.00763089	Hematoxylin_146	MSB-00737-01-02_annotations_full.tsv	Breast Cancer	Invasive Breast Carcinoma	BRCA	1
MSB-00737-01-02	161	26454.6	0.00608589	Hematoxylin_147	MSB-00737-01-02_annotations_full.tsv	Breast Cancer	Invasive Breast Carcinoma	BRCA	1
MSB-00737-01-02	129	17831.1	0.00723457	Hematoxylin_148	MSB-00737-01-02_annotations_full.tsv	Breast Cancer	Invasive Breast Carcinoma	BRCA	1
MSB-00737-01-02	59	12997.1	0.00453947	Hematoxylin_149	MSB-00737-01-02_annotations_full.tsv	Breast Cancer	Invasive Breast Carcinoma	BRCA	1
MSB-00737-01-02	116	23241.8	0.00499102	Hematoxylin_15	MSB-00737-01-02_annotations_full.tsv	Breast Cancer	Invasive Breast Carcinoma	BRCA	1
MSB-00737-01-02	654	135988	0.00480926	Hematoxylin_150	MSB-00737-01-02_annotations_full.tsv	Breast Cancer	Invasive Breast Carcinoma	BRCA	1
MSB-00737-01-02	1227	156498	0.00784035	Hematoxylin_151	MSB-00737-01-02_annotations_full.tsv	Breast Cancer	Invasive Breast Carcinoma	BRCA	1
MSB-00737-01-02	174	22941.4	0.00758455	Hematoxylin_152	MSB-00737-01-02_annotations_full.tsv	Breast Cancer	Invasive Breast Carcinoma	BRCA	1
MSB-00737-01-02	120	17428.7	0.0068852	Hematoxylin_153	MSB-00737-01-02_annotations_full.tsv	Breast Cancer	Invasive Breast Carcinoma	BRCA	1
MSB-00737-01-02	294	35326.9	0.00832227	Hematoxylin_154	MSB-00737-01-02_annotations_full.tsv	Breast Cancer	Invasive Breast Carcinoma	BRCA	1
MSB-00737-01-02	50	13238.7	0.00377681	Hematoxylin_155	MSB-00737-01-02_annotations_full.tsv	Breast Cancer	Invasive Breast Carcinoma	BRCA	1
MSB-00737-01-02	87	16755.5	0.00519232	Hematoxylin_156	MSB-00737-01-02_annotations_full.tsv	Breast Cancer	Invasive Breast Carcinoma	BRCA	1
MSB-00737-01-02	237	55310.9	0.00428487	Hematoxylin_157	MSB-00737-01-02_annotations_full.tsv	Breast Cancer	Invasive Breast Carcinoma	BRCA	1
MSB-00737-01-02	38	12158	0.00312551	Hematoxylin_158	MSB-00737-01-02_annotations_full.tsv	Breast Cancer	Invasive Breast Carcinoma	BRCA	1
MSB-00737-01-02	75	19307	0.00388461	Hematoxylin_159	MSB-00737-01-02_annotations_full.tsv	Breast Cancer	Invasive Breast Carcinoma	BRCA	1
MSB-00737-01-02	124	20830.9	0.0059527	Hematoxylin_16	MSB-00737-01-02_annotations_full.tsv	Breast Cancer	Invasive Breast Carcinoma	BRCA	1
MSB-00737-01-02	198	25521.5	0.00775818	Hematoxylin_160	MSB-00737-01-02_annotations_full.tsv	Breast Cancer	Invasive Breast Carcinoma	BRCA	1
MSB-00737-01-02	130	39413.8	0.00329833	Hematoxylin_161	MSB-00737-01-02_annotations_full.tsv	Breast Cancer	Invasive Breast Carcinoma	BRCA	1
MSB-00737-01-02	1043	142104	0.00733971	Hematoxylin_162	MSB-00737-01-02_annotations_full.tsv	Breast Cancer	Invasive Breast Carcinoma	BRCA	1
MSB-00737-01-02	52	24551.8	0.00211797	Hematoxylin_163	MSB-00737-01-02_annotations_full.tsv	Breast Cancer	Invasive Breast Carcinoma	BRCA	1
MSB-00737-01-02	398	42593.8	0.00934409	Hematoxylin_164	MSB-00737-01-02_annotations_full.tsv	Breast Cancer	Invasive Breast Carcinoma	BRCA	1
MSB-00737-01-02	464	102475	0.00452793	Hematoxylin_165	MSB-00737-01-02_annotations_full.tsv	Breast Cancer	Invasive Breast Carcinoma	BRCA	1
MSB-00737-01-02	575	78962	0.00728199	Hematoxylin_166	MSB-00737-01-02_annotations_full.tsv	Breast Cancer	Invasive Breast Carcinoma	BRCA	1
MSB-00737-01-02	1861	400915	0.00464188	Hematoxylin_167	MSB-00737-01-02_annotations_full.tsv	Breast Cancer	Invasive Breast Carcinoma	BRCA	1
MSB-00737-01-02	91	17266.4	0.00527036	Hematoxylin_168	MSB-00737-01-02_annotations_full.tsv	Breast Cancer	Invasive Breast Carcinoma	BRCA	1
MSB-00737-01-02	61	12775.3	0.00477483	Hematoxylin_169	MSB-00737-01-02_annotations_full.tsv	Breast Cancer	Invasive Breast Carcinoma	BRCA	1
MSB-00737-01-02	85	13118.1	0.0064796	Hematoxylin_17	MSB-00737-01-02_annotations_full.tsv	Breast Cancer	Invasive Breast Carcinoma	BRCA	1
MSB-00737-01-02	73	14464.7	0.00504676	Hematoxylin_170	MSB-00737-01-02_annotations_full.tsv	Breast Cancer	Invasive Breast Carcinoma	BRCA	1
MSB-00737-01-02	201	43654.7	0.00460431	Hematoxylin_171	MSB-00737-01-02_annotations_full.tsv	Breast Cancer	Invasive Breast Carcinoma	BRCA	1
MSB-00737-01-02	204	39898	0.00511304	Hematoxylin_172	MSB-00737-01-02_annotations_full.tsv	Breast Cancer	Invasive Breast Carcinoma	BRCA	1
MSB-00737-01-02	131	23403	0.00559757	Hematoxylin_173	MSB-00737-01-02_annotations_full.tsv	Breast Cancer	Invasive Breast Carcinoma	BRCA	1
MSB-00737-01-02	43	11926.8	0.00360533	Hematoxylin_174	MSB-00737-01-02_annotations_full.tsv	Breast Cancer	Invasive Breast Carcinoma	BRCA	1
MSB-00737-01-02	54	14383.5	0.00375431	Hematoxylin_175	MSB-00737-01-02_annotations_full.tsv	Breast Cancer	Invasive Breast Carcinoma	BRCA	1
MSB-00737-01-02	143	19197.8	0.00744878	Hematoxylin_176	MSB-00737-01-02_annotations_full.tsv	Breast Cancer	Invasive Breast Carcinoma	BRCA	1
MSB-00737-01-02	66	14836.6	0.00444845	Hematoxylin_177	MSB-00737-01-02_annotations_full.tsv	Breast Cancer	Invasive Breast Carcinoma	BRCA	1
MSB-00737-01-02	59	14785.9	0.0039903	Hematoxylin_178	MSB-00737-01-02_annotations_full.tsv	Breast Cancer	Invasive Breast Carcinoma	BRCA	1
MSB-00737-01-02	139	24512.9	0.00567049	Hematoxylin_179	MSB-00737-01-02_annotations_full.tsv	Breast Cancer	Invasive Breast Carcinoma	BRCA	1
MSB-00737-01-02	131	19991.3	0.00655284	Hematoxylin_18	MSB-00737-01-02_annotations_full.tsv	Breast Cancer	Invasive Breast Carcinoma	BRCA	1
MSB-00737-01-02	104	25357	0.00410143	Hematoxylin_180	MSB-00737-01-02_annotations_full.tsv	Breast Cancer	Invasive Breast Carcinoma	BRCA	1
MSB-00737-01-02	106	26052.4	0.00406872	Hematoxylin_181	MSB-00737-01-02_annotations_full.tsv	Breast Cancer	Invasive Breast Carcinoma	BRCA	1
MSB-00737-01-02	161	21125.2	0.00762124	Hematoxylin_182	MSB-00737-01-02_annotations_full.tsv	Breast Cancer	Invasive Breast Carcinoma	BRCA	1
MSB-00737-01-02	155	32102	0.00482836	Hematoxylin_183	MSB-00737-01-02_annotations_full.tsv	Breast Cancer	Invasive Breast Carcinoma	BRCA	1
MSB-00737-01-02	199	48064.2	0.00414029	Hematoxylin_184	MSB-00737-01-02_annotations_full.tsv	Breast Cancer	Invasive Breast Carcinoma	BRCA	1
MSB-00737-01-02	61	12570.1	0.0048528	Hematoxylin_185	MSB-00737-01-02_annotations_full.tsv	Breast Cancer	Invasive Breast Carcinoma	BRCA	1
MSB-00737-01-02	609	106098	0.00574	Hematoxylin_186	MSB-00737-01-02_annotations_full.tsv	Breast Cancer	Invasive Breast Carcinoma	BRCA	1
MSB-00737-01-02	892	168385	0.00529737	Hematoxylin_187	MSB-00737-01-02_annotations_full.tsv	Breast Cancer	Invasive Breast Carcinoma	BRCA	1
MSB-00737-01-02	72	12931.7	0.00556773	Hematoxylin_188	MSB-00737-01-02_annotations_full.tsv	Breast Cancer	Invasive Breast Carcinoma	BRCA	1
MSB-00737-01-02	89	17712.3	0.00502475	Hematoxylin_189	MSB-00737-01-02_annotations_full.tsv	Breast Cancer	Invasive Breast Carcinoma	BRCA	1
MSB-00737-01-02	80	16403.7	0.00487696	Hematoxylin_19	MSB-00737-01-02_annotations_full.tsv	Breast Cancer	Invasive Breast Carcinoma	BRCA	1
MSB-00737-01-02	71	11847.2	0.00599299	Hematoxylin_190	MSB-00737-01-02_annotations_full.tsv	Breast Cancer	Invasive Breast Carcinoma	BRCA	1
MSB-00737-01-02	104	22404.9	0.00464184	Hematoxylin_191	MSB-00737-01-02_annotations_full.tsv	Breast Cancer	Invasive Breast Carcinoma	BRCA	1
MSB-00737-01-02	358	68776.8	0.00520524	Hematoxylin_192	MSB-00737-01-02_annotations_full.tsv	Breast Cancer	Invasive Breast Carcinoma	BRCA	1
MSB-00737-01-02	191	45770.1	0.00417303	Hematoxylin_193	MSB-00737-01-02_annotations_full.tsv	Breast Cancer	Invasive Breast Carcinoma	BRCA	1
MSB-00737-01-02	267	56371.8	0.00473641	Hematoxylin_194	MSB-00737-01-02_annotations_full.tsv	Breast Cancer	Invasive Breast Carcinoma	BRCA	1
MSB-00737-01-02	57	14585.7	0.00390794	Hematoxylin_195	MSB-00737-01-02_annotations_full.tsv	Breast Cancer	Invasive Breast Carcinoma	BRCA	1
MSB-00737-01-02	94	20626.9	0.00455715	Hematoxylin_196	MSB-00737-01-02_annotations_full.tsv	Breast Cancer	Invasive Breast Carcinoma	BRCA	1
MSB-00737-01-02	175	32222.8	0.00543094	Hematoxylin_197	MSB-00737-01-02_annotations_full.tsv	Breast Cancer	Invasive Breast Carcinoma	BRCA	1
MSB-00737-01-02	111	33383.8	0.00332497	Hematoxylin_198	MSB-00737-01-02_annotations_full.tsv	Breast Cancer	Invasive Breast Carcinoma	BRCA	1
MSB-00737-01-02	51	15775.2	0.00323292	Hematoxylin_199	MSB-00737-01-02_annotations_full.tsv	Breast Cancer	Invasive Breast Carcinoma	BRCA	1
MSB-00737-01-02	4297	5.69438e+06	0.000754604	Hematoxylin_2	MSB-00737-01-02_annotations_full.tsv	Breast Cancer	Invasive Breast Carcinoma	BRCA	1
MSB-00737-01-02	5032	605559	0.00830967	Hematoxylin_20	MSB-00737-01-02_annotations_full.tsv	Breast Cancer	Invasive Breast Carcinoma	BRCA	1
MSB-00737-01-02	2605	659989	0.00394703	Hematoxylin_200	MSB-00737-01-02_annotations_full.tsv	Breast Cancer	Invasive Breast Carcinoma	BRCA	1
MSB-00737-01-02	261	65256.9	0.00399958	Hematoxylin_201	MSB-00737-01-02_annotations_full.tsv	Breast Cancer	Invasive Breast Carcinoma	BRCA	1
MSB-00737-01-02	418	63566.9	0.00657575	Hematoxylin_202	MSB-00737-01-02_annotations_full.tsv	Breast Cancer	Invasive Breast Carcinoma	BRCA	1
MSB-00737-01-02	1	94147.8	1.06216e-05	Hematoxylin_203	MSB-00737-01-02_annotations_full.tsv	Breast Cancer	Invasive Breast Carcinoma	BRCA	1
MSB-00737-01-02	2	187806	1.06493e-05	Hematoxylin_204	MSB-00737-01-02_annotations_full.tsv	Breast Cancer	Invasive Breast Carcinoma	BRCA	1
MSB-00737-01-02	75	14070.5	0.00533029	Hematoxylin_205	MSB-00737-01-02_annotations_full.tsv	Breast Cancer	Invasive Breast Carcinoma	BRCA	1
MSB-00737-01-02	159	30984.1	0.00513166	Hematoxylin_206	MSB-00737-01-02_annotations_full.tsv	Breast Cancer	Invasive Breast Carcinoma	BRCA	1
MSB-00737-01-02	1	11846.8	8.44111e-05	Hematoxylin_207	MSB-00737-01-02_annotations_full.tsv	Breast Cancer	Invasive Breast Carcinoma	BRCA	1
MSB-00737-01-02	423	97617.4	0.00433325	Hematoxylin_208	MSB-00737-01-02_annotations_full.tsv	Breast Cancer	Invasive Breast Carcinoma	BRCA	1
MSB-00737-01-02	221	49846.1	0.00443364	Hematoxylin_209	MSB-00737-01-02_annotations_full.tsv	Breast Cancer	Invasive Breast Carcinoma	BRCA	1
MSB-00737-01-02	223	37968.8	0.00587324	Hematoxylin_21	MSB-00737-01-02_annotations_full.tsv	Breast Cancer	Invasive Breast Carcinoma	BRCA	1
MSB-00737-01-02	1	18675.7	5.35456e-05	Hematoxylin_210	MSB-00737-01-02_annotations_full.tsv	Breast Cancer	Invasive Breast Carcinoma	BRCA	1
MSB-00737-01-02	234	37816	0.00618785	Hematoxylin_211	MSB-00737-01-02_annotations_full.tsv	Breast Cancer	Invasive Breast Carcinoma	BRCA	1
MSB-00737-01-02	101	25136.5	0.00401806	Hematoxylin_212	MSB-00737-01-02_annotations_full.tsv	Breast Cancer	Invasive Breast Carcinoma	BRCA	1
MSB-00737-01-02	241	31187.4	0.00772748	Hematoxylin_213	MSB-00737-01-02_annotations_full.tsv	Breast Cancer	Invasive Breast Carcinoma	BRCA	1
MSB-00737-01-02	1	12305.4	8.1265e-05	Hematoxylin_214	MSB-00737-01-02_annotations_full.tsv	Breast Cancer	Invasive Breast Carcinoma	BRCA	1
MSB-00737-01-02	1	20839.5	4.79857e-05	Hematoxylin_215	MSB-00737-01-02_annotations_full.tsv	Breast Cancer	Invasive Breast Carcinoma	BRCA	1
MSB-00737-01-02	50	12729.7	0.00392783	Hematoxylin_216	MSB-00737-01-02_annotations_full.tsv	Breast Cancer	Invasive Breast Carcinoma	BRCA	1
MSB-00737-01-02	14463	1.6643e+07	0.000869016	Hematoxylin_217	MSB-00737-01-02_annotations_full.tsv	Breast Cancer	Invasive Breast Carcinoma	BRCA	1
MSB-00737-01-02	183	34472.1	0.00530865	Hematoxylin_22	MSB-00737-01-02_annotations_full.tsv	Breast Cancer	Invasive Breast Carcinoma	BRCA	1
MSB-00737-01-02	143	19277.2	0.00741809	Hematoxylin_23	MSB-00737-01-02_annotations_full.tsv	Breast Cancer	Invasive Breast Carcinoma	BRCA	1
MSB-00737-01-02	101	17080.5	0.00591319	Hematoxylin_24	MSB-00737-01-02_annotations_full.tsv	Breast Cancer	Invasive Breast Carcinoma	BRCA	1
MSB-00737-01-02	103	14640.9	0.0070351	Hematoxylin_25	MSB-00737-01-02_annotations_full.tsv	Breast Cancer	Invasive Breast Carcinoma	BRCA	1
MSB-00737-01-02	113	14372.3	0.00786235	Hematoxylin_26	MSB-00737-01-02_annotations_full.tsv	Breast Cancer	Invasive Breast Carcinoma	BRCA	1
MSB-00737-01-02	875	125099	0.00699448	Hematoxylin_27	MSB-00737-01-02_annotations_full.tsv	Breast Cancer	Invasive Breast Carcinoma	BRCA	1
MSB-00737-01-02	64	12687.4	0.00504436	Hematoxylin_28	MSB-00737-01-02_annotations_full.tsv	Breast Cancer	Invasive Breast Carcinoma	BRCA	1
MSB-00737-01-02	242	37114.9	0.00652029	Hematoxylin_29	MSB-00737-01-02_annotations_full.tsv	Breast Cancer	Invasive Breast Carcinoma	BRCA	1
MSB-00737-01-02	2	36107.6	5.539e-05	Hematoxylin_3	MSB-00737-01-02_annotations_full.tsv	Breast Cancer	Invasive Breast Carcinoma	BRCA	1
MSB-00737-01-02	291	54373.7	0.00535185	Hematoxylin_30	MSB-00737-01-02_annotations_full.tsv	Breast Cancer	Invasive Breast Carcinoma	BRCA	1
MSB-00737-01-02	901	135177	0.00666531	Hematoxylin_31	MSB-00737-01-02_annotations_full.tsv	Breast Cancer	Invasive Breast Carcinoma	BRCA	1
MSB-00737-01-02	114	15661.4	0.00727903	Hematoxylin_32	MSB-00737-01-02_annotations_full.tsv	Breast Cancer	Invasive Breast Carcinoma	BRCA	1
MSB-00737-01-02	112	18026.9	0.00621294	Hematoxylin_33	MSB-00737-01-02_annotations_full.tsv	Breast Cancer	Invasive Breast Carcinoma	BRCA	1
MSB-00737-01-02	90	13436.5	0.00669819	Hematoxylin_34	MSB-00737-01-02_annotations_full.tsv	Breast Cancer	Invasive Breast Carcinoma	BRCA	1
MSB-00737-01-02	92	15386.4	0.00597929	Hematoxylin_35	MSB-00737-01-02_annotations_full.tsv	Breast Cancer	Invasive Breast Carcinoma	BRCA	1
MSB-00737-01-02	84	13261	0.00633438	Hematoxylin_36	MSB-00737-01-02_annotations_full.tsv	Breast Cancer	Invasive Breast Carcinoma	BRCA	1
MSB-00737-01-02	112	16977.8	0.00659686	Hematoxylin_37	MSB-00737-01-02_annotations_full.tsv	Breast Cancer	Invasive Breast Carcinoma	BRCA	1
MSB-00737-01-02	125	19154.5	0.00652587	Hematoxylin_38	MSB-00737-01-02_annotations_full.tsv	Breast Cancer	Invasive Breast Carcinoma	BRCA	1
MSB-00737-01-02	154	25345.8	0.00607595	Hematoxylin_39	MSB-00737-01-02_annotations_full.tsv	Breast Cancer	Invasive Breast Carcinoma	BRCA	1
MSB-00737-01-02	173	32405.9	0.00533854	Hematoxylin_4	MSB-00737-01-02_annotations_full.tsv	Breast Cancer	Invasive Breast Carcinoma	BRCA	1
MSB-00737-01-02	1069	159863	0.00668697	Hematoxylin_40	MSB-00737-01-02_annotations_full.tsv	Breast Cancer	Invasive Breast Carcinoma	BRCA	1
MSB-00737-01-02	113	14714	0.00767978	Hematoxylin_41	MSB-00737-01-02_annotations_full.tsv	Breast Cancer	Invasive Breast Carcinoma	BRCA	1
MSB-00737-01-02	195	19891.2	0.00980335	Hematoxylin_42	MSB-00737-01-02_annotations_full.tsv	Breast Cancer	Invasive Breast Carcinoma	BRCA	1
MSB-00737-01-02	1394	198755	0.00701365	Hematoxylin_43	MSB-00737-01-02_annotations_full.tsv	Breast Cancer	Invasive Breast Carcinoma	BRCA	1
MSB-00737-01-02	189	31061.2	0.00608477	Hematoxylin_44	MSB-00737-01-02_annotations_full.tsv	Breast Cancer	Invasive Breast Carcinoma	BRCA	1
MSB-00737-01-02	186	33532.3	0.0055469	Hematoxylin_45	MSB-00737-01-02_annotations_full.tsv	Breast Cancer	Invasive Breast Carcinoma	BRCA	1
MSB-00737-01-02	238	32607.1	0.00729901	Hematoxylin_46	MSB-00737-01-02_annotations_full.tsv	Breast Cancer	Invasive Breast Carcinoma	BRCA	1
MSB-00737-01-02	200	38831.4	0.00515047	Hematoxylin_47	MSB-00737-01-02_annotations_full.tsv	Breast Cancer	Invasive Breast Carcinoma	BRCA	1
MSB-00737-01-02	170	19482.4	0.00872581	Hematoxylin_48	MSB-00737-01-02_annotations_full.tsv	Breast Cancer	Invasive Breast Carcinoma	BRCA	1
MSB-00737-01-02	100	14569.3	0.00686376	Hematoxylin_49	MSB-00737-01-02_annotations_full.tsv	Breast Cancer	Invasive Breast Carcinoma	BRCA	1
MSB-00737-01-02	119	19289.7	0.00616909	Hematoxylin_5	MSB-00737-01-02_annotations_full.tsv	Breast Cancer	Invasive Breast Carcinoma	BRCA	1
MSB-00737-01-02	472	63874.8	0.00738946	Hematoxylin_50	MSB-00737-01-02_annotations_full.tsv	Breast Cancer	Invasive Breast Carcinoma	BRCA	1
MSB-00737-01-02	71	12621.3	0.00562539	Hematoxylin_51	MSB-00737-01-02_annotations_full.tsv	Breast Cancer	Invasive Breast Carcinoma	BRCA	1
MSB-00737-01-02	170	25808.3	0.00658702	Hematoxylin_52	MSB-00737-01-02_annotations_full.tsv	Breast Cancer	Invasive Breast Carcinoma	BRCA	1
MSB-00737-01-02	183	30019.4	0.00609606	Hematoxylin_53	MSB-00737-01-02_annotations_full.tsv	Breast Cancer	Invasive Breast Carcinoma	BRCA	1
MSB-00737-01-02	99	14494.4	0.00683022	Hematoxylin_54	MSB-00737-01-02_annotations_full.tsv	Breast Cancer	Invasive Breast Carcinoma	BRCA	1
MSB-00737-01-02	220	31758.3	0.00692732	Hematoxylin_55	MSB-00737-01-02_annotations_full.tsv	Breast Cancer	Invasive Breast Carcinoma	BRCA	1
MSB-00737-01-02	151	24645.7	0.00612684	Hematoxylin_56	MSB-00737-01-02_annotations_full.tsv	Breast Cancer	Invasive Breast Carcinoma	BRCA	1
MSB-00737-01-02	123	15077.6	0.0081578	Hematoxylin_57	MSB-00737-01-02_annotations_full.tsv	Breast Cancer	Invasive Breast Carcinoma	BRCA	1
MSB-00737-01-02	489	65645.2	0.00744914	Hematoxylin_58	MSB-00737-01-02_annotations_full.tsv	Breast Cancer	Invasive Breast Carcinoma	BRCA	1
MSB-00737-01-02	216	28030.7	0.00770585	Hematoxylin_59	MSB-00737-01-02_annotations_full.tsv	Breast Cancer	Invasive Breast Carcinoma	BRCA	1
MSB-00737-01-02	3742	419879	0.00891209	Hematoxylin_6	MSB-00737-01-02_annotations_full.tsv	Breast Cancer	Invasive Breast Carcinoma	BRCA	1
MSB-00737-01-02	79	14083.5	0.00560939	Hematoxylin_60	MSB-00737-01-02_annotations_full.tsv	Breast Cancer	Invasive Breast Carcinoma	BRCA	1
MSB-00737-01-02	415	57547.9	0.00721138	Hematoxylin_61	MSB-00737-01-02_annotations_full.tsv	Breast Cancer	Invasive Breast Carcinoma	BRCA	1
MSB-00737-01-02	369	45127	0.00817693	Hematoxylin_62	MSB-00737-01-02_annotations_full.tsv	Breast Cancer	Invasive Breast Carcinoma	BRCA	1
MSB-00737-01-02	185	21036	0.00879444	Hematoxylin_63	MSB-00737-01-02_annotations_full.tsv	Breast Cancer	Invasive Breast Carcinoma	BRCA	1
MSB-00737-01-02	153	22096.1	0.00692429	Hematoxylin_64	MSB-00737-01-02_annotations_full.tsv	Breast Cancer	Invasive Breast Carcinoma	BRCA	1
MSB-00737-01-02	947	145376	0.00651413	Hematoxylin_65	MSB-00737-01-02_annotations_full.tsv	Breast Cancer	Invasive Breast Carcinoma	BRCA	1
MSB-00737-01-02	301	47429	0.00634632	Hematoxylin_66	MSB-00737-01-02_annotations_full.tsv	Breast Cancer	Invasive Breast Carcinoma	BRCA	1
MSB-00737-01-02	120	14675.8	0.00817675	Hematoxylin_67	MSB-00737-01-02_annotations_full.tsv	Breast Cancer	Invasive Breast Carcinoma	BRCA	1
MSB-00737-01-02	106	15166.6	0.00698904	Hematoxylin_68	MSB-00737-01-02_annotations_full.tsv	Breast Cancer	Invasive Breast Carcinoma	BRCA	1
MSB-00737-01-02	143	15641.8	0.00914215	Hematoxylin_69	MSB-00737-01-02_annotations_full.tsv	Breast Cancer	Invasive Breast Carcinoma	BRCA	1
MSB-00737-01-02	456	60097.3	0.0075877	Hematoxylin_7	MSB-00737-01-02_annotations_full.tsv	Breast Cancer	Invasive Breast Carcinoma	BRCA	1
MSB-00737-01-02	114	18047.5	0.00631667	Hematoxylin_70	MSB-00737-01-02_annotations_full.tsv	Breast Cancer	Invasive Breast Carcinoma	BRCA	1
MSB-00737-01-02	380	36919.3	0.0102927	Hematoxylin_71	MSB-00737-01-02_annotations_full.tsv	Breast Cancer	Invasive Breast Carcinoma	BRCA	1
MSB-00737-01-02	245	37384	0.0065536	Hematoxylin_72	MSB-00737-01-02_annotations_full.tsv	Breast Cancer	Invasive Breast Carcinoma	BRCA	1
MSB-00737-01-02	88	17205.6	0.00511461	Hematoxylin_73	MSB-00737-01-02_annotations_full.tsv	Breast Cancer	Invasive Breast Carcinoma	BRCA	1
MSB-00737-01-02	229	36933.1	0.00620041	Hematoxylin_74	MSB-00737-01-02_annotations_full.tsv	Breast Cancer	Invasive Breast Carcinoma	BRCA	1
MSB-00737-01-02	192	29010.7	0.00661826	Hematoxylin_75	MSB-00737-01-02_annotations_full.tsv	Breast Cancer	Invasive Breast Carcinoma	BRCA	1
MSB-00737-01-02	977	102368	0.00954402	Hematoxylin_76	MSB-00737-01-02_annotations_full.tsv	Breast Cancer	Invasive Breast Carcinoma	BRCA	1
MSB-00737-01-02	120	13789.2	0.00870248	Hematoxylin_77	MSB-00737-01-02_annotations_full.tsv	Breast Cancer	Invasive Breast Carcinoma	BRCA	1
MSB-00737-01-02	222	28698.5	0.0077356	Hematoxylin_78	MSB-00737-01-02_annotations_full.tsv	Breast Cancer	Invasive Breast Carcinoma	BRCA	1
MSB-00737-01-02	90	12747.1	0.00706041	Hematoxylin_79	MSB-00737-01-02_annotations_full.tsv	Breast Cancer	Invasive Breast Carcinoma	BRCA	1
MSB-00737-01-02	201	144541	0.00139061	Hematoxylin_8	MSB-00737-01-02_annotations_full.tsv	Breast Cancer	Invasive Breast Carcinoma	BRCA	1
MSB-00737-01-02	96	16469.2	0.00582905	Hematoxylin_80	MSB-00737-01-02_annotations_full.tsv	Breast Cancer	Invasive Breast Carcinoma	BRCA	1
MSB-00737-01-02	113	13748.7	0.00821898	Hematoxylin_81	MSB-00737-01-02_annotations_full.tsv	Breast Cancer	Invasive Breast Carcinoma	BRCA	1
MSB-00737-01-02	291	45937.4	0.00633471	Hematoxylin_82	MSB-00737-01-02_annotations_full.tsv	Breast Cancer	Invasive Breast Carcinoma	BRCA	1
MSB-00737-01-02	131	20296.2	0.00645441	Hematoxylin_83	MSB-00737-01-02_annotations_full.tsv	Breast Cancer	Invasive Breast Carcinoma	BRCA	1
MSB-00737-01-02	1108	164181	0.00674866	Hematoxylin_84	MSB-00737-01-02_annotations_full.tsv	Breast Cancer	Invasive Breast Carcinoma	BRCA	1
MSB-00737-01-02	213	26749.7	0.00796269	Hematoxylin_85	MSB-00737-01-02_annotations_full.tsv	Breast Cancer	Invasive Breast Carcinoma	BRCA	1
MSB-00737-01-02	112	15950.1	0.00702192	Hematoxylin_86	MSB-00737-01-02_annotations_full.tsv	Breast Cancer	Invasive Breast Carcinoma	BRCA	1
MSB-00737-01-02	940	123231	0.00762796	Hematoxylin_87	MSB-00737-01-02_annotations_full.tsv	Breast Cancer	Invasive Breast Carcinoma	BRCA	1
MSB-00737-01-02	323	45492.9	0.00710001	Hematoxylin_88	MSB-00737-01-02_annotations_full.tsv	Breast Cancer	Invasive Breast Carcinoma	BRCA	1
MSB-00737-01-02	728	97483.1	0.00746796	Hematoxylin_89	MSB-00737-01-02_annotations_full.tsv	Breast Cancer	Invasive Breast Carcinoma	BRCA	1
MSB-00737-01-02	241	30194.5	0.00798159	Hematoxylin_9	MSB-00737-01-02_annotations_full.tsv	Breast Cancer	Invasive Breast Carcinoma	BRCA	1
MSB-00737-01-02	1631	213501	0.00763931	Hematoxylin_90	MSB-00737-01-02_annotations_full.tsv	Breast Cancer	Invasive Breast Carcinoma	BRCA	1
MSB-00737-01-02	121	15364.2	0.00787544	Hematoxylin_91	MSB-00737-01-02_annotations_full.tsv	Breast Cancer	Invasive Breast Carcinoma	BRCA	1
MSB-00737-01-02	387	64776.7	0.00597437	Hematoxylin_92	MSB-00737-01-02_annotations_full.tsv	Breast Cancer	Invasive Breast Carcinoma	BRCA	1
MSB-00737-01-02	86	13413	0.00641169	Hematoxylin_93	MSB-00737-01-02_annotations_full.tsv	Breast Cancer	Invasive Breast Carcinoma	BRCA	1
MSB-00737-01-02	147	24186.1	0.00607787	Hematoxylin_94	MSB-00737-01-02_annotations_full.tsv	Breast Cancer	Invasive Breast Carcinoma	BRCA	1
MSB-00737-01-02	174	23197.5	0.00750081	Hematoxylin_95	MSB-00737-01-02_annotations_full.tsv	Breast Cancer	Invasive Breast Carcinoma	BRCA	1
MSB-00737-01-02	95	18492	0.00513735	Hematoxylin_96	MSB-00737-01-02_annotations_full.tsv	Breast Cancer	Invasive Breast Carcinoma	BRCA	1
MSB-00737-01-02	392	56019.8	0.00699753	Hematoxylin_97	MSB-00737-01-02_annotations_full.tsv	Breast Cancer	Invasive Breast Carcinoma	BRCA	1
MSB-00737-01-02	181	28170.6	0.00642513	Hematoxylin_98	MSB-00737-01-02_annotations_full.tsv	Breast Cancer	Invasive Breast Carcinoma	BRCA	1
MSB-00737-01-02	3202	472286	0.00677979	Hematoxylin_99	MSB-00737-01-02_annotations_full.tsv	Breast Cancer	Invasive Breast Carcinoma	BRCA	1
MSB-00738-01-02	384	41159.7	0.00932951	Hematoxylin_1	MSB-00738-01-02_annotations_full.tsv	Breast Cancer	Invasive Breast Carcinoma	BRCA	1
MSB-00738-01-02	99668	1.1748e+07	0.00848381	Hematoxylin_2	MSB-00738-01-02_annotations_full.tsv	Breast Cancer	Invasive Breast Carcinoma	BRCA	1
MSB-00738-01-02	789	72634.2	0.0108626	Hematoxylin_3	MSB-00738-01-02_annotations_full.tsv	Breast Cancer	Invasive Breast Carcinoma	BRCA	1
MSB-00738-01-02	4749	522448	0.0090899	Hematoxylin_4	MSB-00738-01-02_annotations_full.tsv	Breast Cancer	Invasive Breast Carcinoma	BRCA	1
MSB-00738-01-02	284	37142.5	0.00764622	Hematoxylin_5	MSB-00738-01-02_annotations_full.tsv	Breast Cancer	Invasive Breast Carcinoma	BRCA	1
MSB-00738-01-02	1874	189887	0.00986905	Hematoxylin_6	MSB-00738-01-02_annotations_full.tsv	Breast Cancer	Invasive Breast Carcinoma	BRCA	1
MSB-00795-01-06	202	25879.2	0.00780551	Hematoxylin_1	MSB-00795-01-06_annotations_full.tsv	Breast Cancer	Invasive Breast Carcinoma	BRCA	1
MSB-00795-01-06	30602	3.56641e+06	0.00858062	Hematoxylin_2	MSB-00795-01-06_annotations_full.tsv	Breast Cancer	Invasive Breast Carcinoma	BRCA	1
MSB-00795-01-06	118	14054.6	0.00839584	Hematoxylin_3	MSB-00795-01-06_annotations_full.tsv	Breast Cancer	Invasive Breast Carcinoma	BRCA	1
MSB-00795-01-07	40390	4.71833e+06	0.00856023	Hematoxylin_1	MSB-00795-01-07_annotations_full.tsv	Breast Cancer	Invasive Breast Carcinoma	BRCA	1
MSB-00795-01-08	1105	142104	0.00777601	Hematoxylin_1	MSB-00795-01-08_annotations_full.tsv	Breast Cancer	Invasive Breast Carcinoma	BRCA	1
MSB-00795-01-08	13228	2.03387e+06	0.00650386	Hematoxylin_2	MSB-00795-01-08_annotations_full.tsv	Breast Cancer	Invasive Breast Carcinoma	BRCA	1
MSB-00795-01-08	103053	1.43536e+07	0.0071796	Hematoxylin_3	MSB-00795-01-08_annotations_full.tsv	Breast Cancer	Invasive Breast Carcinoma	BRCA	1
MSB-00858-01-02	133	13343.3	0.00996755	Hematoxylin_1	MSB-00858-01-02_annotations_full.tsv	Breast Cancer	Invasive Breast Carcinoma	BRCA	1
MSB-00858-01-02	490	45260.9	0.0108261	Hematoxylin_10	MSB-00858-01-02_annotations_full.tsv	Breast Cancer	Invasive Breast Carcinoma	BRCA	1
MSB-00858-01-02	118	16307.4	0.00723598	Hematoxylin_11	MSB-00858-01-02_annotations_full.tsv	Breast Cancer	Invasive Breast Carcinoma	BRCA	1
MSB-00858-01-02	332	53973.8	0.00615114	Hematoxylin_12	MSB-00858-01-02_annotations_full.tsv	Breast Cancer	Invasive Breast Carcinoma	BRCA	1
MSB-00858-01-02	150	18685.2	0.00802774	Hematoxylin_13	MSB-00858-01-02_annotations_full.tsv	Breast Cancer	Invasive Breast Carcinoma	BRCA	1
MSB-00858-01-02	622	92684.5	0.00671094	Hematoxylin_14	MSB-00858-01-02_annotations_full.tsv	Breast Cancer	Invasive Breast Carcinoma	BRCA	1
MSB-00858-01-02	127	13959.7	0.00909759	Hematoxylin_15	MSB-00858-01-02_annotations_full.tsv	Breast Cancer	Invasive Breast Carcinoma	BRCA	1
MSB-00858-01-02	99	11999	0.0082507	Hematoxylin_16	MSB-00858-01-02_annotations_full.tsv	Breast Cancer	Invasive Breast Carcinoma	BRCA	1
MSB-00858-01-02	156	18235.9	0.00855454	Hematoxylin_17	MSB-00858-01-02_annotations_full.tsv	Breast Cancer	Invasive Breast Carcinoma	BRCA	1
MSB-00858-01-02	110	15612.9	0.00704545	Hematoxylin_18	MSB-00858-01-02_annotations_full.tsv	Breast Cancer	Invasive Breast Carcinoma	BRCA	1
MSB-00858-01-02	939	97574.9	0.00962338	Hematoxylin_19	MSB-00858-01-02_annotations_full.tsv	Breast Cancer	Invasive Breast Carcinoma	BRCA	1
MSB-00858-01-02	100792	1.28582e+07	0.00783871	Hematoxylin_2	MSB-00858-01-02_annotations_full.tsv	Breast Cancer	Invasive Breast Carcinoma	BRCA	1
MSB-00858-01-02	335	46198.8	0.00725127	Hematoxylin_20	MSB-00858-01-02_annotations_full.tsv	Breast Cancer	Invasive Breast Carcinoma	BRCA	1
MSB-00858-01-02	104131	1.38244e+07	0.00753239	Hematoxylin_21	MSB-00858-01-02_annotations_full.tsv	Breast Cancer	Invasive Breast Carcinoma	BRCA	1
MSB-00858-01-02	186	20814.5	0.00893607	Hematoxylin_22	MSB-00858-01-02_annotations_full.tsv	Breast Cancer	Invasive Breast Carcinoma	BRCA	1
MSB-00858-01-02	134	14512.7	0.00923331	Hematoxylin_23	MSB-00858-01-02_annotations_full.tsv	Breast Cancer	Invasive Breast Carcinoma	BRCA	1
MSB-00858-01-02	185	18586.8	0.00995328	Hematoxylin_24	MSB-00858-01-02_annotations_full.tsv	Breast Cancer	Invasive Breast Carcinoma	BRCA	1
MSB-00858-01-02	1114	106474	0.0104627	Hematoxylin_25	MSB-00858-01-02_annotations_full.tsv	Breast Cancer	Invasive Breast Carcinoma	BRCA	1
MSB-00858-01-02	773	85453.1	0.00904589	Hematoxylin_26	MSB-00858-01-02_annotations_full.tsv	Breast Cancer	Invasive Breast Carcinoma	BRCA	1
MSB-00858-01-02	155	14427.1	0.0107437	Hematoxylin_27	MSB-00858-01-02_annotations_full.tsv	Breast Cancer	Invasive Breast Carcinoma	BRCA	1
MSB-00858-01-02	163	16792.2	0.00970686	Hematoxylin_28	MSB-00858-01-02_annotations_full.tsv	Breast Cancer	Invasive Breast Carcinoma	BRCA	1
MSB-00858-01-02	716	85630.9	0.00836146	Hematoxylin_29	MSB-00858-01-02_annotations_full.tsv	Breast Cancer	Invasive Breast Carcinoma	BRCA	1
MSB-00858-01-02	140	17972.8	0.00778957	Hematoxylin_3	MSB-00858-01-02_annotations_full.tsv	Breast Cancer	Invasive Breast Carcinoma	BRCA	1
MSB-00858-01-02	126	15670	0.00804087	Hematoxylin_30	MSB-00858-01-02_annotations_full.tsv	Breast Cancer	Invasive Breast Carcinoma	BRCA	1
MSB-00858-01-02	644	86925.2	0.00740867	Hematoxylin_31	MSB-00858-01-02_annotations_full.tsv	Breast Cancer	Invasive Breast Carcinoma	BRCA	1
MSB-00858-01-02	200	18985.6	0.0105343	Hematoxylin_4	MSB-00858-01-02_annotations_full.tsv	Breast Cancer	Invasive Breast Carcinoma	BRCA	1
MSB-00858-01-02	200	28304.1	0.00706611	Hematoxylin_5	MSB-00858-01-02_annotations_full.tsv	Breast Cancer	Invasive Breast Carcinoma	BRCA	1
MSB-00858-01-02	2448	307688	0.00795611	Hematoxylin_6	MSB-00858-01-02_annotations_full.tsv	Breast Cancer	Invasive Breast Carcinoma	BRCA	1
MSB-00858-01-02	1219	140165	0.00869688	Hematoxylin_7	MSB-00858-01-02_annotations_full.tsv	Breast Cancer	Invasive Breast Carcinoma	BRCA	1
MSB-00858-01-02	318	40748.2	0.00780402	Hematoxylin_8	MSB-00858-01-02_annotations_full.tsv	Breast Cancer	Invasive Breast Carcinoma	BRCA	1
MSB-00858-01-02	5345	634157	0.00842852	Hematoxylin_9	MSB-00858-01-02_annotations_full.tsv	Breast Cancer	Invasive Breast Carcinoma	BRCA	1
MSB-00916-02-20	406	45981.7	0.0088296	Hematoxylin_1	MSB-00916-02-20_annotations_full.tsv	Breast Cancer	Invasive Breast Carcinoma	BRCA	1
MSB-00916-02-20	255	42510.9	0.00599847	Hematoxylin_2	MSB-00916-02-20_annotations_full.tsv	Breast Cancer	Invasive Breast Carcinoma	BRCA	1
MSB-00916-02-20	285	37690.5	0.00756158	Hematoxylin_3	MSB-00916-02-20_annotations_full.tsv	Breast Cancer	Invasive Breast Carcinoma	BRCA	1
MSB-00916-02-20	394	52445.7	0.00751254	Hematoxylin_4	MSB-00916-02-20_annotations_full.tsv	Breast Cancer	Invasive Breast Carcinoma	BRCA	1
MSB-00916-02-20	87	14050.1	0.00619213	Hematoxylin_5	MSB-00916-02-20_annotations_full.tsv	Breast Cancer	Invasive Breast Carcinoma	BRCA	1
MSB-00916-02-20	430634	5.49723e+07	0.00783366	Hematoxylin_6	MSB-00916-02-20_annotations_full.tsv	Breast Cancer	Invasive Breast Carcinoma	BRCA	1
MSB-00916-02-20	157	21543.6	0.00728754	Hematoxylin_7	MSB-00916-02-20_annotations_full.tsv	Breast Cancer	Invasive Breast Carcinoma	BRCA	1
MSB-00916-02-20	78	12548.6	0.00621581	Hematoxylin_8	MSB-00916-02-20_annotations_full.tsv	Breast Cancer	Invasive Breast Carcinoma	BRCA	1
MSB-01000-01-05	177	25770.6	0.0068683	Hematoxylin_1	MSB-01000-01-05_annotations_full.tsv	Breast Cancer	Invasive Breast Carcinoma	BRCA	1
MSB-01000-01-05	42	21114.9	0.00198911	Hematoxylin_2	MSB-01000-01-05_annotations_full.tsv	Breast Cancer	Invasive Breast Carcinoma	BRCA	1
MSB-01000-01-05	129	25241.6	0.00511062	Hematoxylin_3	MSB-01000-01-05_annotations_full.tsv	Breast Cancer	Invasive Breast Carcinoma	BRCA	1
MSB-01000-01-05	145	20724.5	0.00699655	Hematoxylin_4	MSB-01000-01-05_annotations_full.tsv	Breast Cancer	Invasive Breast Carcinoma	BRCA	1
MSB-01000-01-05	240	34703.4	0.00691575	Hematoxylin_5	MSB-01000-01-05_annotations_full.tsv	Breast Cancer	Invasive Breast Carcinoma	BRCA	1
MSB-01000-01-05	125863	1.48569e+07	0.00847166	Hematoxylin_6	MSB-01000-01-05_annotations_full.tsv	Breast Cancer	Invasive Breast Carcinoma	BRCA	1
MSB-01000-01-05	1117	110260	0.0101306	Hematoxylin_7	MSB-01000-01-05_annotations_full.tsv	Breast Cancer	Invasive Breast Carcinoma	BRCA	1
MSB-01000-01-05	77	12478	0.00617087	Hematoxylin_8	MSB-01000-01-05_annotations_full.tsv	Breast Cancer	Invasive Breast Carcinoma	BRCA	1
MSB-01000-01-05	67	13135	0.00510088	Hematoxylin_9	MSB-01000-01-05_annotations_full.tsv	Breast Cancer	Invasive Breast Carcinoma	BRCA	1
MSB-01188-01-02	157	24350.4	0.00644754	Hematoxylin_1	MSB-01188-01-02_annotations_full.tsv	Breast Cancer	Invasive Breast Carcinoma	BRCA	1
MSB-01188-01-02	1260	133896	0.0094103	Hematoxylin_10	MSB-01188-01-02_annotations_full.tsv	Breast Cancer	Invasive Breast Carcinoma	BRCA	1
MSB-01188-01-02	8430	853280	0.00987952	Hematoxylin_11	MSB-01188-01-02_annotations_full.tsv	Breast Cancer	Invasive Breast Carcinoma	BRCA	1
MSB-01188-01-02	832	88350.8	0.00941701	Hematoxylin_12	MSB-01188-01-02_annotations_full.tsv	Breast Cancer	Invasive Breast Carcinoma	BRCA	1
MSB-01188-01-02	133	13852	0.0096015	Hematoxylin_13	MSB-01188-01-02_annotations_full.tsv	Breast Cancer	Invasive Breast Carcinoma	BRCA	1
MSB-01188-01-02	1442	140479	0.0102649	Hematoxylin_14	MSB-01188-01-02_annotations_full.tsv	Breast Cancer	Invasive Breast Carcinoma	BRCA	1
MSB-01188-01-02	343	38528.4	0.00890252	Hematoxylin_15	MSB-01188-01-02_annotations_full.tsv	Breast Cancer	Invasive Breast Carcinoma	BRCA	1
MSB-01188-01-02	317	48604.5	0.00652203	Hematoxylin_2	MSB-01188-01-02_annotations_full.tsv	Breast Cancer	Invasive Breast Carcinoma	BRCA	1
MSB-01188-01-02	185	17503.8	0.0105692	Hematoxylin_3	MSB-01188-01-02_annotations_full.tsv	Breast Cancer	Invasive Breast Carcinoma	BRCA	1
MSB-01188-01-02	43196	4.85406e+06	0.00889894	Hematoxylin_4	MSB-01188-01-02_annotations_full.tsv	Breast Cancer	Invasive Breast Carcinoma	BRCA	1
MSB-01188-01-02	770	103073	0.0074704	Hematoxylin_5	MSB-01188-01-02_annotations_full.tsv	Breast Cancer	Invasive Breast Carcinoma	BRCA	1
MSB-01188-01-02	151649	1.71869e+07	0.0088235	Hematoxylin_6	MSB-01188-01-02_annotations_full.tsv	Breast Cancer	Invasive Breast Carcinoma	BRCA	1
MSB-01188-01-02	107	13205.3	0.00810282	Hematoxylin_7	MSB-01188-01-02_annotations_full.tsv	Breast Cancer	Invasive Breast Carcinoma	BRCA	1
MSB-01188-01-02	135712	1.54511e+07	0.00878331	Hematoxylin_8	MSB-01188-01-02_annotations_full.tsv	Breast Cancer	Invasive Breast Carcinoma	BRCA	1
MSB-01188-01-02	105	13249.5	0.00792486	Hematoxylin_9	MSB-01188-01-02_annotations_full.tsv	Breast Cancer	Invasive Breast Carcinoma	BRCA	1
MSB-01225-01-02	738	117413	0.00628552	Hematoxylin_1	MSB-01225-01-02_annotations_full.tsv	Breast Cancer	Invasive Breast Carcinoma	BRCA	1
MSB-01225-01-02	183	20021.3	0.00914027	Hematoxylin_10	MSB-01225-01-02_annotations_full.tsv	Breast Cancer	Invasive Breast Carcinoma	BRCA	1
MSB-01225-01-02	252	32303.2	0.00780109	Hematoxylin_100	MSB-01225-01-02_annotations_full.tsv	Breast Cancer	Invasive Breast Carcinoma	BRCA	1
MSB-01225-01-02	417	53611	0.00777826	Hematoxylin_101	MSB-01225-01-02_annotations_full.tsv	Breast Cancer	Invasive Breast Carcinoma	BRCA	1
MSB-01225-01-02	989	112343	0.00880338	Hematoxylin_102	MSB-01225-01-02_annotations_full.tsv	Breast Cancer	Invasive Breast Carcinoma	BRCA	1
MSB-01225-01-02	142	19065.8	0.00744789	Hematoxylin_103	MSB-01225-01-02_annotations_full.tsv	Breast Cancer	Invasive Breast Carcinoma	BRCA	1
MSB-01225-01-02	199	25658.5	0.00775571	Hematoxylin_104	MSB-01225-01-02_annotations_full.tsv	Breast Cancer	Invasive Breast Carcinoma	BRCA	1
MSB-01225-01-02	264	39557.6	0.0066738	Hematoxylin_105	MSB-01225-01-02_annotations_full.tsv	Breast Cancer	Invasive Breast Carcinoma	BRCA	1
MSB-01225-01-02	247	33719.9	0.00732504	Hematoxylin_106	MSB-01225-01-02_annotations_full.tsv	Breast Cancer	Invasive Breast Carcinoma	BRCA	1
MSB-01225-01-02	138	21549.5	0.00640387	Hematoxylin_107	MSB-01225-01-02_annotations_full.tsv	Breast Cancer	Invasive Breast Carcinoma	BRCA	1
MSB-01225-01-02	160	22271.8	0.00718399	Hematoxylin_108	MSB-01225-01-02_annotations_full.tsv	Breast Cancer	Invasive Breast Carcinoma	BRCA	1
MSB-01225-01-02	102	22738.8	0.00448572	Hematoxylin_109	MSB-01225-01-02_annotations_full.tsv	Breast Cancer	Invasive Breast Carcinoma	BRCA	1
MSB-01225-01-02	520	67966	0.00765088	Hematoxylin_11	MSB-01225-01-02_annotations_full.tsv	Breast Cancer	Invasive Breast Carcinoma	BRCA	1
MSB-01225-01-02	562	73491.8	0.00764711	Hematoxylin_110	MSB-01225-01-02_annotations_full.tsv	Breast Cancer	Invasive Breast Carcinoma	BRCA	1
MSB-01225-01-02	556	75643.9	0.00735023	Hematoxylin_111	MSB-01225-01-02_annotations_full.tsv	Breast Cancer	Invasive Breast Carcinoma	BRCA	1
MSB-01225-01-02	247	32355.3	0.00763399	Hematoxylin_112	MSB-01225-01-02_annotations_full.tsv	Breast Cancer	Invasive Breast Carcinoma	BRCA	1
MSB-01225-01-02	122	14060.1	0.00867706	Hematoxylin_113	MSB-01225-01-02_annotations_full.tsv	Breast Cancer	Invasive Breast Carcinoma	BRCA	1
MSB-01225-01-02	327	42907.6	0.00762103	Hematoxylin_114	MSB-01225-01-02_annotations_full.tsv	Breast Cancer	Invasive Breast Carcinoma	BRCA	1
MSB-01225-01-02	116	17153.9	0.00676229	Hematoxylin_115	MSB-01225-01-02_annotations_full.tsv	Breast Cancer	Invasive Breast Carcinoma	BRCA	1
MSB-01225-01-02	1015	120743	0.00840629	Hematoxylin_116	MSB-01225-01-02_annotations_full.tsv	Breast Cancer	Invasive Breast Carcinoma	BRCA	1
MSB-01225-01-02	165	22781.2	0.0072428	Hematoxylin_117	MSB-01225-01-02_annotations_full.tsv	Breast Cancer	Invasive Breast Carcinoma	BRCA	1
MSB-01225-01-02	98	15958.2	0.00614105	Hematoxylin_118	MSB-01225-01-02_annotations_full.tsv	Breast Cancer	Invasive Breast Carcinoma	BRCA	1
MSB-01225-01-02	230	31834.3	0.00722491	Hematoxylin_119	MSB-01225-01-02_annotations_full.tsv	Breast Cancer	Invasive Breast Carcinoma	BRCA	1
MSB-01225-01-02	24802	3.04679e+06	0.00814038	Hematoxylin_12	MSB-01225-01-02_annotations_full.tsv	Breast Cancer	Invasive Breast Carcinoma	BRCA	1
MSB-01225-01-02	107	13820.2	0.0077423	Hematoxylin_120	MSB-01225-01-02_annotations_full.tsv	Breast Cancer	Invasive Breast Carcinoma	BRCA	1
MSB-01225-01-02	143	23939.5	0.00597339	Hematoxylin_121	MSB-01225-01-02_annotations_full.tsv	Breast Cancer	Invasive Breast Carcinoma	BRCA	1
MSB-01225-01-02	255	29568.4	0.00862406	Hematoxylin_122	MSB-01225-01-02_annotations_full.tsv	Breast Cancer	Invasive Breast Carcinoma	BRCA	1
MSB-01225-01-02	209	28928.3	0.00722476	Hematoxylin_123	MSB-01225-01-02_annotations_full.tsv	Breast Cancer	Invasive Breast Carcinoma	BRCA	1
MSB-01225-01-02	107	14882.1	0.00718985	Hematoxylin_124	MSB-01225-01-02_annotations_full.tsv	Breast Cancer	Invasive Breast Carcinoma	BRCA	1
MSB-01225-01-02	1012	122323	0.00827317	Hematoxylin_125	MSB-01225-01-02_annotations_full.tsv	Breast Cancer	Invasive Breast Carcinoma	BRCA	1
MSB-01225-01-02	97	14097	0.00688092	Hematoxylin_126	MSB-01225-01-02_annotations_full.tsv	Breast Cancer	Invasive Breast Carcinoma	BRCA	1
MSB-01225-01-02	140	13441.3	0.0104157	Hematoxylin_127	MSB-01225-01-02_annotations_full.tsv	Breast Cancer	Invasive Breast Carcinoma	BRCA	1
MSB-01225-01-02	146	15564.6	0.00938027	Hematoxylin_128	MSB-01225-01-02_annotations_full.tsv	Breast Cancer	Invasive Breast Carcinoma	BRCA	1
MSB-01225-01-02	288	45611.9	0.00631414	Hematoxylin_129	MSB-01225-01-02_annotations_full.tsv	Breast Cancer	Invasive Breast Carcinoma	BRCA	1
MSB-01225-01-02	108	16698.8	0.00646751	Hematoxylin_13	MSB-01225-01-02_annotations_full.tsv	Breast Cancer	Invasive Breast Carcinoma	BRCA	1
MSB-01225-01-02	440	56109.7	0.00784178	Hematoxylin_130	MSB-01225-01-02_annotations_full.tsv	Breast Cancer	Invasive Breast Carcinoma	BRCA	1
MSB-01225-01-02	194	20600.5	0.00941724	Hematoxylin_131	MSB-01225-01-02_annotations_full.tsv	Breast Cancer	Invasive Breast Carcinoma	BRCA	1
MSB-01225-01-02	117	14812.5	0.00789875	Hematoxylin_132	MSB-01225-01-02_annotations_full.tsv	Breast Cancer	Invasive Breast Carcinoma	BRCA	1
MSB-01225-01-02	371	41199	0.00900507	Hematoxylin_133	MSB-01225-01-02_annotations_full.tsv	Breast Cancer	Invasive Breast Carcinoma	BRCA	1
MSB-01225-01-02	185	18109.8	0.0102155	Hematoxylin_134	MSB-01225-01-02_annotations_full.tsv	Breast Cancer	Invasive Breast Carcinoma	BRCA	1
MSB-01225-01-02	244	25244.4	0.00966553	Hematoxylin_135	MSB-01225-01-02_annotations_full.tsv	Breast Cancer	Invasive Breast Carcinoma	BRCA	1
MSB-01225-01-02	91	15306.9	0.00594503	Hematoxylin_136	MSB-01225-01-02_annotations_full.tsv	Breast Cancer	Invasive Breast Carcinoma	BRCA	1
MSB-01225-01-02	194	21490.2	0.00902738	Hematoxylin_137	MSB-01225-01-02_annotations_full.tsv	Breast Cancer	Invasive Breast Carcinoma	BRCA	1
MSB-01225-01-02	1822	208019	0.00875881	Hematoxylin_138	MSB-01225-01-02_annotations_full.tsv	Breast Cancer	Invasive Breast Carcinoma	BRCA	1
MSB-01225-01-02	945	123942	0.00762453	Hematoxylin_139	MSB-01225-01-02_annotations_full.tsv	Breast Cancer	Invasive Breast Carcinoma	BRCA	1
MSB-01225-01-02	196	21678.5	0.0090412	Hematoxylin_14	MSB-01225-01-02_annotations_full.tsv	Breast Cancer	Invasive Breast Carcinoma	BRCA	1
MSB-01225-01-02	750	103837	0.00722288	Hematoxylin_140	MSB-01225-01-02_annotations_full.tsv	Breast Cancer	Invasive Breast Carcinoma	BRCA	1
MSB-01225-01-02	182	18292.2	0.00994957	Hematoxylin_141	MSB-01225-01-02_annotations_full.tsv	Breast Cancer	Invasive Breast Carcinoma	BRCA	1
MSB-01225-01-02	839	88045.7	0.00952914	Hematoxylin_142	MSB-01225-01-02_annotations_full.tsv	Breast Cancer	Invasive Breast Carcinoma	BRCA	1
MSB-01225-01-02	414666	4.78806e+07	0.00866041	Hematoxylin_143	MSB-01225-01-02_annotations_full.tsv	Breast Cancer	Invasive Breast Carcinoma	BRCA	1
MSB-01225-01-02	332	46945.8	0.00707198	Hematoxylin_144	MSB-01225-01-02_annotations_full.tsv	Breast Cancer	Invasive Breast Carcinoma	BRCA	1
MSB-01225-01-02	108	16568.7	0.0065183	Hematoxylin_145	MSB-01225-01-02_annotations_full.tsv	Breast Cancer	Invasive Breast Carcinoma	BRCA	1
MSB-01225-01-02	55	13739.4	0.00400307	Hematoxylin_146	MSB-01225-01-02_annotations_full.tsv	Breast Cancer	Invasive Breast Carcinoma	BRCA	1
MSB-01225-01-02	671	76673.2	0.00875143	Hematoxylin_147	MSB-01225-01-02_annotations_full.tsv	Breast Cancer	Invasive Breast Carcinoma	BRCA	1
MSB-01225-01-02	171	28459.1	0.00600863	Hematoxylin_148	MSB-01225-01-02_annotations_full.tsv	Breast Cancer	Invasive Breast Carcinoma	BRCA	1
MSB-01225-01-02	267	36650.9	0.00728496	Hematoxylin_149	MSB-01225-01-02_annotations_full.tsv	Breast Cancer	Invasive Breast Carcinoma	BRCA	1
MSB-01225-01-02	121	13035.5	0.00928236	Hematoxylin_15	MSB-01225-01-02_annotations_full.tsv	Breast Cancer	Invasive Breast Carcinoma	BRCA	1
MSB-01225-01-02	189	20957.8	0.00901813	Hematoxylin_150	MSB-01225-01-02_annotations_full.tsv	Breast Cancer	Invasive Breast Carcinoma	BRCA	1
MSB-01225-01-02	1281	153475	0.00834665	Hematoxylin_151	MSB-01225-01-02_annotations_full.tsv	Breast Cancer	Invasive Breast Carcinoma	BRCA	1
MSB-01225-01-02	138	19658	0.00702005	Hematoxylin_152	MSB-01225-01-02_annotations_full.tsv	Breast Cancer	Invasive Breast Carcinoma	BRCA	1
MSB-01225-01-02	165	17672.5	0.00933652	Hematoxylin_153	MSB-01225-01-02_annotations_full.tsv	Breast Cancer	Invasive Breast Carcinoma	BRCA	1
MSB-01225-01-02	272	30146.8	0.00902252	Hematoxylin_154	MSB-01225-01-02_annotations_full.tsv	Breast Cancer	Invasive Breast Carcinoma	BRCA	1
MSB-01225-01-02	171	23736.4	0.00720411	Hematoxylin_155	MSB-01225-01-02_annotations_full.tsv	Breast Cancer	Invasive Breast Carcinoma	BRCA	1
MSB-01225-01-02	108	17694.8	0.00610349	Hematoxylin_156	MSB-01225-01-02_annotations_full.tsv	Breast Cancer	Invasive Breast Carcinoma	BRCA	1
MSB-01225-01-02	114	15438.4	0.0073842	Hematoxylin_157	MSB-01225-01-02_annotations_full.tsv	Breast Cancer	Invasive Breast Carcinoma	BRCA	1
MSB-01225-01-02	195	34713.3	0.00561744	Hematoxylin_158	MSB-01225-01-02_annotations_full.tsv	Breast Cancer	Invasive Breast Carcinoma	BRCA	1
MSB-01225-01-02	71	18314.6	0.0038767	Hematoxylin_159	MSB-01225-01-02_annotations_full.tsv	Breast Cancer	Invasive Breast Carcinoma	BRCA	1
MSB-01225-01-02	444	44488.8	0.00998004	Hematoxylin_16	MSB-01225-01-02_annotations_full.tsv	Breast Cancer	Invasive Breast Carcinoma	BRCA	1
MSB-01225-01-02	316	49841.8	0.00634006	Hematoxylin_160	MSB-01225-01-02_annotations_full.tsv	Breast Cancer	Invasive Breast Carcinoma	BRCA	1
MSB-01225-01-02	238	26894.7	0.00884933	Hematoxylin_161	MSB-01225-01-02_annotations_full.tsv	Breast Cancer	Invasive Breast Carcinoma	BRCA	1
MSB-01225-01-02	127	16520.2	0.00768756	Hematoxylin_162	MSB-01225-01-02_annotations_full.tsv	Breast Cancer	Invasive Breast Carcinoma	BRCA	1
MSB-01225-01-02	86	12239.3	0.00702657	Hematoxylin_163	MSB-01225-01-02_annotations_full.tsv	Breast Cancer	Invasive Breast Carcinoma	BRCA	1
MSB-01225-01-02	205	24754.6	0.00828127	Hematoxylin_164	MSB-01225-01-02_annotations_full.tsv	Breast Cancer	Invasive Breast Carcinoma	BRCA	1
MSB-01225-01-02	918	133524	0.00687518	Hematoxylin_165	MSB-01225-01-02_annotations_full.tsv	Breast Cancer	Invasive Breast Carcinoma	BRCA	1
MSB-01225-01-02	224	33393.2	0.00670795	Hematoxylin_166	MSB-01225-01-02_annotations_full.tsv	Breast Cancer	Invasive Breast Carcinoma	BRCA	1
MSB-01225-01-02	546	91390.9	0.00597434	Hematoxylin_167	MSB-01225-01-02_annotations_full.tsv	Breast Cancer	Invasive Breast Carcinoma	BRCA	1
MSB-01225-01-02	152	18146.1	0.00837644	Hematoxylin_168	MSB-01225-01-02_annotations_full.tsv	Breast Cancer	Invasive Breast Carcinoma	BRCA	1
MSB-01225-01-02	103	13945.7	0.00738581	Hematoxylin_169	MSB-01225-01-02_annotations_full.tsv	Breast Cancer	Invasive Breast Carcinoma	BRCA	1
MSB-01225-01-02	123	16126.3	0.00762731	Hematoxylin_17	MSB-01225-01-02_annotations_full.tsv	Breast Cancer	Invasive Breast Carcinoma	BRCA	1
MSB-01225-01-02	249	38885.2	0.00640347	Hematoxylin_170	MSB-01225-01-02_annotations_full.tsv	Breast Cancer	Invasive Breast Carcinoma	BRCA	1
MSB-01225-01-02	88	16233.8	0.0054208	Hematoxylin_171	MSB-01225-01-02_annotations_full.tsv	Breast Cancer	Invasive Breast Carcinoma	BRCA	1
MSB-01225-01-02	278	40397.4	0.00688164	Hematoxylin_172	MSB-01225-01-02_annotations_full.tsv	Breast Cancer	Invasive Breast Carcinoma	BRCA	1
MSB-01225-01-02	255	39694.6	0.00642405	Hematoxylin_173	MSB-01225-01-02_annotations_full.tsv	Breast Cancer	Invasive Breast Carcinoma	BRCA	1
MSB-01225-01-02	126	15908	0.00792055	Hematoxylin_174	MSB-01225-01-02_annotations_full.tsv	Breast Cancer	Invasive Breast Carcinoma	BRCA	1
MSB-01225-01-02	94	15706.7	0.00598472	Hematoxylin_175	MSB-01225-01-02_annotations_full.tsv	Breast Cancer	Invasive Breast Carcinoma	BRCA	1
MSB-01225-01-02	319	35033.6	0.00910554	Hematoxylin_176	MSB-01225-01-02_annotations_full.tsv	Breast Cancer	Invasive Breast Carcinoma	BRCA	1
MSB-01225-01-02	170	31898.2	0.00532945	Hematoxylin_177	MSB-01225-01-02_annotations_full.tsv	Breast Cancer	Invasive Breast Carcinoma	BRCA	1
MSB-01225-01-02	95	12970.5	0.00732429	Hematoxylin_178	MSB-01225-01-02_annotations_full.tsv	Breast Cancer	Invasive Breast Carcinoma	BRCA	1
MSB-01225-01-02	107	19751.3	0.00541737	Hematoxylin_179	MSB-01225-01-02_annotations_full.tsv	Breast Cancer	Invasive Breast Carcinoma	BRCA	1
MSB-01225-01-02	635	123772	0.00513042	Hematoxylin_18	MSB-01225-01-02_annotations_full.tsv	Breast Cancer	Invasive Breast Carcinoma	BRCA	1
MSB-01225-01-02	11718	1.49101e+06	0.00785909	Hematoxylin_180	MSB-01225-01-02_annotations_full.tsv	Breast Cancer	Invasive Breast Carcinoma	BRCA	1
MSB-01225-01-02	106	18690.3	0.0056714	Hematoxylin_181	MSB-01225-01-02_annotations_full.tsv	Breast Cancer	Invasive Breast Carcinoma	BRCA	1
MSB-01225-01-02	2107	233462	0.00902504	Hematoxylin_182	MSB-01225-01-02_annotations_full.tsv	Breast Cancer	Invasive Breast Carcinoma	BRCA	1
MSB-01225-01-02	129	16354.9	0.00788754	Hematoxylin_183	MSB-01225-01-02_annotations_full.tsv	Breast Cancer	Invasive Breast Carcinoma	BRCA	1
MSB-01225-01-02	146	21450.5	0.00680636	Hematoxylin_184	MSB-01225-01-02_annotations_full.tsv	Breast Cancer	Invasive Breast Carcinoma	BRCA	1
MSB-01225-01-02	634698	7.5384e+07	0.00841953	Hematoxylin_185	MSB-01225-01-02_annotations_full.tsv	Breast Cancer	Invasive Breast Carcinoma	BRCA	1
MSB-01225-01-02	68	12687.3	0.00535971	Hematoxylin_186	MSB-01225-01-02_annotations_full.tsv	Breast Cancer	Invasive Breast Carcinoma	BRCA	1
MSB-01225-01-02	133	15869.9	0.00838067	Hematoxylin_187	MSB-01225-01-02_annotations_full.tsv	Breast Cancer	Invasive Breast Carcinoma	BRCA	1
MSB-01225-01-02	325	34836.3	0.00932934	Hematoxylin_188	MSB-01225-01-02_annotations_full.tsv	Breast Cancer	Invasive Breast Carcinoma	BRCA	1
MSB-01225-01-02	393	66770.6	0.00588583	Hematoxylin_189	MSB-01225-01-02_annotations_full.tsv	Breast Cancer	Invasive Breast Carcinoma	BRCA	1
MSB-01225-01-02	266	56305.6	0.00472422	Hematoxylin_19	MSB-01225-01-02_annotations_full.tsv	Breast Cancer	Invasive Breast Carcinoma	BRCA	1
MSB-01225-01-02	99	13396	0.00739025	Hematoxylin_190	MSB-01225-01-02_annotations_full.tsv	Breast Cancer	Invasive Breast Carcinoma	BRCA	1
MSB-01225-01-02	398	49153.4	0.0080971	Hematoxylin_191	MSB-01225-01-02_annotations_full.tsv	Breast Cancer	Invasive Breast Carcinoma	BRCA	1
MSB-01225-01-02	345547	4.27364e+07	0.00808554	Hematoxylin_192	MSB-01225-01-02_annotations_full.tsv	Breast Cancer	Invasive Breast Carcinoma	BRCA	1
MSB-01225-01-02	137	13282.2	0.0103145	Hematoxylin_193	MSB-01225-01-02_annotations_full.tsv	Breast Cancer	Invasive Breast Carcinoma	BRCA	1
MSB-01225-01-02	269	45249.6	0.00594481	Hematoxylin_194	MSB-01225-01-02_annotations_full.tsv	Breast Cancer	Invasive Breast Carcinoma	BRCA	1
MSB-01225-01-02	255	32079.2	0.00794908	Hematoxylin_195	MSB-01225-01-02_annotations_full.tsv	Breast Cancer	Invasive Breast Carcinoma	BRCA	1
MSB-01225-01-02	127	18332.2	0.00692769	Hematoxylin_196	MSB-01225-01-02_annotations_full.tsv	Breast Cancer	Invasive Breast Carcinoma	BRCA	1
MSB-01225-01-02	271	37500	0.00722667	Hematoxylin_197	MSB-01225-01-02_annotations_full.tsv	Breast Cancer	Invasive Breast Carcinoma	BRCA	1
MSB-01225-01-02	132	14376.9	0.00918141	Hematoxylin_198	MSB-01225-01-02_annotations_full.tsv	Breast Cancer	Invasive Breast Carcinoma	BRCA	1
MSB-01225-01-02	173	23647.6	0.00731574	Hematoxylin_199	MSB-01225-01-02_annotations_full.tsv	Breast Cancer	Invasive Breast Carcinoma	BRCA	1
MSB-01225-01-02	101	19449	0.00519308	Hematoxylin_2	MSB-01225-01-02_annotations_full.tsv	Breast Cancer	Invasive Breast Carcinoma	BRCA	1
MSB-01225-01-02	1156	190640	0.00606378	Hematoxylin_20	MSB-01225-01-02_annotations_full.tsv	Breast Cancer	Invasive Breast Carcinoma	BRCA	1
MSB-01225-01-02	158	27949	0.00565314	Hematoxylin_200	MSB-01225-01-02_annotations_full.tsv	Breast Cancer	Invasive Breast Carcinoma	BRCA	1
MSB-01225-01-02	1179	146015	0.00807453	Hematoxylin_201	MSB-01225-01-02_annotations_full.tsv	Breast Cancer	Invasive Breast Carcinoma	BRCA	1
MSB-01225-01-02	116	13651	0.00849752	Hematoxylin_202	MSB-01225-01-02_annotations_full.tsv	Breast Cancer	Invasive Breast Carcinoma	BRCA	1
MSB-01225-01-02	8565	1.2596e+06	0.00679978	Hematoxylin_203	MSB-01225-01-02_annotations_full.tsv	Breast Cancer	Invasive Breast Carcinoma	BRCA	1
MSB-01225-01-02	212	21916.9	0.00967291	Hematoxylin_204	MSB-01225-01-02_annotations_full.tsv	Breast Cancer	Invasive Breast Carcinoma	BRCA	1
MSB-01225-01-02	132	13082.1	0.0100902	Hematoxylin_205	MSB-01225-01-02_annotations_full.tsv	Breast Cancer	Invasive Breast Carcinoma	BRCA	1
MSB-01225-01-02	243	29204.9	0.00832052	Hematoxylin_206	MSB-01225-01-02_annotations_full.tsv	Breast Cancer	Invasive Breast Carcinoma	BRCA	1
MSB-01225-01-02	68	16072.4	0.00423087	Hematoxylin_207	MSB-01225-01-02_annotations_full.tsv	Breast Cancer	Invasive Breast Carcinoma	BRCA	1
MSB-01225-01-02	124	13772.7	0.00900329	Hematoxylin_208	MSB-01225-01-02_annotations_full.tsv	Breast Cancer	Invasive Breast Carcinoma	BRCA	1
MSB-01225-01-02	1111	115446	0.00962351	Hematoxylin_209	MSB-01225-01-02_annotations_full.tsv	Breast Cancer	Invasive Breast Carcinoma	BRCA	1
MSB-01225-01-02	113	14542.1	0.00777056	Hematoxylin_21	MSB-01225-01-02_annotations_full.tsv	Breast Cancer	Invasive Breast Carcinoma	BRCA	1
MSB-01225-01-02	202	24216.8	0.00834132	Hematoxylin_210	MSB-01225-01-02_annotations_full.tsv	Breast Cancer	Invasive Breast Carcinoma	BRCA	1
MSB-01225-01-02	231	33698.7	0.00685487	Hematoxylin_211	MSB-01225-01-02_annotations_full.tsv	Breast Cancer	Invasive Breast Carcinoma	BRCA	1
MSB-01225-01-02	108	14968.3	0.00721523	Hematoxylin_212	MSB-01225-01-02_annotations_full.tsv	Breast Cancer	Invasive Breast Carcinoma	BRCA	1
MSB-01225-01-02	120	15538.4	0.0077228	Hematoxylin_213	MSB-01225-01-02_annotations_full.tsv	Breast Cancer	Invasive Breast Carcinoma	BRCA	1
MSB-01225-01-02	283	32670.5	0.00866224	Hematoxylin_214	MSB-01225-01-02_annotations_full.tsv	Breast Cancer	Invasive Breast Carcinoma	BRCA	1
MSB-01225-01-02	225	25024.4	0.00899124	Hematoxylin_215	MSB-01225-01-02_annotations_full.tsv	Breast Cancer	Invasive Breast Carcinoma	BRCA	1
MSB-01225-01-02	144	19960.8	0.00721415	Hematoxylin_216	MSB-01225-01-02_annotations_full.tsv	Breast Cancer	Invasive Breast Carcinoma	BRCA	1
MSB-01225-01-02	209	23425.6	0.00892186	Hematoxylin_217	MSB-01225-01-02_annotations_full.tsv	Breast Cancer	Invasive Breast Carcinoma	BRCA	1
MSB-01225-01-02	87	13245.7	0.00656819	Hematoxylin_218	MSB-01225-01-02_annotations_full.tsv	Breast Cancer	Invasive Breast Carcinoma	BRCA	1
MSB-01225-01-02	116	16501.4	0.0070297	Hematoxylin_219	MSB-01225-01-02_annotations_full.tsv	Breast Cancer	Invasive Breast Carcinoma	BRCA	1
MSB-01225-01-02	297	51165.8	0.00580466	Hematoxylin_22	MSB-01225-01-02_annotations_full.tsv	Breast Cancer	Invasive Breast Carcinoma	BRCA	1
MSB-01225-01-02	40	16268.3	0.00245877	Hematoxylin_220	MSB-01225-01-02_annotations_full.tsv	Breast Cancer	Invasive Breast Carcinoma	BRCA	1
MSB-01225-01-02	247	27043.7	0.00913336	Hematoxylin_221	MSB-01225-01-02_annotations_full.tsv	Breast Cancer	Invasive Breast Carcinoma	BRCA	1
MSB-01225-01-02	116	17334	0.00669206	Hematoxylin_222	MSB-01225-01-02_annotations_full.tsv	Breast Cancer	Invasive Breast Carcinoma	BRCA	1
MSB-01225-01-02	451	57482.5	0.00784587	Hematoxylin_223	MSB-01225-01-02_annotations_full.tsv	Breast Cancer	Invasive Breast Carcinoma	BRCA	1
MSB-01225-01-02	283	31562.5	0.00896633	Hematoxylin_224	MSB-01225-01-02_annotations_full.tsv	Breast Cancer	Invasive Breast Carcinoma	BRCA	1
MSB-01225-01-02	157	17630.8	0.00890489	Hematoxylin_225	MSB-01225-01-02_annotations_full.tsv	Breast Cancer	Invasive Breast Carcinoma	BRCA	1
MSB-01225-01-02	51067	6.88747e+06	0.00741447	Hematoxylin_226	MSB-01225-01-02_annotations_full.tsv	Breast Cancer	Invasive Breast Carcinoma	BRCA	1
MSB-01225-01-02	82	15773.7	0.00519853	Hematoxylin_227	MSB-01225-01-02_annotations_full.tsv	Breast Cancer	Invasive Breast Carcinoma	BRCA	1
MSB-01225-01-02	114	12878.4	0.00885206	Hematoxylin_228	MSB-01225-01-02_annotations_full.tsv	Breast Cancer	Invasive Breast Carcinoma	BRCA	1
MSB-01225-01-02	244	29374.1	0.00830664	Hematoxylin_229	MSB-01225-01-02_annotations_full.tsv	Breast Cancer	Invasive Breast Carcinoma	BRCA	1
MSB-01225-01-02	103	13446.7	0.00765988	Hematoxylin_23	MSB-01225-01-02_annotations_full.tsv	Breast Cancer	Invasive Breast Carcinoma	BRCA	1
MSB-01225-01-02	192	22087.8	0.00869258	Hematoxylin_230	MSB-01225-01-02_annotations_full.tsv	Breast Cancer	Invasive Breast Carcinoma	BRCA	1
MSB-01225-01-02	269	36350.2	0.00740022	Hematoxylin_231	MSB-01225-01-02_annotations_full.tsv	Breast Cancer	Invasive Breast Carcinoma	BRCA	1
MSB-01225-01-02	87	12582	0.00691462	Hematoxylin_232	MSB-01225-01-02_annotations_full.tsv	Breast Cancer	Invasive Breast Carcinoma	BRCA	1
MSB-01225-01-02	137	18024.3	0.00760085	Hematoxylin_233	MSB-01225-01-02_annotations_full.tsv	Breast Cancer	Invasive Breast Carcinoma	BRCA	1
MSB-01225-01-02	148	26202.8	0.00564825	Hematoxylin_234	MSB-01225-01-02_annotations_full.tsv	Breast Cancer	Invasive Breast Carcinoma	BRCA	1
MSB-01225-01-02	283	34144.8	0.00828824	Hematoxylin_235	MSB-01225-01-02_annotations_full.tsv	Breast Cancer	Invasive Breast Carcinoma	BRCA	1
MSB-01225-01-02	71	13346.9	0.00531958	Hematoxylin_236	MSB-01225-01-02_annotations_full.tsv	Breast Cancer	Invasive Breast Carcinoma	BRCA	1
MSB-01225-01-02	141	16155.5	0.00872769	Hematoxylin_237	MSB-01225-01-02_annotations_full.tsv	Breast Cancer	Invasive Breast Carcinoma	BRCA	1
MSB-01225-01-02	125	15046	0.00830788	Hematoxylin_238	MSB-01225-01-02_annotations_full.tsv	Breast Cancer	Invasive Breast Carcinoma	BRCA	1
MSB-01225-01-02	41871	6.24932e+06	0.00670009	Hematoxylin_239	MSB-01225-01-02_annotations_full.tsv	Breast Cancer	Invasive Breast Carcinoma	BRCA	1
MSB-01225-01-02	88	13175.2	0.00667922	Hematoxylin_24	MSB-01225-01-02_annotations_full.tsv	Breast Cancer	Invasive Breast Carcinoma	BRCA	1
MSB-01225-01-02	196	21047	0.00931251	Hematoxylin_240	MSB-01225-01-02_annotations_full.tsv	Breast Cancer	Invasive Breast Carcinoma	BRCA	1
MSB-01225-01-02	181	19723.7	0.00917677	Hematoxylin_241	MSB-01225-01-02_annotations_full.tsv	Breast Cancer	Invasive Breast Carcinoma	BRCA	1
MSB-01225-01-02	122	15007	0.00812953	Hematoxylin_242	MSB-01225-01-02_annotations_full.tsv	Breast Cancer	Invasive Breast Carcinoma	BRCA	1
MSB-01225-01-02	184	16443.8	0.0111896	Hematoxylin_243	MSB-01225-01-02_annotations_full.tsv	Breast Cancer	Invasive Breast Carcinoma	BRCA	1
MSB-01225-01-02	193	19937.6	0.00968021	Hematoxylin_244	MSB-01225-01-02_annotations_full.tsv	Breast Cancer	Invasive Breast Carcinoma	BRCA	1
MSB-01225-01-02	114	15888.3	0.00717508	Hematoxylin_245	MSB-01225-01-02_annotations_full.tsv	Breast Cancer	Invasive Breast Carcinoma	BRCA	1
MSB-01225-01-02	138	13491.3	0.0102289	Hematoxylin_246	MSB-01225-01-02_annotations_full.tsv	Breast Cancer	Invasive Breast Carcinoma	BRCA	1
MSB-01225-01-02	165	17139.9	0.00962663	Hematoxylin_247	MSB-01225-01-02_annotations_full.tsv	Breast Cancer	Invasive Breast Carcinoma	BRCA	1
MSB-01225-01-02	171	17290	0.0098901	Hematoxylin_248	MSB-01225-01-02_annotations_full.tsv	Breast Cancer	Invasive Breast Carcinoma	BRCA	1
MSB-01225-01-02	298	31904.1	0.00934049	Hematoxylin_249	MSB-01225-01-02_annotations_full.tsv	Breast Cancer	Invasive Breast Carcinoma	BRCA	1
MSB-01225-01-02	176	37357.9	0.00471118	Hematoxylin_25	MSB-01225-01-02_annotations_full.tsv	Breast Cancer	Invasive Breast Carcinoma	BRCA	1
MSB-01225-01-02	259	39082.8	0.00662695	Hematoxylin_250	MSB-01225-01-02_annotations_full.tsv	Breast Cancer	Invasive Breast Carcinoma	BRCA	1
MSB-01225-01-02	354	41721.8	0.00848477	Hematoxylin_251	MSB-01225-01-02_annotations_full.tsv	Breast Cancer	Invasive Breast Carcinoma	BRCA	1
MSB-01225-01-02	341	33578.1	0.0101554	Hematoxylin_252	MSB-01225-01-02_annotations_full.tsv	Breast Cancer	Invasive Breast Carcinoma	BRCA	1
MSB-01225-01-02	93	16617.1	0.00559663	Hematoxylin_253	MSB-01225-01-02_annotations_full.tsv	Breast Cancer	Invasive Breast Carcinoma	BRCA	1
MSB-01225-01-02	313	38400.6	0.0081509	Hematoxylin_254	MSB-01225-01-02_annotations_full.tsv	Breast Cancer	Invasive Breast Carcinoma	BRCA	1
MSB-01225-01-02	268	26152.4	0.0102476	Hematoxylin_255	MSB-01225-01-02_annotations_full.tsv	Breast Cancer	Invasive Breast Carcinoma	BRCA	1
MSB-01225-01-02	127	13700.3	0.00926987	Hematoxylin_256	MSB-01225-01-02_annotations_full.tsv	Breast Cancer	Invasive Breast Carcinoma	BRCA	1
MSB-01225-01-02	335	33704.4	0.00993934	Hematoxylin_257	MSB-01225-01-02_annotations_full.tsv	Breast Cancer	Invasive Breast Carcinoma	BRCA	1
MSB-01225-01-02	99	13203.9	0.00749778	Hematoxylin_258	MSB-01225-01-02_annotations_full.tsv	Breast Cancer	Invasive Breast Carcinoma	BRCA	1
MSB-01225-01-02	266	28925	0.00919621	Hematoxylin_259	MSB-01225-01-02_annotations_full.tsv	Breast Cancer	Invasive Breast Carcinoma	BRCA	1
MSB-01225-01-02	139	17891.4	0.00776908	Hematoxylin_26	MSB-01225-01-02_annotations_full.tsv	Breast Cancer	Invasive Breast Carcinoma	BRCA	1
MSB-01225-01-02	186	21869	0.00850518	Hematoxylin_260	MSB-01225-01-02_annotations_full.tsv	Breast Cancer	Invasive Breast Carcinoma	BRCA	1
MSB-01225-01-02	80	12450.1	0.00642567	Hematoxylin_261	MSB-01225-01-02_annotations_full.tsv	Breast Cancer	Invasive Breast Carcinoma	BRCA	1
MSB-01225-01-02	177	18542.7	0.00954553	Hematoxylin_262	MSB-01225-01-02_annotations_full.tsv	Breast Cancer	Invasive Breast Carcinoma	BRCA	1
MSB-01225-01-02	519	50380.6	0.0103016	Hematoxylin_263	MSB-01225-01-02_annotations_full.tsv	Breast Cancer	Invasive Breast Carcinoma	BRCA	1
MSB-01225-01-02	156	14391.4	0.0108398	Hematoxylin_264	MSB-01225-01-02_annotations_full.tsv	Breast Cancer	Invasive Breast Carcinoma	BRCA	1
MSB-01225-01-02	377	46093.3	0.00817906	Hematoxylin_265	MSB-01225-01-02_annotations_full.tsv	Breast Cancer	Invasive Breast Carcinoma	BRCA	1
MSB-01225-01-02	285	42984.5	0.0066303	Hematoxylin_266	MSB-01225-01-02_annotations_full.tsv	Breast Cancer	Invasive Breast Carcinoma	BRCA	1
MSB-01225-01-02	124	13752.6	0.00901647	Hematoxylin_267	MSB-01225-01-02_annotations_full.tsv	Breast Cancer	Invasive Breast Carcinoma	BRCA	1
MSB-01225-01-02	251	24080.9	0.0104232	Hematoxylin_268	MSB-01225-01-02_annotations_full.tsv	Breast Cancer	Invasive Breast Carcinoma	BRCA	1
MSB-01225-01-02	89	13281.3	0.00670114	Hematoxylin_269	MSB-01225-01-02_annotations_full.tsv	Breast Cancer	Invasive Breast Carcinoma	BRCA	1
MSB-01225-01-02	133	17474.6	0.00761105	Hematoxylin_27	MSB-01225-01-02_annotations_full.tsv	Breast Cancer	Invasive Breast Carcinoma	BRCA	1
MSB-01225-01-02	127	13229.9	0.00959949	Hematoxylin_270	MSB-01225-01-02_annotations_full.tsv	Breast Cancer	Invasive Breast Carcinoma	BRCA	1
MSB-01225-01-02	138	17392.8	0.00793432	Hematoxylin_271	MSB-01225-01-02_annotations_full.tsv	Breast Cancer	Invasive Breast Carcinoma	BRCA	1
MSB-01225-01-02	169	18747.8	0.00901437	Hematoxylin_272	MSB-01225-01-02_annotations_full.tsv	Breast Cancer	Invasive Breast Carcinoma	BRCA	1
MSB-01225-01-02	96	15514.6	0.0061877	Hematoxylin_273	MSB-01225-01-02_annotations_full.tsv	Breast Cancer	Invasive Breast Carcinoma	BRCA	1
MSB-01225-01-02	119	13119	0.00907082	Hematoxylin_274	MSB-01225-01-02_annotations_full.tsv	Breast Cancer	Invasive Breast Carcinoma	BRCA	1
MSB-01225-01-02	156	14521.9	0.0107424	Hematoxylin_275	MSB-01225-01-02_annotations_full.tsv	Breast Cancer	Invasive Breast Carcinoma	BRCA	1
MSB-01225-01-02	343	48048.3	0.00713865	Hematoxylin_276	MSB-01225-01-02_annotations_full.tsv	Breast Cancer	Invasive Breast Carcinoma	BRCA	1
MSB-01225-01-02	128	17369	0.00736944	Hematoxylin_277	MSB-01225-01-02_annotations_full.tsv	Breast Cancer	Invasive Breast Carcinoma	BRCA	1
MSB-01225-01-02	298	36054.3	0.0082653	Hematoxylin_278	MSB-01225-01-02_annotations_full.tsv	Breast Cancer	Invasive Breast Carcinoma	BRCA	1
MSB-01225-01-02	477	44227.4	0.0107852	Hematoxylin_279	MSB-01225-01-02_annotations_full.tsv	Breast Cancer	Invasive Breast Carcinoma	BRCA	1
MSB-01225-01-02	11215	2.06422e+06	0.00543304	Hematoxylin_28	MSB-01225-01-02_annotations_full.tsv	Breast Cancer	Invasive Breast Carcinoma	BRCA	1
MSB-01225-01-02	115	14340.9	0.00801901	Hematoxylin_280	MSB-01225-01-02_annotations_full.tsv	Breast Cancer	Invasive Breast Carcinoma	BRCA	1
MSB-01225-01-02	212	21737.3	0.00975282	Hematoxylin_281	MSB-01225-01-02_annotations_full.tsv	Breast Cancer	Invasive Breast Carcinoma	BRCA	1
MSB-01225-01-02	256	27606.3	0.00927324	Hematoxylin_282	MSB-01225-01-02_annotations_full.tsv	Breast Cancer	Invasive Breast Carcinoma	BRCA	1
MSB-01225-01-02	374	33732.1	0.0110874	Hematoxylin_283	MSB-01225-01-02_annotations_full.tsv	Breast Cancer	Invasive Breast Carcinoma	BRCA	1
MSB-01225-01-02	129	13905.9	0.00927662	Hematoxylin_284	MSB-01225-01-02_annotations_full.tsv	Breast Cancer	Invasive Breast Carcinoma	BRCA	1
MSB-01225-01-02	128	13557.9	0.00944099	Hematoxylin_285	MSB-01225-01-02_annotations_full.tsv	Breast Cancer	Invasive Breast Carcinoma	BRCA	1
MSB-01225-01-02	147	17571.9	0.00836565	Hematoxylin_286	MSB-01225-01-02_annotations_full.tsv	Breast Cancer	Invasive Breast Carcinoma	BRCA	1
MSB-01225-01-02	128	17704.1	0.00722998	Hematoxylin_287	MSB-01225-01-02_annotations_full.tsv	Breast Cancer	Invasive Breast Carcinoma	BRCA	1
MSB-01225-01-02	163	14500.6	0.0112409	Hematoxylin_288	MSB-01225-01-02_annotations_full.tsv	Breast Cancer	Invasive Breast Carcinoma	BRCA	1
MSB-01225-01-02	749	76070.5	0.00984613	Hematoxylin_289	MSB-01225-01-02_annotations_full.tsv	Breast Cancer	Invasive Breast Carcinoma	BRCA	1
MSB-01225-01-02	2225	236789	0.00939654	Hematoxylin_29	MSB-01225-01-02_annotations_full.tsv	Breast Cancer	Invasive Breast Carcinoma	BRCA	1
MSB-01225-01-02	209	22514.7	0.00928284	Hematoxylin_290	MSB-01225-01-02_annotations_full.tsv	Breast Cancer	Invasive Breast Carcinoma	BRCA	1
MSB-01225-01-02	243	21882.9	0.0111046	Hematoxylin_291	MSB-01225-01-02_annotations_full.tsv	Breast Cancer	Invasive Breast Carcinoma	BRCA	1
MSB-01225-01-02	136	20167.4	0.00674356	Hematoxylin_292	MSB-01225-01-02_annotations_full.tsv	Breast Cancer	Invasive Breast Carcinoma	BRCA	1
MSB-01225-01-02	129	18536.2	0.00695937	Hematoxylin_293	MSB-01225-01-02_annotations_full.tsv	Breast Cancer	Invasive Breast Carcinoma	BRCA	1
MSB-01225-01-02	475	55518	0.00855578	Hematoxylin_294	MSB-01225-01-02_annotations_full.tsv	Breast Cancer	Invasive Breast Carcinoma	BRCA	1
MSB-01225-01-02	141	17076.1	0.00825716	Hematoxylin_295	MSB-01225-01-02_annotations_full.tsv	Breast Cancer	Invasive Breast Carcinoma	BRCA	1
MSB-01225-01-02	174	17330.2	0.0100403	Hematoxylin_296	MSB-01225-01-02_annotations_full.tsv	Breast Cancer	Invasive Breast Carcinoma	BRCA	1
MSB-01225-01-02	277	25021.2	0.0110706	Hematoxylin_297	MSB-01225-01-02_annotations_full.tsv	Breast Cancer	Invasive Breast Carcinoma	BRCA	1
MSB-01225-01-02	612	74891.4	0.00817183	Hematoxylin_298	MSB-01225-01-02_annotations_full.tsv	Breast Cancer	Invasive Breast Carcinoma	BRCA	1
MSB-01225-01-02	395	52398.1	0.00753844	Hematoxylin_299	MSB-01225-01-02_annotations_full.tsv	Breast Cancer	Invasive Breast Carcinoma	BRCA	1
MSB-01225-01-02	140	22210.6	0.0063033	Hematoxylin_3	MSB-01225-01-02_annotations_full.tsv	Breast Cancer	Invasive Breast Carcinoma	BRCA	1
MSB-01225-01-02	86	14838.4	0.00579576	Hematoxylin_30	MSB-01225-01-02_annotations_full.tsv	Breast Cancer	Invasive Breast Carcinoma	BRCA	1
MSB-01225-01-02	228	23227.8	0.00981584	Hematoxylin_300	MSB-01225-01-02_annotations_full.tsv	Breast Cancer	Invasive Breast Carcinoma	BRCA	1
MSB-01225-01-02	91	16284.2	0.00558822	Hematoxylin_301	MSB-01225-01-02_annotations_full.tsv	Breast Cancer	Invasive Breast Carcinoma	BRCA	1
MSB-01225-01-02	189	21508	0.00878743	Hematoxylin_302	MSB-01225-01-02_annotations_full.tsv	Breast Cancer	Invasive Breast Carcinoma	BRCA	1
MSB-01225-01-02	556	77238.3	0.00719851	Hematoxylin_303	MSB-01225-01-02_annotations_full.tsv	Breast Cancer	Invasive Breast Carcinoma	BRCA	1
MSB-01225-01-02	142	15410	0.00921481	Hematoxylin_304	MSB-01225-01-02_annotations_full.tsv	Breast Cancer	Invasive Breast Carcinoma	BRCA	1
MSB-01225-01-02	207	20484.1	0.0101054	Hematoxylin_305	MSB-01225-01-02_annotations_full.tsv	Breast Cancer	Invasive Breast Carcinoma	BRCA	1
MSB-01225-01-02	45941	5.52981e+06	0.00830787	Hematoxylin_306	MSB-01225-01-02_annotations_full.tsv	Breast Cancer	Invasive Breast Carcinoma	BRCA	1
MSB-01225-01-02	86	12874.3	0.00667995	Hematoxylin_307	MSB-01225-01-02_annotations_full.tsv	Breast Cancer	Invasive Breast Carcinoma	BRCA	1
MSB-01225-01-02	604	61579.5	0.00980845	Hematoxylin_308	MSB-01225-01-02_annotations_full.tsv	Breast Cancer	Invasive Breast Carcinoma	BRCA	1
MSB-01225-01-02	103	14982.9	0.00687449	Hematoxylin_309	MSB-01225-01-02_annotations_full.tsv	Breast Cancer	Invasive Breast Carcinoma	BRCA	1
MSB-01225-01-02	204	39562.5	0.00515639	Hematoxylin_31	MSB-01225-01-02_annotations_full.tsv	Breast Cancer	Invasive Breast Carcinoma	BRCA	1
MSB-01225-01-02	121	14327.3	0.00844544	Hematoxylin_310	MSB-01225-01-02_annotations_full.tsv	Breast Cancer	Invasive Breast Carcinoma	BRCA	1
MSB-01225-01-02	227	40466.4	0.00560959	Hematoxylin_311	MSB-01225-01-02_annotations_full.tsv	Breast Cancer	Invasive Breast Carcinoma	BRCA	1
MSB-01225-01-02	394	42411	0.00929004	Hematoxylin_312	MSB-01225-01-02_annotations_full.tsv	Breast Cancer	Invasive Breast Carcinoma	BRCA	1
MSB-01225-01-02	177	21145.7	0.00837052	Hematoxylin_313	MSB-01225-01-02_annotations_full.tsv	Breast Cancer	Invasive Breast Carcinoma	BRCA	1
MSB-01225-01-02	11668	1.56096e+06	0.00747489	Hematoxylin_314	MSB-01225-01-02_annotations_full.tsv	Breast Cancer	Invasive Breast Carcinoma	BRCA	1
MSB-01225-01-02	124	15127.3	0.00819711	Hematoxylin_315	MSB-01225-01-02_annotations_full.tsv	Breast Cancer	Invasive Breast Carcinoma	BRCA	1
MSB-01225-01-02	161	21039.5	0.00765226	Hematoxylin_316	MSB-01225-01-02_annotations_full.tsv	Breast Cancer	Invasive Breast Carcinoma	BRCA	1
MSB-01225-01-02	139	21679.5	0.00641158	Hematoxylin_317	MSB-01225-01-02_annotations_full.tsv	Breast Cancer	Invasive Breast Carcinoma	BRCA	1
MSB-01225-01-02	142	16519.3	0.00859601	Hematoxylin_318	MSB-01225-01-02_annotations_full.tsv	Breast Cancer	Invasive Breast Carcinoma	BRCA	1
MSB-01225-01-02	83	12788	0.00649047	Hematoxylin_319	MSB-01225-01-02_annotations_full.tsv	Breast Cancer	Invasive Breast Carcinoma	BRCA	1
MSB-01225-01-02	123	13111.6	0.00938099	Hematoxylin_32	MSB-01225-01-02_annotations_full.tsv	Breast Cancer	Invasive Breast Carcinoma	BRCA	1
MSB-01225-01-02	285	45903.1	0.00620873	Hematoxylin_33	MSB-01225-01-02_annotations_full.tsv	Breast Cancer	Invasive Breast Carcinoma	BRCA	1
MSB-01225-01-02	185	22242.8	0.00831732	Hematoxylin_34	MSB-01225-01-02_annotations_full.tsv	Breast Cancer	Invasive Breast Carcinoma	BRCA	1
MSB-01225-01-02	2458	318679	0.0077131	Hematoxylin_35	MSB-01225-01-02_annotations_full.tsv	Breast Cancer	Invasive Breast Carcinoma	BRCA	1
MSB-01225-01-02	255	27302.7	0.00933974	Hematoxylin_36	MSB-01225-01-02_annotations_full.tsv	Breast Cancer	Invasive Breast Carcinoma	BRCA	1
MSB-01225-01-02	11058	1.63372e+06	0.00676859	Hematoxylin_37	MSB-01225-01-02_annotations_full.tsv	Breast Cancer	Invasive Breast Carcinoma	BRCA	1
MSB-01225-01-02	93	23402.2	0.00397398	Hematoxylin_38	MSB-01225-01-02_annotations_full.tsv	Breast Cancer	Invasive Breast Carcinoma	BRCA	1
MSB-01225-01-02	131	19149.6	0.00684088	Hematoxylin_39	MSB-01225-01-02_annotations_full.tsv	Breast Cancer	Invasive Breast Carcinoma	BRCA	1
MSB-01225-01-02	98	13424.7	0.00729998	Hematoxylin_4	MSB-01225-01-02_annotations_full.tsv	Breast Cancer	Invasive Breast Carcinoma	BRCA	1
MSB-01225-01-02	70	13295.4	0.00526497	Hematoxylin_40	MSB-01225-01-02_annotations_full.tsv	Breast Cancer	Invasive Breast Carcinoma	BRCA	1
MSB-01225-01-02	1011	163495	0.00618368	Hematoxylin_41	MSB-01225-01-02_annotations_full.tsv	Breast Cancer	Invasive Breast Carcinoma	BRCA	1
MSB-01225-01-02	15646	2.72162e+06	0.00574877	Hematoxylin_42	MSB-01225-01-02_annotations_full.tsv	Breast Cancer	Invasive Breast Carcinoma	BRCA	1
MSB-01225-01-02	88	13896.3	0.00633264	Hematoxylin_43	MSB-01225-01-02_annotations_full.tsv	Breast Cancer	Invasive Breast Carcinoma	BRCA	1
MSB-01225-01-02	273	33191.4	0.00822503	Hematoxylin_44	MSB-01225-01-02_annotations_full.tsv	Breast Cancer	Invasive Breast Carcinoma	BRCA	1
MSB-01225-01-02	408	94232.6	0.00432971	Hematoxylin_45	MSB-01225-01-02_annotations_full.tsv	Breast Cancer	Invasive Breast Carcinoma	BRCA	1
MSB-01225-01-02	69	19815.7	0.00348209	Hematoxylin_46	MSB-01225-01-02_annotations_full.tsv	Breast Cancer	Invasive Breast Carcinoma	BRCA	1
MSB-01225-01-02	150	19480.1	0.00770015	Hematoxylin_47	MSB-01225-01-02_annotations_full.tsv	Breast Cancer	Invasive Breast Carcinoma	BRCA	1
MSB-01225-01-02	1222	200170	0.0061048	Hematoxylin_48	MSB-01225-01-02_annotations_full.tsv	Breast Cancer	Invasive Breast Carcinoma	BRCA	1
MSB-01225-01-02	539	77009.7	0.00699912	Hematoxylin_49	MSB-01225-01-02_annotations_full.tsv	Breast Cancer	Invasive Breast Carcinoma	BRCA	1
MSB-01225-01-02	244	32141.5	0.00759143	Hematoxylin_5	MSB-01225-01-02_annotations_full.tsv	Breast Cancer	Invasive Breast Carcinoma	BRCA	1
MSB-01225-01-02	3022	344982	0.00875987	Hematoxylin_50	MSB-01225-01-02_annotations_full.tsv	Breast Cancer	Invasive Breast Carcinoma	BRCA	1
MSB-01225-01-02	149	14887.4	0.0100085	Hematoxylin_51	MSB-01225-01-02_annotations_full.tsv	Breast Cancer	Invasive Breast Carcinoma	BRCA	1
MSB-01225-01-02	310	32147.3	0.00964311	Hematoxylin_52	MSB-01225-01-02_annotations_full.tsv	Breast Cancer	Invasive Breast Carcinoma	BRCA	1
MSB-01225-01-02	286	46920.6	0.00609541	Hematoxylin_53	MSB-01225-01-02_annotations_full.tsv	Breast Cancer	Invasive Breast Carcinoma	BRCA	1
MSB-01225-01-02	123	13725.6	0.00896134	Hematoxylin_54	MSB-01225-01-02_annotations_full.tsv	Breast Cancer	Invasive Breast Carcinoma	BRCA	1
MSB-01225-01-02	113	14826.4	0.00762153	Hematoxylin_55	MSB-01225-01-02_annotations_full.tsv	Breast Cancer	Invasive Breast Carcinoma	BRCA	1
MSB-01225-01-02	308	42353	0.00727221	Hematoxylin_56	MSB-01225-01-02_annotations_full.tsv	Breast Cancer	Invasive Breast Carcinoma	BRCA	1
MSB-01225-01-02	150	17626	0.00851018	Hematoxylin_57	MSB-01225-01-02_annotations_full.tsv	Breast Cancer	Invasive Breast Carcinoma	BRCA	1
MSB-01225-01-02	220	20239.4	0.0108699	Hematoxylin_58	MSB-01225-01-02_annotations_full.tsv	Breast Cancer	Invasive Breast Carcinoma	BRCA	1
MSB-01225-01-02	91	15286	0.00595315	Hematoxylin_59	MSB-01225-01-02_annotations_full.tsv	Breast Cancer	Invasive Breast Carcinoma	BRCA	1
MSB-01225-01-02	5086	756999	0.00671864	Hematoxylin_6	MSB-01225-01-02_annotations_full.tsv	Breast Cancer	Invasive Breast Carcinoma	BRCA	1
MSB-01225-01-02	212	27444.4	0.00772472	Hematoxylin_60	MSB-01225-01-02_annotations_full.tsv	Breast Cancer	Invasive Breast Carcinoma	BRCA	1
MSB-01225-01-02	114	17508.7	0.00651105	Hematoxylin_61	MSB-01225-01-02_annotations_full.tsv	Breast Cancer	Invasive Breast Carcinoma	BRCA	1
MSB-01225-01-02	163	19448.4	0.00838117	Hematoxylin_62	MSB-01225-01-02_annotations_full.tsv	Breast Cancer	Invasive Breast Carcinoma	BRCA	1
MSB-01225-01-02	218	29651.2	0.00735215	Hematoxylin_63	MSB-01225-01-02_annotations_full.tsv	Breast Cancer	Invasive Breast Carcinoma	BRCA	1
MSB-01225-01-02	120	14477.5	0.00828873	Hematoxylin_64	MSB-01225-01-02_annotations_full.tsv	Breast Cancer	Invasive Breast Carcinoma	BRCA	1
MSB-01225-01-02	2136	400646	0.00533139	Hematoxylin_65	MSB-01225-01-02_annotations_full.tsv	Breast Cancer	Invasive Breast Carcinoma	BRCA	1
MSB-01225-01-02	331	49363	0.00670543	Hematoxylin_66	MSB-01225-01-02_annotations_full.tsv	Breast Cancer	Invasive Breast Carcinoma	BRCA	1
MSB-01225-01-02	60	14241.4	0.00421308	Hematoxylin_67	MSB-01225-01-02_annotations_full.tsv	Breast Cancer	Invasive Breast Carcinoma	BRCA	1
MSB-01225-01-02	1142	269425	0.00423865	Hematoxylin_68	MSB-01225-01-02_annotations_full.tsv	Breast Cancer	Invasive Breast Carcinoma	BRCA	1
MSB-01225-01-02	271	36676.5	0.00738893	Hematoxylin_69	MSB-01225-01-02_annotations_full.tsv	Breast Cancer	Invasive Breast Carcinoma	BRCA	1
MSB-01225-01-02	274	40675	0.00673633	Hematoxylin_7	MSB-01225-01-02_annotations_full.tsv	Breast Cancer	Invasive Breast Carcinoma	BRCA	1
MSB-01225-01-02	114	14774.1	0.0077162	Hematoxylin_70	MSB-01225-01-02_annotations_full.tsv	Breast Cancer	Invasive Breast Carcinoma	BRCA	1
MSB-01225-01-02	82	12927.6	0.00634303	Hematoxylin_71	MSB-01225-01-02_annotations_full.tsv	Breast Cancer	Invasive Breast Carcinoma	BRCA	1
MSB-01225-01-02	222	27728.6	0.00800618	Hematoxylin_72	MSB-01225-01-02_annotations_full.tsv	Breast Cancer	Invasive Breast Carcinoma	BRCA	1
MSB-01225-01-02	327	40151.8	0.0081441	Hematoxylin_73	MSB-01225-01-02_annotations_full.tsv	Breast Cancer	Invasive Breast Carcinoma	BRCA	1
MSB-01225-01-02	263	25076.4	0.0104879	Hematoxylin_74	MSB-01225-01-02_annotations_full.tsv	Breast Cancer	Invasive Breast Carcinoma	BRCA	1
MSB-01225-01-02	530	110596	0.0047922	Hematoxylin_75	MSB-01225-01-02_annotations_full.tsv	Breast Cancer	Invasive Breast Carcinoma	BRCA	1
MSB-01225-01-02	203	37695.2	0.00538529	Hematoxylin_76	MSB-01225-01-02_annotations_full.tsv	Breast Cancer	Invasive Breast Carcinoma	BRCA	1
MSB-01225-01-02	147	14212.7	0.0103429	Hematoxylin_77	MSB-01225-01-02_annotations_full.tsv	Breast Cancer	Invasive Breast Carcinoma	BRCA	1
MSB-01225-01-02	4538	647943	0.0070037	Hematoxylin_78	MSB-01225-01-02_annotations_full.tsv	Breast Cancer	Invasive Breast Carcinoma	BRCA	1
MSB-01225-01-02	266	33852.6	0.0078576	Hematoxylin_79	MSB-01225-01-02_annotations_full.tsv	Breast Cancer	Invasive Breast Carcinoma	BRCA	1
MSB-01225-01-02	647	77198.3	0.00838101	Hematoxylin_8	MSB-01225-01-02_annotations_full.tsv	Breast Cancer	Invasive Breast Carcinoma	BRCA	1
MSB-01225-01-02	90	13712.8	0.00656322	Hematoxylin_80	MSB-01225-01-02_annotations_full.tsv	Breast Cancer	Invasive Breast Carcinoma	BRCA	1
MSB-01225-01-02	124	15295.8	0.0081068	Hematoxylin_81	MSB-01225-01-02_annotations_full.tsv	Breast Cancer	Invasive Breast Carcinoma	BRCA	1
MSB-01225-01-02	310	31676.2	0.00978654	Hematoxylin_82	MSB-01225-01-02_annotations_full.tsv	Breast Cancer	Invasive Breast Carcinoma	BRCA	1
MSB-01225-01-02	133	22094.1	0.0060197	Hematoxylin_83	MSB-01225-01-02_annotations_full.tsv	Breast Cancer	Invasive Breast Carcinoma	BRCA	1
MSB-01225-01-02	105	17239.5	0.00609065	Hematoxylin_84	MSB-01225-01-02_annotations_full.tsv	Breast Cancer	Invasive Breast Carcinoma	BRCA	1
MSB-01225-01-02	206	28638.8	0.00719303	Hematoxylin_85	MSB-01225-01-02_annotations_full.tsv	Breast Cancer	Invasive Breast Carcinoma	BRCA	1
MSB-01225-01-02	405	35872.5	0.01129	Hematoxylin_86	MSB-01225-01-02_annotations_full.tsv	Breast Cancer	Invasive Breast Carcinoma	BRCA	1
MSB-01225-01-02	142	17021.4	0.00834245	Hematoxylin_87	MSB-01225-01-02_annotations_full.tsv	Breast Cancer	Invasive Breast Carcinoma	BRCA	1
MSB-01225-01-02	709	107101	0.00661994	Hematoxylin_88	MSB-01225-01-02_annotations_full.tsv	Breast Cancer	Invasive Breast Carcinoma	BRCA	1
MSB-01225-01-02	149	14163	0.0105204	Hematoxylin_89	MSB-01225-01-02_annotations_full.tsv	Breast Cancer	Invasive Breast Carcinoma	BRCA	1
MSB-01225-01-02	967	154406	0.0062627	Hematoxylin_9	MSB-01225-01-02_annotations_full.tsv	Breast Cancer	Invasive Breast Carcinoma	BRCA	1
MSB-01225-01-02	82	12537.1	0.00654057	Hematoxylin_90	MSB-01225-01-02_annotations_full.tsv	Breast Cancer	Invasive Breast Carcinoma	BRCA	1
MSB-01225-01-02	60	14486	0.00414194	Hematoxylin_91	MSB-01225-01-02_annotations_full.tsv	Breast Cancer	Invasive Breast Carcinoma	BRCA	1
MSB-01225-01-02	108	13633.4	0.00792173	Hematoxylin_92	MSB-01225-01-02_annotations_full.tsv	Breast Cancer	Invasive Breast Carcinoma	BRCA	1
MSB-01225-01-02	5258	746577	0.00704281	Hematoxylin_93	MSB-01225-01-02_annotations_full.tsv	Breast Cancer	Invasive Breast Carcinoma	BRCA	1
MSB-01225-01-02	162	31198.2	0.00519261	Hematoxylin_94	MSB-01225-01-02_annotations_full.tsv	Breast Cancer	Invasive Breast Carcinoma	BRCA	1
MSB-01225-01-02	157	20219.7	0.00776469	Hematoxylin_95	MSB-01225-01-02_annotations_full.tsv	Breast Cancer	Invasive Breast Carcinoma	BRCA	1
MSB-01225-01-02	157	18316.6	0.00857146	Hematoxylin_96	MSB-01225-01-02_annotations_full.tsv	Breast Cancer	Invasive Breast Carcinoma	BRCA	1
MSB-01225-01-02	419	53250.5	0.00786848	Hematoxylin_97	MSB-01225-01-02_annotations_full.tsv	Breast Cancer	Invasive Breast Carcinoma	BRCA	1
MSB-01225-01-02	165	22804.3	0.00723548	Hematoxylin_98	MSB-01225-01-02_annotations_full.tsv	Breast Cancer	Invasive Breast Carcinoma	BRCA	1
MSB-01225-01-02	532	109310	0.0048669	Hematoxylin_99	MSB-01225-01-02_annotations_full.tsv	Breast Cancer	Invasive Breast Carcinoma	BRCA	1
MSB-01522-01-02	1	142518	7.01666e-06	Hematoxylin_1	MSB-01522-01-02_annotations_full.tsv	Breast Cancer	Invasive Breast Carcinoma	BRCA	1
MSB-01522-01-02	225	25848.3	0.00870462	Hematoxylin_10	MSB-01522-01-02_annotations_full.tsv	Breast Cancer	Invasive Breast Carcinoma	BRCA	1
MSB-01522-01-02	307	37853.4	0.00811024	Hematoxylin_100	MSB-01522-01-02_annotations_full.tsv	Breast Cancer	Invasive Breast Carcinoma	BRCA	1
MSB-01522-01-02	315	34414.4	0.00915314	Hematoxylin_101	MSB-01522-01-02_annotations_full.tsv	Breast Cancer	Invasive Breast Carcinoma	BRCA	1
MSB-01522-01-02	211	27562.9	0.00765522	Hematoxylin_102	MSB-01522-01-02_annotations_full.tsv	Breast Cancer	Invasive Breast Carcinoma	BRCA	1
MSB-01522-01-02	125	16410.5	0.00761708	Hematoxylin_103	MSB-01522-01-02_annotations_full.tsv	Breast Cancer	Invasive Breast Carcinoma	BRCA	1
MSB-01522-01-02	121	13719.8	0.0088194	Hematoxylin_104	MSB-01522-01-02_annotations_full.tsv	Breast Cancer	Invasive Breast Carcinoma	BRCA	1
MSB-01522-01-02	168	26238	0.00640292	Hematoxylin_105	MSB-01522-01-02_annotations_full.tsv	Breast Cancer	Invasive Breast Carcinoma	BRCA	1
MSB-01522-01-02	389	79365	0.0049014	Hematoxylin_106	MSB-01522-01-02_annotations_full.tsv	Breast Cancer	Invasive Breast Carcinoma	BRCA	1
MSB-01522-01-02	114	14590.7	0.0078132	Hematoxylin_107	MSB-01522-01-02_annotations_full.tsv	Breast Cancer	Invasive Breast Carcinoma	BRCA	1
MSB-01522-01-02	195	25493.7	0.00764895	Hematoxylin_108	MSB-01522-01-02_annotations_full.tsv	Breast Cancer	Invasive Breast Carcinoma	BRCA	1
MSB-01522-01-02	637	136861	0.00465436	Hematoxylin_109	MSB-01522-01-02_annotations_full.tsv	Breast Cancer	Invasive Breast Carcinoma	BRCA	1
MSB-01522-01-02	118	17523.1	0.00673397	Hematoxylin_11	MSB-01522-01-02_annotations_full.tsv	Breast Cancer	Invasive Breast Carcinoma	BRCA	1
MSB-01522-01-02	102	12776.8	0.0079832	Hematoxylin_110	MSB-01522-01-02_annotations_full.tsv	Breast Cancer	Invasive Breast Carcinoma	BRCA	1
MSB-01522-01-02	130	17052.5	0.00762352	Hematoxylin_111	MSB-01522-01-02_annotations_full.tsv	Breast Cancer	Invasive Breast Carcinoma	BRCA	1
MSB-01522-01-02	104	18605.9	0.00558962	Hematoxylin_112	MSB-01522-01-02_annotations_full.tsv	Breast Cancer	Invasive Breast Carcinoma	BRCA	1
MSB-01522-01-02	167	27894.4	0.00598686	Hematoxylin_113	MSB-01522-01-02_annotations_full.tsv	Breast Cancer	Invasive Breast Carcinoma	BRCA	1
MSB-01522-01-02	3973	791486	0.00501967	Hematoxylin_114	MSB-01522-01-02_annotations_full.tsv	Breast Cancer	Invasive Breast Carcinoma	BRCA	1
MSB-01522-01-02	226	37353.3	0.00605033	Hematoxylin_115	MSB-01522-01-02_annotations_full.tsv	Breast Cancer	Invasive Breast Carcinoma	BRCA	1
MSB-01522-01-02	74	14414.7	0.00513365	Hematoxylin_116	MSB-01522-01-02_annotations_full.tsv	Breast Cancer	Invasive Breast Carcinoma	BRCA	1
MSB-01522-01-02	106	18423.2	0.0057536	Hematoxylin_117	MSB-01522-01-02_annotations_full.tsv	Breast Cancer	Invasive Breast Carcinoma	BRCA	1
MSB-01522-01-02	127	15301.2	0.0083	Hematoxylin_118	MSB-01522-01-02_annotations_full.tsv	Breast Cancer	Invasive Breast Carcinoma	BRCA	1
MSB-01522-01-02	137	18788.4	0.00729175	Hematoxylin_119	MSB-01522-01-02_annotations_full.tsv	Breast Cancer	Invasive Breast Carcinoma	BRCA	1
MSB-01522-01-02	160	16415.5	0.0097469	Hematoxylin_12	MSB-01522-01-02_annotations_full.tsv	Breast Cancer	Invasive Breast Carcinoma	BRCA	1
MSB-01522-01-02	113	25017.6	0.00451681	Hematoxylin_120	MSB-01522-01-02_annotations_full.tsv	Breast Cancer	Invasive Breast Carcinoma	BRCA	1
MSB-01522-01-02	102	12772.3	0.00798606	Hematoxylin_121	MSB-01522-01-02_annotations_full.tsv	Breast Cancer	Invasive Breast Carcinoma	BRCA	1
MSB-01522-01-02	402	66599	0.00603613	Hematoxylin_122	MSB-01522-01-02_annotations_full.tsv	Breast Cancer	Invasive Breast Carcinoma	BRCA	1
MSB-01522-01-02	191	23518.4	0.00812128	Hematoxylin_123	MSB-01522-01-02_annotations_full.tsv	Breast Cancer	Invasive Breast Carcinoma	BRCA	1
MSB-01522-01-02	134	14598.1	0.00917926	Hematoxylin_124	MSB-01522-01-02_annotations_full.tsv	Breast Cancer	Invasive Breast Carcinoma	BRCA	1
MSB-01522-01-02	589	84246.6	0.00699138	Hematoxylin_125	MSB-01522-01-02_annotations_full.tsv	Breast Cancer	Invasive Breast Carcinoma	BRCA	1
MSB-01522-01-02	116	18845.8	0.00615522	Hematoxylin_126	MSB-01522-01-02_annotations_full.tsv	Breast Cancer	Invasive Breast Carcinoma	BRCA	1
MSB-01522-01-02	867	116218	0.00746015	Hematoxylin_127	MSB-01522-01-02_annotations_full.tsv	Breast Cancer	Invasive Breast Carcinoma	BRCA	1
MSB-01522-01-02	126	14162	0.00889706	Hematoxylin_128	MSB-01522-01-02_annotations_full.tsv	Breast Cancer	Invasive Breast Carcinoma	BRCA	1
MSB-01522-01-02	654	72400.8	0.00903305	Hematoxylin_129	MSB-01522-01-02_annotations_full.tsv	Breast Cancer	Invasive Breast Carcinoma	BRCA	1
MSB-01522-01-02	318	34318.4	0.00926615	Hematoxylin_13	MSB-01522-01-02_annotations_full.tsv	Breast Cancer	Invasive Breast Carcinoma	BRCA	1
MSB-01522-01-02	116	14160.5	0.00819178	Hematoxylin_130	MSB-01522-01-02_annotations_full.tsv	Breast Cancer	Invasive Breast Carcinoma	BRCA	1
MSB-01522-01-02	63	15398	0.00409143	Hematoxylin_131	MSB-01522-01-02_annotations_full.tsv	Breast Cancer	Invasive Breast Carcinoma	BRCA	1
MSB-01522-01-02	75	15247.5	0.00491885	Hematoxylin_132	MSB-01522-01-02_annotations_full.tsv	Breast Cancer	Invasive Breast Carcinoma	BRCA	1
MSB-01522-01-02	296	47300.8	0.00625782	Hematoxylin_133	MSB-01522-01-02_annotations_full.tsv	Breast Cancer	Invasive Breast Carcinoma	BRCA	1
MSB-01522-01-02	93	13979.7	0.00665251	Hematoxylin_134	MSB-01522-01-02_annotations_full.tsv	Breast Cancer	Invasive Breast Carcinoma	BRCA	1
MSB-01522-01-02	116	19483.2	0.00595384	Hematoxylin_135	MSB-01522-01-02_annotations_full.tsv	Breast Cancer	Invasive Breast Carcinoma	BRCA	1
MSB-01522-01-02	118	17949.9	0.00657384	Hematoxylin_136	MSB-01522-01-02_annotations_full.tsv	Breast Cancer	Invasive Breast Carcinoma	BRCA	1
MSB-01522-01-02	201	34676.4	0.00579645	Hematoxylin_137	MSB-01522-01-02_annotations_full.tsv	Breast Cancer	Invasive Breast Carcinoma	BRCA	1
MSB-01522-01-02	1115	149657	0.00745035	Hematoxylin_138	MSB-01522-01-02_annotations_full.tsv	Breast Cancer	Invasive Breast Carcinoma	BRCA	1
MSB-01522-01-02	91	15069.6	0.00603864	Hematoxylin_139	MSB-01522-01-02_annotations_full.tsv	Breast Cancer	Invasive Breast Carcinoma	BRCA	1
MSB-01522-01-02	142	14026.9	0.0101234	Hematoxylin_14	MSB-01522-01-02_annotations_full.tsv	Breast Cancer	Invasive Breast Carcinoma	BRCA	1
MSB-01522-01-02	112	13961.9	0.00802181	Hematoxylin_140	MSB-01522-01-02_annotations_full.tsv	Breast Cancer	Invasive Breast Carcinoma	BRCA	1
MSB-01522-01-02	205	30245.1	0.00677796	Hematoxylin_141	MSB-01522-01-02_annotations_full.tsv	Breast Cancer	Invasive Breast Carcinoma	BRCA	1
MSB-01522-01-02	68	13443.1	0.00505835	Hematoxylin_142	MSB-01522-01-02_annotations_full.tsv	Breast Cancer	Invasive Breast Carcinoma	BRCA	1
MSB-01522-01-02	75	12668.1	0.0059204	Hematoxylin_143	MSB-01522-01-02_annotations_full.tsv	Breast Cancer	Invasive Breast Carcinoma	BRCA	1
MSB-01522-01-02	122	18083.1	0.00674664	Hematoxylin_144	MSB-01522-01-02_annotations_full.tsv	Breast Cancer	Invasive Breast Carcinoma	BRCA	1
MSB-01522-01-02	118	15177	0.0077749	Hematoxylin_145	MSB-01522-01-02_annotations_full.tsv	Breast Cancer	Invasive Breast Carcinoma	BRCA	1
MSB-01522-01-02	148	20606.9	0.00718205	Hematoxylin_146	MSB-01522-01-02_annotations_full.tsv	Breast Cancer	Invasive Breast Carcinoma	BRCA	1
MSB-01522-01-02	204	27644	0.00737953	Hematoxylin_147	MSB-01522-01-02_annotations_full.tsv	Breast Cancer	Invasive Breast Carcinoma	BRCA	1
MSB-01522-01-02	582	109056	0.00533672	Hematoxylin_148	MSB-01522-01-02_annotations_full.tsv	Breast Cancer	Invasive Breast Carcinoma	BRCA	1
MSB-01522-01-02	1131	200316	0.00564608	Hematoxylin_149	MSB-01522-01-02_annotations_full.tsv	Breast Cancer	Invasive Breast Carcinoma	BRCA	1
MSB-01522-01-02	133	15614.9	0.00851748	Hematoxylin_15	MSB-01522-01-02_annotations_full.tsv	Breast Cancer	Invasive Breast Carcinoma	BRCA	1
MSB-01522-01-02	77	13222.8	0.00582328	Hematoxylin_150	MSB-01522-01-02_annotations_full.tsv	Breast Cancer	Invasive Breast Carcinoma	BRCA	1
MSB-01522-01-02	291	43492.2	0.00669086	Hematoxylin_151	MSB-01522-01-02_annotations_full.tsv	Breast Cancer	Invasive Breast Carcinoma	BRCA	1
MSB-01522-01-02	103	14806.5	0.0069564	Hematoxylin_152	MSB-01522-01-02_annotations_full.tsv	Breast Cancer	Invasive Breast Carcinoma	BRCA	1
MSB-01522-01-02	774	140087	0.00552514	Hematoxylin_153	MSB-01522-01-02_annotations_full.tsv	Breast Cancer	Invasive Breast Carcinoma	BRCA	1
MSB-01522-01-02	202	37601.9	0.00537206	Hematoxylin_154	MSB-01522-01-02_annotations_full.tsv	Breast Cancer	Invasive Breast Carcinoma	BRCA	1
MSB-01522-01-02	463	60093.8	0.00770462	Hematoxylin_155	MSB-01522-01-02_annotations_full.tsv	Breast Cancer	Invasive Breast Carcinoma	BRCA	1
MSB-01522-01-02	90	14346.5	0.0062733	Hematoxylin_156	MSB-01522-01-02_annotations_full.tsv	Breast Cancer	Invasive Breast Carcinoma	BRCA	1
MSB-01522-01-02	967	152920	0.00632355	Hematoxylin_157	MSB-01522-01-02_annotations_full.tsv	Breast Cancer	Invasive Breast Carcinoma	BRCA	1
MSB-01522-01-02	4457	886045	0.00503022	Hematoxylin_158	MSB-01522-01-02_annotations_full.tsv	Breast Cancer	Invasive Breast Carcinoma	BRCA	1
MSB-01522-01-02	113	13498.9	0.00837105	Hematoxylin_159	MSB-01522-01-02_annotations_full.tsv	Breast Cancer	Invasive Breast Carcinoma	BRCA	1
MSB-01522-01-02	119	15045.7	0.00790926	Hematoxylin_16	MSB-01522-01-02_annotations_full.tsv	Breast Cancer	Invasive Breast Carcinoma	BRCA	1
MSB-01522-01-02	156	22154.3	0.00704154	Hematoxylin_160	MSB-01522-01-02_annotations_full.tsv	Breast Cancer	Invasive Breast Carcinoma	BRCA	1
MSB-01522-01-02	254	37872.1	0.00670678	Hematoxylin_161	MSB-01522-01-02_annotations_full.tsv	Breast Cancer	Invasive Breast Carcinoma	BRCA	1
MSB-01522-01-02	135	18429.7	0.00732515	Hematoxylin_162	MSB-01522-01-02_annotations_full.tsv	Breast Cancer	Invasive Breast Carcinoma	BRCA	1
MSB-01522-01-02	190	27570.5	0.00689141	Hematoxylin_163	MSB-01522-01-02_annotations_full.tsv	Breast Cancer	Invasive Breast Carcinoma	BRCA	1
MSB-01522-01-02	97	17353.6	0.00558962	Hematoxylin_164	MSB-01522-01-02_annotations_full.tsv	Breast Cancer	Invasive Breast Carcinoma	BRCA	1
MSB-01522-01-02	148	19856.2	0.0074536	Hematoxylin_165	MSB-01522-01-02_annotations_full.tsv	Breast Cancer	Invasive Breast Carcinoma	BRCA	1
MSB-01522-01-02	1189	190118	0.00625401	Hematoxylin_166	MSB-01522-01-02_annotations_full.tsv	Breast Cancer	Invasive Breast Carcinoma	BRCA	1
MSB-01522-01-02	147	17455.6	0.00842138	Hematoxylin_167	MSB-01522-01-02_annotations_full.tsv	Breast Cancer	Invasive Breast Carcinoma	BRCA	1
MSB-01522-01-02	639	96054.3	0.00665248	Hematoxylin_168	MSB-01522-01-02_annotations_full.tsv	Breast Cancer	Invasive Breast Carcinoma	BRCA	1
MSB-01522-01-02	102	14312.5	0.00712666	Hematoxylin_169	MSB-01522-01-02_annotations_full.tsv	Breast Cancer	Invasive Breast Carcinoma	BRCA	1
MSB-01522-01-02	123	16139.3	0.00762113	Hematoxylin_17	MSB-01522-01-02_annotations_full.tsv	Breast Cancer	Invasive Breast Carcinoma	BRCA	1
MSB-01522-01-02	215	32924.5	0.0065301	Hematoxylin_170	MSB-01522-01-02_annotations_full.tsv	Breast Cancer	Invasive Breast Carcinoma	BRCA	1
MSB-01522-01-02	538	79955.4	0.00672875	Hematoxylin_171	MSB-01522-01-02_annotations_full.tsv	Breast Cancer	Invasive Breast Carcinoma	BRCA	1
MSB-01522-01-02	91	15136.6	0.00601191	Hematoxylin_172	MSB-01522-01-02_annotations_full.tsv	Breast Cancer	Invasive Breast Carcinoma	BRCA	1
MSB-01522-01-02	326	60742.7	0.0053669	Hematoxylin_173	MSB-01522-01-02_annotations_full.tsv	Breast Cancer	Invasive Breast Carcinoma	BRCA	1
MSB-01522-01-02	200	25911.9	0.00771847	Hematoxylin_174	MSB-01522-01-02_annotations_full.tsv	Breast Cancer	Invasive Breast Carcinoma	BRCA	1
MSB-01522-01-02	116	17613.5	0.00658586	Hematoxylin_175	MSB-01522-01-02_annotations_full.tsv	Breast Cancer	Invasive Breast Carcinoma	BRCA	1
MSB-01522-01-02	73	14720.6	0.00495904	Hematoxylin_176	MSB-01522-01-02_annotations_full.tsv	Breast Cancer	Invasive Breast Carcinoma	BRCA	1
MSB-01522-01-02	177	26903	0.00657919	Hematoxylin_177	MSB-01522-01-02_annotations_full.tsv	Breast Cancer	Invasive Breast Carcinoma	BRCA	1
MSB-01522-01-02	125	16774.4	0.00745182	Hematoxylin_178	MSB-01522-01-02_annotations_full.tsv	Breast Cancer	Invasive Breast Carcinoma	BRCA	1
MSB-01522-01-02	138	21768.9	0.00633931	Hematoxylin_179	MSB-01522-01-02_annotations_full.tsv	Breast Cancer	Invasive Breast Carcinoma	BRCA	1
MSB-01522-01-02	390	41656.9	0.00936219	Hematoxylin_18	MSB-01522-01-02_annotations_full.tsv	Breast Cancer	Invasive Breast Carcinoma	BRCA	1
MSB-01522-01-02	258	33259.7	0.00775714	Hematoxylin_180	MSB-01522-01-02_annotations_full.tsv	Breast Cancer	Invasive Breast Carcinoma	BRCA	1
MSB-01522-01-02	237	34857	0.00679922	Hematoxylin_181	MSB-01522-01-02_annotations_full.tsv	Breast Cancer	Invasive Breast Carcinoma	BRCA	1
MSB-01522-01-02	110	13920.9	0.00790179	Hematoxylin_182	MSB-01522-01-02_annotations_full.tsv	Breast Cancer	Invasive Breast Carcinoma	BRCA	1
MSB-01522-01-02	154	27835.7	0.00553246	Hematoxylin_183	MSB-01522-01-02_annotations_full.tsv	Breast Cancer	Invasive Breast Carcinoma	BRCA	1
MSB-01522-01-02	65	17947.6	0.00362164	Hematoxylin_184	MSB-01522-01-02_annotations_full.tsv	Breast Cancer	Invasive Breast Carcinoma	BRCA	1
MSB-01522-01-02	671	152474	0.00440076	Hematoxylin_185	MSB-01522-01-02_annotations_full.tsv	Breast Cancer	Invasive Breast Carcinoma	BRCA	1
MSB-01522-01-02	122	18419.9	0.00662328	Hematoxylin_186	MSB-01522-01-02_annotations_full.tsv	Breast Cancer	Invasive Breast Carcinoma	BRCA	1
MSB-01522-01-02	90	13762.4	0.00653957	Hematoxylin_187	MSB-01522-01-02_annotations_full.tsv	Breast Cancer	Invasive Breast Carcinoma	BRCA	1
MSB-01522-01-02	99	13887.8	0.00712855	Hematoxylin_188	MSB-01522-01-02_annotations_full.tsv	Breast Cancer	Invasive Breast Carcinoma	BRCA	1
MSB-01522-01-02	145	21434.8	0.00676469	Hematoxylin_189	MSB-01522-01-02_annotations_full.tsv	Breast Cancer	Invasive Breast Carcinoma	BRCA	1
MSB-01522-01-02	255	38367.5	0.00664624	Hematoxylin_19	MSB-01522-01-02_annotations_full.tsv	Breast Cancer	Invasive Breast Carcinoma	BRCA	1
MSB-01522-01-02	113	15336.1	0.00736823	Hematoxylin_190	MSB-01522-01-02_annotations_full.tsv	Breast Cancer	Invasive Breast Carcinoma	BRCA	1
MSB-01522-01-02	200	28107.4	0.00711557	Hematoxylin_191	MSB-01522-01-02_annotations_full.tsv	Breast Cancer	Invasive Breast Carcinoma	BRCA	1
MSB-01522-01-02	173	27280.3	0.00634158	Hematoxylin_192	MSB-01522-01-02_annotations_full.tsv	Breast Cancer	Invasive Breast Carcinoma	BRCA	1
MSB-01522-01-02	104	13111.1	0.00793219	Hematoxylin_193	MSB-01522-01-02_annotations_full.tsv	Breast Cancer	Invasive Breast Carcinoma	BRCA	1
MSB-01522-01-02	207	35983.3	0.00575267	Hematoxylin_194	MSB-01522-01-02_annotations_full.tsv	Breast Cancer	Invasive Breast Carcinoma	BRCA	1
MSB-01522-01-02	719	111371	0.00645589	Hematoxylin_195	MSB-01522-01-02_annotations_full.tsv	Breast Cancer	Invasive Breast Carcinoma	BRCA	1
MSB-01522-01-02	321	42727.9	0.00751265	Hematoxylin_196	MSB-01522-01-02_annotations_full.tsv	Breast Cancer	Invasive Breast Carcinoma	BRCA	1
MSB-01522-01-02	120	14965.5	0.00801847	Hematoxylin_197	MSB-01522-01-02_annotations_full.tsv	Breast Cancer	Invasive Breast Carcinoma	BRCA	1
MSB-01522-01-02	1072	161131	0.00665299	Hematoxylin_198	MSB-01522-01-02_annotations_full.tsv	Breast Cancer	Invasive Breast Carcinoma	BRCA	1
MSB-01522-01-02	81	12286.9	0.00659241	Hematoxylin_199	MSB-01522-01-02_annotations_full.tsv	Breast Cancer	Invasive Breast Carcinoma	BRCA	1
MSB-01522-01-02	1525	233019	0.00654453	Hematoxylin_2	MSB-01522-01-02_annotations_full.tsv	Breast Cancer	Invasive Breast Carcinoma	BRCA	1
MSB-01522-01-02	142	16078.8	0.00883153	Hematoxylin_20	MSB-01522-01-02_annotations_full.tsv	Breast Cancer	Invasive Breast Carcinoma	BRCA	1
MSB-01522-01-02	247	35550.2	0.00694792	Hematoxylin_200	MSB-01522-01-02_annotations_full.tsv	Breast Cancer	Invasive Breast Carcinoma	BRCA	1
MSB-01522-01-02	155	34940	0.00443618	Hematoxylin_201	MSB-01522-01-02_annotations_full.tsv	Breast Cancer	Invasive Breast Carcinoma	BRCA	1
MSB-01522-01-02	129	15817.7	0.00815545	Hematoxylin_202	MSB-01522-01-02_annotations_full.tsv	Breast Cancer	Invasive Breast Carcinoma	BRCA	1
MSB-01522-01-02	275	50095.6	0.00548951	Hematoxylin_203	MSB-01522-01-02_annotations_full.tsv	Breast Cancer	Invasive Breast Carcinoma	BRCA	1
MSB-01522-01-02	98	15031.4	0.00651967	Hematoxylin_204	MSB-01522-01-02_annotations_full.tsv	Breast Cancer	Invasive Breast Carcinoma	BRCA	1
MSB-01522-01-02	71	13426.5	0.00528804	Hematoxylin_205	MSB-01522-01-02_annotations_full.tsv	Breast Cancer	Invasive Breast Carcinoma	BRCA	1
MSB-01522-01-02	102	13384.3	0.00762085	Hematoxylin_206	MSB-01522-01-02_annotations_full.tsv	Breast Cancer	Invasive Breast Carcinoma	BRCA	1
MSB-01522-01-02	94	14345.2	0.00655271	Hematoxylin_207	MSB-01522-01-02_annotations_full.tsv	Breast Cancer	Invasive Breast Carcinoma	BRCA	1
MSB-01522-01-02	199	30911.3	0.00643777	Hematoxylin_208	MSB-01522-01-02_annotations_full.tsv	Breast Cancer	Invasive Breast Carcinoma	BRCA	1
MSB-01522-01-02	64	18975.7	0.00337273	Hematoxylin_209	MSB-01522-01-02_annotations_full.tsv	Breast Cancer	Invasive Breast Carcinoma	BRCA	1
MSB-01522-01-02	209	21018.4	0.00994368	Hematoxylin_21	MSB-01522-01-02_annotations_full.tsv	Breast Cancer	Invasive Breast Carcinoma	BRCA	1
MSB-01522-01-02	110	13461.4	0.00817151	Hematoxylin_210	MSB-01522-01-02_annotations_full.tsv	Breast Cancer	Invasive Breast Carcinoma	BRCA	1
MSB-01522-01-02	109	14156.8	0.00769948	Hematoxylin_211	MSB-01522-01-02_annotations_full.tsv	Breast Cancer	Invasive Breast Carcinoma	BRCA	1
MSB-01522-01-02	32	11799.3	0.00271203	Hematoxylin_212	MSB-01522-01-02_annotations_full.tsv	Breast Cancer	Invasive Breast Carcinoma	BRCA	1
MSB-01522-01-02	105	15091.5	0.00695757	Hematoxylin_213	MSB-01522-01-02_annotations_full.tsv	Breast Cancer	Invasive Breast Carcinoma	BRCA	1
MSB-01522-01-02	97	13173.6	0.00736322	Hematoxylin_214	MSB-01522-01-02_annotations_full.tsv	Breast Cancer	Invasive Breast Carcinoma	BRCA	1
MSB-01522-01-02	969	134673	0.0071952	Hematoxylin_215	MSB-01522-01-02_annotations_full.tsv	Breast Cancer	Invasive Breast Carcinoma	BRCA	1
MSB-01522-01-02	97	13689.6	0.00708569	Hematoxylin_216	MSB-01522-01-02_annotations_full.tsv	Breast Cancer	Invasive Breast Carcinoma	BRCA	1
MSB-01522-01-02	35	13837.1	0.00252944	Hematoxylin_217	MSB-01522-01-02_annotations_full.tsv	Breast Cancer	Invasive Breast Carcinoma	BRCA	1
MSB-01522-01-02	105	18885.5	0.00555981	Hematoxylin_218	MSB-01522-01-02_annotations_full.tsv	Breast Cancer	Invasive Breast Carcinoma	BRCA	1
MSB-01522-01-02	115	15865	0.00724868	Hematoxylin_219	MSB-01522-01-02_annotations_full.tsv	Breast Cancer	Invasive Breast Carcinoma	BRCA	1
MSB-01522-01-02	117	13865.4	0.00843825	Hematoxylin_22	MSB-01522-01-02_annotations_full.tsv	Breast Cancer	Invasive Breast Carcinoma	BRCA	1
MSB-01522-01-02	130	17836.7	0.00728835	Hematoxylin_220	MSB-01522-01-02_annotations_full.tsv	Breast Cancer	Invasive Breast Carcinoma	BRCA	1
MSB-01522-01-02	61	13763.8	0.00443193	Hematoxylin_221	MSB-01522-01-02_annotations_full.tsv	Breast Cancer	Invasive Breast Carcinoma	BRCA	1
MSB-01522-01-02	115	21832.8	0.0052673	Hematoxylin_222	MSB-01522-01-02_annotations_full.tsv	Breast Cancer	Invasive Breast Carcinoma	BRCA	1
MSB-01522-01-02	116	15695.7	0.00739055	Hematoxylin_223	MSB-01522-01-02_annotations_full.tsv	Breast Cancer	Invasive Breast Carcinoma	BRCA	1
MSB-01522-01-02	108	15469.9	0.0069813	Hematoxylin_224	MSB-01522-01-02_annotations_full.tsv	Breast Cancer	Invasive Breast Carcinoma	BRCA	1
MSB-01522-01-02	113	15871.4	0.00711972	Hematoxylin_225	MSB-01522-01-02_annotations_full.tsv	Breast Cancer	Invasive Breast Carcinoma	BRCA	1
MSB-01522-01-02	92	13841.8	0.00664652	Hematoxylin_226	MSB-01522-01-02_annotations_full.tsv	Breast Cancer	Invasive Breast Carcinoma	BRCA	1
MSB-01522-01-02	356	82857.3	0.00429655	Hematoxylin_227	MSB-01522-01-02_annotations_full.tsv	Breast Cancer	Invasive Breast Carcinoma	BRCA	1
MSB-01522-01-02	159	23977	0.00663135	Hematoxylin_228	MSB-01522-01-02_annotations_full.tsv	Breast Cancer	Invasive Breast Carcinoma	BRCA	1
MSB-01522-01-02	114	16568.6	0.00688048	Hematoxylin_229	MSB-01522-01-02_annotations_full.tsv	Breast Cancer	Invasive Breast Carcinoma	BRCA	1
MSB-01522-01-02	85	13980.4	0.00607996	Hematoxylin_23	MSB-01522-01-02_annotations_full.tsv	Breast Cancer	Invasive Breast Carcinoma	BRCA	1
MSB-01522-01-02	539	77723.9	0.00693481	Hematoxylin_230	MSB-01522-01-02_annotations_full.tsv	Breast Cancer	Invasive Breast Carcinoma	BRCA	1
MSB-01522-01-02	433	71337.3	0.00606976	Hematoxylin_231	MSB-01522-01-02_annotations_full.tsv	Breast Cancer	Invasive Breast Carcinoma	BRCA	1
MSB-01522-01-02	188	30417.5	0.00618065	Hematoxylin_232	MSB-01522-01-02_annotations_full.tsv	Breast Cancer	Invasive Breast Carcinoma	BRCA	1
MSB-01522-01-02	85	16733.7	0.00507956	Hematoxylin_233	MSB-01522-01-02_annotations_full.tsv	Breast Cancer	Invasive Breast Carcinoma	BRCA	1
MSB-01522-01-02	136	19588	0.00694302	Hematoxylin_234	MSB-01522-01-02_annotations_full.tsv	Breast Cancer	Invasive Breast Carcinoma	BRCA	1
MSB-01522-01-02	89	16992.1	0.00523774	Hematoxylin_235	MSB-01522-01-02_annotations_full.tsv	Breast Cancer	Invasive Breast Carcinoma	BRCA	1
MSB-01522-01-02	128	15842.1	0.00807975	Hematoxylin_236	MSB-01522-01-02_annotations_full.tsv	Breast Cancer	Invasive Breast Carcinoma	BRCA	1
MSB-01522-01-02	3481	539093	0.00645714	Hematoxylin_237	MSB-01522-01-02_annotations_full.tsv	Breast Cancer	Invasive Breast Carcinoma	BRCA	1
MSB-01522-01-02	111	17602.3	0.00630599	Hematoxylin_238	MSB-01522-01-02_annotations_full.tsv	Breast Cancer	Invasive Breast Carcinoma	BRCA	1
MSB-01522-01-02	245	34488.5	0.00710382	Hematoxylin_239	MSB-01522-01-02_annotations_full.tsv	Breast Cancer	Invasive Breast Carcinoma	BRCA	1
MSB-01522-01-02	250	27779	0.00899959	Hematoxylin_24	MSB-01522-01-02_annotations_full.tsv	Breast Cancer	Invasive Breast Carcinoma	BRCA	1
MSB-01522-01-02	108	16444	0.00656773	Hematoxylin_240	MSB-01522-01-02_annotations_full.tsv	Breast Cancer	Invasive Breast Carcinoma	BRCA	1
MSB-01522-01-02	122	18710	0.00652059	Hematoxylin_241	MSB-01522-01-02_annotations_full.tsv	Breast Cancer	Invasive Breast Carcinoma	BRCA	1
MSB-01522-01-02	125	16798.9	0.00744095	Hematoxylin_242	MSB-01522-01-02_annotations_full.tsv	Breast Cancer	Invasive Breast Carcinoma	BRCA	1
MSB-01522-01-02	447	64920.6	0.00688534	Hematoxylin_243	MSB-01522-01-02_annotations_full.tsv	Breast Cancer	Invasive Breast Carcinoma	BRCA	1
MSB-01522-01-02	110	17493.4	0.00628809	Hematoxylin_244	MSB-01522-01-02_annotations_full.tsv	Breast Cancer	Invasive Breast Carcinoma	BRCA	1
MSB-01522-01-02	562	90338.7	0.00622103	Hematoxylin_245	MSB-01522-01-02_annotations_full.tsv	Breast Cancer	Invasive Breast Carcinoma	BRCA	1
MSB-01522-01-02	78	13528.8	0.0057655	Hematoxylin_246	MSB-01522-01-02_annotations_full.tsv	Breast Cancer	Invasive Breast Carcinoma	BRCA	1
MSB-01522-01-02	94	14011.8	0.00670862	Hematoxylin_247	MSB-01522-01-02_annotations_full.tsv	Breast Cancer	Invasive Breast Carcinoma	BRCA	1
MSB-01522-01-02	105	17777	0.00590651	Hematoxylin_248	MSB-01522-01-02_annotations_full.tsv	Breast Cancer	Invasive Breast Carcinoma	BRCA	1
MSB-01522-01-02	102	20602.5	0.00495086	Hematoxylin_249	MSB-01522-01-02_annotations_full.tsv	Breast Cancer	Invasive Breast Carcinoma	BRCA	1
MSB-01522-01-02	158	15050.5	0.010498	Hematoxylin_25	MSB-01522-01-02_annotations_full.tsv	Breast Cancer	Invasive Breast Carcinoma	BRCA	1
MSB-01522-01-02	72	15521.7	0.00463866	Hematoxylin_250	MSB-01522-01-02_annotations_full.tsv	Breast Cancer	Invasive Breast Carcinoma	BRCA	1
MSB-01522-01-02	170	21695.6	0.00783567	Hematoxylin_251	MSB-01522-01-02_annotations_full.tsv	Breast Cancer	Invasive Breast Carcinoma	BRCA	1
MSB-01522-01-02	61	12625.2	0.0048316	Hematoxylin_252	MSB-01522-01-02_annotations_full.tsv	Breast Cancer	Invasive Breast Carcinoma	BRCA	1
MSB-01522-01-02	212	33568.5	0.00631545	Hematoxylin_253	MSB-01522-01-02_annotations_full.tsv	Breast Cancer	Invasive Breast Carcinoma	BRCA	1
MSB-01522-01-02	211	29203.1	0.00722527	Hematoxylin_254	MSB-01522-01-02_annotations_full.tsv	Breast Cancer	Invasive Breast Carcinoma	BRCA	1
MSB-01522-01-02	93	13423.9	0.00692795	Hematoxylin_255	MSB-01522-01-02_annotations_full.tsv	Breast Cancer	Invasive Breast Carcinoma	BRCA	1
MSB-01522-01-02	108	13680.4	0.00789452	Hematoxylin_256	MSB-01522-01-02_annotations_full.tsv	Breast Cancer	Invasive Breast Carcinoma	BRCA	1
MSB-01522-01-02	272	41362.4	0.00657603	Hematoxylin_257	MSB-01522-01-02_annotations_full.tsv	Breast Cancer	Invasive Breast Carcinoma	BRCA	1
MSB-01522-01-02	462	62317.9	0.0074136	Hematoxylin_258	MSB-01522-01-02_annotations_full.tsv	Breast Cancer	Invasive Breast Carcinoma	BRCA	1
MSB-01522-01-02	183	25335.3	0.00722311	Hematoxylin_259	MSB-01522-01-02_annotations_full.tsv	Breast Cancer	Invasive Breast Carcinoma	BRCA	1
MSB-01522-01-02	418	48888.1	0.00855013	Hematoxylin_26	MSB-01522-01-02_annotations_full.tsv	Breast Cancer	Invasive Breast Carcinoma	BRCA	1
MSB-01522-01-02	177	19048.1	0.00929225	Hematoxylin_260	MSB-01522-01-02_annotations_full.tsv	Breast Cancer	Invasive Breast Carcinoma	BRCA	1
MSB-01522-01-02	324	49066.9	0.00660323	Hematoxylin_261	MSB-01522-01-02_annotations_full.tsv	Breast Cancer	Invasive Breast Carcinoma	BRCA	1
MSB-01522-01-02	76	15246.1	0.00498489	Hematoxylin_262	MSB-01522-01-02_annotations_full.tsv	Breast Cancer	Invasive Breast Carcinoma	BRCA	1
MSB-01522-01-02	137	14759.4	0.00928224	Hematoxylin_263	MSB-01522-01-02_annotations_full.tsv	Breast Cancer	Invasive Breast Carcinoma	BRCA	1
MSB-01522-01-02	1270	182154	0.00697212	Hematoxylin_264	MSB-01522-01-02_annotations_full.tsv	Breast Cancer	Invasive Breast Carcinoma	BRCA	1
MSB-01522-01-02	131	21130.3	0.00619962	Hematoxylin_265	MSB-01522-01-02_annotations_full.tsv	Breast Cancer	Invasive Breast Carcinoma	BRCA	1
MSB-01522-01-02	131	21961.9	0.00596486	Hematoxylin_266	MSB-01522-01-02_annotations_full.tsv	Breast Cancer	Invasive Breast Carcinoma	BRCA	1
MSB-01522-01-02	114	14627.4	0.0077936	Hematoxylin_267	MSB-01522-01-02_annotations_full.tsv	Breast Cancer	Invasive Breast Carcinoma	BRCA	1
MSB-01522-01-02	134	17008.9	0.00787824	Hematoxylin_268	MSB-01522-01-02_annotations_full.tsv	Breast Cancer	Invasive Breast Carcinoma	BRCA	1
MSB-01522-01-02	207	33274.4	0.006221	Hematoxylin_269	MSB-01522-01-02_annotations_full.tsv	Breast Cancer	Invasive Breast Carcinoma	BRCA	1
MSB-01522-01-02	896	112947	0.00793295	Hematoxylin_27	MSB-01522-01-02_annotations_full.tsv	Breast Cancer	Invasive Breast Carcinoma	BRCA	1
MSB-01522-01-02	138	31155.6	0.00442939	Hematoxylin_270	MSB-01522-01-02_annotations_full.tsv	Breast Cancer	Invasive Breast Carcinoma	BRCA	1
MSB-01522-01-02	117	18490.6	0.00632753	Hematoxylin_271	MSB-01522-01-02_annotations_full.tsv	Breast Cancer	Invasive Breast Carcinoma	BRCA	1
MSB-01522-01-02	131	17415	0.00752226	Hematoxylin_272	MSB-01522-01-02_annotations_full.tsv	Breast Cancer	Invasive Breast Carcinoma	BRCA	1
MSB-01522-01-02	363	139238	0.00260704	Hematoxylin_273	MSB-01522-01-02_annotations_full.tsv	Breast Cancer	Invasive Breast Carcinoma	BRCA	1
MSB-01522-01-02	235	148238	0.00158529	Hematoxylin_274	MSB-01522-01-02_annotations_full.tsv	Breast Cancer	Invasive Breast Carcinoma	BRCA	1
MSB-01522-01-02	1695	370118	0.00457962	Hematoxylin_275	MSB-01522-01-02_annotations_full.tsv	Breast Cancer	Invasive Breast Carcinoma	BRCA	1
MSB-01522-01-02	181	27113.3	0.00667569	Hematoxylin_276	MSB-01522-01-02_annotations_full.tsv	Breast Cancer	Invasive Breast Carcinoma	BRCA	1
MSB-01522-01-02	55	17450.4	0.00315179	Hematoxylin_277	MSB-01522-01-02_annotations_full.tsv	Breast Cancer	Invasive Breast Carcinoma	BRCA	1
MSB-01522-01-02	111	15765.3	0.00704078	Hematoxylin_278	MSB-01522-01-02_annotations_full.tsv	Breast Cancer	Invasive Breast Carcinoma	BRCA	1
MSB-01522-01-02	77	14369.5	0.00535858	Hematoxylin_279	MSB-01522-01-02_annotations_full.tsv	Breast Cancer	Invasive Breast Carcinoma	BRCA	1
MSB-01522-01-02	136	17808.8	0.00763669	Hematoxylin_28	MSB-01522-01-02_annotations_full.tsv	Breast Cancer	Invasive Breast Carcinoma	BRCA	1
MSB-01522-01-02	83	24153.7	0.00343633	Hematoxylin_280	MSB-01522-01-02_annotations_full.tsv	Breast Cancer	Invasive Breast Carcinoma	BRCA	1
MSB-01522-01-02	124	13493.7	0.00918947	Hematoxylin_281	MSB-01522-01-02_annotations_full.tsv	Breast Cancer	Invasive Breast Carcinoma	BRCA	1
MSB-01522-01-02	205	32996.1	0.00621285	Hematoxylin_282	MSB-01522-01-02_annotations_full.tsv	Breast Cancer	Invasive Breast Carcinoma	BRCA	1
MSB-01522-01-02	54	13806.1	0.0039113	Hematoxylin_283	MSB-01522-01-02_annotations_full.tsv	Breast Cancer	Invasive Breast Carcinoma	BRCA	1
MSB-01522-01-02	64	16238.9	0.00394114	Hematoxylin_284	MSB-01522-01-02_annotations_full.tsv	Breast Cancer	Invasive Breast Carcinoma	BRCA	1
MSB-01522-01-02	107	15353.8	0.00696895	Hematoxylin_285	MSB-01522-01-02_annotations_full.tsv	Breast Cancer	Invasive Breast Carcinoma	BRCA	1
MSB-01522-01-02	132	28323.3	0.00466047	Hematoxylin_286	MSB-01522-01-02_annotations_full.tsv	Breast Cancer	Invasive Breast Carcinoma	BRCA	1
MSB-01522-01-02	97	15137.7	0.00640782	Hematoxylin_287	MSB-01522-01-02_annotations_full.tsv	Breast Cancer	Invasive Breast Carcinoma	BRCA	1
MSB-01522-01-02	71	12520	0.00567092	Hematoxylin_288	MSB-01522-01-02_annotations_full.tsv	Breast Cancer	Invasive Breast Carcinoma	BRCA	1
MSB-01522-01-02	87	13618	0.00638861	Hematoxylin_289	MSB-01522-01-02_annotations_full.tsv	Breast Cancer	Invasive Breast Carcinoma	BRCA	1
MSB-01522-01-02	155	16203.8	0.00956564	Hematoxylin_29	MSB-01522-01-02_annotations_full.tsv	Breast Cancer	Invasive Breast Carcinoma	BRCA	1
MSB-01522-01-02	315	46456.2	0.00678058	Hematoxylin_290	MSB-01522-01-02_annotations_full.tsv	Breast Cancer	Invasive Breast Carcinoma	BRCA	1
MSB-01522-01-02	62	14082.7	0.00440256	Hematoxylin_291	MSB-01522-01-02_annotations_full.tsv	Breast Cancer	Invasive Breast Carcinoma	BRCA	1
MSB-01522-01-02	41	19025.6	0.002155	Hematoxylin_292	MSB-01522-01-02_annotations_full.tsv	Breast Cancer	Invasive Breast Carcinoma	BRCA	1
MSB-01522-01-02	185	26815.1	0.00689911	Hematoxylin_293	MSB-01522-01-02_annotations_full.tsv	Breast Cancer	Invasive Breast Carcinoma	BRCA	1
MSB-01522-01-02	906	113404	0.00798911	Hematoxylin_294	MSB-01522-01-02_annotations_full.tsv	Breast Cancer	Invasive Breast Carcinoma	BRCA	1
MSB-01522-01-02	237	34698.2	0.00683032	Hematoxylin_295	MSB-01522-01-02_annotations_full.tsv	Breast Cancer	Invasive Breast Carcinoma	BRCA	1
MSB-01522-01-02	240	34588.7	0.00693869	Hematoxylin_296	MSB-01522-01-02_annotations_full.tsv	Breast Cancer	Invasive Breast Carcinoma	BRCA	1
MSB-01522-01-02	266	40122	0.00662978	Hematoxylin_297	MSB-01522-01-02_annotations_full.tsv	Breast Cancer	Invasive Breast Carcinoma	BRCA	1
MSB-01522-01-02	64	13126.9	0.00487548	Hematoxylin_298	MSB-01522-01-02_annotations_full.tsv	Breast Cancer	Invasive Breast Carcinoma	BRCA	1
MSB-01522-01-02	1407227	1.82732e+08	0.00770106	Hematoxylin_299	MSB-01522-01-02_annotations_full.tsv	Breast Cancer	Invasive Breast Carcinoma	BRCA	1
MSB-01522-01-02	133	22606	0.0058834	Hematoxylin_3	MSB-01522-01-02_annotations_full.tsv	Breast Cancer	Invasive Breast Carcinoma	BRCA	1
MSB-01522-01-02	112	13903	0.00805582	Hematoxylin_30	MSB-01522-01-02_annotations_full.tsv	Breast Cancer	Invasive Breast Carcinoma	BRCA	1
MSB-01522-01-02	150	20811.2	0.00720767	Hematoxylin_300	MSB-01522-01-02_annotations_full.tsv	Breast Cancer	Invasive Breast Carcinoma	BRCA	1
MSB-01522-01-02	315	45252.3	0.00696097	Hematoxylin_301	MSB-01522-01-02_annotations_full.tsv	Breast Cancer	Invasive Breast Carcinoma	BRCA	1
MSB-01522-01-02	99	14057.3	0.0070426	Hematoxylin_302	MSB-01522-01-02_annotations_full.tsv	Breast Cancer	Invasive Breast Carcinoma	BRCA	1
MSB-01522-01-02	120	17996.7	0.0066679	Hematoxylin_303	MSB-01522-01-02_annotations_full.tsv	Breast Cancer	Invasive Breast Carcinoma	BRCA	1
MSB-01522-01-02	110	13670.7	0.00804642	Hematoxylin_304	MSB-01522-01-02_annotations_full.tsv	Breast Cancer	Invasive Breast Carcinoma	BRCA	1
MSB-01522-01-02	805	99298.2	0.00810689	Hematoxylin_305	MSB-01522-01-02_annotations_full.tsv	Breast Cancer	Invasive Breast Carcinoma	BRCA	1
MSB-01522-01-02	203	34522.2	0.00588027	Hematoxylin_306	MSB-01522-01-02_annotations_full.tsv	Breast Cancer	Invasive Breast Carcinoma	BRCA	1
MSB-01522-01-02	80	15569.7	0.00513817	Hematoxylin_307	MSB-01522-01-02_annotations_full.tsv	Breast Cancer	Invasive Breast Carcinoma	BRCA	1
MSB-01522-01-02	60	13468.1	0.00445497	Hematoxylin_308	MSB-01522-01-02_annotations_full.tsv	Breast Cancer	Invasive Breast Carcinoma	BRCA	1
MSB-01522-01-02	91	15857.3	0.00573869	Hematoxylin_309	MSB-01522-01-02_annotations_full.tsv	Breast Cancer	Invasive Breast Carcinoma	BRCA	1
MSB-01522-01-02	143	15282.2	0.00935732	Hematoxylin_31	MSB-01522-01-02_annotations_full.tsv	Breast Cancer	Invasive Breast Carcinoma	BRCA	1
MSB-01522-01-02	132	16977.1	0.0077752	Hematoxylin_310	MSB-01522-01-02_annotations_full.tsv	Breast Cancer	Invasive Breast Carcinoma	BRCA	1
MSB-01522-01-02	78	16824	0.00463622	Hematoxylin_311	MSB-01522-01-02_annotations_full.tsv	Breast Cancer	Invasive Breast Carcinoma	BRCA	1
MSB-01522-01-02	227	36288.3	0.00625546	Hematoxylin_312	MSB-01522-01-02_annotations_full.tsv	Breast Cancer	Invasive Breast Carcinoma	BRCA	1
MSB-01522-01-02	50	18200.6	0.00274716	Hematoxylin_313	MSB-01522-01-02_annotations_full.tsv	Breast Cancer	Invasive Breast Carcinoma	BRCA	1
MSB-01522-01-02	177	29545.3	0.00599079	Hematoxylin_314	MSB-01522-01-02_annotations_full.tsv	Breast Cancer	Invasive Breast Carcinoma	BRCA	1
MSB-01522-01-02	143	20692.5	0.00691071	Hematoxylin_315	MSB-01522-01-02_annotations_full.tsv	Breast Cancer	Invasive Breast Carcinoma	BRCA	1
MSB-01522-01-02	153	17933.9	0.00853133	Hematoxylin_316	MSB-01522-01-02_annotations_full.tsv	Breast Cancer	Invasive Breast Carcinoma	BRCA	1
MSB-01522-01-02	127	19073.5	0.00665845	Hematoxylin_317	MSB-01522-01-02_annotations_full.tsv	Breast Cancer	Invasive Breast Carcinoma	BRCA	1
MSB-01522-01-02	151	20276.7	0.00744696	Hematoxylin_318	MSB-01522-01-02_annotations_full.tsv	Breast Cancer	Invasive Breast Carcinoma	BRCA	1
MSB-01522-01-02	160	21885	0.00731093	Hematoxylin_319	MSB-01522-01-02_annotations_full.tsv	Breast Cancer	Invasive Breast Carcinoma	BRCA	1
MSB-01522-01-02	482	57653.9	0.00836023	Hematoxylin_32	MSB-01522-01-02_annotations_full.tsv	Breast Cancer	Invasive Breast Carcinoma	BRCA	1
MSB-01522-01-02	184	24963.3	0.00737082	Hematoxylin_320	MSB-01522-01-02_annotations_full.tsv	Breast Cancer	Invasive Breast Carcinoma	BRCA	1
MSB-01522-01-02	79	16359.3	0.00482905	Hematoxylin_321	MSB-01522-01-02_annotations_full.tsv	Breast Cancer	Invasive Breast Carcinoma	BRCA	1
MSB-01522-01-02	120	15280.2	0.00785327	Hematoxylin_322	MSB-01522-01-02_annotations_full.tsv	Breast Cancer	Invasive Breast Carcinoma	BRCA	1
MSB-01522-01-02	147	20315.8	0.00723575	Hematoxylin_323	MSB-01522-01-02_annotations_full.tsv	Breast Cancer	Invasive Breast Carcinoma	BRCA	1
MSB-01522-01-02	118	15048.1	0.00784153	Hematoxylin_324	MSB-01522-01-02_annotations_full.tsv	Breast Cancer	Invasive Breast Carcinoma	BRCA	1
MSB-01522-01-02	86	18436.9	0.00466456	Hematoxylin_325	MSB-01522-01-02_annotations_full.tsv	Breast Cancer	Invasive Breast Carcinoma	BRCA	1
MSB-01522-01-02	104	14175.2	0.00733674	Hematoxylin_326	MSB-01522-01-02_annotations_full.tsv	Breast Cancer	Invasive Breast Carcinoma	BRCA	1
MSB-01522-01-02	145	20024	0.00724132	Hematoxylin_327	MSB-01522-01-02_annotations_full.tsv	Breast Cancer	Invasive Breast Carcinoma	BRCA	1
MSB-01522-01-02	92	14744.3	0.00623968	Hematoxylin_328	MSB-01522-01-02_annotations_full.tsv	Breast Cancer	Invasive Breast Carcinoma	BRCA	1
MSB-01522-01-02	125	17194.7	0.00726967	Hematoxylin_329	MSB-01522-01-02_annotations_full.tsv	Breast Cancer	Invasive Breast Carcinoma	BRCA	1
MSB-01522-01-02	386	41709.2	0.00925456	Hematoxylin_33	MSB-01522-01-02_annotations_full.tsv	Breast Cancer	Invasive Breast Carcinoma	BRCA	1
MSB-01522-01-02	133	19261.2	0.00690508	Hematoxylin_330	MSB-01522-01-02_annotations_full.tsv	Breast Cancer	Invasive Breast Carcinoma	BRCA	1
MSB-01522-01-02	174	22766.1	0.00764294	Hematoxylin_331	MSB-01522-01-02_annotations_full.tsv	Breast Cancer	Invasive Breast Carcinoma	BRCA	1
MSB-01522-01-02	152	25671.3	0.00592101	Hematoxylin_332	MSB-01522-01-02_annotations_full.tsv	Breast Cancer	Invasive Breast Carcinoma	BRCA	1
MSB-01522-01-02	54	14913.5	0.00362088	Hematoxylin_333	MSB-01522-01-02_annotations_full.tsv	Breast Cancer	Invasive Breast Carcinoma	BRCA	1
MSB-01522-01-02	89	14012.7	0.00635136	Hematoxylin_334	MSB-01522-01-02_annotations_full.tsv	Breast Cancer	Invasive Breast Carcinoma	BRCA	1
MSB-01522-01-02	85	14724	0.0057729	Hematoxylin_335	MSB-01522-01-02_annotations_full.tsv	Breast Cancer	Invasive Breast Carcinoma	BRCA	1
MSB-01522-01-02	157	19943.1	0.00787241	Hematoxylin_336	MSB-01522-01-02_annotations_full.tsv	Breast Cancer	Invasive Breast Carcinoma	BRCA	1
MSB-01522-01-02	989	150930	0.00655269	Hematoxylin_337	MSB-01522-01-02_annotations_full.tsv	Breast Cancer	Invasive Breast Carcinoma	BRCA	1
MSB-01522-01-02	255	47021.8	0.00542302	Hematoxylin_338	MSB-01522-01-02_annotations_full.tsv	Breast Cancer	Invasive Breast Carcinoma	BRCA	1
MSB-01522-01-02	86	18333.6	0.00469084	Hematoxylin_339	MSB-01522-01-02_annotations_full.tsv	Breast Cancer	Invasive Breast Carcinoma	BRCA	1
MSB-01522-01-02	1	19547.1	5.11585e-05	Hematoxylin_34	MSB-01522-01-02_annotations_full.tsv	Breast Cancer	Invasive Breast Carcinoma	BRCA	1
MSB-01522-01-02	120	14381.8	0.0083439	Hematoxylin_340	MSB-01522-01-02_annotations_full.tsv	Breast Cancer	Invasive Breast Carcinoma	BRCA	1
MSB-01522-01-02	3818	513543	0.00743462	Hematoxylin_341	MSB-01522-01-02_annotations_full.tsv	Breast Cancer	Invasive Breast Carcinoma	BRCA	1
MSB-01522-01-02	144	25473.6	0.00565292	Hematoxylin_342	MSB-01522-01-02_annotations_full.tsv	Breast Cancer	Invasive Breast Carcinoma	BRCA	1
MSB-01522-01-02	89	16191.2	0.00549681	Hematoxylin_343	MSB-01522-01-02_annotations_full.tsv	Breast Cancer	Invasive Breast Carcinoma	BRCA	1
MSB-01522-01-02	986	246135	0.00400593	Hematoxylin_344	MSB-01522-01-02_annotations_full.tsv	Breast Cancer	Invasive Breast Carcinoma	BRCA	1
MSB-01522-01-02	789	103992	0.00758713	Hematoxylin_345	MSB-01522-01-02_annotations_full.tsv	Breast Cancer	Invasive Breast Carcinoma	BRCA	1
MSB-01522-01-02	72	13949.1	0.00516163	Hematoxylin_346	MSB-01522-01-02_annotations_full.tsv	Breast Cancer	Invasive Breast Carcinoma	BRCA	1
MSB-01522-01-02	91	15084.3	0.00603277	Hematoxylin_347	MSB-01522-01-02_annotations_full.tsv	Breast Cancer	Invasive Breast Carcinoma	BRCA	1
MSB-01522-01-02	47	14383.9	0.00326753	Hematoxylin_348	MSB-01522-01-02_annotations_full.tsv	Breast Cancer	Invasive Breast Carcinoma	BRCA	1
MSB-01522-01-02	170	38200.5	0.00445021	Hematoxylin_349	MSB-01522-01-02_annotations_full.tsv	Breast Cancer	Invasive Breast Carcinoma	BRCA	1
MSB-01522-01-02	271	34694.1	0.00781113	Hematoxylin_35	MSB-01522-01-02_annotations_full.tsv	Breast Cancer	Invasive Breast Carcinoma	BRCA	1
MSB-01522-01-02	108	18601.3	0.00580604	Hematoxylin_350	MSB-01522-01-02_annotations_full.tsv	Breast Cancer	Invasive Breast Carcinoma	BRCA	1
MSB-01522-01-02	293	65691.1	0.00446027	Hematoxylin_351	MSB-01522-01-02_annotations_full.tsv	Breast Cancer	Invasive Breast Carcinoma	BRCA	1
MSB-01522-01-02	60	12751.4	0.00470537	Hematoxylin_352	MSB-01522-01-02_annotations_full.tsv	Breast Cancer	Invasive Breast Carcinoma	BRCA	1
MSB-01522-01-02	146	24555.2	0.00594579	Hematoxylin_353	MSB-01522-01-02_annotations_full.tsv	Breast Cancer	Invasive Breast Carcinoma	BRCA	1
MSB-01522-01-02	593	108376	0.00547171	Hematoxylin_354	MSB-01522-01-02_annotations_full.tsv	Breast Cancer	Invasive Breast Carcinoma	BRCA	1
MSB-01522-01-02	963	99923.9	0.00963733	Hematoxylin_355	MSB-01522-01-02_annotations_full.tsv	Breast Cancer	Invasive Breast Carcinoma	BRCA	1
MSB-01522-01-02	86	13355.2	0.00643942	Hematoxylin_356	MSB-01522-01-02_annotations_full.tsv	Breast Cancer	Invasive Breast Carcinoma	BRCA	1
MSB-01522-01-02	148	27155.2	0.00545016	Hematoxylin_357	MSB-01522-01-02_annotations_full.tsv	Breast Cancer	Invasive Breast Carcinoma	BRCA	1
MSB-01522-01-02	135	19202.3	0.00703041	Hematoxylin_358	MSB-01522-01-02_annotations_full.tsv	Breast Cancer	Invasive Breast Carcinoma	BRCA	1
MSB-01522-01-02	97	18767.3	0.00516857	Hematoxylin_359	MSB-01522-01-02_annotations_full.tsv	Breast Cancer	Invasive Breast Carcinoma	BRCA	1
MSB-01522-01-02	203	24082.7	0.00842928	Hematoxylin_36	MSB-01522-01-02_annotations_full.tsv	Breast Cancer	Invasive Breast Carcinoma	BRCA	1
MSB-01522-01-02	100	14794.2	0.00675942	Hematoxylin_360	MSB-01522-01-02_annotations_full.tsv	Breast Cancer	Invasive Breast Carcinoma	BRCA	1
MSB-01522-01-02	49	12092.6	0.00405208	Hematoxylin_361	MSB-01522-01-02_annotations_full.tsv	Breast Cancer	Invasive Breast Carcinoma	BRCA	1
MSB-01522-01-02	812	157687	0.00514945	Hematoxylin_362	MSB-01522-01-02_annotations_full.tsv	Breast Cancer	Invasive Breast Carcinoma	BRCA	1
MSB-01522-01-02	71	13766.6	0.00515742	Hematoxylin_363	MSB-01522-01-02_annotations_full.tsv	Breast Cancer	Invasive Breast Carcinoma	BRCA	1
MSB-01522-01-02	217	28633.7	0.00757849	Hematoxylin_364	MSB-01522-01-02_annotations_full.tsv	Breast Cancer	Invasive Breast Carcinoma	BRCA	1
MSB-01522-01-02	307	49267.5	0.00623129	Hematoxylin_365	MSB-01522-01-02_annotations_full.tsv	Breast Cancer	Invasive Breast Carcinoma	BRCA	1
MSB-01522-01-02	88	15477.9	0.00568554	Hematoxylin_366	MSB-01522-01-02_annotations_full.tsv	Breast Cancer	Invasive Breast Carcinoma	BRCA	1
MSB-01522-01-02	396	49439.8	0.00800975	Hematoxylin_367	MSB-01522-01-02_annotations_full.tsv	Breast Cancer	Invasive Breast Carcinoma	BRCA	1
MSB-01522-01-02	260	35912.9	0.00723973	Hematoxylin_368	MSB-01522-01-02_annotations_full.tsv	Breast Cancer	Invasive Breast Carcinoma	BRCA	1
MSB-01522-01-02	355	70681.6	0.00502252	Hematoxylin_369	MSB-01522-01-02_annotations_full.tsv	Breast Cancer	Invasive Breast Carcinoma	BRCA	1
MSB-01522-01-02	124	16389.2	0.00756596	Hematoxylin_37	MSB-01522-01-02_annotations_full.tsv	Breast Cancer	Invasive Breast Carcinoma	BRCA	1
MSB-01522-01-02	52	12254	0.00424351	Hematoxylin_370	MSB-01522-01-02_annotations_full.tsv	Breast Cancer	Invasive Breast Carcinoma	BRCA	1
MSB-01522-01-02	132	27608.1	0.00478121	Hematoxylin_371	MSB-01522-01-02_annotations_full.tsv	Breast Cancer	Invasive Breast Carcinoma	BRCA	1
MSB-01522-01-02	95	19804.2	0.00479696	Hematoxylin_372	MSB-01522-01-02_annotations_full.tsv	Breast Cancer	Invasive Breast Carcinoma	BRCA	1
MSB-01522-01-02	255	55834.6	0.00456706	Hematoxylin_373	MSB-01522-01-02_annotations_full.tsv	Breast Cancer	Invasive Breast Carcinoma	BRCA	1
MSB-01522-01-02	84	17830.3	0.00471109	Hematoxylin_374	MSB-01522-01-02_annotations_full.tsv	Breast Cancer	Invasive Breast Carcinoma	BRCA	1
MSB-01522-01-02	67	13355.5	0.00501667	Hematoxylin_375	MSB-01522-01-02_annotations_full.tsv	Breast Cancer	Invasive Breast Carcinoma	BRCA	1
MSB-01522-01-02	212	26170.4	0.00810077	Hematoxylin_376	MSB-01522-01-02_annotations_full.tsv	Breast Cancer	Invasive Breast Carcinoma	BRCA	1
MSB-01522-01-02	79	13276.9	0.00595018	Hematoxylin_377	MSB-01522-01-02_annotations_full.tsv	Breast Cancer	Invasive Breast Carcinoma	BRCA	1
MSB-01522-01-02	117	19785.6	0.00591339	Hematoxylin_378	MSB-01522-01-02_annotations_full.tsv	Breast Cancer	Invasive Breast Carcinoma	BRCA	1
MSB-01522-01-02	86	15653.7	0.00549391	Hematoxylin_379	MSB-01522-01-02_annotations_full.tsv	Breast Cancer	Invasive Breast Carcinoma	BRCA	1
MSB-01522-01-02	79	14662.9	0.00538774	Hematoxylin_38	MSB-01522-01-02_annotations_full.tsv	Breast Cancer	Invasive Breast Carcinoma	BRCA	1
MSB-01522-01-02	430	79254.8	0.00542554	Hematoxylin_380	MSB-01522-01-02_annotations_full.tsv	Breast Cancer	Invasive Breast Carcinoma	BRCA	1
MSB-01522-01-02	74	14354.8	0.00515508	Hematoxylin_381	MSB-01522-01-02_annotations_full.tsv	Breast Cancer	Invasive Breast Carcinoma	BRCA	1
MSB-01522-01-02	90	25502.3	0.0035291	Hematoxylin_382	MSB-01522-01-02_annotations_full.tsv	Breast Cancer	Invasive Breast Carcinoma	BRCA	1
MSB-01522-01-02	43	18249	0.00235629	Hematoxylin_383	MSB-01522-01-02_annotations_full.tsv	Breast Cancer	Invasive Breast Carcinoma	BRCA	1
MSB-01522-01-02	102	17233.6	0.00591868	Hematoxylin_384	MSB-01522-01-02_annotations_full.tsv	Breast Cancer	Invasive Breast Carcinoma	BRCA	1
MSB-01522-01-02	100	25248.5	0.00396064	Hematoxylin_385	MSB-01522-01-02_annotations_full.tsv	Breast Cancer	Invasive Breast Carcinoma	BRCA	1
MSB-01522-01-02	95	19096.8	0.00497464	Hematoxylin_386	MSB-01522-01-02_annotations_full.tsv	Breast Cancer	Invasive Breast Carcinoma	BRCA	1
MSB-01522-01-02	103	15577.3	0.0066122	Hematoxylin_387	MSB-01522-01-02_annotations_full.tsv	Breast Cancer	Invasive Breast Carcinoma	BRCA	1
MSB-01522-01-02	101	15705.8	0.00643073	Hematoxylin_388	MSB-01522-01-02_annotations_full.tsv	Breast Cancer	Invasive Breast Carcinoma	BRCA	1
MSB-01522-01-02	104	14770.6	0.00704103	Hematoxylin_389	MSB-01522-01-02_annotations_full.tsv	Breast Cancer	Invasive Breast Carcinoma	BRCA	1
MSB-01522-01-02	481	54912.2	0.00875943	Hematoxylin_39	MSB-01522-01-02_annotations_full.tsv	Breast Cancer	Invasive Breast Carcinoma	BRCA	1
MSB-01522-01-02	152	27006.3	0.00562831	Hematoxylin_390	MSB-01522-01-02_annotations_full.tsv	Breast Cancer	Invasive Breast Carcinoma	BRCA	1
MSB-01522-01-02	139	37931.5	0.0036645	Hematoxylin_391	MSB-01522-01-02_annotations_full.tsv	Breast Cancer	Invasive Breast Carcinoma	BRCA	1
MSB-01522-01-02	162	37861.5	0.00427875	Hematoxylin_392	MSB-01522-01-02_annotations_full.tsv	Breast Cancer	Invasive Breast Carcinoma	BRCA	1
MSB-01522-01-02	102	16662.8	0.00612142	Hematoxylin_393	MSB-01522-01-02_annotations_full.tsv	Breast Cancer	Invasive Breast Carcinoma	BRCA	1
MSB-01522-01-02	289	58689	0.00492427	Hematoxylin_394	MSB-01522-01-02_annotations_full.tsv	Breast Cancer	Invasive Breast Carcinoma	BRCA	1
MSB-01522-01-02	210	29636.2	0.00708592	Hematoxylin_395	MSB-01522-01-02_annotations_full.tsv	Breast Cancer	Invasive Breast Carcinoma	BRCA	1
MSB-01522-01-02	169	25449.4	0.00664062	Hematoxylin_396	MSB-01522-01-02_annotations_full.tsv	Breast Cancer	Invasive Breast Carcinoma	BRCA	1
MSB-01522-01-02	141	22368.8	0.00630341	Hematoxylin_397	MSB-01522-01-02_annotations_full.tsv	Breast Cancer	Invasive Breast Carcinoma	BRCA	1
MSB-01522-01-02	154	23875.2	0.00645021	Hematoxylin_398	MSB-01522-01-02_annotations_full.tsv	Breast Cancer	Invasive Breast Carcinoma	BRCA	1
MSB-01522-01-02	75	13733.8	0.00546097	Hematoxylin_399	MSB-01522-01-02_annotations_full.tsv	Breast Cancer	Invasive Breast Carcinoma	BRCA	1
MSB-01522-01-02	3166	429649	0.0073688	Hematoxylin_4	MSB-01522-01-02_annotations_full.tsv	Breast Cancer	Invasive Breast Carcinoma	BRCA	1
MSB-01522-01-02	426	61113.5	0.00697064	Hematoxylin_40	MSB-01522-01-02_annotations_full.tsv	Breast Cancer	Invasive Breast Carcinoma	BRCA	1
MSB-01522-01-02	125	18394.7	0.00679543	Hematoxylin_400	MSB-01522-01-02_annotations_full.tsv	Breast Cancer	Invasive Breast Carcinoma	BRCA	1
MSB-01522-01-02	67	16437.9	0.00407595	Hematoxylin_401	MSB-01522-01-02_annotations_full.tsv	Breast Cancer	Invasive Breast Carcinoma	BRCA	1
MSB-01522-01-02	291	58873.7	0.00494279	Hematoxylin_402	MSB-01522-01-02_annotations_full.tsv	Breast Cancer	Invasive Breast Carcinoma	BRCA	1
MSB-01522-01-02	144	26669	0.00539953	Hematoxylin_403	MSB-01522-01-02_annotations_full.tsv	Breast Cancer	Invasive Breast Carcinoma	BRCA	1
MSB-01522-01-02	66	14820.9	0.00445316	Hematoxylin_404	MSB-01522-01-02_annotations_full.tsv	Breast Cancer	Invasive Breast Carcinoma	BRCA	1
MSB-01522-01-02	129	22178.7	0.0058164	Hematoxylin_405	MSB-01522-01-02_annotations_full.tsv	Breast Cancer	Invasive Breast Carcinoma	BRCA	1
MSB-01522-01-02	66	13698.1	0.00481819	Hematoxylin_406	MSB-01522-01-02_annotations_full.tsv	Breast Cancer	Invasive Breast Carcinoma	BRCA	1
MSB-01522-01-02	74	13063.2	0.00566477	Hematoxylin_407	MSB-01522-01-02_annotations_full.tsv	Breast Cancer	Invasive Breast Carcinoma	BRCA	1
MSB-01522-01-02	231	43874.6	0.005265	Hematoxylin_408	MSB-01522-01-02_annotations_full.tsv	Breast Cancer	Invasive Breast Carcinoma	BRCA	1
MSB-01522-01-02	109	17061.7	0.00638859	Hematoxylin_409	MSB-01522-01-02_annotations_full.tsv	Breast Cancer	Invasive Breast Carcinoma	BRCA	1
MSB-01522-01-02	142	19202	0.00739507	Hematoxylin_41	MSB-01522-01-02_annotations_full.tsv	Breast Cancer	Invasive Breast Carcinoma	BRCA	1
MSB-01522-01-02	139	25302.2	0.0054936	Hematoxylin_410	MSB-01522-01-02_annotations_full.tsv	Breast Cancer	Invasive Breast Carcinoma	BRCA	1
MSB-01522-01-02	106	19022.9	0.00557223	Hematoxylin_411	MSB-01522-01-02_annotations_full.tsv	Breast Cancer	Invasive Breast Carcinoma	BRCA	1
MSB-01522-01-02	82	14728.2	0.00556753	Hematoxylin_412	MSB-01522-01-02_annotations_full.tsv	Breast Cancer	Invasive Breast Carcinoma	BRCA	1
MSB-01522-01-02	141	21804.2	0.00646665	Hematoxylin_413	MSB-01522-01-02_annotations_full.tsv	Breast Cancer	Invasive Breast Carcinoma	BRCA	1
MSB-01522-01-02	625	98843.3	0.00632314	Hematoxylin_414	MSB-01522-01-02_annotations_full.tsv	Breast Cancer	Invasive Breast Carcinoma	BRCA	1
MSB-01522-01-02	80	13333	0.00600016	Hematoxylin_415	MSB-01522-01-02_annotations_full.tsv	Breast Cancer	Invasive Breast Carcinoma	BRCA	1
MSB-01522-01-02	143	25096	0.00569811	Hematoxylin_416	MSB-01522-01-02_annotations_full.tsv	Breast Cancer	Invasive Breast Carcinoma	BRCA	1
MSB-01522-01-02	82	16406.3	0.00499808	Hematoxylin_417	MSB-01522-01-02_annotations_full.tsv	Breast Cancer	Invasive Breast Carcinoma	BRCA	1
MSB-01522-01-02	167	33651	0.0049627	Hematoxylin_418	MSB-01522-01-02_annotations_full.tsv	Breast Cancer	Invasive Breast Carcinoma	BRCA	1
MSB-01522-01-02	246	37170.7	0.00661811	Hematoxylin_419	MSB-01522-01-02_annotations_full.tsv	Breast Cancer	Invasive Breast Carcinoma	BRCA	1
MSB-01522-01-02	96	19773.4	0.00485501	Hematoxylin_42	MSB-01522-01-02_annotations_full.tsv	Breast Cancer	Invasive Breast Carcinoma	BRCA	1
MSB-01522-01-02	109	16822	0.0064796	Hematoxylin_420	MSB-01522-01-02_annotations_full.tsv	Breast Cancer	Invasive Breast Carcinoma	BRCA	1
MSB-01522-01-02	87	15824.8	0.00549771	Hematoxylin_421	MSB-01522-01-02_annotations_full.tsv	Breast Cancer	Invasive Breast Carcinoma	BRCA	1
MSB-01522-01-02	329	49639.1	0.00662784	Hematoxylin_422	MSB-01522-01-02_annotations_full.tsv	Breast Cancer	Invasive Breast Carcinoma	BRCA	1
MSB-01522-01-02	189	42924.3	0.0044031	Hematoxylin_423	MSB-01522-01-02_annotations_full.tsv	Breast Cancer	Invasive Breast Carcinoma	BRCA	1
MSB-01522-01-02	74	16745.2	0.00441917	Hematoxylin_424	MSB-01522-01-02_annotations_full.tsv	Breast Cancer	Invasive Breast Carcinoma	BRCA	1
MSB-01522-01-02	116	16248.9	0.00713893	Hematoxylin_425	MSB-01522-01-02_annotations_full.tsv	Breast Cancer	Invasive Breast Carcinoma	BRCA	1
MSB-01522-01-02	303	38284.8	0.00791437	Hematoxylin_426	MSB-01522-01-02_annotations_full.tsv	Breast Cancer	Invasive Breast Carcinoma	BRCA	1
MSB-01522-01-02	208	30569.5	0.00680417	Hematoxylin_427	MSB-01522-01-02_annotations_full.tsv	Breast Cancer	Invasive Breast Carcinoma	BRCA	1
MSB-01522-01-02	278	49829.8	0.00557899	Hematoxylin_428	MSB-01522-01-02_annotations_full.tsv	Breast Cancer	Invasive Breast Carcinoma	BRCA	1
MSB-01522-01-02	104	17128.7	0.00607168	Hematoxylin_429	MSB-01522-01-02_annotations_full.tsv	Breast Cancer	Invasive Breast Carcinoma	BRCA	1
MSB-01522-01-02	2326	332695	0.00699139	Hematoxylin_43	MSB-01522-01-02_annotations_full.tsv	Breast Cancer	Invasive Breast Carcinoma	BRCA	1
MSB-01522-01-02	84	18255.4	0.00460138	Hematoxylin_430	MSB-01522-01-02_annotations_full.tsv	Breast Cancer	Invasive Breast Carcinoma	BRCA	1
MSB-01522-01-02	194	30754.8	0.00630795	Hematoxylin_431	MSB-01522-01-02_annotations_full.tsv	Breast Cancer	Invasive Breast Carcinoma	BRCA	1
MSB-01522-01-02	639	99282.2	0.0064362	Hematoxylin_432	MSB-01522-01-02_annotations_full.tsv	Breast Cancer	Invasive Breast Carcinoma	BRCA	1
MSB-01522-01-02	74	14697.1	0.00503502	Hematoxylin_433	MSB-01522-01-02_annotations_full.tsv	Breast Cancer	Invasive Breast Carcinoma	BRCA	1
MSB-01522-01-02	168	41104.6	0.00408714	Hematoxylin_434	MSB-01522-01-02_annotations_full.tsv	Breast Cancer	Invasive Breast Carcinoma	BRCA	1
MSB-01522-01-02	239	31372.8	0.00761806	Hematoxylin_435	MSB-01522-01-02_annotations_full.tsv	Breast Cancer	Invasive Breast Carcinoma	BRCA	1
MSB-01522-01-02	199	33531.2	0.00593478	Hematoxylin_436	MSB-01522-01-02_annotations_full.tsv	Breast Cancer	Invasive Breast Carcinoma	BRCA	1
MSB-01522-01-02	159	22188.4	0.0071659	Hematoxylin_437	MSB-01522-01-02_annotations_full.tsv	Breast Cancer	Invasive Breast Carcinoma	BRCA	1
MSB-01522-01-02	78	13463.6	0.00579339	Hematoxylin_438	MSB-01522-01-02_annotations_full.tsv	Breast Cancer	Invasive Breast Carcinoma	BRCA	1
MSB-01522-01-02	173	36118.7	0.00478976	Hematoxylin_439	MSB-01522-01-02_annotations_full.tsv	Breast Cancer	Invasive Breast Carcinoma	BRCA	1
MSB-01522-01-02	223	28283	0.0078846	Hematoxylin_44	MSB-01522-01-02_annotations_full.tsv	Breast Cancer	Invasive Breast Carcinoma	BRCA	1
MSB-01522-01-02	265	33117.4	0.00800184	Hematoxylin_440	MSB-01522-01-02_annotations_full.tsv	Breast Cancer	Invasive Breast Carcinoma	BRCA	1
MSB-01522-01-02	1	94665.7	1.05635e-05	Hematoxylin_441	MSB-01522-01-02_annotations_full.tsv	Breast Cancer	Invasive Breast Carcinoma	BRCA	1
MSB-01522-01-02	138	21648.2	0.00637466	Hematoxylin_442	MSB-01522-01-02_annotations_full.tsv	Breast Cancer	Invasive Breast Carcinoma	BRCA	1
MSB-01522-01-02	81	12752.9	0.0063515	Hematoxylin_443	MSB-01522-01-02_annotations_full.tsv	Breast Cancer	Invasive Breast Carcinoma	BRCA	1
MSB-01522-01-02	102	14069.4	0.00724977	Hematoxylin_444	MSB-01522-01-02_annotations_full.tsv	Breast Cancer	Invasive Breast Carcinoma	BRCA	1
MSB-01522-01-02	211	31114.5	0.00678141	Hematoxylin_445	MSB-01522-01-02_annotations_full.tsv	Breast Cancer	Invasive Breast Carcinoma	BRCA	1
MSB-01522-01-02	505	78565.7	0.00642775	Hematoxylin_446	MSB-01522-01-02_annotations_full.tsv	Breast Cancer	Invasive Breast Carcinoma	BRCA	1
MSB-01522-01-02	483	75672.8	0.00638274	Hematoxylin_447	MSB-01522-01-02_annotations_full.tsv	Breast Cancer	Invasive Breast Carcinoma	BRCA	1
MSB-01522-01-02	979	164601	0.00594771	Hematoxylin_448	MSB-01522-01-02_annotations_full.tsv	Breast Cancer	Invasive Breast Carcinoma	BRCA	1
MSB-01522-01-02	75	14895.3	0.00503514	Hematoxylin_449	MSB-01522-01-02_annotations_full.tsv	Breast Cancer	Invasive Breast Carcinoma	BRCA	1
MSB-01522-01-02	2724	338264	0.00805289	Hematoxylin_45	MSB-01522-01-02_annotations_full.tsv	Breast Cancer	Invasive Breast Carcinoma	BRCA	1
MSB-01522-01-02	76	13402.2	0.00567072	Hematoxylin_450	MSB-01522-01-02_annotations_full.tsv	Breast Cancer	Invasive Breast Carcinoma	BRCA	1
MSB-01522-01-02	74	13232.3	0.00559239	Hematoxylin_451	MSB-01522-01-02_annotations_full.tsv	Breast Cancer	Invasive Breast Carcinoma	BRCA	1
MSB-01522-01-02	105	14341.1	0.00732162	Hematoxylin_452	MSB-01522-01-02_annotations_full.tsv	Breast Cancer	Invasive Breast Carcinoma	BRCA	1
MSB-01522-01-02	352	54858.5	0.00641651	Hematoxylin_453	MSB-01522-01-02_annotations_full.tsv	Breast Cancer	Invasive Breast Carcinoma	BRCA	1
MSB-01522-01-02	88	12847.2	0.00684975	Hematoxylin_454	MSB-01522-01-02_annotations_full.tsv	Breast Cancer	Invasive Breast Carcinoma	BRCA	1
MSB-01522-01-02	47145	1.81136e+07	0.00260274	Hematoxylin_455	MSB-01522-01-02_annotations_full.tsv	Breast Cancer	Invasive Breast Carcinoma	BRCA	1
MSB-01522-01-02	176	22515.8	0.00781674	Hematoxylin_46	MSB-01522-01-02_annotations_full.tsv	Breast Cancer	Invasive Breast Carcinoma	BRCA	1
MSB-01522-01-02	229	29723.5	0.00770434	Hematoxylin_47	MSB-01522-01-02_annotations_full.tsv	Breast Cancer	Invasive Breast Carcinoma	BRCA	1
MSB-01522-01-02	124	19502.7	0.0063581	Hematoxylin_48	MSB-01522-01-02_annotations_full.tsv	Breast Cancer	Invasive Breast Carcinoma	BRCA	1
MSB-01522-01-02	318	44470.4	0.00715082	Hematoxylin_49	MSB-01522-01-02_annotations_full.tsv	Breast Cancer	Invasive Breast Carcinoma	BRCA	1
MSB-01522-01-02	183	28031.2	0.00652844	Hematoxylin_5	MSB-01522-01-02_annotations_full.tsv	Breast Cancer	Invasive Breast Carcinoma	BRCA	1
MSB-01522-01-02	105	15452.6	0.00679499	Hematoxylin_50	MSB-01522-01-02_annotations_full.tsv	Breast Cancer	Invasive Breast Carcinoma	BRCA	1
MSB-01522-01-02	133	18232.9	0.00729449	Hematoxylin_51	MSB-01522-01-02_annotations_full.tsv	Breast Cancer	Invasive Breast Carcinoma	BRCA	1
MSB-01522-01-02	146	15743.5	0.00927369	Hematoxylin_52	MSB-01522-01-02_annotations_full.tsv	Breast Cancer	Invasive Breast Carcinoma	BRCA	1
MSB-01522-01-02	243	34111.7	0.00712366	Hematoxylin_53	MSB-01522-01-02_annotations_full.tsv	Breast Cancer	Invasive Breast Carcinoma	BRCA	1
MSB-01522-01-02	609	82296.4	0.00740008	Hematoxylin_54	MSB-01522-01-02_annotations_full.tsv	Breast Cancer	Invasive Breast Carcinoma	BRCA	1
MSB-01522-01-02	886	126228	0.00701902	Hematoxylin_55	MSB-01522-01-02_annotations_full.tsv	Breast Cancer	Invasive Breast Carcinoma	BRCA	1
MSB-01522-01-02	109	14096.7	0.0077323	Hematoxylin_56	MSB-01522-01-02_annotations_full.tsv	Breast Cancer	Invasive Breast Carcinoma	BRCA	1
MSB-01522-01-02	105	13677.5	0.00767681	Hematoxylin_57	MSB-01522-01-02_annotations_full.tsv	Breast Cancer	Invasive Breast Carcinoma	BRCA	1
MSB-01522-01-02	136	18943.5	0.00717924	Hematoxylin_58	MSB-01522-01-02_annotations_full.tsv	Breast Cancer	Invasive Breast Carcinoma	BRCA	1
MSB-01522-01-02	830	116025	0.00715364	Hematoxylin_59	MSB-01522-01-02_annotations_full.tsv	Breast Cancer	Invasive Breast Carcinoma	BRCA	1
MSB-01522-01-02	98	18720.3	0.00523495	Hematoxylin_6	MSB-01522-01-02_annotations_full.tsv	Breast Cancer	Invasive Breast Carcinoma	BRCA	1
MSB-01522-01-02	663	83596.4	0.00793097	Hematoxylin_60	MSB-01522-01-02_annotations_full.tsv	Breast Cancer	Invasive Breast Carcinoma	BRCA	1
MSB-01522-01-02	915	180578	0.00506705	Hematoxylin_61	MSB-01522-01-02_annotations_full.tsv	Breast Cancer	Invasive Breast Carcinoma	BRCA	1
MSB-01522-01-02	100	12458.5	0.00802663	Hematoxylin_62	MSB-01522-01-02_annotations_full.tsv	Breast Cancer	Invasive Breast Carcinoma	BRCA	1
MSB-01522-01-02	156	17932.9	0.00869911	Hematoxylin_63	MSB-01522-01-02_annotations_full.tsv	Breast Cancer	Invasive Breast Carcinoma	BRCA	1
MSB-01522-01-02	333	43896.3	0.00758605	Hematoxylin_64	MSB-01522-01-02_annotations_full.tsv	Breast Cancer	Invasive Breast Carcinoma	BRCA	1
MSB-01522-01-02	165	29802	0.00553655	Hematoxylin_65	MSB-01522-01-02_annotations_full.tsv	Breast Cancer	Invasive Breast Carcinoma	BRCA	1
MSB-01522-01-02	94	13579.4	0.00692223	Hematoxylin_66	MSB-01522-01-02_annotations_full.tsv	Breast Cancer	Invasive Breast Carcinoma	BRCA	1
MSB-01522-01-02	103	13336.2	0.00772336	Hematoxylin_67	MSB-01522-01-02_annotations_full.tsv	Breast Cancer	Invasive Breast Carcinoma	BRCA	1
MSB-01522-01-02	33	11465.2	0.00287828	Hematoxylin_68	MSB-01522-01-02_annotations_full.tsv	Breast Cancer	Invasive Breast Carcinoma	BRCA	1
MSB-01522-01-02	395	64102.5	0.00616201	Hematoxylin_69	MSB-01522-01-02_annotations_full.tsv	Breast Cancer	Invasive Breast Carcinoma	BRCA	1
MSB-01522-01-02	212	36928.8	0.00574078	Hematoxylin_7	MSB-01522-01-02_annotations_full.tsv	Breast Cancer	Invasive Breast Carcinoma	BRCA	1
MSB-01522-01-02	473	61188	0.00773027	Hematoxylin_70	MSB-01522-01-02_annotations_full.tsv	Breast Cancer	Invasive Breast Carcinoma	BRCA	1
MSB-01522-01-02	50	43438.3	0.00115106	Hematoxylin_71	MSB-01522-01-02_annotations_full.tsv	Breast Cancer	Invasive Breast Carcinoma	BRCA	1
MSB-01522-01-02	346	61662.8	0.00561116	Hematoxylin_72	MSB-01522-01-02_annotations_full.tsv	Breast Cancer	Invasive Breast Carcinoma	BRCA	1
MSB-01522-01-02	185	30376.9	0.00609015	Hematoxylin_73	MSB-01522-01-02_annotations_full.tsv	Breast Cancer	Invasive Breast Carcinoma	BRCA	1
MSB-01522-01-02	411	52541.1	0.00782245	Hematoxylin_74	MSB-01522-01-02_annotations_full.tsv	Breast Cancer	Invasive Breast Carcinoma	BRCA	1
MSB-01522-01-02	557	75293.6	0.0073977	Hematoxylin_75	MSB-01522-01-02_annotations_full.tsv	Breast Cancer	Invasive Breast Carcinoma	BRCA	1
MSB-01522-01-02	128	15219.3	0.00841039	Hematoxylin_76	MSB-01522-01-02_annotations_full.tsv	Breast Cancer	Invasive Breast Carcinoma	BRCA	1
MSB-01522-01-02	153	18961.8	0.00806884	Hematoxylin_77	MSB-01522-01-02_annotations_full.tsv	Breast Cancer	Invasive Breast Carcinoma	BRCA	1
MSB-01522-01-02	78	14815.8	0.00526466	Hematoxylin_78	MSB-01522-01-02_annotations_full.tsv	Breast Cancer	Invasive Breast Carcinoma	BRCA	1
MSB-01522-01-02	745	97371.9	0.00765108	Hematoxylin_79	MSB-01522-01-02_annotations_full.tsv	Breast Cancer	Invasive Breast Carcinoma	BRCA	1
MSB-01522-01-02	116	18482.5	0.00627621	Hematoxylin_8	MSB-01522-01-02_annotations_full.tsv	Breast Cancer	Invasive Breast Carcinoma	BRCA	1
MSB-01522-01-02	98	14775.7	0.00663253	Hematoxylin_80	MSB-01522-01-02_annotations_full.tsv	Breast Cancer	Invasive Breast Carcinoma	BRCA	1
MSB-01522-01-02	110	16678.4	0.00659534	Hematoxylin_81	MSB-01522-01-02_annotations_full.tsv	Breast Cancer	Invasive Breast Carcinoma	BRCA	1
MSB-01522-01-02	76	13701.8	0.00554672	Hematoxylin_82	MSB-01522-01-02_annotations_full.tsv	Breast Cancer	Invasive Breast Carcinoma	BRCA	1
MSB-01522-01-02	1665	220617	0.007547	Hematoxylin_83	MSB-01522-01-02_annotations_full.tsv	Breast Cancer	Invasive Breast Carcinoma	BRCA	1
MSB-01522-01-02	108	16656.2	0.00648406	Hematoxylin_84	MSB-01522-01-02_annotations_full.tsv	Breast Cancer	Invasive Breast Carcinoma	BRCA	1
MSB-01522-01-02	705	111224	0.00633853	Hematoxylin_85	MSB-01522-01-02_annotations_full.tsv	Breast Cancer	Invasive Breast Carcinoma	BRCA	1
MSB-01522-01-02	91	15200.6	0.00598661	Hematoxylin_86	MSB-01522-01-02_annotations_full.tsv	Breast Cancer	Invasive Breast Carcinoma	BRCA	1
MSB-01522-01-02	145	21850.4	0.00663602	Hematoxylin_87	MSB-01522-01-02_annotations_full.tsv	Breast Cancer	Invasive Breast Carcinoma	BRCA	1
MSB-01522-01-02	90	13457.6	0.00668768	Hematoxylin_88	MSB-01522-01-02_annotations_full.tsv	Breast Cancer	Invasive Breast Carcinoma	BRCA	1
MSB-01522-01-02	116	13397.5	0.00865835	Hematoxylin_89	MSB-01522-01-02_annotations_full.tsv	Breast Cancer	Invasive Breast Carcinoma	BRCA	1
MSB-01522-01-02	119	20738.4	0.00573814	Hematoxylin_9	MSB-01522-01-02_annotations_full.tsv	Breast Cancer	Invasive Breast Carcinoma	BRCA	1
MSB-01522-01-02	227	37962.6	0.00597957	Hematoxylin_90	MSB-01522-01-02_annotations_full.tsv	Breast Cancer	Invasive Breast Carcinoma	BRCA	1
MSB-01522-01-02	228	29653.6	0.00768879	Hematoxylin_91	MSB-01522-01-02_annotations_full.tsv	Breast Cancer	Invasive Breast Carcinoma	BRCA	1
MSB-01522-01-02	168	23143.1	0.00725919	Hematoxylin_92	MSB-01522-01-02_annotations_full.tsv	Breast Cancer	Invasive Breast Carcinoma	BRCA	1
MSB-01522-01-02	129	19330	0.00667357	Hematoxylin_93	MSB-01522-01-02_annotations_full.tsv	Breast Cancer	Invasive Breast Carcinoma	BRCA	1
MSB-01522-01-02	161	22658.9	0.00710539	Hematoxylin_94	MSB-01522-01-02_annotations_full.tsv	Breast Cancer	Invasive Breast Carcinoma	BRCA	1
MSB-01522-01-02	325	40834.5	0.00795896	Hematoxylin_95	MSB-01522-01-02_annotations_full.tsv	Breast Cancer	Invasive Breast Carcinoma	BRCA	1
MSB-01522-01-02	468	80407.7	0.00582034	Hematoxylin_96	MSB-01522-01-02_annotations_full.tsv	Breast Cancer	Invasive Breast Carcinoma	BRCA	1
MSB-01522-01-02	479	55971.2	0.00855798	Hematoxylin_97	MSB-01522-01-02_annotations_full.tsv	Breast Cancer	Invasive Breast Carcinoma	BRCA	1
MSB-01522-01-02	111	16521.1	0.00671868	Hematoxylin_98	MSB-01522-01-02_annotations_full.tsv	Breast Cancer	Invasive Breast Carcinoma	BRCA	1
MSB-01522-01-02	209	26920.1	0.00776372	Hematoxylin_99	MSB-01522-01-02_annotations_full.tsv	Breast Cancer	Invasive Breast Carcinoma	BRCA	1
MSB-01577-03-19	1	35787.5	2.79427e-05	Hematoxylin_1	MSB-01577-03-19_annotations_full.tsv	Breast Cancer	Invasive Breast Carcinoma	BRCA	1
MSB-01577-03-19	1	18965.5	5.27274e-05	Hematoxylin_10	MSB-01577-03-19_annotations_full.tsv	Breast Cancer	Invasive Breast Carcinoma	BRCA	1
MSB-01577-03-19	1286	240596	0.00534506	Hematoxylin_100	MSB-01577-03-19_annotations_full.tsv	Breast Cancer	Invasive Breast Carcinoma	BRCA	1
MSB-01577-03-19	85	18394.4	0.00462097	Hematoxylin_101	MSB-01577-03-19_annotations_full.tsv	Breast Cancer	Invasive Breast Carcinoma	BRCA	1
MSB-01577-03-19	119	23237.7	0.00512099	Hematoxylin_102	MSB-01577-03-19_annotations_full.tsv	Breast Cancer	Invasive Breast Carcinoma	BRCA	1
MSB-01577-03-19	132	26844.1	0.00491728	Hematoxylin_103	MSB-01577-03-19_annotations_full.tsv	Breast Cancer	Invasive Breast Carcinoma	BRCA	1
MSB-01577-03-19	129	26263.1	0.00491183	Hematoxylin_104	MSB-01577-03-19_annotations_full.tsv	Breast Cancer	Invasive Breast Carcinoma	BRCA	1
MSB-01577-03-19	631	97352.4	0.00648161	Hematoxylin_105	MSB-01577-03-19_annotations_full.tsv	Breast Cancer	Invasive Breast Carcinoma	BRCA	1
MSB-01577-03-19	93	15908.2	0.00584604	Hematoxylin_106	MSB-01577-03-19_annotations_full.tsv	Breast Cancer	Invasive Breast Carcinoma	BRCA	1
MSB-01577-03-19	104	24261.4	0.00428665	Hematoxylin_107	MSB-01577-03-19_annotations_full.tsv	Breast Cancer	Invasive Breast Carcinoma	BRCA	1
MSB-01577-03-19	68	13261.8	0.00512753	Hematoxylin_108	MSB-01577-03-19_annotations_full.tsv	Breast Cancer	Invasive Breast Carcinoma	BRCA	1
MSB-01577-03-19	74	35643.6	0.00207611	Hematoxylin_109	MSB-01577-03-19_annotations_full.tsv	Breast Cancer	Invasive Breast Carcinoma	BRCA	1
MSB-01577-03-19	80	16168.2	0.00494799	Hematoxylin_11	MSB-01577-03-19_annotations_full.tsv	Breast Cancer	Invasive Breast Carcinoma	BRCA	1
MSB-01577-03-19	264	36582.7	0.00721652	Hematoxylin_110	MSB-01577-03-19_annotations_full.tsv	Breast Cancer	Invasive Breast Carcinoma	BRCA	1
MSB-01577-03-19	104	21800.9	0.00477044	Hematoxylin_111	MSB-01577-03-19_annotations_full.tsv	Breast Cancer	Invasive Breast Carcinoma	BRCA	1
MSB-01577-03-19	2	16890.3	0.000118411	Hematoxylin_112	MSB-01577-03-19_annotations_full.tsv	Breast Cancer	Invasive Breast Carcinoma	BRCA	1
MSB-01577-03-19	553	93543.8	0.00591167	Hematoxylin_113	MSB-01577-03-19_annotations_full.tsv	Breast Cancer	Invasive Breast Carcinoma	BRCA	1
MSB-01577-03-19	98	14187.7	0.0069074	Hematoxylin_114	MSB-01577-03-19_annotations_full.tsv	Breast Cancer	Invasive Breast Carcinoma	BRCA	1
MSB-01577-03-19	451	149748	0.00301173	Hematoxylin_115	MSB-01577-03-19_annotations_full.tsv	Breast Cancer	Invasive Breast Carcinoma	BRCA	1
MSB-01577-03-19	366	84051.2	0.00435449	Hematoxylin_116	MSB-01577-03-19_annotations_full.tsv	Breast Cancer	Invasive Breast Carcinoma	BRCA	1
MSB-01577-03-19	102	26737.6	0.00381485	Hematoxylin_117	MSB-01577-03-19_annotations_full.tsv	Breast Cancer	Invasive Breast Carcinoma	BRCA	1
MSB-01577-03-19	196	25391.7	0.00771905	Hematoxylin_118	MSB-01577-03-19_annotations_full.tsv	Breast Cancer	Invasive Breast Carcinoma	BRCA	1
MSB-01577-03-19	2579	440367	0.00585648	Hematoxylin_119	MSB-01577-03-19_annotations_full.tsv	Breast Cancer	Invasive Breast Carcinoma	BRCA	1
MSB-01577-03-19	165	40441.8	0.00407994	Hematoxylin_12	MSB-01577-03-19_annotations_full.tsv	Breast Cancer	Invasive Breast Carcinoma	BRCA	1
MSB-01577-03-19	2135	362418	0.00589099	Hematoxylin_120	MSB-01577-03-19_annotations_full.tsv	Breast Cancer	Invasive Breast Carcinoma	BRCA	1
MSB-01577-03-19	32	11970.1	0.00267332	Hematoxylin_121	MSB-01577-03-19_annotations_full.tsv	Breast Cancer	Invasive Breast Carcinoma	BRCA	1
MSB-01577-03-19	47964	9.53858e+06	0.00502842	Hematoxylin_122	MSB-01577-03-19_annotations_full.tsv	Breast Cancer	Invasive Breast Carcinoma	BRCA	1
MSB-01577-03-19	78	13773.2	0.00566319	Hematoxylin_123	MSB-01577-03-19_annotations_full.tsv	Breast Cancer	Invasive Breast Carcinoma	BRCA	1
MSB-01577-03-19	136	21169.9	0.00642421	Hematoxylin_124	MSB-01577-03-19_annotations_full.tsv	Breast Cancer	Invasive Breast Carcinoma	BRCA	1
MSB-01577-03-19	5978	1.39001e+06	0.00430068	Hematoxylin_125	MSB-01577-03-19_annotations_full.tsv	Breast Cancer	Invasive Breast Carcinoma	BRCA	1
MSB-01577-03-19	471	110839	0.00424942	Hematoxylin_126	MSB-01577-03-19_annotations_full.tsv	Breast Cancer	Invasive Breast Carcinoma	BRCA	1
MSB-01577-03-19	176	28120.9	0.00625868	Hematoxylin_127	MSB-01577-03-19_annotations_full.tsv	Breast Cancer	Invasive Breast Carcinoma	BRCA	1
MSB-01577-03-19	87	12827.8	0.00678215	Hematoxylin_128	MSB-01577-03-19_annotations_full.tsv	Breast Cancer	Invasive Breast Carcinoma	BRCA	1
MSB-01577-03-19	130	60372	0.00215332	Hematoxylin_129	MSB-01577-03-19_annotations_full.tsv	Breast Cancer	Invasive Breast Carcinoma	BRCA	1
MSB-01577-03-19	4	19471.4	0.000205429	Hematoxylin_13	MSB-01577-03-19_annotations_full.tsv	Breast Cancer	Invasive Breast Carcinoma	BRCA	1
MSB-01577-03-19	203617	4.61636e+07	0.00441077	Hematoxylin_130	MSB-01577-03-19_annotations_full.tsv	Breast Cancer	Invasive Breast Carcinoma	BRCA	1
MSB-01577-03-19	608	103964	0.0058482	Hematoxylin_131	MSB-01577-03-19_annotations_full.tsv	Breast Cancer	Invasive Breast Carcinoma	BRCA	1
MSB-01577-03-19	38	11518.2	0.00329913	Hematoxylin_132	MSB-01577-03-19_annotations_full.tsv	Breast Cancer	Invasive Breast Carcinoma	BRCA	1
MSB-01577-03-19	46	13521.3	0.00340204	Hematoxylin_133	MSB-01577-03-19_annotations_full.tsv	Breast Cancer	Invasive Breast Carcinoma	BRCA	1
MSB-01577-03-19	98	17732.4	0.00552661	Hematoxylin_134	MSB-01577-03-19_annotations_full.tsv	Breast Cancer	Invasive Breast Carcinoma	BRCA	1
MSB-01577-03-19	253	61466.6	0.00411606	Hematoxylin_135	MSB-01577-03-19_annotations_full.tsv	Breast Cancer	Invasive Breast Carcinoma	BRCA	1
MSB-01577-03-19	678	160918	0.00421333	Hematoxylin_136	MSB-01577-03-19_annotations_full.tsv	Breast Cancer	Invasive Breast Carcinoma	BRCA	1
MSB-01577-03-19	97	13404.5	0.00723639	Hematoxylin_137	MSB-01577-03-19_annotations_full.tsv	Breast Cancer	Invasive Breast Carcinoma	BRCA	1
MSB-01577-03-19	129	31971.8	0.00403481	Hematoxylin_138	MSB-01577-03-19_annotations_full.tsv	Breast Cancer	Invasive Breast Carcinoma	BRCA	1
MSB-01577-03-19	43	23227.5	0.00185125	Hematoxylin_139	MSB-01577-03-19_annotations_full.tsv	Breast Cancer	Invasive Breast Carcinoma	BRCA	1
MSB-01577-03-19	122	20833.6	0.00585593	Hematoxylin_14	MSB-01577-03-19_annotations_full.tsv	Breast Cancer	Invasive Breast Carcinoma	BRCA	1
MSB-01577-03-19	62	86515.3	0.000716636	Hematoxylin_140	MSB-01577-03-19_annotations_full.tsv	Breast Cancer	Invasive Breast Carcinoma	BRCA	1
MSB-01577-03-19	75	16131.7	0.00464922	Hematoxylin_141	MSB-01577-03-19_annotations_full.tsv	Breast Cancer	Invasive Breast Carcinoma	BRCA	1
MSB-01577-03-19	862	102771	0.00838757	Hematoxylin_142	MSB-01577-03-19_annotations_full.tsv	Breast Cancer	Invasive Breast Carcinoma	BRCA	1
MSB-01577-03-19	68	22969.4	0.00296046	Hematoxylin_143	MSB-01577-03-19_annotations_full.tsv	Breast Cancer	Invasive Breast Carcinoma	BRCA	1
MSB-01577-03-19	172	22365.4	0.00769046	Hematoxylin_144	MSB-01577-03-19_annotations_full.tsv	Breast Cancer	Invasive Breast Carcinoma	BRCA	1
MSB-01577-03-19	111	24504.9	0.00452971	Hematoxylin_145	MSB-01577-03-19_annotations_full.tsv	Breast Cancer	Invasive Breast Carcinoma	BRCA	1
MSB-01577-03-19	227	87291	0.0026005	Hematoxylin_146	MSB-01577-03-19_annotations_full.tsv	Breast Cancer	Invasive Breast Carcinoma	BRCA	1
MSB-01577-03-19	948	150369	0.00630451	Hematoxylin_147	MSB-01577-03-19_annotations_full.tsv	Breast Cancer	Invasive Breast Carcinoma	BRCA	1
MSB-01577-03-19	472	74429.6	0.00634156	Hematoxylin_148	MSB-01577-03-19_annotations_full.tsv	Breast Cancer	Invasive Breast Carcinoma	BRCA	1
MSB-01577-03-19	19	10339.6	0.0018376	Hematoxylin_149	MSB-01577-03-19_annotations_full.tsv	Breast Cancer	Invasive Breast Carcinoma	BRCA	1
MSB-01577-03-19	185	67548.9	0.00273876	Hematoxylin_15	MSB-01577-03-19_annotations_full.tsv	Breast Cancer	Invasive Breast Carcinoma	BRCA	1
MSB-01577-03-19	1324	214971	0.00615898	Hematoxylin_150	MSB-01577-03-19_annotations_full.tsv	Breast Cancer	Invasive Breast Carcinoma	BRCA	1
MSB-01577-03-19	123	14618.5	0.00841401	Hematoxylin_151	MSB-01577-03-19_annotations_full.tsv	Breast Cancer	Invasive Breast Carcinoma	BRCA	1
MSB-01577-03-19	1205	288477	0.00417711	Hematoxylin_152	MSB-01577-03-19_annotations_full.tsv	Breast Cancer	Invasive Breast Carcinoma	BRCA	1
MSB-01577-03-19	306	46029.6	0.0066479	Hematoxylin_153	MSB-01577-03-19_annotations_full.tsv	Breast Cancer	Invasive Breast Carcinoma	BRCA	1
MSB-01577-03-19	168	25218.6	0.00666176	Hematoxylin_154	MSB-01577-03-19_annotations_full.tsv	Breast Cancer	Invasive Breast Carcinoma	BRCA	1
MSB-01577-03-19	434	59560.2	0.00728675	Hematoxylin_155	MSB-01577-03-19_annotations_full.tsv	Breast Cancer	Invasive Breast Carcinoma	BRCA	1
MSB-01577-03-19	169	28874.5	0.00585292	Hematoxylin_156	MSB-01577-03-19_annotations_full.tsv	Breast Cancer	Invasive Breast Carcinoma	BRCA	1
MSB-01577-03-19	242	116711	0.0020735	Hematoxylin_157	MSB-01577-03-19_annotations_full.tsv	Breast Cancer	Invasive Breast Carcinoma	BRCA	1
MSB-01577-03-19	134	16688.9	0.0080293	Hematoxylin_158	MSB-01577-03-19_annotations_full.tsv	Breast Cancer	Invasive Breast Carcinoma	BRCA	1
MSB-01577-03-19	82	13971.8	0.00586895	Hematoxylin_159	MSB-01577-03-19_annotations_full.tsv	Breast Cancer	Invasive Breast Carcinoma	BRCA	1
MSB-01577-03-19	37	13550.1	0.00273061	Hematoxylin_16	MSB-01577-03-19_annotations_full.tsv	Breast Cancer	Invasive Breast Carcinoma	BRCA	1
MSB-01577-03-19	179	24746.2	0.00723344	Hematoxylin_160	MSB-01577-03-19_annotations_full.tsv	Breast Cancer	Invasive Breast Carcinoma	BRCA	1
MSB-01577-03-19	193	22139.1	0.00871761	Hematoxylin_161	MSB-01577-03-19_annotations_full.tsv	Breast Cancer	Invasive Breast Carcinoma	BRCA	1
MSB-01577-03-19	60	23424.7	0.0025614	Hematoxylin_162	MSB-01577-03-19_annotations_full.tsv	Breast Cancer	Invasive Breast Carcinoma	BRCA	1
MSB-01577-03-19	99	13906.7	0.00711887	Hematoxylin_163	MSB-01577-03-19_annotations_full.tsv	Breast Cancer	Invasive Breast Carcinoma	BRCA	1
MSB-01577-03-19	30	10381.7	0.00288969	Hematoxylin_164	MSB-01577-03-19_annotations_full.tsv	Breast Cancer	Invasive Breast Carcinoma	BRCA	1
MSB-01577-03-19	381	66821.8	0.00570173	Hematoxylin_165	MSB-01577-03-19_annotations_full.tsv	Breast Cancer	Invasive Breast Carcinoma	BRCA	1
MSB-01577-03-19	14	26944.4	0.000519588	Hematoxylin_166	MSB-01577-03-19_annotations_full.tsv	Breast Cancer	Invasive Breast Carcinoma	BRCA	1
MSB-01577-03-19	761	172683	0.00440691	Hematoxylin_167	MSB-01577-03-19_annotations_full.tsv	Breast Cancer	Invasive Breast Carcinoma	BRCA	1
MSB-01577-03-19	106	15413.5	0.0068771	Hematoxylin_168	MSB-01577-03-19_annotations_full.tsv	Breast Cancer	Invasive Breast Carcinoma	BRCA	1
MSB-01577-03-19	89	17253.6	0.00515834	Hematoxylin_169	MSB-01577-03-19_annotations_full.tsv	Breast Cancer	Invasive Breast Carcinoma	BRCA	1
MSB-01577-03-19	872	282894	0.00308242	Hematoxylin_17	MSB-01577-03-19_annotations_full.tsv	Breast Cancer	Invasive Breast Carcinoma	BRCA	1
MSB-01577-03-19	96	16073.9	0.00597242	Hematoxylin_170	MSB-01577-03-19_annotations_full.tsv	Breast Cancer	Invasive Breast Carcinoma	BRCA	1
MSB-01577-03-19	261	51555.7	0.00506248	Hematoxylin_171	MSB-01577-03-19_annotations_full.tsv	Breast Cancer	Invasive Breast Carcinoma	BRCA	1
MSB-01577-03-19	313	36424.5	0.00859311	Hematoxylin_172	MSB-01577-03-19_annotations_full.tsv	Breast Cancer	Invasive Breast Carcinoma	BRCA	1
MSB-01577-03-19	1629	291426	0.00558976	Hematoxylin_173	MSB-01577-03-19_annotations_full.tsv	Breast Cancer	Invasive Breast Carcinoma	BRCA	1
MSB-01577-03-19	210	42159	0.00498114	Hematoxylin_174	MSB-01577-03-19_annotations_full.tsv	Breast Cancer	Invasive Breast Carcinoma	BRCA	1
MSB-01577-03-19	2588	467255	0.00553873	Hematoxylin_175	MSB-01577-03-19_annotations_full.tsv	Breast Cancer	Invasive Breast Carcinoma	BRCA	1
MSB-01577-03-19	135	14616	0.00923642	Hematoxylin_176	MSB-01577-03-19_annotations_full.tsv	Breast Cancer	Invasive Breast Carcinoma	BRCA	1
MSB-01577-03-19	158	21393.2	0.00738554	Hematoxylin_177	MSB-01577-03-19_annotations_full.tsv	Breast Cancer	Invasive Breast Carcinoma	BRCA	1
MSB-01577-03-19	74	12778.2	0.00579109	Hematoxylin_178	MSB-01577-03-19_annotations_full.tsv	Breast Cancer	Invasive Breast Carcinoma	BRCA	1
MSB-01577-03-19	189	72586	0.00260381	Hematoxylin_179	MSB-01577-03-19_annotations_full.tsv	Breast Cancer	Invasive Breast Carcinoma	BRCA	1
MSB-01577-03-19	1	12899.6	7.75217e-05	Hematoxylin_18	MSB-01577-03-19_annotations_full.tsv	Breast Cancer	Invasive Breast Carcinoma	BRCA	1
MSB-01577-03-19	86	16692.3	0.00515209	Hematoxylin_180	MSB-01577-03-19_annotations_full.tsv	Breast Cancer	Invasive Breast Carcinoma	BRCA	1
MSB-01577-03-19	179	25051.9	0.00714516	Hematoxylin_181	MSB-01577-03-19_annotations_full.tsv	Breast Cancer	Invasive Breast Carcinoma	BRCA	1
MSB-01577-03-19	103	17442.6	0.00590509	Hematoxylin_182	MSB-01577-03-19_annotations_full.tsv	Breast Cancer	Invasive Breast Carcinoma	BRCA	1
MSB-01577-03-19	94	15425.9	0.00609366	Hematoxylin_183	MSB-01577-03-19_annotations_full.tsv	Breast Cancer	Invasive Breast Carcinoma	BRCA	1
MSB-01577-03-19	101	18123.8	0.00557279	Hematoxylin_184	MSB-01577-03-19_annotations_full.tsv	Breast Cancer	Invasive Breast Carcinoma	BRCA	1
MSB-01577-03-19	997	177284	0.00562374	Hematoxylin_185	MSB-01577-03-19_annotations_full.tsv	Breast Cancer	Invasive Breast Carcinoma	BRCA	1
MSB-01577-03-19	583	68048.6	0.00856741	Hematoxylin_186	MSB-01577-03-19_annotations_full.tsv	Breast Cancer	Invasive Breast Carcinoma	BRCA	1
MSB-01577-03-19	405	44310.1	0.00914013	Hematoxylin_187	MSB-01577-03-19_annotations_full.tsv	Breast Cancer	Invasive Breast Carcinoma	BRCA	1
MSB-01577-03-19	270	47272.9	0.00571152	Hematoxylin_188	MSB-01577-03-19_annotations_full.tsv	Breast Cancer	Invasive Breast Carcinoma	BRCA	1
MSB-01577-03-19	161	27786.9	0.00579409	Hematoxylin_189	MSB-01577-03-19_annotations_full.tsv	Breast Cancer	Invasive Breast Carcinoma	BRCA	1
MSB-01577-03-19	131	19638.9	0.00667043	Hematoxylin_19	MSB-01577-03-19_annotations_full.tsv	Breast Cancer	Invasive Breast Carcinoma	BRCA	1
MSB-01577-03-19	2364	390921	0.00604726	Hematoxylin_190	MSB-01577-03-19_annotations_full.tsv	Breast Cancer	Invasive Breast Carcinoma	BRCA	1
MSB-01577-03-19	78	18402.6	0.00423854	Hematoxylin_191	MSB-01577-03-19_annotations_full.tsv	Breast Cancer	Invasive Breast Carcinoma	BRCA	1
MSB-01577-03-19	258	44162.2	0.0058421	Hematoxylin_192	MSB-01577-03-19_annotations_full.tsv	Breast Cancer	Invasive Breast Carcinoma	BRCA	1
MSB-01577-03-19	289	79000.7	0.00365819	Hematoxylin_193	MSB-01577-03-19_annotations_full.tsv	Breast Cancer	Invasive Breast Carcinoma	BRCA	1
MSB-01577-03-19	110	17375.4	0.00633078	Hematoxylin_194	MSB-01577-03-19_annotations_full.tsv	Breast Cancer	Invasive Breast Carcinoma	BRCA	1
MSB-01577-03-19	6575	870976	0.007549	Hematoxylin_195	MSB-01577-03-19_annotations_full.tsv	Breast Cancer	Invasive Breast Carcinoma	BRCA	1
MSB-01577-03-19	48	11744.2	0.00408711	Hematoxylin_196	MSB-01577-03-19_annotations_full.tsv	Breast Cancer	Invasive Breast Carcinoma	BRCA	1
MSB-01577-03-19	233	35469.3	0.00656907	Hematoxylin_197	MSB-01577-03-19_annotations_full.tsv	Breast Cancer	Invasive Breast Carcinoma	BRCA	1
MSB-01577-03-19	178	28866.5	0.00616632	Hematoxylin_198	MSB-01577-03-19_annotations_full.tsv	Breast Cancer	Invasive Breast Carcinoma	BRCA	1
MSB-01577-03-19	154	16613.8	0.0092694	Hematoxylin_199	MSB-01577-03-19_annotations_full.tsv	Breast Cancer	Invasive Breast Carcinoma	BRCA	1
MSB-01577-03-19	1	37001	2.70263e-05	Hematoxylin_2	MSB-01577-03-19_annotations_full.tsv	Breast Cancer	Invasive Breast Carcinoma	BRCA	1
MSB-01577-03-19	19	29300.9	0.000648444	Hematoxylin_20	MSB-01577-03-19_annotations_full.tsv	Breast Cancer	Invasive Breast Carcinoma	BRCA	1
MSB-01577-03-19	557	81408.3	0.00684206	Hematoxylin_200	MSB-01577-03-19_annotations_full.tsv	Breast Cancer	Invasive Breast Carcinoma	BRCA	1
MSB-01577-03-19	194	23402.1	0.00828984	Hematoxylin_201	MSB-01577-03-19_annotations_full.tsv	Breast Cancer	Invasive Breast Carcinoma	BRCA	1
MSB-01577-03-19	113	13383.8	0.00844304	Hematoxylin_202	MSB-01577-03-19_annotations_full.tsv	Breast Cancer	Invasive Breast Carcinoma	BRCA	1
MSB-01577-03-19	176	21303.3	0.00826162	Hematoxylin_203	MSB-01577-03-19_annotations_full.tsv	Breast Cancer	Invasive Breast Carcinoma	BRCA	1
MSB-01577-03-19	67	13666.8	0.00490238	Hematoxylin_204	MSB-01577-03-19_annotations_full.tsv	Breast Cancer	Invasive Breast Carcinoma	BRCA	1
MSB-01577-03-19	847	146093	0.00579766	Hematoxylin_205	MSB-01577-03-19_annotations_full.tsv	Breast Cancer	Invasive Breast Carcinoma	BRCA	1
MSB-01577-03-19	316	58161.4	0.00543316	Hematoxylin_206	MSB-01577-03-19_annotations_full.tsv	Breast Cancer	Invasive Breast Carcinoma	BRCA	1
MSB-01577-03-19	1009	161767	0.00623736	Hematoxylin_207	MSB-01577-03-19_annotations_full.tsv	Breast Cancer	Invasive Breast Carcinoma	BRCA	1
MSB-01577-03-19	87	39414.9	0.00220729	Hematoxylin_208	MSB-01577-03-19_annotations_full.tsv	Breast Cancer	Invasive Breast Carcinoma	BRCA	1
MSB-01577-03-19	9	16521.8	0.000544734	Hematoxylin_209	MSB-01577-03-19_annotations_full.tsv	Breast Cancer	Invasive Breast Carcinoma	BRCA	1
MSB-01577-03-19	20	15456	0.001294	Hematoxylin_21	MSB-01577-03-19_annotations_full.tsv	Breast Cancer	Invasive Breast Carcinoma	BRCA	1
MSB-01577-03-19	130	28836.1	0.00450825	Hematoxylin_210	MSB-01577-03-19_annotations_full.tsv	Breast Cancer	Invasive Breast Carcinoma	BRCA	1
MSB-01577-03-19	205	91280.2	0.00224583	Hematoxylin_211	MSB-01577-03-19_annotations_full.tsv	Breast Cancer	Invasive Breast Carcinoma	BRCA	1
MSB-01577-03-19	139	37911.2	0.00366646	Hematoxylin_212	MSB-01577-03-19_annotations_full.tsv	Breast Cancer	Invasive Breast Carcinoma	BRCA	1
MSB-01577-03-19	145	20768.6	0.0069817	Hematoxylin_213	MSB-01577-03-19_annotations_full.tsv	Breast Cancer	Invasive Breast Carcinoma	BRCA	1
MSB-01577-03-19	497	79135.4	0.00628038	Hematoxylin_214	MSB-01577-03-19_annotations_full.tsv	Breast Cancer	Invasive Breast Carcinoma	BRCA	1
MSB-01577-03-19	97	12950.6	0.00748998	Hematoxylin_215	MSB-01577-03-19_annotations_full.tsv	Breast Cancer	Invasive Breast Carcinoma	BRCA	1
MSB-01577-03-19	268	49553.7	0.00540827	Hematoxylin_216	MSB-01577-03-19_annotations_full.tsv	Breast Cancer	Invasive Breast Carcinoma	BRCA	1
MSB-01577-03-19	56	20658.4	0.00271077	Hematoxylin_217	MSB-01577-03-19_annotations_full.tsv	Breast Cancer	Invasive Breast Carcinoma	BRCA	1
MSB-01577-03-19	64	12761.4	0.00501514	Hematoxylin_218	MSB-01577-03-19_annotations_full.tsv	Breast Cancer	Invasive Breast Carcinoma	BRCA	1
MSB-01577-03-19	107	14235.4	0.00751649	Hematoxylin_219	MSB-01577-03-19_annotations_full.tsv	Breast Cancer	Invasive Breast Carcinoma	BRCA	1
MSB-01577-03-19	83	12845.8	0.00646124	Hematoxylin_22	MSB-01577-03-19_annotations_full.tsv	Breast Cancer	Invasive Breast Carcinoma	BRCA	1
MSB-01577-03-19	183	30129.4	0.00607381	Hematoxylin_220	MSB-01577-03-19_annotations_full.tsv	Breast Cancer	Invasive Breast Carcinoma	BRCA	1
MSB-01577-03-19	132	17650.3	0.00747865	Hematoxylin_221	MSB-01577-03-19_annotations_full.tsv	Breast Cancer	Invasive Breast Carcinoma	BRCA	1
MSB-01577-03-19	193	28337.4	0.00681079	Hematoxylin_222	MSB-01577-03-19_annotations_full.tsv	Breast Cancer	Invasive Breast Carcinoma	BRCA	1
MSB-01577-03-19	73	12976.9	0.00562538	Hematoxylin_223	MSB-01577-03-19_annotations_full.tsv	Breast Cancer	Invasive Breast Carcinoma	BRCA	1
MSB-01577-03-19	26870	4.34827e+06	0.00617946	Hematoxylin_224	MSB-01577-03-19_annotations_full.tsv	Breast Cancer	Invasive Breast Carcinoma	BRCA	1
MSB-01577-03-19	240	45834.4	0.00523624	Hematoxylin_225	MSB-01577-03-19_annotations_full.tsv	Breast Cancer	Invasive Breast Carcinoma	BRCA	1
MSB-01577-03-19	240	34124.4	0.00703308	Hematoxylin_226	MSB-01577-03-19_annotations_full.tsv	Breast Cancer	Invasive Breast Carcinoma	BRCA	1
MSB-01577-03-19	177	21990.7	0.00804884	Hematoxylin_227	MSB-01577-03-19_annotations_full.tsv	Breast Cancer	Invasive Breast Carcinoma	BRCA	1
MSB-01577-03-19	79	13760	0.0057413	Hematoxylin_228	MSB-01577-03-19_annotations_full.tsv	Breast Cancer	Invasive Breast Carcinoma	BRCA	1
MSB-01577-03-19	120	13822.7	0.00868135	Hematoxylin_229	MSB-01577-03-19_annotations_full.tsv	Breast Cancer	Invasive Breast Carcinoma	BRCA	1
MSB-01577-03-19	17	14724.9	0.00115451	Hematoxylin_23	MSB-01577-03-19_annotations_full.tsv	Breast Cancer	Invasive Breast Carcinoma	BRCA	1
MSB-01577-03-19	126	14609.5	0.00862454	Hematoxylin_230	MSB-01577-03-19_annotations_full.tsv	Breast Cancer	Invasive Breast Carcinoma	BRCA	1
MSB-01577-03-19	327	58805.5	0.00556071	Hematoxylin_231	MSB-01577-03-19_annotations_full.tsv	Breast Cancer	Invasive Breast Carcinoma	BRCA	1
MSB-01577-03-19	181	45864.3	0.00394642	Hematoxylin_232	MSB-01577-03-19_annotations_full.tsv	Breast Cancer	Invasive Breast Carcinoma	BRCA	1
MSB-01577-03-19	451	96157.2	0.00469024	Hematoxylin_233	MSB-01577-03-19_annotations_full.tsv	Breast Cancer	Invasive Breast Carcinoma	BRCA	1
MSB-01577-03-19	290	70442.2	0.00411685	Hematoxylin_234	MSB-01577-03-19_annotations_full.tsv	Breast Cancer	Invasive Breast Carcinoma	BRCA	1
MSB-01577-03-19	404	55528.1	0.00727559	Hematoxylin_235	MSB-01577-03-19_annotations_full.tsv	Breast Cancer	Invasive Breast Carcinoma	BRCA	1
MSB-01577-03-19	600	98888	0.00606747	Hematoxylin_236	MSB-01577-03-19_annotations_full.tsv	Breast Cancer	Invasive Breast Carcinoma	BRCA	1
MSB-01577-03-19	364010	6.51085e+07	0.00559082	Hematoxylin_237	MSB-01577-03-19_annotations_full.tsv	Breast Cancer	Invasive Breast Carcinoma	BRCA	1
MSB-01577-03-19	226	38277.7	0.00590422	Hematoxylin_238	MSB-01577-03-19_annotations_full.tsv	Breast Cancer	Invasive Breast Carcinoma	BRCA	1
MSB-01577-03-19	53	31259.2	0.0016955	Hematoxylin_239	MSB-01577-03-19_annotations_full.tsv	Breast Cancer	Invasive Breast Carcinoma	BRCA	1
MSB-01577-03-19	18	24972.3	0.000720799	Hematoxylin_24	MSB-01577-03-19_annotations_full.tsv	Breast Cancer	Invasive Breast Carcinoma	BRCA	1
MSB-01577-03-19	2150	341883	0.00628871	Hematoxylin_240	MSB-01577-03-19_annotations_full.tsv	Breast Cancer	Invasive Breast Carcinoma	BRCA	1
MSB-01577-03-19	200	30896.4	0.00647324	Hematoxylin_241	MSB-01577-03-19_annotations_full.tsv	Breast Cancer	Invasive Breast Carcinoma	BRCA	1
MSB-01577-03-19	76	12820	0.00592822	Hematoxylin_242	MSB-01577-03-19_annotations_full.tsv	Breast Cancer	Invasive Breast Carcinoma	BRCA	1
MSB-01577-03-19	19	19390.3	0.000979873	Hematoxylin_243	MSB-01577-03-19_annotations_full.tsv	Breast Cancer	Invasive Breast Carcinoma	BRCA	1
MSB-01577-03-19	83	13539.6	0.00613014	Hematoxylin_244	MSB-01577-03-19_annotations_full.tsv	Breast Cancer	Invasive Breast Carcinoma	BRCA	1
MSB-01577-03-19	106	15229	0.00696041	Hematoxylin_245	MSB-01577-03-19_annotations_full.tsv	Breast Cancer	Invasive Breast Carcinoma	BRCA	1
MSB-01577-03-19	444	61988.7	0.00716259	Hematoxylin_246	MSB-01577-03-19_annotations_full.tsv	Breast Cancer	Invasive Breast Carcinoma	BRCA	1
MSB-01577-03-19	326	54159.2	0.00601929	Hematoxylin_247	MSB-01577-03-19_annotations_full.tsv	Breast Cancer	Invasive Breast Carcinoma	BRCA	1
MSB-01577-03-19	69	11959.9	0.00576927	Hematoxylin_248	MSB-01577-03-19_annotations_full.tsv	Breast Cancer	Invasive Breast Carcinoma	BRCA	1
MSB-01577-03-19	182	26946.7	0.00675408	Hematoxylin_249	MSB-01577-03-19_annotations_full.tsv	Breast Cancer	Invasive Breast Carcinoma	BRCA	1
MSB-01577-03-19	74	13660.8	0.00541695	Hematoxylin_25	MSB-01577-03-19_annotations_full.tsv	Breast Cancer	Invasive Breast Carcinoma	BRCA	1
MSB-01577-03-19	120	19401.9	0.00618496	Hematoxylin_250	MSB-01577-03-19_annotations_full.tsv	Breast Cancer	Invasive Breast Carcinoma	BRCA	1
MSB-01577-03-19	8589	1.29036e+06	0.00665628	Hematoxylin_251	MSB-01577-03-19_annotations_full.tsv	Breast Cancer	Invasive Breast Carcinoma	BRCA	1
MSB-01577-03-19	70	40287.2	0.00173752	Hematoxylin_252	MSB-01577-03-19_annotations_full.tsv	Breast Cancer	Invasive Breast Carcinoma	BRCA	1
MSB-01577-03-19	118	24525.4	0.00481133	Hematoxylin_253	MSB-01577-03-19_annotations_full.tsv	Breast Cancer	Invasive Breast Carcinoma	BRCA	1
MSB-01577-03-19	168	28051.8	0.00598891	Hematoxylin_254	MSB-01577-03-19_annotations_full.tsv	Breast Cancer	Invasive Breast Carcinoma	BRCA	1
MSB-01577-03-19	6	11720	0.000511947	Hematoxylin_255	MSB-01577-03-19_annotations_full.tsv	Breast Cancer	Invasive Breast Carcinoma	BRCA	1
MSB-01577-03-19	186	21814.8	0.00852632	Hematoxylin_256	MSB-01577-03-19_annotations_full.tsv	Breast Cancer	Invasive Breast Carcinoma	BRCA	1
MSB-01577-03-19	292	109907	0.0026568	Hematoxylin_257	MSB-01577-03-19_annotations_full.tsv	Breast Cancer	Invasive Breast Carcinoma	BRCA	1
MSB-01577-03-19	78	15747.2	0.00495325	Hematoxylin_258	MSB-01577-03-19_annotations_full.tsv	Breast Cancer	Invasive Breast Carcinoma	BRCA	1
MSB-01577-03-19	179	26436.3	0.00677099	Hematoxylin_259	MSB-01577-03-19_annotations_full.tsv	Breast Cancer	Invasive Breast Carcinoma	BRCA	1
MSB-01577-03-19	57	19133.1	0.00297912	Hematoxylin_26	MSB-01577-03-19_annotations_full.tsv	Breast Cancer	Invasive Breast Carcinoma	BRCA	1
MSB-01577-03-19	90	12147.5	0.00740895	Hematoxylin_260	MSB-01577-03-19_annotations_full.tsv	Breast Cancer	Invasive Breast Carcinoma	BRCA	1
MSB-01577-03-19	21	24063.8	0.00087268	Hematoxylin_261	MSB-01577-03-19_annotations_full.tsv	Breast Cancer	Invasive Breast Carcinoma	BRCA	1
MSB-01577-03-19	112	14382.1	0.00778744	Hematoxylin_262	MSB-01577-03-19_annotations_full.tsv	Breast Cancer	Invasive Breast Carcinoma	BRCA	1
MSB-01577-03-19	233	54789.9	0.00425261	Hematoxylin_263	MSB-01577-03-19_annotations_full.tsv	Breast Cancer	Invasive Breast Carcinoma	BRCA	1
MSB-01577-03-19	101	15663.7	0.00644803	Hematoxylin_264	MSB-01577-03-19_annotations_full.tsv	Breast Cancer	Invasive Breast Carcinoma	BRCA	1
MSB-01577-03-19	143	118527	0.00120647	Hematoxylin_265	MSB-01577-03-19_annotations_full.tsv	Breast Cancer	Invasive Breast Carcinoma	BRCA	1
MSB-01577-03-19	80	18445.8	0.00433703	Hematoxylin_266	MSB-01577-03-19_annotations_full.tsv	Breast Cancer	Invasive Breast Carcinoma	BRCA	1
MSB-01577-03-19	6169	1.00647e+06	0.00612936	Hematoxylin_267	MSB-01577-03-19_annotations_full.tsv	Breast Cancer	Invasive Breast Carcinoma	BRCA	1
MSB-01577-03-19	63	18278.5	0.00344668	Hematoxylin_268	MSB-01577-03-19_annotations_full.tsv	Breast Cancer	Invasive Breast Carcinoma	BRCA	1
MSB-01577-03-19	132	18505.9	0.00713285	Hematoxylin_269	MSB-01577-03-19_annotations_full.tsv	Breast Cancer	Invasive Breast Carcinoma	BRCA	1
MSB-01577-03-19	134	19229.5	0.00696845	Hematoxylin_27	MSB-01577-03-19_annotations_full.tsv	Breast Cancer	Invasive Breast Carcinoma	BRCA	1
MSB-01577-03-19	50	21163.9	0.00236251	Hematoxylin_270	MSB-01577-03-19_annotations_full.tsv	Breast Cancer	Invasive Breast Carcinoma	BRCA	1
MSB-01577-03-19	94	13737.1	0.00684276	Hematoxylin_271	MSB-01577-03-19_annotations_full.tsv	Breast Cancer	Invasive Breast Carcinoma	BRCA	1
MSB-01577-03-19	67	14468.9	0.00463062	Hematoxylin_272	MSB-01577-03-19_annotations_full.tsv	Breast Cancer	Invasive Breast Carcinoma	BRCA	1
MSB-01577-03-19	168	26768.5	0.00627604	Hematoxylin_273	MSB-01577-03-19_annotations_full.tsv	Breast Cancer	Invasive Breast Carcinoma	BRCA	1
MSB-01577-03-19	298	42763.8	0.00696852	Hematoxylin_274	MSB-01577-03-19_annotations_full.tsv	Breast Cancer	Invasive Breast Carcinoma	BRCA	1
MSB-01577-03-19	165	26692.2	0.00618157	Hematoxylin_275	MSB-01577-03-19_annotations_full.tsv	Breast Cancer	Invasive Breast Carcinoma	BRCA	1
MSB-01577-03-19	119	20351.1	0.00584736	Hematoxylin_276	MSB-01577-03-19_annotations_full.tsv	Breast Cancer	Invasive Breast Carcinoma	BRCA	1
MSB-01577-03-19	146	35440.8	0.00411955	Hematoxylin_277	MSB-01577-03-19_annotations_full.tsv	Breast Cancer	Invasive Breast Carcinoma	BRCA	1
MSB-01577-03-19	68	14863.6	0.00457495	Hematoxylin_278	MSB-01577-03-19_annotations_full.tsv	Breast Cancer	Invasive Breast Carcinoma	BRCA	1
MSB-01577-03-19	268	59355.9	0.00451514	Hematoxylin_279	MSB-01577-03-19_annotations_full.tsv	Breast Cancer	Invasive Breast Carcinoma	BRCA	1
MSB-01577-03-19	223	32615.8	0.00683718	Hematoxylin_28	MSB-01577-03-19_annotations_full.tsv	Breast Cancer	Invasive Breast Carcinoma	BRCA	1
MSB-01577-03-19	133	22933.4	0.00579941	Hematoxylin_280	MSB-01577-03-19_annotations_full.tsv	Breast Cancer	Invasive Breast Carcinoma	BRCA	1
MSB-01577-03-19	115	26770.2	0.00429582	Hematoxylin_281	MSB-01577-03-19_annotations_full.tsv	Breast Cancer	Invasive Breast Carcinoma	BRCA	1
MSB-01577-03-19	63	14265.3	0.0044163	Hematoxylin_282	MSB-01577-03-19_annotations_full.tsv	Breast Cancer	Invasive Breast Carcinoma	BRCA	1
MSB-01577-03-19	117	15721.3	0.00744213	Hematoxylin_283	MSB-01577-03-19_annotations_full.tsv	Breast Cancer	Invasive Breast Carcinoma	BRCA	1
MSB-01577-03-19	17	15638	0.0010871	Hematoxylin_284	MSB-01577-03-19_annotations_full.tsv	Breast Cancer	Invasive Breast Carcinoma	BRCA	1
MSB-01577-03-19	23	24384.9	0.000943205	Hematoxylin_285	MSB-01577-03-19_annotations_full.tsv	Breast Cancer	Invasive Breast Carcinoma	BRCA	1
MSB-01577-03-19	272	47043.3	0.00578191	Hematoxylin_286	MSB-01577-03-19_annotations_full.tsv	Breast Cancer	Invasive Breast Carcinoma	BRCA	1
MSB-01577-03-19	490	97992.7	0.00500037	Hematoxylin_287	MSB-01577-03-19_annotations_full.tsv	Breast Cancer	Invasive Breast Carcinoma	BRCA	1
MSB-01577-03-19	257	36165.3	0.00710626	Hematoxylin_288	MSB-01577-03-19_annotations_full.tsv	Breast Cancer	Invasive Breast Carcinoma	BRCA	1
MSB-01577-03-19	81	13893.7	0.00582997	Hematoxylin_289	MSB-01577-03-19_annotations_full.tsv	Breast Cancer	Invasive Breast Carcinoma	BRCA	1
MSB-01577-03-19	1	22462.7	4.45183e-05	Hematoxylin_29	MSB-01577-03-19_annotations_full.tsv	Breast Cancer	Invasive Breast Carcinoma	BRCA	1
MSB-01577-03-19	63	15072.2	0.00417987	Hematoxylin_290	MSB-01577-03-19_annotations_full.tsv	Breast Cancer	Invasive Breast Carcinoma	BRCA	1
MSB-01577-03-19	3	11259.4	0.000266443	Hematoxylin_291	MSB-01577-03-19_annotations_full.tsv	Breast Cancer	Invasive Breast Carcinoma	BRCA	1
MSB-01577-03-19	120	21156.4	0.00567204	Hematoxylin_292	MSB-01577-03-19_annotations_full.tsv	Breast Cancer	Invasive Breast Carcinoma	BRCA	1
MSB-01577-03-19	43	36698.6	0.00117171	Hematoxylin_293	MSB-01577-03-19_annotations_full.tsv	Breast Cancer	Invasive Breast Carcinoma	BRCA	1
MSB-01577-03-19	145	24840.7	0.00583719	Hematoxylin_294	MSB-01577-03-19_annotations_full.tsv	Breast Cancer	Invasive Breast Carcinoma	BRCA	1
MSB-01577-03-19	348	53914	0.00645472	Hematoxylin_295	MSB-01577-03-19_annotations_full.tsv	Breast Cancer	Invasive Breast Carcinoma	BRCA	1
MSB-01577-03-19	69	17408.6	0.00396356	Hematoxylin_296	MSB-01577-03-19_annotations_full.tsv	Breast Cancer	Invasive Breast Carcinoma	BRCA	1
MSB-01577-03-19	77	15802.6	0.00487262	Hematoxylin_297	MSB-01577-03-19_annotations_full.tsv	Breast Cancer	Invasive Breast Carcinoma	BRCA	1
MSB-01577-03-19	121	17210.9	0.00703042	Hematoxylin_298	MSB-01577-03-19_annotations_full.tsv	Breast Cancer	Invasive Breast Carcinoma	BRCA	1
MSB-01577-03-19	213	30681.7	0.00694226	Hematoxylin_299	MSB-01577-03-19_annotations_full.tsv	Breast Cancer	Invasive Breast Carcinoma	BRCA	1
MSB-01577-03-19	1	22736.8	4.39816e-05	Hematoxylin_3	MSB-01577-03-19_annotations_full.tsv	Breast Cancer	Invasive Breast Carcinoma	BRCA	1
MSB-01577-03-19	70	14302.5	0.00489425	Hematoxylin_30	MSB-01577-03-19_annotations_full.tsv	Breast Cancer	Invasive Breast Carcinoma	BRCA	1
MSB-01577-03-19	206	34416	0.00598559	Hematoxylin_300	MSB-01577-03-19_annotations_full.tsv	Breast Cancer	Invasive Breast Carcinoma	BRCA	1
MSB-01577-03-19	640	108914	0.0058762	Hematoxylin_301	MSB-01577-03-19_annotations_full.tsv	Breast Cancer	Invasive Breast Carcinoma	BRCA	1
MSB-01577-03-19	322	71426.2	0.00450815	Hematoxylin_302	MSB-01577-03-19_annotations_full.tsv	Breast Cancer	Invasive Breast Carcinoma	BRCA	1
MSB-01577-03-19	144	18344.5	0.00784978	Hematoxylin_303	MSB-01577-03-19_annotations_full.tsv	Breast Cancer	Invasive Breast Carcinoma	BRCA	1
MSB-01577-03-19	221	33517.4	0.00659359	Hematoxylin_304	MSB-01577-03-19_annotations_full.tsv	Breast Cancer	Invasive Breast Carcinoma	BRCA	1
MSB-01577-03-19	249	36516	0.00681893	Hematoxylin_305	MSB-01577-03-19_annotations_full.tsv	Breast Cancer	Invasive Breast Carcinoma	BRCA	1
MSB-01577-03-19	70	12679.5	0.00552072	Hematoxylin_306	MSB-01577-03-19_annotations_full.tsv	Breast Cancer	Invasive Breast Carcinoma	BRCA	1
MSB-01577-03-19	149	22500.3	0.00662214	Hematoxylin_307	MSB-01577-03-19_annotations_full.tsv	Breast Cancer	Invasive Breast Carcinoma	BRCA	1
MSB-01577-03-19	122	20503	0.00595036	Hematoxylin_308	MSB-01577-03-19_annotations_full.tsv	Breast Cancer	Invasive Breast Carcinoma	BRCA	1
MSB-01577-03-19	320	56073	0.00570685	Hematoxylin_309	MSB-01577-03-19_annotations_full.tsv	Breast Cancer	Invasive Breast Carcinoma	BRCA	1
MSB-01577-03-19	834	174834	0.00477024	Hematoxylin_31	MSB-01577-03-19_annotations_full.tsv	Breast Cancer	Invasive Breast Carcinoma	BRCA	1
MSB-01577-03-19	46	35987.6	0.00127822	Hematoxylin_310	MSB-01577-03-19_annotations_full.tsv	Breast Cancer	Invasive Breast Carcinoma	BRCA	1
MSB-01577-03-19	85	14232.2	0.00597236	Hematoxylin_311	MSB-01577-03-19_annotations_full.tsv	Breast Cancer	Invasive Breast Carcinoma	BRCA	1
MSB-01577-03-19	101	19194.2	0.00526201	Hematoxylin_312	MSB-01577-03-19_annotations_full.tsv	Breast Cancer	Invasive Breast Carcinoma	BRCA	1
MSB-01577-03-19	129	75665.7	0.00170487	Hematoxylin_313	MSB-01577-03-19_annotations_full.tsv	Breast Cancer	Invasive Breast Carcinoma	BRCA	1
MSB-01577-03-19	113	14219	0.00794712	Hematoxylin_314	MSB-01577-03-19_annotations_full.tsv	Breast Cancer	Invasive Breast Carcinoma	BRCA	1
MSB-01577-03-19	96	22868.7	0.00419787	Hematoxylin_315	MSB-01577-03-19_annotations_full.tsv	Breast Cancer	Invasive Breast Carcinoma	BRCA	1
MSB-01577-03-19	83	15197	0.0054616	Hematoxylin_316	MSB-01577-03-19_annotations_full.tsv	Breast Cancer	Invasive Breast Carcinoma	BRCA	1
MSB-01577-03-19	109	25184.1	0.00432813	Hematoxylin_317	MSB-01577-03-19_annotations_full.tsv	Breast Cancer	Invasive Breast Carcinoma	BRCA	1
MSB-01577-03-19	129	13107.3	0.00984184	Hematoxylin_318	MSB-01577-03-19_annotations_full.tsv	Breast Cancer	Invasive Breast Carcinoma	BRCA	1
MSB-01577-03-19	179	29889.8	0.00598867	Hematoxylin_319	MSB-01577-03-19_annotations_full.tsv	Breast Cancer	Invasive Breast Carcinoma	BRCA	1
MSB-01577-03-19	103	84263.5	0.00122236	Hematoxylin_32	MSB-01577-03-19_annotations_full.tsv	Breast Cancer	Invasive Breast Carcinoma	BRCA	1
MSB-01577-03-19	91	15624.4	0.00582421	Hematoxylin_320	MSB-01577-03-19_annotations_full.tsv	Breast Cancer	Invasive Breast Carcinoma	BRCA	1
MSB-01577-03-19	205	85587.7	0.0023952	Hematoxylin_321	MSB-01577-03-19_annotations_full.tsv	Breast Cancer	Invasive Breast Carcinoma	BRCA	1
MSB-01577-03-19	198	43469.2	0.00455495	Hematoxylin_322	MSB-01577-03-19_annotations_full.tsv	Breast Cancer	Invasive Breast Carcinoma	BRCA	1
MSB-01577-03-19	49999	1.16747e+07	0.00428269	Hematoxylin_323	MSB-01577-03-19_annotations_full.tsv	Breast Cancer	Invasive Breast Carcinoma	BRCA	1
MSB-01577-03-19	303	36621.4	0.00827386	Hematoxylin_324	MSB-01577-03-19_annotations_full.tsv	Breast Cancer	Invasive Breast Carcinoma	BRCA	1
MSB-01577-03-19	119	23633.2	0.0050353	Hematoxylin_325	MSB-01577-03-19_annotations_full.tsv	Breast Cancer	Invasive Breast Carcinoma	BRCA	1
MSB-01577-03-19	109	31422.9	0.00346881	Hematoxylin_326	MSB-01577-03-19_annotations_full.tsv	Breast Cancer	Invasive Breast Carcinoma	BRCA	1
MSB-01577-03-19	68571	1.44095e+07	0.00475873	Hematoxylin_327	MSB-01577-03-19_annotations_full.tsv	Breast Cancer	Invasive Breast Carcinoma	BRCA	1
MSB-01577-03-19	122	16484.3	0.00740099	Hematoxylin_328	MSB-01577-03-19_annotations_full.tsv	Breast Cancer	Invasive Breast Carcinoma	BRCA	1
MSB-01577-03-19	128	23261.7	0.00550261	Hematoxylin_329	MSB-01577-03-19_annotations_full.tsv	Breast Cancer	Invasive Breast Carcinoma	BRCA	1
MSB-01577-03-19	63	94282.4	0.000668205	Hematoxylin_33	MSB-01577-03-19_annotations_full.tsv	Breast Cancer	Invasive Breast Carcinoma	BRCA	1
MSB-01577-03-19	71	13435.7	0.00528441	Hematoxylin_330	MSB-01577-03-19_annotations_full.tsv	Breast Cancer	Invasive Breast Carcinoma	BRCA	1
MSB-01577-03-19	108	17724.5	0.00609328	Hematoxylin_331	MSB-01577-03-19_annotations_full.tsv	Breast Cancer	Invasive Breast Carcinoma	BRCA	1
MSB-01577-03-19	89	14428.7	0.00616825	Hematoxylin_332	MSB-01577-03-19_annotations_full.tsv	Breast Cancer	Invasive Breast Carcinoma	BRCA	1
MSB-01577-03-19	371	63595	0.00583379	Hematoxylin_333	MSB-01577-03-19_annotations_full.tsv	Breast Cancer	Invasive Breast Carcinoma	BRCA	1
MSB-01577-03-19	5406	1.14473e+06	0.0047225	Hematoxylin_334	MSB-01577-03-19_annotations_full.tsv	Breast Cancer	Invasive Breast Carcinoma	BRCA	1
MSB-01577-03-19	2185	523337	0.00417513	Hematoxylin_335	MSB-01577-03-19_annotations_full.tsv	Breast Cancer	Invasive Breast Carcinoma	BRCA	1
MSB-01577-03-19	178	31422.6	0.00566471	Hematoxylin_336	MSB-01577-03-19_annotations_full.tsv	Breast Cancer	Invasive Breast Carcinoma	BRCA	1
MSB-01577-03-19	159	32235.1	0.00493251	Hematoxylin_337	MSB-01577-03-19_annotations_full.tsv	Breast Cancer	Invasive Breast Carcinoma	BRCA	1
MSB-01577-03-19	525	84070.5	0.00624476	Hematoxylin_338	MSB-01577-03-19_annotations_full.tsv	Breast Cancer	Invasive Breast Carcinoma	BRCA	1
MSB-01577-03-19	98	14954.9	0.00655303	Hematoxylin_339	MSB-01577-03-19_annotations_full.tsv	Breast Cancer	Invasive Breast Carcinoma	BRCA	1
MSB-01577-03-19	121	20013.3	0.00604597	Hematoxylin_34	MSB-01577-03-19_annotations_full.tsv	Breast Cancer	Invasive Breast Carcinoma	BRCA	1
MSB-01577-03-19	135	36673.8	0.00368111	Hematoxylin_340	MSB-01577-03-19_annotations_full.tsv	Breast Cancer	Invasive Breast Carcinoma	BRCA	1
MSB-01577-03-19	108	33449.2	0.00322878	Hematoxylin_341	MSB-01577-03-19_annotations_full.tsv	Breast Cancer	Invasive Breast Carcinoma	BRCA	1
MSB-01577-03-19	40272	9.03989e+06	0.00445492	Hematoxylin_342	MSB-01577-03-19_annotations_full.tsv	Breast Cancer	Invasive Breast Carcinoma	BRCA	1
MSB-01577-03-19	11	13032.1	0.000844069	Hematoxylin_343	MSB-01577-03-19_annotations_full.tsv	Breast Cancer	Invasive Breast Carcinoma	BRCA	1
MSB-01577-03-19	71	14410.2	0.00492706	Hematoxylin_344	MSB-01577-03-19_annotations_full.tsv	Breast Cancer	Invasive Breast Carcinoma	BRCA	1
MSB-01577-03-19	27	19871.2	0.00135875	Hematoxylin_345	MSB-01577-03-19_annotations_full.tsv	Breast Cancer	Invasive Breast Carcinoma	BRCA	1
MSB-01577-03-19	268	71703.4	0.00373762	Hematoxylin_346	MSB-01577-03-19_annotations_full.tsv	Breast Cancer	Invasive Breast Carcinoma	BRCA	1
MSB-01577-03-19	134	25693.6	0.0052153	Hematoxylin_347	MSB-01577-03-19_annotations_full.tsv	Breast Cancer	Invasive Breast Carcinoma	BRCA	1
MSB-01577-03-19	1034	244606	0.00422721	Hematoxylin_348	MSB-01577-03-19_annotations_full.tsv	Breast Cancer	Invasive Breast Carcinoma	BRCA	1
MSB-01577-03-19	1132	350822	0.0032267	Hematoxylin_349	MSB-01577-03-19_annotations_full.tsv	Breast Cancer	Invasive Breast Carcinoma	BRCA	1
MSB-01577-03-19	334	101326	0.00329629	Hematoxylin_35	MSB-01577-03-19_annotations_full.tsv	Breast Cancer	Invasive Breast Carcinoma	BRCA	1
MSB-01577-03-19	72	25296.6	0.00284623	Hematoxylin_350	MSB-01577-03-19_annotations_full.tsv	Breast Cancer	Invasive Breast Carcinoma	BRCA	1
MSB-01577-03-19	80	17376.7	0.00460386	Hematoxylin_351	MSB-01577-03-19_annotations_full.tsv	Breast Cancer	Invasive Breast Carcinoma	BRCA	1
MSB-01577-03-19	99	38237.6	0.00258907	Hematoxylin_352	MSB-01577-03-19_annotations_full.tsv	Breast Cancer	Invasive Breast Carcinoma	BRCA	1
MSB-01577-03-19	118	39732.2	0.00296988	Hematoxylin_353	MSB-01577-03-19_annotations_full.tsv	Breast Cancer	Invasive Breast Carcinoma	BRCA	1
MSB-01577-03-19	72	14884.3	0.0048373	Hematoxylin_354	MSB-01577-03-19_annotations_full.tsv	Breast Cancer	Invasive Breast Carcinoma	BRCA	1
MSB-01577-03-19	87	21802.8	0.00399031	Hematoxylin_355	MSB-01577-03-19_annotations_full.tsv	Breast Cancer	Invasive Breast Carcinoma	BRCA	1
MSB-01577-03-19	230	110757	0.00207662	Hematoxylin_356	MSB-01577-03-19_annotations_full.tsv	Breast Cancer	Invasive Breast Carcinoma	BRCA	1
MSB-01577-03-19	304	51810.8	0.0058675	Hematoxylin_357	MSB-01577-03-19_annotations_full.tsv	Breast Cancer	Invasive Breast Carcinoma	BRCA	1
MSB-01577-03-19	159	23428.2	0.00678668	Hematoxylin_358	MSB-01577-03-19_annotations_full.tsv	Breast Cancer	Invasive Breast Carcinoma	BRCA	1
MSB-01577-03-19	111	47328.4	0.00234532	Hematoxylin_359	MSB-01577-03-19_annotations_full.tsv	Breast Cancer	Invasive Breast Carcinoma	BRCA	1
MSB-01577-03-19	83	14941.9	0.00555484	Hematoxylin_36	MSB-01577-03-19_annotations_full.tsv	Breast Cancer	Invasive Breast Carcinoma	BRCA	1
MSB-01577-03-19	175	52554.2	0.00332989	Hematoxylin_360	MSB-01577-03-19_annotations_full.tsv	Breast Cancer	Invasive Breast Carcinoma	BRCA	1
MSB-01577-03-19	976	330546	0.00295269	Hematoxylin_361	MSB-01577-03-19_annotations_full.tsv	Breast Cancer	Invasive Breast Carcinoma	BRCA	1
MSB-01577-03-19	160	36599	0.0043717	Hematoxylin_362	MSB-01577-03-19_annotations_full.tsv	Breast Cancer	Invasive Breast Carcinoma	BRCA	1
MSB-01577-03-19	789	149493	0.00527783	Hematoxylin_363	MSB-01577-03-19_annotations_full.tsv	Breast Cancer	Invasive Breast Carcinoma	BRCA	1
MSB-01577-03-19	1115	145472	0.00766471	Hematoxylin_364	MSB-01577-03-19_annotations_full.tsv	Breast Cancer	Invasive Breast Carcinoma	BRCA	1
MSB-01577-03-19	117	19309.7	0.00605914	Hematoxylin_365	MSB-01577-03-19_annotations_full.tsv	Breast Cancer	Invasive Breast Carcinoma	BRCA	1
MSB-01577-03-19	98	24088.5	0.00406833	Hematoxylin_366	MSB-01577-03-19_annotations_full.tsv	Breast Cancer	Invasive Breast Carcinoma	BRCA	1
MSB-01577-03-19	197	41136.9	0.00478888	Hematoxylin_367	MSB-01577-03-19_annotations_full.tsv	Breast Cancer	Invasive Breast Carcinoma	BRCA	1
MSB-01577-03-19	665	253840	0.00261977	Hematoxylin_368	MSB-01577-03-19_annotations_full.tsv	Breast Cancer	Invasive Breast Carcinoma	BRCA	1
MSB-01577-03-19	107	15973.2	0.00669871	Hematoxylin_369	MSB-01577-03-19_annotations_full.tsv	Breast Cancer	Invasive Breast Carcinoma	BRCA	1
MSB-01577-03-19	68	13164.2	0.00516552	Hematoxylin_37	MSB-01577-03-19_annotations_full.tsv	Breast Cancer	Invasive Breast Carcinoma	BRCA	1
MSB-01577-03-19	101	15120.4	0.00667973	Hematoxylin_370	MSB-01577-03-19_annotations_full.tsv	Breast Cancer	Invasive Breast Carcinoma	BRCA	1
MSB-01577-03-19	58	43309.7	0.00133919	Hematoxylin_371	MSB-01577-03-19_annotations_full.tsv	Breast Cancer	Invasive Breast Carcinoma	BRCA	1
MSB-01577-03-19	83	16221.6	0.00511663	Hematoxylin_372	MSB-01577-03-19_annotations_full.tsv	Breast Cancer	Invasive Breast Carcinoma	BRCA	1
MSB-01577-03-19	119	18770.9	0.00633961	Hematoxylin_373	MSB-01577-03-19_annotations_full.tsv	Breast Cancer	Invasive Breast Carcinoma	BRCA	1
MSB-01577-03-19	190	36450.4	0.00521256	Hematoxylin_374	MSB-01577-03-19_annotations_full.tsv	Breast Cancer	Invasive Breast Carcinoma	BRCA	1
MSB-01577-03-19	167	50038.6	0.00333742	Hematoxylin_375	MSB-01577-03-19_annotations_full.tsv	Breast Cancer	Invasive Breast Carcinoma	BRCA	1
MSB-01577-03-19	728	145729	0.00499558	Hematoxylin_376	MSB-01577-03-19_annotations_full.tsv	Breast Cancer	Invasive Breast Carcinoma	BRCA	1
MSB-01577-03-19	70	22914.3	0.00305486	Hematoxylin_377	MSB-01577-03-19_annotations_full.tsv	Breast Cancer	Invasive Breast Carcinoma	BRCA	1
MSB-01577-03-19	728	255555	0.0028487	Hematoxylin_378	MSB-01577-03-19_annotations_full.tsv	Breast Cancer	Invasive Breast Carcinoma	BRCA	1
MSB-01577-03-19	47	12752.5	0.00368555	Hematoxylin_379	MSB-01577-03-19_annotations_full.tsv	Breast Cancer	Invasive Breast Carcinoma	BRCA	1
MSB-01577-03-19	241	35808.4	0.00673027	Hematoxylin_38	MSB-01577-03-19_annotations_full.tsv	Breast Cancer	Invasive Breast Carcinoma	BRCA	1
MSB-01577-03-19	99	16559.1	0.00597858	Hematoxylin_380	MSB-01577-03-19_annotations_full.tsv	Breast Cancer	Invasive Breast Carcinoma	BRCA	1
MSB-01577-03-19	99	17255.1	0.00573744	Hematoxylin_381	MSB-01577-03-19_annotations_full.tsv	Breast Cancer	Invasive Breast Carcinoma	BRCA	1
MSB-01577-03-19	1158	397694	0.00291178	Hematoxylin_382	MSB-01577-03-19_annotations_full.tsv	Breast Cancer	Invasive Breast Carcinoma	BRCA	1
MSB-01577-03-19	74	14725.4	0.00502535	Hematoxylin_383	MSB-01577-03-19_annotations_full.tsv	Breast Cancer	Invasive Breast Carcinoma	BRCA	1
MSB-01577-03-19	1911	361027	0.00529323	Hematoxylin_384	MSB-01577-03-19_annotations_full.tsv	Breast Cancer	Invasive Breast Carcinoma	BRCA	1
MSB-01577-03-19	44	19524.3	0.0022536	Hematoxylin_385	MSB-01577-03-19_annotations_full.tsv	Breast Cancer	Invasive Breast Carcinoma	BRCA	1
MSB-01577-03-19	588	105151	0.00559197	Hematoxylin_386	MSB-01577-03-19_annotations_full.tsv	Breast Cancer	Invasive Breast Carcinoma	BRCA	1
MSB-01577-03-19	544	90777.2	0.0059927	Hematoxylin_387	MSB-01577-03-19_annotations_full.tsv	Breast Cancer	Invasive Breast Carcinoma	BRCA	1
MSB-01577-03-19	61	15948.3	0.00382486	Hematoxylin_388	MSB-01577-03-19_annotations_full.tsv	Breast Cancer	Invasive Breast Carcinoma	BRCA	1
MSB-01577-03-19	200	34684.4	0.00576629	Hematoxylin_389	MSB-01577-03-19_annotations_full.tsv	Breast Cancer	Invasive Breast Carcinoma	BRCA	1
MSB-01577-03-19	102	13028.4	0.00782904	Hematoxylin_39	MSB-01577-03-19_annotations_full.tsv	Breast Cancer	Invasive Breast Carcinoma	BRCA	1
MSB-01577-03-19	68	16107.1	0.00422175	Hematoxylin_390	MSB-01577-03-19_annotations_full.tsv	Breast Cancer	Invasive Breast Carcinoma	BRCA	1
MSB-01577-03-19	132	28688.4	0.00460116	Hematoxylin_391	MSB-01577-03-19_annotations_full.tsv	Breast Cancer	Invasive Breast Carcinoma	BRCA	1
MSB-01577-03-19	188	30325	0.00619951	Hematoxylin_392	MSB-01577-03-19_annotations_full.tsv	Breast Cancer	Invasive Breast Carcinoma	BRCA	1
MSB-01577-03-19	97	14058.7	0.00689962	Hematoxylin_393	MSB-01577-03-19_annotations_full.tsv	Breast Cancer	Invasive Breast Carcinoma	BRCA	1
MSB-01577-03-19	260	38465.5	0.0067593	Hematoxylin_394	MSB-01577-03-19_annotations_full.tsv	Breast Cancer	Invasive Breast Carcinoma	BRCA	1
MSB-01577-03-19	82	13423.9	0.00610849	Hematoxylin_395	MSB-01577-03-19_annotations_full.tsv	Breast Cancer	Invasive Breast Carcinoma	BRCA	1
MSB-01577-03-19	725	137001	0.00529194	Hematoxylin_396	MSB-01577-03-19_annotations_full.tsv	Breast Cancer	Invasive Breast Carcinoma	BRCA	1
MSB-01577-03-19	104	30770.9	0.00337982	Hematoxylin_397	MSB-01577-03-19_annotations_full.tsv	Breast Cancer	Invasive Breast Carcinoma	BRCA	1
MSB-01577-03-19	107	23188.3	0.0046144	Hematoxylin_398	MSB-01577-03-19_annotations_full.tsv	Breast Cancer	Invasive Breast Carcinoma	BRCA	1
MSB-01577-03-19	11	15514.4	0.000709017	Hematoxylin_399	MSB-01577-03-19_annotations_full.tsv	Breast Cancer	Invasive Breast Carcinoma	BRCA	1
MSB-01577-03-19	1	30181.7	3.31327e-05	Hematoxylin_4	MSB-01577-03-19_annotations_full.tsv	Breast Cancer	Invasive Breast Carcinoma	BRCA	1
MSB-01577-03-19	2000	371691	0.00538081	Hematoxylin_40	MSB-01577-03-19_annotations_full.tsv	Breast Cancer	Invasive Breast Carcinoma	BRCA	1
MSB-01577-03-19	93	19806.3	0.00469549	Hematoxylin_400	MSB-01577-03-19_annotations_full.tsv	Breast Cancer	Invasive Breast Carcinoma	BRCA	1
MSB-01577-03-19	57	13978.6	0.00407766	Hematoxylin_401	MSB-01577-03-19_annotations_full.tsv	Breast Cancer	Invasive Breast Carcinoma	BRCA	1
MSB-01577-03-19	1054	277987	0.00379155	Hematoxylin_402	MSB-01577-03-19_annotations_full.tsv	Breast Cancer	Invasive Breast Carcinoma	BRCA	1
MSB-01577-03-19	145	29839.4	0.00485934	Hematoxylin_403	MSB-01577-03-19_annotations_full.tsv	Breast Cancer	Invasive Breast Carcinoma	BRCA	1
MSB-01577-03-19	150	22483.3	0.00667161	Hematoxylin_404	MSB-01577-03-19_annotations_full.tsv	Breast Cancer	Invasive Breast Carcinoma	BRCA	1
MSB-01577-03-19	60	13122.1	0.00457243	Hematoxylin_405	MSB-01577-03-19_annotations_full.tsv	Breast Cancer	Invasive Breast Carcinoma	BRCA	1
MSB-01577-03-19	247	44390.6	0.00556424	Hematoxylin_406	MSB-01577-03-19_annotations_full.tsv	Breast Cancer	Invasive Breast Carcinoma	BRCA	1
MSB-01577-03-19	246	31621.4	0.00777953	Hematoxylin_407	MSB-01577-03-19_annotations_full.tsv	Breast Cancer	Invasive Breast Carcinoma	BRCA	1
MSB-01577-03-19	108	15679.9	0.00688778	Hematoxylin_408	MSB-01577-03-19_annotations_full.tsv	Breast Cancer	Invasive Breast Carcinoma	BRCA	1
MSB-01577-03-19	74	13896.9	0.00532492	Hematoxylin_409	MSB-01577-03-19_annotations_full.tsv	Breast Cancer	Invasive Breast Carcinoma	BRCA	1
MSB-01577-03-19	899	146998	0.00611572	Hematoxylin_41	MSB-01577-03-19_annotations_full.tsv	Breast Cancer	Invasive Breast Carcinoma	BRCA	1
MSB-01577-03-19	60	12089	0.0049632	Hematoxylin_410	MSB-01577-03-19_annotations_full.tsv	Breast Cancer	Invasive Breast Carcinoma	BRCA	1
MSB-01577-03-19	384	71155.1	0.00539666	Hematoxylin_411	MSB-01577-03-19_annotations_full.tsv	Breast Cancer	Invasive Breast Carcinoma	BRCA	1
MSB-01577-03-19	440	91149.4	0.00482724	Hematoxylin_412	MSB-01577-03-19_annotations_full.tsv	Breast Cancer	Invasive Breast Carcinoma	BRCA	1
MSB-01577-03-19	789	170557	0.00462601	Hematoxylin_413	MSB-01577-03-19_annotations_full.tsv	Breast Cancer	Invasive Breast Carcinoma	BRCA	1
MSB-01577-03-19	74	17510.6	0.00422602	Hematoxylin_414	MSB-01577-03-19_annotations_full.tsv	Breast Cancer	Invasive Breast Carcinoma	BRCA	1
MSB-01577-03-19	62	16579.3	0.00373961	Hematoxylin_415	MSB-01577-03-19_annotations_full.tsv	Breast Cancer	Invasive Breast Carcinoma	BRCA	1
MSB-01577-03-19	47	12357.2	0.00380345	Hematoxylin_416	MSB-01577-03-19_annotations_full.tsv	Breast Cancer	Invasive Breast Carcinoma	BRCA	1
MSB-01577-03-19	69	15264	0.00452043	Hematoxylin_417	MSB-01577-03-19_annotations_full.tsv	Breast Cancer	Invasive Breast Carcinoma	BRCA	1
MSB-01577-03-19	246	33972.6	0.00724114	Hematoxylin_42	MSB-01577-03-19_annotations_full.tsv	Breast Cancer	Invasive Breast Carcinoma	BRCA	1
MSB-01577-03-19	36	11460.4	0.00314125	Hematoxylin_43	MSB-01577-03-19_annotations_full.tsv	Breast Cancer	Invasive Breast Carcinoma	BRCA	1
MSB-01577-03-19	294	43080.9	0.00682438	Hematoxylin_44	MSB-01577-03-19_annotations_full.tsv	Breast Cancer	Invasive Breast Carcinoma	BRCA	1
MSB-01577-03-19	136	20353.6	0.00668188	Hematoxylin_45	MSB-01577-03-19_annotations_full.tsv	Breast Cancer	Invasive Breast Carcinoma	BRCA	1
MSB-01577-03-19	89	13760.8	0.00646766	Hematoxylin_46	MSB-01577-03-19_annotations_full.tsv	Breast Cancer	Invasive Breast Carcinoma	BRCA	1
MSB-01577-03-19	94	14741.6	0.00637652	Hematoxylin_47	MSB-01577-03-19_annotations_full.tsv	Breast Cancer	Invasive Breast Carcinoma	BRCA	1
MSB-01577-03-19	150	23491	0.00638542	Hematoxylin_48	MSB-01577-03-19_annotations_full.tsv	Breast Cancer	Invasive Breast Carcinoma	BRCA	1
MSB-01577-03-19	40	22036.9	0.00181514	Hematoxylin_49	MSB-01577-03-19_annotations_full.tsv	Breast Cancer	Invasive Breast Carcinoma	BRCA	1
MSB-01577-03-19	1	41585.9	2.40466e-05	Hematoxylin_5	MSB-01577-03-19_annotations_full.tsv	Breast Cancer	Invasive Breast Carcinoma	BRCA	1
MSB-01577-03-19	160	31929.9	0.00501098	Hematoxylin_50	MSB-01577-03-19_annotations_full.tsv	Breast Cancer	Invasive Breast Carcinoma	BRCA	1
MSB-01577-03-19	1	20969.6	4.76881e-05	Hematoxylin_51	MSB-01577-03-19_annotations_full.tsv	Breast Cancer	Invasive Breast Carcinoma	BRCA	1
MSB-01577-03-19	235	34068.5	0.00689787	Hematoxylin_52	MSB-01577-03-19_annotations_full.tsv	Breast Cancer	Invasive Breast Carcinoma	BRCA	1
MSB-01577-03-19	504	123296	0.00408772	Hematoxylin_53	MSB-01577-03-19_annotations_full.tsv	Breast Cancer	Invasive Breast Carcinoma	BRCA	1
MSB-01577-03-19	259	45124	0.00573974	Hematoxylin_54	MSB-01577-03-19_annotations_full.tsv	Breast Cancer	Invasive Breast Carcinoma	BRCA	1
MSB-01577-03-19	88	12543.3	0.00701567	Hematoxylin_55	MSB-01577-03-19_annotations_full.tsv	Breast Cancer	Invasive Breast Carcinoma	BRCA	1
MSB-01577-03-19	113	23533.5	0.00480168	Hematoxylin_56	MSB-01577-03-19_annotations_full.tsv	Breast Cancer	Invasive Breast Carcinoma	BRCA	1
MSB-01577-03-19	345	114618	0.00301001	Hematoxylin_57	MSB-01577-03-19_annotations_full.tsv	Breast Cancer	Invasive Breast Carcinoma	BRCA	1
MSB-01577-03-19	90	12809.5	0.00702602	Hematoxylin_58	MSB-01577-03-19_annotations_full.tsv	Breast Cancer	Invasive Breast Carcinoma	BRCA	1
MSB-01577-03-19	140	21332.3	0.00656282	Hematoxylin_59	MSB-01577-03-19_annotations_full.tsv	Breast Cancer	Invasive Breast Carcinoma	BRCA	1
MSB-01577-03-19	3	27708.1	0.000108272	Hematoxylin_6	MSB-01577-03-19_annotations_full.tsv	Breast Cancer	Invasive Breast Carcinoma	BRCA	1
MSB-01577-03-19	166	50667.7	0.00327625	Hematoxylin_60	MSB-01577-03-19_annotations_full.tsv	Breast Cancer	Invasive Breast Carcinoma	BRCA	1
MSB-01577-03-19	628	131945	0.00475957	Hematoxylin_61	MSB-01577-03-19_annotations_full.tsv	Breast Cancer	Invasive Breast Carcinoma	BRCA	1
MSB-01577-03-19	6	15052.4	0.000398607	Hematoxylin_62	MSB-01577-03-19_annotations_full.tsv	Breast Cancer	Invasive Breast Carcinoma	BRCA	1
MSB-01577-03-19	170	24371.6	0.00697534	Hematoxylin_63	MSB-01577-03-19_annotations_full.tsv	Breast Cancer	Invasive Breast Carcinoma	BRCA	1
MSB-01577-03-19	286	62330.9	0.00458841	Hematoxylin_64	MSB-01577-03-19_annotations_full.tsv	Breast Cancer	Invasive Breast Carcinoma	BRCA	1
MSB-01577-03-19	535	131052	0.00408236	Hematoxylin_65	MSB-01577-03-19_annotations_full.tsv	Breast Cancer	Invasive Breast Carcinoma	BRCA	1
MSB-01577-03-19	349	59417.1	0.00587373	Hematoxylin_66	MSB-01577-03-19_annotations_full.tsv	Breast Cancer	Invasive Breast Carcinoma	BRCA	1
MSB-01577-03-19	304	46593.5	0.00652451	Hematoxylin_67	MSB-01577-03-19_annotations_full.tsv	Breast Cancer	Invasive Breast Carcinoma	BRCA	1
MSB-01577-03-19	251	35343	0.00710183	Hematoxylin_68	MSB-01577-03-19_annotations_full.tsv	Breast Cancer	Invasive Breast Carcinoma	BRCA	1
MSB-01577-03-19	76	13563.4	0.00560331	Hematoxylin_69	MSB-01577-03-19_annotations_full.tsv	Breast Cancer	Invasive Breast Carcinoma	BRCA	1
MSB-01577-03-19	5122	9.00731e+06	0.000568649	Hematoxylin_7	MSB-01577-03-19_annotations_full.tsv	Breast Cancer	Invasive Breast Carcinoma	BRCA	1
MSB-01577-03-19	93	15735.9	0.00591004	Hematoxylin_70	MSB-01577-03-19_annotations_full.tsv	Breast Cancer	Invasive Breast Carcinoma	BRCA	1
MSB-01577-03-19	132	16980.2	0.00777378	Hematoxylin_71	MSB-01577-03-19_annotations_full.tsv	Breast Cancer	Invasive Breast Carcinoma	BRCA	1
MSB-01577-03-19	23	15151.8	0.00151797	Hematoxylin_72	MSB-01577-03-19_annotations_full.tsv	Breast Cancer	Invasive Breast Carcinoma	BRCA	1
MSB-01577-03-19	359	218748	0.00164116	Hematoxylin_73	MSB-01577-03-19_annotations_full.tsv	Breast Cancer	Invasive Breast Carcinoma	BRCA	1
MSB-01577-03-19	216	41737.7	0.00517517	Hematoxylin_74	MSB-01577-03-19_annotations_full.tsv	Breast Cancer	Invasive Breast Carcinoma	BRCA	1
MSB-01577-03-19	76	13986.4	0.00543383	Hematoxylin_75	MSB-01577-03-19_annotations_full.tsv	Breast Cancer	Invasive Breast Carcinoma	BRCA	1
MSB-01577-03-19	167	25891.5	0.00644999	Hematoxylin_76	MSB-01577-03-19_annotations_full.tsv	Breast Cancer	Invasive Breast Carcinoma	BRCA	1
MSB-01577-03-19	198	31010.8	0.00638487	Hematoxylin_77	MSB-01577-03-19_annotations_full.tsv	Breast Cancer	Invasive Breast Carcinoma	BRCA	1
MSB-01577-03-19	288	37653.5	0.00764869	Hematoxylin_78	MSB-01577-03-19_annotations_full.tsv	Breast Cancer	Invasive Breast Carcinoma	BRCA	1
MSB-01577-03-19	47	28393.4	0.00165532	Hematoxylin_79	MSB-01577-03-19_annotations_full.tsv	Breast Cancer	Invasive Breast Carcinoma	BRCA	1
MSB-01577-03-19	4	39178.9	0.000102096	Hematoxylin_8	MSB-01577-03-19_annotations_full.tsv	Breast Cancer	Invasive Breast Carcinoma	BRCA	1
MSB-01577-03-19	100	15555.2	0.00642873	Hematoxylin_80	MSB-01577-03-19_annotations_full.tsv	Breast Cancer	Invasive Breast Carcinoma	BRCA	1
MSB-01577-03-19	131	18062.9	0.00725244	Hematoxylin_81	MSB-01577-03-19_annotations_full.tsv	Breast Cancer	Invasive Breast Carcinoma	BRCA	1
MSB-01577-03-19	126	21878.7	0.00575902	Hematoxylin_82	MSB-01577-03-19_annotations_full.tsv	Breast Cancer	Invasive Breast Carcinoma	BRCA	1
MSB-01577-03-19	87	29595	0.00293969	Hematoxylin_83	MSB-01577-03-19_annotations_full.tsv	Breast Cancer	Invasive Breast Carcinoma	BRCA	1
MSB-01577-03-19	127	19827	0.0064054	Hematoxylin_84	MSB-01577-03-19_annotations_full.tsv	Breast Cancer	Invasive Breast Carcinoma	BRCA	1
MSB-01577-03-19	94	16473.7	0.00570607	Hematoxylin_85	MSB-01577-03-19_annotations_full.tsv	Breast Cancer	Invasive Breast Carcinoma	BRCA	1
MSB-01577-03-19	79	15326.9	0.00515434	Hematoxylin_86	MSB-01577-03-19_annotations_full.tsv	Breast Cancer	Invasive Breast Carcinoma	BRCA	1
MSB-01577-03-19	759	205200	0.00369883	Hematoxylin_87	MSB-01577-03-19_annotations_full.tsv	Breast Cancer	Invasive Breast Carcinoma	BRCA	1
MSB-01577-03-19	46	27081.9	0.00169855	Hematoxylin_88	MSB-01577-03-19_annotations_full.tsv	Breast Cancer	Invasive Breast Carcinoma	BRCA	1
MSB-01577-03-19	170	32420.2	0.00524364	Hematoxylin_89	MSB-01577-03-19_annotations_full.tsv	Breast Cancer	Invasive Breast Carcinoma	BRCA	1
MSB-01577-03-19	88	69182.7	0.00127199	Hematoxylin_9	MSB-01577-03-19_annotations_full.tsv	Breast Cancer	Invasive Breast Carcinoma	BRCA	1
MSB-01577-03-19	1187	204318	0.00580957	Hematoxylin_90	MSB-01577-03-19_annotations_full.tsv	Breast Cancer	Invasive Breast Carcinoma	BRCA	1
MSB-01577-03-19	181	32851	0.00550972	Hematoxylin_91	MSB-01577-03-19_annotations_full.tsv	Breast Cancer	Invasive Breast Carcinoma	BRCA	1
MSB-01577-03-19	176	27215.2	0.00646697	Hematoxylin_92	MSB-01577-03-19_annotations_full.tsv	Breast Cancer	Invasive Breast Carcinoma	BRCA	1
MSB-01577-03-19	68	45630.3	0.00149024	Hematoxylin_93	MSB-01577-03-19_annotations_full.tsv	Breast Cancer	Invasive Breast Carcinoma	BRCA	1
MSB-01577-03-19	913	150506	0.00606621	Hematoxylin_94	MSB-01577-03-19_annotations_full.tsv	Breast Cancer	Invasive Breast Carcinoma	BRCA	1
MSB-01577-03-19	1243	192470	0.00645814	Hematoxylin_95	MSB-01577-03-19_annotations_full.tsv	Breast Cancer	Invasive Breast Carcinoma	BRCA	1
MSB-01577-03-19	104	15446.5	0.0067329	Hematoxylin_96	MSB-01577-03-19_annotations_full.tsv	Breast Cancer	Invasive Breast Carcinoma	BRCA	1
MSB-01577-03-19	22	21811.2	0.00100866	Hematoxylin_97	MSB-01577-03-19_annotations_full.tsv	Breast Cancer	Invasive Breast Carcinoma	BRCA	1
MSB-01577-03-19	66	21813	0.00302571	Hematoxylin_98	MSB-01577-03-19_annotations_full.tsv	Breast Cancer	Invasive Breast Carcinoma	BRCA	1
MSB-01577-03-19	129	20136	0.00640644	Hematoxylin_99	MSB-01577-03-19_annotations_full.tsv	Breast Cancer	Invasive Breast Carcinoma	BRCA	1
MSB-01687-01-02	127	16841.2	0.00754103	Hematoxylin_1	MSB-01687-01-02_annotations_full.tsv	Breast Cancer	Invasive Breast Carcinoma	BRCA	1
MSB-01687-01-02	82	14001.9	0.00585634	Hematoxylin_10	MSB-01687-01-02_annotations_full.tsv	Breast Cancer	Invasive Breast Carcinoma	BRCA	1
MSB-01687-01-02	103	18567.9	0.00554719	Hematoxylin_11	MSB-01687-01-02_annotations_full.tsv	Breast Cancer	Invasive Breast Carcinoma	BRCA	1
MSB-01687-01-02	181	31779	0.00569559	Hematoxylin_12	MSB-01687-01-02_annotations_full.tsv	Breast Cancer	Invasive Breast Carcinoma	BRCA	1
MSB-01687-01-02	84	13770.9	0.00609982	Hematoxylin_13	MSB-01687-01-02_annotations_full.tsv	Breast Cancer	Invasive Breast Carcinoma	BRCA	1
MSB-01687-01-02	312	45791.3	0.00681352	Hematoxylin_14	MSB-01687-01-02_annotations_full.tsv	Breast Cancer	Invasive Breast Carcinoma	BRCA	1
MSB-01687-01-02	163	24883.7	0.00655048	Hematoxylin_15	MSB-01687-01-02_annotations_full.tsv	Breast Cancer	Invasive Breast Carcinoma	BRCA	1
MSB-01687-01-02	165	33142.2	0.00497854	Hematoxylin_16	MSB-01687-01-02_annotations_full.tsv	Breast Cancer	Invasive Breast Carcinoma	BRCA	1
MSB-01687-01-02	232	38997.9	0.00594903	Hematoxylin_17	MSB-01687-01-02_annotations_full.tsv	Breast Cancer	Invasive Breast Carcinoma	BRCA	1
MSB-01687-01-02	4096	668077	0.00613103	Hematoxylin_18	MSB-01687-01-02_annotations_full.tsv	Breast Cancer	Invasive Breast Carcinoma	BRCA	1
MSB-01687-01-02	56	15218.2	0.00367981	Hematoxylin_19	MSB-01687-01-02_annotations_full.tsv	Breast Cancer	Invasive Breast Carcinoma	BRCA	1
MSB-01687-01-02	167	31141.9	0.00536255	Hematoxylin_2	MSB-01687-01-02_annotations_full.tsv	Breast Cancer	Invasive Breast Carcinoma	BRCA	1
MSB-01687-01-02	110	23920.7	0.00459854	Hematoxylin_20	MSB-01687-01-02_annotations_full.tsv	Breast Cancer	Invasive Breast Carcinoma	BRCA	1
MSB-01687-01-02	261	48808.7	0.00534741	Hematoxylin_21	MSB-01687-01-02_annotations_full.tsv	Breast Cancer	Invasive Breast Carcinoma	BRCA	1
MSB-01687-01-02	71	12572.5	0.00564724	Hematoxylin_22	MSB-01687-01-02_annotations_full.tsv	Breast Cancer	Invasive Breast Carcinoma	BRCA	1
MSB-01687-01-02	75	13615	0.00550863	Hematoxylin_23	MSB-01687-01-02_annotations_full.tsv	Breast Cancer	Invasive Breast Carcinoma	BRCA	1
MSB-01687-01-02	1353	229835	0.00588682	Hematoxylin_24	MSB-01687-01-02_annotations_full.tsv	Breast Cancer	Invasive Breast Carcinoma	BRCA	1
MSB-01687-01-02	127	24657.2	0.00515063	Hematoxylin_25	MSB-01687-01-02_annotations_full.tsv	Breast Cancer	Invasive Breast Carcinoma	BRCA	1
MSB-01687-01-02	121	41528.6	0.00291366	Hematoxylin_26	MSB-01687-01-02_annotations_full.tsv	Breast Cancer	Invasive Breast Carcinoma	BRCA	1
MSB-01687-01-02	174	36436.5	0.00477543	Hematoxylin_27	MSB-01687-01-02_annotations_full.tsv	Breast Cancer	Invasive Breast Carcinoma	BRCA	1
MSB-01687-01-02	78	15497.3	0.00503313	Hematoxylin_28	MSB-01687-01-02_annotations_full.tsv	Breast Cancer	Invasive Breast Carcinoma	BRCA	1
MSB-01687-01-02	45	15068.1	0.00298644	Hematoxylin_29	MSB-01687-01-02_annotations_full.tsv	Breast Cancer	Invasive Breast Carcinoma	BRCA	1
MSB-01687-01-02	74	12463.2	0.00593748	Hematoxylin_3	MSB-01687-01-02_annotations_full.tsv	Breast Cancer	Invasive Breast Carcinoma	BRCA	1
MSB-01687-01-02	91	17652.1	0.00515521	Hematoxylin_30	MSB-01687-01-02_annotations_full.tsv	Breast Cancer	Invasive Breast Carcinoma	BRCA	1
MSB-01687-01-02	46	13568.7	0.00339016	Hematoxylin_31	MSB-01687-01-02_annotations_full.tsv	Breast Cancer	Invasive Breast Carcinoma	BRCA	1
MSB-01687-01-02	183	26809.7	0.00682589	Hematoxylin_32	MSB-01687-01-02_annotations_full.tsv	Breast Cancer	Invasive Breast Carcinoma	BRCA	1
MSB-01687-01-02	56	13219.5	0.00423618	Hematoxylin_33	MSB-01687-01-02_annotations_full.tsv	Breast Cancer	Invasive Breast Carcinoma	BRCA	1
MSB-01687-01-02	1674	390726	0.00428433	Hematoxylin_34	MSB-01687-01-02_annotations_full.tsv	Breast Cancer	Invasive Breast Carcinoma	BRCA	1
MSB-01687-01-02	58	13204	0.00439262	Hematoxylin_35	MSB-01687-01-02_annotations_full.tsv	Breast Cancer	Invasive Breast Carcinoma	BRCA	1
MSB-01687-01-02	219	54261.4	0.00403602	Hematoxylin_36	MSB-01687-01-02_annotations_full.tsv	Breast Cancer	Invasive Breast Carcinoma	BRCA	1
MSB-01687-01-02	1	12513.2	7.99159e-05	Hematoxylin_37	MSB-01687-01-02_annotations_full.tsv	Breast Cancer	Invasive Breast Carcinoma	BRCA	1
MSB-01687-01-02	440	94220.4	0.0046699	Hematoxylin_38	MSB-01687-01-02_annotations_full.tsv	Breast Cancer	Invasive Breast Carcinoma	BRCA	1
MSB-01687-01-02	78	15097.9	0.00516628	Hematoxylin_39	MSB-01687-01-02_annotations_full.tsv	Breast Cancer	Invasive Breast Carcinoma	BRCA	1
MSB-01687-01-02	255	48865.2	0.00521844	Hematoxylin_4	MSB-01687-01-02_annotations_full.tsv	Breast Cancer	Invasive Breast Carcinoma	BRCA	1
MSB-01687-01-02	80	14861.6	0.00538301	Hematoxylin_40	MSB-01687-01-02_annotations_full.tsv	Breast Cancer	Invasive Breast Carcinoma	BRCA	1
MSB-01687-01-02	80	13783.3	0.00580412	Hematoxylin_41	MSB-01687-01-02_annotations_full.tsv	Breast Cancer	Invasive Breast Carcinoma	BRCA	1
MSB-01687-01-02	70	16220.9	0.00431543	Hematoxylin_42	MSB-01687-01-02_annotations_full.tsv	Breast Cancer	Invasive Breast Carcinoma	BRCA	1
MSB-01687-01-02	55	12570	0.0043755	Hematoxylin_43	MSB-01687-01-02_annotations_full.tsv	Breast Cancer	Invasive Breast Carcinoma	BRCA	1
MSB-01687-01-02	170	28345.5	0.00599742	Hematoxylin_44	MSB-01687-01-02_annotations_full.tsv	Breast Cancer	Invasive Breast Carcinoma	BRCA	1
MSB-01687-01-02	429	127905	0.00335406	Hematoxylin_45	MSB-01687-01-02_annotations_full.tsv	Breast Cancer	Invasive Breast Carcinoma	BRCA	1
MSB-01687-01-02	65	19933.1	0.0032609	Hematoxylin_46	MSB-01687-01-02_annotations_full.tsv	Breast Cancer	Invasive Breast Carcinoma	BRCA	1
MSB-01687-01-02	330	81699.9	0.00403917	Hematoxylin_47	MSB-01687-01-02_annotations_full.tsv	Breast Cancer	Invasive Breast Carcinoma	BRCA	1
MSB-01687-01-02	55	14105.4	0.00389923	Hematoxylin_48	MSB-01687-01-02_annotations_full.tsv	Breast Cancer	Invasive Breast Carcinoma	BRCA	1
MSB-01687-01-02	1822117	2.76411e+08	0.00659205	Hematoxylin_49	MSB-01687-01-02_annotations_full.tsv	Breast Cancer	Invasive Breast Carcinoma	BRCA	1
MSB-01687-01-02	78	13941.6	0.00559478	Hematoxylin_5	MSB-01687-01-02_annotations_full.tsv	Breast Cancer	Invasive Breast Carcinoma	BRCA	1
MSB-01687-01-02	123	17724.4	0.0069396	Hematoxylin_50	MSB-01687-01-02_annotations_full.tsv	Breast Cancer	Invasive Breast Carcinoma	BRCA	1
MSB-01687-01-02	111	12779.4	0.00868587	Hematoxylin_51	MSB-01687-01-02_annotations_full.tsv	Breast Cancer	Invasive Breast Carcinoma	BRCA	1
MSB-01687-01-02	116	17054.7	0.00680164	Hematoxylin_52	MSB-01687-01-02_annotations_full.tsv	Breast Cancer	Invasive Breast Carcinoma	BRCA	1
MSB-01687-01-02	763	86854.7	0.00878478	Hematoxylin_53	MSB-01687-01-02_annotations_full.tsv	Breast Cancer	Invasive Breast Carcinoma	BRCA	1
MSB-01687-01-02	1077	131637	0.00818161	Hematoxylin_54	MSB-01687-01-02_annotations_full.tsv	Breast Cancer	Invasive Breast Carcinoma	BRCA	1
MSB-01687-01-02	3780	396766	0.00952704	Hematoxylin_55	MSB-01687-01-02_annotations_full.tsv	Breast Cancer	Invasive Breast Carcinoma	BRCA	1
MSB-01687-01-02	421	65790.2	0.00639913	Hematoxylin_56	MSB-01687-01-02_annotations_full.tsv	Breast Cancer	Invasive Breast Carcinoma	BRCA	1
MSB-01687-01-02	446	53732.3	0.00830041	Hematoxylin_57	MSB-01687-01-02_annotations_full.tsv	Breast Cancer	Invasive Breast Carcinoma	BRCA	1
MSB-01687-01-02	108	16103.7	0.00670654	Hematoxylin_58	MSB-01687-01-02_annotations_full.tsv	Breast Cancer	Invasive Breast Carcinoma	BRCA	1
MSB-01687-01-02	1954	242644	0.00805294	Hematoxylin_59	MSB-01687-01-02_annotations_full.tsv	Breast Cancer	Invasive Breast Carcinoma	BRCA	1
MSB-01687-01-02	100	16192.5	0.00617571	Hematoxylin_6	MSB-01687-01-02_annotations_full.tsv	Breast Cancer	Invasive Breast Carcinoma	BRCA	1
MSB-01687-01-02	209	29930.5	0.00698284	Hematoxylin_60	MSB-01687-01-02_annotations_full.tsv	Breast Cancer	Invasive Breast Carcinoma	BRCA	1
MSB-01687-01-02	606	77768.3	0.00779238	Hematoxylin_61	MSB-01687-01-02_annotations_full.tsv	Breast Cancer	Invasive Breast Carcinoma	BRCA	1
MSB-01687-01-02	110	15224.5	0.0072252	Hematoxylin_62	MSB-01687-01-02_annotations_full.tsv	Breast Cancer	Invasive Breast Carcinoma	BRCA	1
MSB-01687-01-02	427	90941.9	0.0046953	Hematoxylin_63	MSB-01687-01-02_annotations_full.tsv	Breast Cancer	Invasive Breast Carcinoma	BRCA	1
MSB-01687-01-02	376	57776.8	0.0065078	Hematoxylin_7	MSB-01687-01-02_annotations_full.tsv	Breast Cancer	Invasive Breast Carcinoma	BRCA	1
MSB-01687-01-02	74	12694.9	0.00582913	Hematoxylin_8	MSB-01687-01-02_annotations_full.tsv	Breast Cancer	Invasive Breast Carcinoma	BRCA	1
MSB-01687-01-02	107	17519.9	0.00610733	Hematoxylin_9	MSB-01687-01-02_annotations_full.tsv	Breast Cancer	Invasive Breast Carcinoma	BRCA	1
MSB-01798-02-02	221915	2.80167e+07	0.00792082	Hematoxylin_1	MSB-01798-02-02_annotations_full.tsv	Breast Cancer	Invasive Breast Carcinoma	BRCA	1
MSB-01798-02-02	211	36797.1	0.00573415	Hematoxylin_10	MSB-01798-02-02_annotations_full.tsv	Breast Cancer	Invasive Breast Carcinoma	BRCA	1
MSB-01798-02-02	136	47032.9	0.00289159	Hematoxylin_11	MSB-01798-02-02_annotations_full.tsv	Breast Cancer	Invasive Breast Carcinoma	BRCA	1
MSB-01798-02-02	297	55242.1	0.00537633	Hematoxylin_12	MSB-01798-02-02_annotations_full.tsv	Breast Cancer	Invasive Breast Carcinoma	BRCA	1
MSB-01798-02-02	71	13183.1	0.00538568	Hematoxylin_2	MSB-01798-02-02_annotations_full.tsv	Breast Cancer	Invasive Breast Carcinoma	BRCA	1
MSB-01798-02-02	111	27629.9	0.00401739	Hematoxylin_3	MSB-01798-02-02_annotations_full.tsv	Breast Cancer	Invasive Breast Carcinoma	BRCA	1
MSB-01798-02-02	245	34689	0.00706275	Hematoxylin_4	MSB-01798-02-02_annotations_full.tsv	Breast Cancer	Invasive Breast Carcinoma	BRCA	1
MSB-01798-02-02	196	48145.4	0.004071	Hematoxylin_5	MSB-01798-02-02_annotations_full.tsv	Breast Cancer	Invasive Breast Carcinoma	BRCA	1
MSB-01798-02-02	1952	401467	0.00486217	Hematoxylin_6	MSB-01798-02-02_annotations_full.tsv	Breast Cancer	Invasive Breast Carcinoma	BRCA	1
MSB-01798-02-02	87	15231	0.00571205	Hematoxylin_7	MSB-01798-02-02_annotations_full.tsv	Breast Cancer	Invasive Breast Carcinoma	BRCA	1
MSB-01798-02-02	143	25702.9	0.00556358	Hematoxylin_8	MSB-01798-02-02_annotations_full.tsv	Breast Cancer	Invasive Breast Carcinoma	BRCA	1
MSB-01798-02-02	260455	3.21547e+07	0.00810006	Hematoxylin_9	MSB-01798-02-02_annotations_full.tsv	Breast Cancer	Invasive Breast Carcinoma	BRCA	1
MSB-01799-01-02	204323	2.26917e+07	0.0090043	Hematoxylin_1	MSB-01799-01-02_annotations_full.tsv	Breast Cancer	Invasive Breast Carcinoma	BRCA	1
MSB-01799-01-02	140783	1.54664e+07	0.00910251	Hematoxylin_10	MSB-01799-01-02_annotations_full.tsv	Breast Cancer	Invasive Breast Carcinoma	BRCA	1
MSB-01799-01-02	1	16474.8	6.06987e-05	Hematoxylin_2	MSB-01799-01-02_annotations_full.tsv	Breast Cancer	Invasive Breast Carcinoma	BRCA	1
MSB-01799-01-02	6	90254.8	6.64785e-05	Hematoxylin_3	MSB-01799-01-02_annotations_full.tsv	Breast Cancer	Invasive Breast Carcinoma	BRCA	1
MSB-01799-01-02	26515	2.98251e+06	0.00889015	Hematoxylin_4	MSB-01799-01-02_annotations_full.tsv	Breast Cancer	Invasive Breast Carcinoma	BRCA	1
MSB-01799-01-02	2350	287999	0.00815974	Hematoxylin_5	MSB-01799-01-02_annotations_full.tsv	Breast Cancer	Invasive Breast Carcinoma	BRCA	1
MSB-01799-01-02	90	13219.2	0.00680827	Hematoxylin_6	MSB-01799-01-02_annotations_full.tsv	Breast Cancer	Invasive Breast Carcinoma	BRCA	1
MSB-01799-01-02	46731	5.44795e+06	0.00857772	Hematoxylin_7	MSB-01799-01-02_annotations_full.tsv	Breast Cancer	Invasive Breast Carcinoma	BRCA	1
MSB-01799-01-02	424	62990.6	0.00673116	Hematoxylin_8	MSB-01799-01-02_annotations_full.tsv	Breast Cancer	Invasive Breast Carcinoma	BRCA	1
MSB-01799-01-02	465	58477.9	0.00795173	Hematoxylin_9	MSB-01799-01-02_annotations_full.tsv	Breast Cancer	Invasive Breast Carcinoma	BRCA	1
MSB-01857-01-02	1	84110.4	1.18891e-05	Hematoxylin_1	MSB-01857-01-02_annotations_full.tsv	Breast Cancer	Invasive Breast Carcinoma	BRCA	1
MSB-01857-01-02	555	69611.7	0.00797279	Hematoxylin_10	MSB-01857-01-02_annotations_full.tsv	Breast Cancer	Invasive Breast Carcinoma	BRCA	1
MSB-01857-01-02	1781	190271	0.00936035	Hematoxylin_11	MSB-01857-01-02_annotations_full.tsv	Breast Cancer	Invasive Breast Carcinoma	BRCA	1
MSB-01857-01-02	1362	149425	0.00911496	Hematoxylin_12	MSB-01857-01-02_annotations_full.tsv	Breast Cancer	Invasive Breast Carcinoma	BRCA	1
MSB-01857-01-02	200	22093.5	0.00905244	Hematoxylin_13	MSB-01857-01-02_annotations_full.tsv	Breast Cancer	Invasive Breast Carcinoma	BRCA	1
MSB-01857-01-02	134628	1.81643e+07	0.00741169	Hematoxylin_14	MSB-01857-01-02_annotations_full.tsv	Breast Cancer	Invasive Breast Carcinoma	BRCA	1
MSB-01857-01-02	2	59043.4	3.38734e-05	Hematoxylin_15	MSB-01857-01-02_annotations_full.tsv	Breast Cancer	Invasive Breast Carcinoma	BRCA	1
MSB-01857-01-02	13031	1.87364e+06	0.00695491	Hematoxylin_16	MSB-01857-01-02_annotations_full.tsv	Breast Cancer	Invasive Breast Carcinoma	BRCA	1
MSB-01857-01-02	105	18456.9	0.00568892	Hematoxylin_17	MSB-01857-01-02_annotations_full.tsv	Breast Cancer	Invasive Breast Carcinoma	BRCA	1
MSB-01857-01-02	122	13082.9	0.00932513	Hematoxylin_18	MSB-01857-01-02_annotations_full.tsv	Breast Cancer	Invasive Breast Carcinoma	BRCA	1
MSB-01857-01-02	134624	1.81165e+07	0.007431	Hematoxylin_19	MSB-01857-01-02_annotations_full.tsv	Breast Cancer	Invasive Breast Carcinoma	BRCA	1
MSB-01857-01-02	130	15938.1	0.00815654	Hematoxylin_2	MSB-01857-01-02_annotations_full.tsv	Breast Cancer	Invasive Breast Carcinoma	BRCA	1
MSB-01857-01-02	11117	1.32148e+06	0.00841252	Hematoxylin_3	MSB-01857-01-02_annotations_full.tsv	Breast Cancer	Invasive Breast Carcinoma	BRCA	1
MSB-01857-01-02	190	20148.9	0.00942978	Hematoxylin_4	MSB-01857-01-02_annotations_full.tsv	Breast Cancer	Invasive Breast Carcinoma	BRCA	1
MSB-01857-01-02	1451	162392	0.00893519	Hematoxylin_5	MSB-01857-01-02_annotations_full.tsv	Breast Cancer	Invasive Breast Carcinoma	BRCA	1
MSB-01857-01-02	231	22584.4	0.0102283	Hematoxylin_6	MSB-01857-01-02_annotations_full.tsv	Breast Cancer	Invasive Breast Carcinoma	BRCA	1
MSB-01857-01-02	269	25227.8	0.0106628	Hematoxylin_7	MSB-01857-01-02_annotations_full.tsv	Breast Cancer	Invasive Breast Carcinoma	BRCA	1
MSB-01857-01-02	1788	219220	0.00815618	Hematoxylin_8	MSB-01857-01-02_annotations_full.tsv	Breast Cancer	Invasive Breast Carcinoma	BRCA	1
MSB-01857-01-02	186	24340.9	0.00764145	Hematoxylin_9	MSB-01857-01-02_annotations_full.tsv	Breast Cancer	Invasive Breast Carcinoma	BRCA	1
MSB-01896-03-01	1	11003.6	9.08791e-05	Hematoxylin_1	MSB-01896-03-01_annotations_full.tsv	Breast Cancer	Invasive Breast Carcinoma	BRCA	1
MSB-01896-03-01	1	13422.5	7.45016e-05	Hematoxylin_10	MSB-01896-03-01_annotations_full.tsv	Breast Cancer	Invasive Breast Carcinoma	BRCA	1
MSB-01896-03-01	111	19010.4	0.00583891	Hematoxylin_100	MSB-01896-03-01_annotations_full.tsv	Breast Cancer	Invasive Breast Carcinoma	BRCA	1
MSB-01896-03-01	81939	1.01118e+07	0.00810334	Hematoxylin_101	MSB-01896-03-01_annotations_full.tsv	Breast Cancer	Invasive Breast Carcinoma	BRCA	1
MSB-01896-03-01	115	15125.2	0.0076032	Hematoxylin_102	MSB-01896-03-01_annotations_full.tsv	Breast Cancer	Invasive Breast Carcinoma	BRCA	1
MSB-01896-03-01	1	23454.4	4.26359e-05	Hematoxylin_103	MSB-01896-03-01_annotations_full.tsv	Breast Cancer	Invasive Breast Carcinoma	BRCA	1
MSB-01896-03-01	495	54839	0.00902642	Hematoxylin_104	MSB-01896-03-01_annotations_full.tsv	Breast Cancer	Invasive Breast Carcinoma	BRCA	1
MSB-01896-03-01	105	16630.9	0.00631355	Hematoxylin_105	MSB-01896-03-01_annotations_full.tsv	Breast Cancer	Invasive Breast Carcinoma	BRCA	1
MSB-01896-03-01	210	23827.9	0.00881319	Hematoxylin_106	MSB-01896-03-01_annotations_full.tsv	Breast Cancer	Invasive Breast Carcinoma	BRCA	1
MSB-01896-03-01	282	30641.9	0.00920308	Hematoxylin_107	MSB-01896-03-01_annotations_full.tsv	Breast Cancer	Invasive Breast Carcinoma	BRCA	1
MSB-01896-03-01	57806	7.47206e+06	0.00773629	Hematoxylin_108	MSB-01896-03-01_annotations_full.tsv	Breast Cancer	Invasive Breast Carcinoma	BRCA	1
MSB-01896-03-01	1128	295561	0.00381647	Hematoxylin_109	MSB-01896-03-01_annotations_full.tsv	Breast Cancer	Invasive Breast Carcinoma	BRCA	1
MSB-01896-03-01	1	20903.6	4.78387e-05	Hematoxylin_11	MSB-01896-03-01_annotations_full.tsv	Breast Cancer	Invasive Breast Carcinoma	BRCA	1
MSB-01896-03-01	417737	4.22905e+07	0.0098778	Hematoxylin_110	MSB-01896-03-01_annotations_full.tsv	Breast Cancer	Invasive Breast Carcinoma	BRCA	1
MSB-01896-03-01	138	13098.7	0.0105354	Hematoxylin_111	MSB-01896-03-01_annotations_full.tsv	Breast Cancer	Invasive Breast Carcinoma	BRCA	1
MSB-01896-03-01	1	31726.5	3.15194e-05	Hematoxylin_112	MSB-01896-03-01_annotations_full.tsv	Breast Cancer	Invasive Breast Carcinoma	BRCA	1
MSB-01896-03-01	3	97247.5	3.08491e-05	Hematoxylin_113	MSB-01896-03-01_annotations_full.tsv	Breast Cancer	Invasive Breast Carcinoma	BRCA	1
MSB-01896-03-01	1	11403.9	8.76896e-05	Hematoxylin_114	MSB-01896-03-01_annotations_full.tsv	Breast Cancer	Invasive Breast Carcinoma	BRCA	1
MSB-01896-03-01	1258	160492	0.00783839	Hematoxylin_115	MSB-01896-03-01_annotations_full.tsv	Breast Cancer	Invasive Breast Carcinoma	BRCA	1
MSB-01896-03-01	737	206064	0.00357656	Hematoxylin_116	MSB-01896-03-01_annotations_full.tsv	Breast Cancer	Invasive Breast Carcinoma	BRCA	1
MSB-01896-03-01	835	411251	0.00203039	Hematoxylin_117	MSB-01896-03-01_annotations_full.tsv	Breast Cancer	Invasive Breast Carcinoma	BRCA	1
MSB-01896-03-01	12	199898	6.00306e-05	Hematoxylin_118	MSB-01896-03-01_annotations_full.tsv	Breast Cancer	Invasive Breast Carcinoma	BRCA	1
MSB-01896-03-01	23348	3800044	0.00614414	Hematoxylin_119	MSB-01896-03-01_annotations_full.tsv	Breast Cancer	Invasive Breast Carcinoma	BRCA	1
MSB-01896-03-01	4	70461.8	5.67684e-05	Hematoxylin_12	MSB-01896-03-01_annotations_full.tsv	Breast Cancer	Invasive Breast Carcinoma	BRCA	1
MSB-01896-03-01	1	55369.6	1.80604e-05	Hematoxylin_120	MSB-01896-03-01_annotations_full.tsv	Breast Cancer	Invasive Breast Carcinoma	BRCA	1
MSB-01896-03-01	335	90315.7	0.00370921	Hematoxylin_121	MSB-01896-03-01_annotations_full.tsv	Breast Cancer	Invasive Breast Carcinoma	BRCA	1
MSB-01896-03-01	1	19153.9	5.22088e-05	Hematoxylin_122	MSB-01896-03-01_annotations_full.tsv	Breast Cancer	Invasive Breast Carcinoma	BRCA	1
MSB-01896-03-01	330	166094	0.00198683	Hematoxylin_123	MSB-01896-03-01_annotations_full.tsv	Breast Cancer	Invasive Breast Carcinoma	BRCA	1
MSB-01896-03-01	1	16680.7	5.99494e-05	Hematoxylin_124	MSB-01896-03-01_annotations_full.tsv	Breast Cancer	Invasive Breast Carcinoma	BRCA	1
MSB-01896-03-01	1	28968.1	3.45208e-05	Hematoxylin_125	MSB-01896-03-01_annotations_full.tsv	Breast Cancer	Invasive Breast Carcinoma	BRCA	1
MSB-01896-03-01	1	47576.1	2.1019e-05	Hematoxylin_126	MSB-01896-03-01_annotations_full.tsv	Breast Cancer	Invasive Breast Carcinoma	BRCA	1
MSB-01896-03-01	2	11504.3	0.000173848	Hematoxylin_127	MSB-01896-03-01_annotations_full.tsv	Breast Cancer	Invasive Breast Carcinoma	BRCA	1
MSB-01896-03-01	290685	2.95507e+07	0.00983682	Hematoxylin_13	MSB-01896-03-01_annotations_full.tsv	Breast Cancer	Invasive Breast Carcinoma	BRCA	1
MSB-01896-03-01	89	13965.5	0.00637285	Hematoxylin_14	MSB-01896-03-01_annotations_full.tsv	Breast Cancer	Invasive Breast Carcinoma	BRCA	1
MSB-01896-03-01	78	13687.9	0.00569847	Hematoxylin_15	MSB-01896-03-01_annotations_full.tsv	Breast Cancer	Invasive Breast Carcinoma	BRCA	1
MSB-01896-03-01	1106	148170	0.0074644	Hematoxylin_16	MSB-01896-03-01_annotations_full.tsv	Breast Cancer	Invasive Breast Carcinoma	BRCA	1
MSB-01896-03-01	193	24496.7	0.00787862	Hematoxylin_17	MSB-01896-03-01_annotations_full.tsv	Breast Cancer	Invasive Breast Carcinoma	BRCA	1
MSB-01896-03-01	165	22533	0.0073226	Hematoxylin_18	MSB-01896-03-01_annotations_full.tsv	Breast Cancer	Invasive Breast Carcinoma	BRCA	1
MSB-01896-03-01	205	27342.2	0.00749755	Hematoxylin_19	MSB-01896-03-01_annotations_full.tsv	Breast Cancer	Invasive Breast Carcinoma	BRCA	1
MSB-01896-03-01	1440	5.85459e+06	0.000245961	Hematoxylin_2	MSB-01896-03-01_annotations_full.tsv	Breast Cancer	Invasive Breast Carcinoma	BRCA	1
MSB-01896-03-01	1	24742.6	4.04161e-05	Hematoxylin_20	MSB-01896-03-01_annotations_full.tsv	Breast Cancer	Invasive Breast Carcinoma	BRCA	1
MSB-01896-03-01	2575954	2.65353e+08	0.00970764	Hematoxylin_21	MSB-01896-03-01_annotations_full.tsv	Breast Cancer	Invasive Breast Carcinoma	BRCA	1
MSB-01896-03-01	3097	356559	0.00868581	Hematoxylin_22	MSB-01896-03-01_annotations_full.tsv	Breast Cancer	Invasive Breast Carcinoma	BRCA	1
MSB-01896-03-01	1394	192563	0.00723918	Hematoxylin_23	MSB-01896-03-01_annotations_full.tsv	Breast Cancer	Invasive Breast Carcinoma	BRCA	1
MSB-01896-03-01	1374	157470	0.00872545	Hematoxylin_24	MSB-01896-03-01_annotations_full.tsv	Breast Cancer	Invasive Breast Carcinoma	BRCA	1
MSB-01896-03-01	108	13201	0.00818122	Hematoxylin_25	MSB-01896-03-01_annotations_full.tsv	Breast Cancer	Invasive Breast Carcinoma	BRCA	1
MSB-01896-03-01	346	45296.2	0.00763861	Hematoxylin_26	MSB-01896-03-01_annotations_full.tsv	Breast Cancer	Invasive Breast Carcinoma	BRCA	1
MSB-01896-03-01	1	20248.1	4.93873e-05	Hematoxylin_27	MSB-01896-03-01_annotations_full.tsv	Breast Cancer	Invasive Breast Carcinoma	BRCA	1
MSB-01896-03-01	649	120119	0.00540297	Hematoxylin_28	MSB-01896-03-01_annotations_full.tsv	Breast Cancer	Invasive Breast Carcinoma	BRCA	1
MSB-01896-03-01	4403	600134	0.0073367	Hematoxylin_29	MSB-01896-03-01_annotations_full.tsv	Breast Cancer	Invasive Breast Carcinoma	BRCA	1
MSB-01896-03-01	184	26603.7	0.00691634	Hematoxylin_3	MSB-01896-03-01_annotations_full.tsv	Breast Cancer	Invasive Breast Carcinoma	BRCA	1
MSB-01896-03-01	1	13615.5	7.34455e-05	Hematoxylin_30	MSB-01896-03-01_annotations_full.tsv	Breast Cancer	Invasive Breast Carcinoma	BRCA	1
MSB-01896-03-01	74	13257.9	0.00558159	Hematoxylin_31	MSB-01896-03-01_annotations_full.tsv	Breast Cancer	Invasive Breast Carcinoma	BRCA	1
MSB-01896-03-01	120	17033.9	0.00704479	Hematoxylin_32	MSB-01896-03-01_annotations_full.tsv	Breast Cancer	Invasive Breast Carcinoma	BRCA	1
MSB-01896-03-01	947	116060	0.00815954	Hematoxylin_33	MSB-01896-03-01_annotations_full.tsv	Breast Cancer	Invasive Breast Carcinoma	BRCA	1
MSB-01896-03-01	273	48126.5	0.00567255	Hematoxylin_34	MSB-01896-03-01_annotations_full.tsv	Breast Cancer	Invasive Breast Carcinoma	BRCA	1
MSB-01896-03-01	199	20246.8	0.00982873	Hematoxylin_35	MSB-01896-03-01_annotations_full.tsv	Breast Cancer	Invasive Breast Carcinoma	BRCA	1
MSB-01896-03-01	55428	6.02554e+06	0.00919885	Hematoxylin_36	MSB-01896-03-01_annotations_full.tsv	Breast Cancer	Invasive Breast Carcinoma	BRCA	1
MSB-01896-03-01	1	34896.1	2.86565e-05	Hematoxylin_37	MSB-01896-03-01_annotations_full.tsv	Breast Cancer	Invasive Breast Carcinoma	BRCA	1
MSB-01896-03-01	411	57109.9	0.00719665	Hematoxylin_38	MSB-01896-03-01_annotations_full.tsv	Breast Cancer	Invasive Breast Carcinoma	BRCA	1
MSB-01896-03-01	148	19454.7	0.00760743	Hematoxylin_39	MSB-01896-03-01_annotations_full.tsv	Breast Cancer	Invasive Breast Carcinoma	BRCA	1
MSB-01896-03-01	1	19090.1	5.23833e-05	Hematoxylin_4	MSB-01896-03-01_annotations_full.tsv	Breast Cancer	Invasive Breast Carcinoma	BRCA	1
MSB-01896-03-01	311	44369.8	0.00700927	Hematoxylin_40	MSB-01896-03-01_annotations_full.tsv	Breast Cancer	Invasive Breast Carcinoma	BRCA	1
MSB-01896-03-01	94	13804.5	0.00680935	Hematoxylin_41	MSB-01896-03-01_annotations_full.tsv	Breast Cancer	Invasive Breast Carcinoma	BRCA	1
MSB-01896-03-01	389	42468.7	0.00915969	Hematoxylin_42	MSB-01896-03-01_annotations_full.tsv	Breast Cancer	Invasive Breast Carcinoma	BRCA	1
MSB-01896-03-01	223	28949.5	0.00770308	Hematoxylin_43	MSB-01896-03-01_annotations_full.tsv	Breast Cancer	Invasive Breast Carcinoma	BRCA	1
MSB-01896-03-01	151	14683.9	0.0102834	Hematoxylin_44	MSB-01896-03-01_annotations_full.tsv	Breast Cancer	Invasive Breast Carcinoma	BRCA	1
MSB-01896-03-01	307	88415.8	0.00347223	Hematoxylin_45	MSB-01896-03-01_annotations_full.tsv	Breast Cancer	Invasive Breast Carcinoma	BRCA	1
MSB-01896-03-01	134	26952.8	0.00497166	Hematoxylin_46	MSB-01896-03-01_annotations_full.tsv	Breast Cancer	Invasive Breast Carcinoma	BRCA	1
MSB-01896-03-01	689	75856	0.009083	Hematoxylin_47	MSB-01896-03-01_annotations_full.tsv	Breast Cancer	Invasive Breast Carcinoma	BRCA	1
MSB-01896-03-01	1723	547730	0.00314571	Hematoxylin_48	MSB-01896-03-01_annotations_full.tsv	Breast Cancer	Invasive Breast Carcinoma	BRCA	1
MSB-01896-03-01	1	39261.1	2.54705e-05	Hematoxylin_49	MSB-01896-03-01_annotations_full.tsv	Breast Cancer	Invasive Breast Carcinoma	BRCA	1
MSB-01896-03-01	1	41011	2.43837e-05	Hematoxylin_5	MSB-01896-03-01_annotations_full.tsv	Breast Cancer	Invasive Breast Carcinoma	BRCA	1
MSB-01896-03-01	133	16981.7	0.00783197	Hematoxylin_50	MSB-01896-03-01_annotations_full.tsv	Breast Cancer	Invasive Breast Carcinoma	BRCA	1
MSB-01896-03-01	335	34425.7	0.0097311	Hematoxylin_51	MSB-01896-03-01_annotations_full.tsv	Breast Cancer	Invasive Breast Carcinoma	BRCA	1
MSB-01896-03-01	1	75716.6	1.32071e-05	Hematoxylin_52	MSB-01896-03-01_annotations_full.tsv	Breast Cancer	Invasive Breast Carcinoma	BRCA	1
MSB-01896-03-01	742	81760.1	0.00907533	Hematoxylin_53	MSB-01896-03-01_annotations_full.tsv	Breast Cancer	Invasive Breast Carcinoma	BRCA	1
MSB-01896-03-01	275	28676.6	0.0095897	Hematoxylin_54	MSB-01896-03-01_annotations_full.tsv	Breast Cancer	Invasive Breast Carcinoma	BRCA	1
MSB-01896-03-01	204	22542.7	0.00904948	Hematoxylin_55	MSB-01896-03-01_annotations_full.tsv	Breast Cancer	Invasive Breast Carcinoma	BRCA	1
MSB-01896-03-01	2712	286438	0.00946803	Hematoxylin_56	MSB-01896-03-01_annotations_full.tsv	Breast Cancer	Invasive Breast Carcinoma	BRCA	1
MSB-01896-03-01	165	15475.8	0.0106618	Hematoxylin_57	MSB-01896-03-01_annotations_full.tsv	Breast Cancer	Invasive Breast Carcinoma	BRCA	1
MSB-01896-03-01	202	20719.2	0.00974943	Hematoxylin_58	MSB-01896-03-01_annotations_full.tsv	Breast Cancer	Invasive Breast Carcinoma	BRCA	1
MSB-01896-03-01	178	16267.4	0.0109422	Hematoxylin_59	MSB-01896-03-01_annotations_full.tsv	Breast Cancer	Invasive Breast Carcinoma	BRCA	1
MSB-01896-03-01	37	15052.7	0.00245803	Hematoxylin_6	MSB-01896-03-01_annotations_full.tsv	Breast Cancer	Invasive Breast Carcinoma	BRCA	1
MSB-01896-03-01	3052	308661	0.00988787	Hematoxylin_60	MSB-01896-03-01_annotations_full.tsv	Breast Cancer	Invasive Breast Carcinoma	BRCA	1
MSB-01896-03-01	2311	315203	0.00733178	Hematoxylin_61	MSB-01896-03-01_annotations_full.tsv	Breast Cancer	Invasive Breast Carcinoma	BRCA	1
MSB-01896-03-01	212	21194.1	0.0100028	Hematoxylin_62	MSB-01896-03-01_annotations_full.tsv	Breast Cancer	Invasive Breast Carcinoma	BRCA	1
MSB-01896-03-01	289	31635	0.00913544	Hematoxylin_63	MSB-01896-03-01_annotations_full.tsv	Breast Cancer	Invasive Breast Carcinoma	BRCA	1
MSB-01896-03-01	279	26004	0.0107291	Hematoxylin_64	MSB-01896-03-01_annotations_full.tsv	Breast Cancer	Invasive Breast Carcinoma	BRCA	1
MSB-01896-03-01	226	24921.6	0.00906843	Hematoxylin_65	MSB-01896-03-01_annotations_full.tsv	Breast Cancer	Invasive Breast Carcinoma	BRCA	1
MSB-01896-03-01	1	23319.2	4.28832e-05	Hematoxylin_66	MSB-01896-03-01_annotations_full.tsv	Breast Cancer	Invasive Breast Carcinoma	BRCA	1
MSB-01896-03-01	576	54871.9	0.0104972	Hematoxylin_67	MSB-01896-03-01_annotations_full.tsv	Breast Cancer	Invasive Breast Carcinoma	BRCA	1
MSB-01896-03-01	187	18463.6	0.010128	Hematoxylin_68	MSB-01896-03-01_annotations_full.tsv	Breast Cancer	Invasive Breast Carcinoma	BRCA	1
MSB-01896-03-01	154	14368.5	0.0107179	Hematoxylin_69	MSB-01896-03-01_annotations_full.tsv	Breast Cancer	Invasive Breast Carcinoma	BRCA	1
MSB-01896-03-01	5814	1.93306e+06	0.00300767	Hematoxylin_7	MSB-01896-03-01_annotations_full.tsv	Breast Cancer	Invasive Breast Carcinoma	BRCA	1
MSB-01896-03-01	33	26818.4	0.0012305	Hematoxylin_70	MSB-01896-03-01_annotations_full.tsv	Breast Cancer	Invasive Breast Carcinoma	BRCA	1
MSB-01896-03-01	1004	192617	0.00521242	Hematoxylin_71	MSB-01896-03-01_annotations_full.tsv	Breast Cancer	Invasive Breast Carcinoma	BRCA	1
MSB-01896-03-01	6425	1.87972e+06	0.00341806	Hematoxylin_72	MSB-01896-03-01_annotations_full.tsv	Breast Cancer	Invasive Breast Carcinoma	BRCA	1
MSB-01896-03-01	165	18146.1	0.00909285	Hematoxylin_73	MSB-01896-03-01_annotations_full.tsv	Breast Cancer	Invasive Breast Carcinoma	BRCA	1
MSB-01896-03-01	143	15626	0.00915144	Hematoxylin_74	MSB-01896-03-01_annotations_full.tsv	Breast Cancer	Invasive Breast Carcinoma	BRCA	1
MSB-01896-03-01	959	95509.9	0.0100408	Hematoxylin_75	MSB-01896-03-01_annotations_full.tsv	Breast Cancer	Invasive Breast Carcinoma	BRCA	1
MSB-01896-03-01	530	54102.9	0.00979615	Hematoxylin_76	MSB-01896-03-01_annotations_full.tsv	Breast Cancer	Invasive Breast Carcinoma	BRCA	1
MSB-01896-03-01	196	23261.7	0.00842586	Hematoxylin_77	MSB-01896-03-01_annotations_full.tsv	Breast Cancer	Invasive Breast Carcinoma	BRCA	1
MSB-01896-03-01	156	16948.3	0.00920447	Hematoxylin_78	MSB-01896-03-01_annotations_full.tsv	Breast Cancer	Invasive Breast Carcinoma	BRCA	1
MSB-01896-03-01	7708	1.68793e+06	0.00456654	Hematoxylin_79	MSB-01896-03-01_annotations_full.tsv	Breast Cancer	Invasive Breast Carcinoma	BRCA	1
MSB-01896-03-01	3	58739.3	5.10731e-05	Hematoxylin_8	MSB-01896-03-01_annotations_full.tsv	Breast Cancer	Invasive Breast Carcinoma	BRCA	1
MSB-01896-03-01	171	16201.3	0.0105547	Hematoxylin_80	MSB-01896-03-01_annotations_full.tsv	Breast Cancer	Invasive Breast Carcinoma	BRCA	1
MSB-01896-03-01	530	55695.1	0.00951609	Hematoxylin_81	MSB-01896-03-01_annotations_full.tsv	Breast Cancer	Invasive Breast Carcinoma	BRCA	1
MSB-01896-03-01	207	21878.8	0.00946122	Hematoxylin_82	MSB-01896-03-01_annotations_full.tsv	Breast Cancer	Invasive Breast Carcinoma	BRCA	1
MSB-01896-03-01	137	14704.2	0.00931706	Hematoxylin_83	MSB-01896-03-01_annotations_full.tsv	Breast Cancer	Invasive Breast Carcinoma	BRCA	1
MSB-01896-03-01	46	20952.5	0.00219544	Hematoxylin_84	MSB-01896-03-01_annotations_full.tsv	Breast Cancer	Invasive Breast Carcinoma	BRCA	1
MSB-01896-03-01	124	19959.7	0.00621251	Hematoxylin_85	MSB-01896-03-01_annotations_full.tsv	Breast Cancer	Invasive Breast Carcinoma	BRCA	1
MSB-01896-03-01	73	28217.1	0.00258708	Hematoxylin_86	MSB-01896-03-01_annotations_full.tsv	Breast Cancer	Invasive Breast Carcinoma	BRCA	1
MSB-01896-03-01	540	83598	0.00645949	Hematoxylin_87	MSB-01896-03-01_annotations_full.tsv	Breast Cancer	Invasive Breast Carcinoma	BRCA	1
MSB-01896-03-01	3	23181.1	0.000129416	Hematoxylin_88	MSB-01896-03-01_annotations_full.tsv	Breast Cancer	Invasive Breast Carcinoma	BRCA	1
MSB-01896-03-01	1	14979.6	6.67574e-05	Hematoxylin_89	MSB-01896-03-01_annotations_full.tsv	Breast Cancer	Invasive Breast Carcinoma	BRCA	1
[truncated: 390,794+ more rows]

## Sheet: Fig.2B
Image	Cancer_type_abbreviation	Sequence_Number	Unique_DFs	Total_Observations	Diversity_Score	Log_Diversity
01BR001-0684a407-f446-486d-9160-b483cb	BRCA	1	28	28	28	1.4624
01BR001-09b84012-cb83-4c2e-a33b-ebdb1b	BRCA	1	5	5	5	0.778151
01BR001-17d55745-4ab3-4a80-a182-af938b	BRCA	1	10	10	10	1.04139
01BR001-45196bfe-2f9f-41ff-beea-df78b6	BRCA	1	16	16	16	1.23045
01BR001-4ffefc66-d0ba-4a36-b4fa-35bd91	BRCA	1	30	30	30	1.49136
01BR001-52216745-06b5-4ac9-b8a8-a6924d	BRCA	1	27	27	27	1.44716
01BR001-fe90ef44-d17c-4ff7-877d-2c7fcb	BRCA	1	18	18	18	1.27875
01BR002-0b64dd36-3cfb-4e31-8a26-d37866	BRCA	1	53	53	53	1.73239
01BR002-5a2a6cb6-59c1-4eda-b0f2-fbf2b6	BRCA	1	86	86	86	1.93952
01BR002-667de632-63d3-4223-8334-c4155b	BRCA	1	73	73	73	1.86923
01BR002-83898f5d-c87e-4ec6-8a25-1cf576	BRCA	1	101	101	101	2.0086
01BR002-f68313ca-6e2b-41b5-9d02-853ae7	BRCA	1	111	111	111	2.04922
01BR003-0425fe9f-d3ae-4e71-9372-1b73d4	BRCA	1	66	66	66	1.82607
01BR003-19299cee-41ba-48e4-82ad-263d3f	BRCA	1	31	31	31	1.50515
01BR003-eae8f322-03f0-46f6-b36b-3fa6e9	BRCA	1	43	43	43	1.64345
01BR004-2c00fa38-587e-4970-bfe9-bf375b	BRCA	1	36	36	36	1.5682
01BR004-49080be7-6c0b-4c95-9bbe-03a058	BRCA	1	112	112	112	2.05308
01BR004-7f5a251d-462c-4736-834c-b1cdb9	BRCA	1	97	97	97	1.99123
01BR005-1cfa51af-8211-4c1c-bf5c-2f4548	BRCA	1	23	23	23	1.38021
01BR005-4e80b255-ed2f-447b-be2b-d87e9c	BRCA	1	34	34	34	1.54407
01BR005-4f3046a6-4891-45ea-a1af-98ea7e	BRCA	1	42	42	42	1.63347
01BR005-51fb9684-4966-4e0a-a682-9c2ae1	BRCA	1	75	75	75	1.88081
01BR005-6d883e20-4471-433b-ac6b-9490b9	BRCA	1	27	27	27	1.44716
01BR005-872f889e-ac88-4f9e-943c-f647f0	BRCA	1	37	37	37	1.57978
01BR006-349abac7-e30b-4445-a914-0cf2b9	BRCA	1	25	25	25	1.41497
01BR006-aa6d8c5a-8224-4f8d-9bf2-adbcc3	BRCA	1	53	53	53	1.73239
01BR006-c3ed4059-c3fe-4e9b-9f06-c2ada7	BRCA	1	130	130	130	2.11727
01BR006-e5a9b19d-e95a-410b-a5d3-32fdd0	BRCA	1	63	63	63	1.80618
01BR006-f15a2974-361a-4f79-ad14-79c466	BRCA	1	31	31	31	1.50515
01BR007-2d4dbc39-36b2-4255-9907-4731d2	BRCA	1	27	27	27	1.44716
01BR007-a0c135c6-bf42-4aeb-8878-43c565	BRCA	1	60	60	60	1.78533
01BR007-df4aadb5-3e1e-4753-9d46-006e96	BRCA	1	541	541	541	2.734
01BR008-32269c0c-3ca2-4de1-b314-e9b07c	BRCA	1	106	106	106	2.02938
01BR008-352b41b1-f229-45ff-8a6f-fc1e83	BRCA	1	153	153	153	2.18752
01BR008-6c59aee1-e310-476f-a15f-d42cb0	BRCA	1	81	81	81	1.91381
01BR008-cfa2809f-5468-4457-870c-467c39	BRCA	1	35	35	35	1.5563
01BR008-f8dad8a9-2787-4940-804b-17d53e	BRCA	1	74	74	74	1.87506
01BR009-0ecabbfa-8095-4875-acdb-051582	BRCA	1	6	6	6	0.845098
01BR009-91dc9191-3581-483a-819d-090a8b	BRCA	1	30	30	30	1.49136
01BR009-be7b98ff-aced-4197-9295-245469	BRCA	1	88	88	88	1.94939
01BR010-26ecef2d-fcf3-4b85-9647-5e5d29	BRCA	1	14	14	14	1.17609
01BR010-6a7b1cca-d727-4f7e-b4cf-b1dc68	BRCA	1	84	84	84	1.92942
01BR010-756e7cd6-ecc6-4f07-9b66-080b95	BRCA	1	16	16	16	1.23045
01BR011-7f3c5c50-0d4d-41aa-8eac-530eeb	BRCA	1	49	49	49	1.69897
01BR011-8cc6bb43-0574-4a18-9fc0-a580a5	BRCA	1	59	59	59	1.77815
01BR011-9de77266-36f0-4083-8c14-90cfe3	BRCA	1	25	25	25	1.41497
01BR011-e95600bc-eafd-4123-ad54-e62aa1	BRCA	1	36	36	36	1.5682
01BR011-f3ee26e4-9833-4efd-86ef-a5d419	BRCA	1	68	68	68	1.83885
01BR012-21fdbade-9079-479b-8713-f40608	BRCA	1	66	66	66	1.82607
01BR012-834e86a4-5e1d-46ec-80e1-c3a6ac	BRCA	1	62	62	62	1.79934
01BR012-dc406ebc-19a2-4e83-8a77-562c99	BRCA	1	3	3	3	0.60206
01BR013-222cf352-ff97-429d-8359-7ec2d8	BRCA	1	95	95	95	1.98227
01BR013-c9180e2d-1d6f-4430-ae1c-840473	BRCA	1	116	116	116	2.06819
01BR014-3dd3ad42-624f-461c-92e9-eccd6d	BRCA	1	87	87	87	1.94448
01BR014-832ed7e4-1658-44da-b552-1adfc8	BRCA	1	49	49	49	1.69897
01BR014-c6ae71a6-744d-4605-a996-422a24	BRCA	1	38	38	38	1.59106
01BR014-fa035d3c-3de4-4472-9a6a-9b271b	BRCA	1	75	75	75	1.88081
01BR015-3746a6f5-1f2d-40f8-890e-bbec91	BRCA	1	53	53	53	1.73239
01BR015-42cc89e1-a896-4f57-b8d9-e7fe56	BRCA	1	68	68	68	1.83885
01BR015-ab0986a3-3894-4b82-90de-77df10	BRCA	1	21	21	21	1.34242
01BR015-cbc186aa-f67c-4c0b-a011-7cfe3a	BRCA	1	128	128	128	2.11059
01BR015-d2f462c3-78f9-4e62-896e-feeb89	BRCA	1	50	50	50	1.70757
01BR015-f5e22727-85d9-44c4-8143-141fa7	BRCA	1	60	60	60	1.78533
01BR016-2e5cb1ee-8953-4265-b5d4-764a7c	BRCA	1	23	23	23	1.38021
01BR016-4b3b0f03-c130-4b5b-91fe-88db19	BRCA	1	138	138	138	2.14301
01BR016-e9031735-50b4-4da9-b585-69d61c	BRCA	1	123	123	123	2.09342
01BR017-09659708-7747-4d59-a3b9-e221e0	BRCA	1	20	20	20	1.32222
01BR017-0c7c8dfb-ef95-4fee-a695-63b786	BRCA	1	3	3	3	0.60206
01BR018-372816b0-b5d0-437a-bad7-4720f4	BRCA	1	18	18	18	1.27875
01BR018-b617ca44-7efc-44b7-8198-177cf0	BRCA	1	20	20	20	1.32222
01BR018-d154d194-2b08-46d4-a199-84cfb8	BRCA	1	43	43	43	1.64345
01BR018-ff622e7e-eaaa-4118-98a8-888e03	BRCA	1	5	5	5	0.778151
01BR019-4bb98910-0693-4c91-8fc2-158ac5	BRCA	1	20	20	20	1.32222
01BR019-82e14328-90df-430a-a7d5-a426b7	BRCA	1	25	25	25	1.41497
01BR019-874b3909-bbd9-47cd-87f9-97954a	BRCA	1	29	29	29	1.47712
01BR019-9ce2d97b-7e81-46ad-90b2-eadb44	BRCA	1	123	123	123	2.09342
01BR020-3fd68501-514a-4a30-9ce1-2fca26	BRCA	1	17	17	17	1.25527
01BR020-7fb8fff9-3bad-4380-9cd8-87424a	BRCA	1	54	54	54	1.74036
01BR020-ae39e0b3-ea37-47e0-a0bc-94be4e	BRCA	1	127	127	127	2.10721
01BR020-f13b2dff-9f46-4c80-aaad-611a77	BRCA	1	46	46	46	1.6721
01BR020-f594968c-3bc6-4d05-9499-99a6ad	BRCA	1	32	32	32	1.51851
01BR021-09ebcce5-7475-4320-9271-0e9ff6	BRCA	1	61	61	61	1.79239
01BR021-0cd79d93-6e84-494b-a511-854399	BRCA	1	4	4	4	0.69897
01BR021-63f8c75e-a7be-485f-9206-98e48c	BRCA	1	13	13	13	1.14613
01BR021-70c61b95-85f4-4735-b91c-7b18a4	BRCA	1	8	8	8	0.954243
01BR021-76c4e1e5-d66b-43dd-bc87-e35146	BRCA	1	15	15	15	1.20412
01BR022-861ba961-60a0-47c1-833f-38912a	BRCA	1	50	50	50	1.70757
01BR022-8639d705-91c7-4a8f-9304-005381	BRCA	1	90	90	90	1.95904
01BR022-945aa1a9-07b9-40c2-99cf-8ab953	BRCA	1	74	74	74	1.87506
01BR022-9a8cab8b-fd7f-4a47-a433-e36bae	BRCA	1	14	14	14	1.17609
01BR022-bf1e6372-ae54-443f-b8d1-4bd8d9	BRCA	1	105	105	105	2.02531
01BR023-7aa930f5-4933-4cea-9f24-a132f7	BRCA	1	59	59	59	1.77815
01BR023-87192ab5-9b6a-405d-8dbd-9daf7e	BRCA	1	25	25	25	1.41497
01BR023-c875a9a4-035f-425a-9348-26129c	BRCA	1	4	4	4	0.69897
01BR023-d57e2812-f7df-454f-b392-5dd75f	BRCA	1	58	58	58	1.77085
01BR023-ff090d2c-4e0e-4d86-8412-f5e392	BRCA	1	46	46	46	1.6721
01BR024-37f75ca4-0b11-4781-8f9d-7453dd	BRCA	1	33	33	33	1.53148
01BR024-59e4eb5d-dda7-4f60-aaef-e413a5	BRCA	1	54	54	54	1.74036
01BR024-650b3f99-a50d-4368-a3c8-4113d7	BRCA	1	154	154	154	2.19033
01BR024-a472aa1b-2e12-4674-b710-7685a3	BRCA	1	45	45	45	1.66276
01BR025-6bff7669-f33e-49b3-9567-0c397e	BRCA	1	137	137	137	2.13988
01BR025-8592b456-77df-4bb5-989a-304771	BRCA	1	11	11	11	1.07918
01BR025-8d33866a-54b1-4fba-ae84-ef4324	BRCA	1	23	23	23	1.38021
01BR025-a93bcee2-8d3b-4665-90c7-0119aa	BRCA	1	184	184	184	2.26717
01BR025-bc811591-bfa9-424d-bb69-895fdd	BRCA	1	64	64	64	1.81291
01BR025-d6d42051-ad8e-4fb2-8cfc-829353	BRCA	1	13	13	13	1.14613
01BR026-0f9b1f0c-742d-453d-9232-c7cc0c	BRCA	1	7	7	7	0.90309
01BR026-58a48d14-52ae-42b3-9d12-6bc844	BRCA	1	2	2	2	0.477121
01BR026-884659ef-cce7-4b4a-b28b-0e1f49	BRCA	1	9	9	9	1
01BR027-0ad3c4d2-928f-435e-aca3-b5587a	BRCA	1	74	74	74	1.87506
01BR027-1990853a-0e82-40b3-a025-91cdc1	BRCA	1	8	8	8	0.954243
01BR027-1ee8127a-ff87-49fe-a2f4-398d08	BRCA	1	64	64	64	1.81291
01BR027-64ee175f-f3ce-446e-bbf4-9b6fa8	BRCA	1	97	97	97	1.99123
01BR027-ba7369f0-13fd-47be-b680-ecc260	BRCA	1	9	9	9	1
01BR027-be05f040-6265-45bf-98bd-c93df2	BRCA	1	5	5	5	0.778151
01BR027-c8c553f4-d32e-4363-b3b4-754b8e	BRCA	1	3	3	3	0.60206
01BR028-2859f763-ba03-4526-9710-e46a33	BRCA	1	97	97	97	1.99123
01BR028-44ce2971-b172-4d13-bec3-d0916d	BRCA	1	72	72	72	1.86332
01BR028-667bbd6f-4592-4331-a773-051ca5	BRCA	1	92	92	92	1.96848
01BR028-79010153-93f4-40df-90a4-d7601c	BRCA	1	44	44	44	1.65321
01BR028-d2f31f8e-0491-4967-b38b-4da025	BRCA	1	62	62	62	1.79934
01BR029-09f12c88-ce45-4b9d-b191-806b71	BRCA	1	11	11	11	1.07918
01BR029-28d8359f-5233-400f-b71e-54c178	BRCA	1	17	17	17	1.25527
01BR029-2dc3ae3c-1554-4873-b29e-af5b89	BRCA	1	27	27	27	1.44716
01BR029-84e85721-7bc4-4f0c-a365-28fef5	BRCA	1	26	26	26	1.43136
01BR029-defa9d50-1ac4-48bc-ae71-182e3c	BRCA	1	50	50	50	1.70757
01BR030-1f5a9aad-61a1-4a64-a9b0-38cd2b	BRCA	1	3	3	3	0.60206
01BR030-6e598525-34d9-4355-af70-e56f92	BRCA	1	2	2	2	0.477121
01BR030-cd28e2a2-dfc4-4176-a77c-388162	BRCA	1	9	9	9	1
01BR030-e9ac0447-658b-4d4f-a6b5-f0e546	BRCA	1	10	10	10	1.04139
01BR030-f3cf4b6c-c7bc-42cb-a005-99e924	BRCA	1	10	10	10	1.04139
01BR031-223a7222-d281-4bc3-865b-f774e2	BRCA	1	1	1	1	0.30103
01BR031-88b01079-a734-48dc-beb6-a7e01e	BRCA	1	17	17	17	1.25527
01BR031-96c52a27-3d9a-49e7-8ae8-a71e7c	BRCA	1	132	132	132	2.12385
01BR031-9a7a5a9a-f268-4cb6-bf68-73ee90	BRCA	1	1	1	1	0.30103
01BR032-05415eac-9d5b-4778-844d-10e87a	BRCA	1	22	22	22	1.36173
01BR032-08cd7236-e3b2-4ff8-a0e4-a29025	BRCA	1	15	15	15	1.20412
01BR032-26375bc1-4b1c-4156-a5cb-aa50f4	BRCA	1	65	65	65	1.81954
01BR032-424a92f6-54f7-407c-99e8-5e3396	BRCA	1	40	40	40	1.61278
01BR032-e5e1306b-719e-4c3e-b85b-fd1231	BRCA	1	36	36	36	1.5682
01BR033-3329b802-e49f-4494-b645-868a25	BRCA	1	2	2	2	0.477121
01BR033-51169051-52ff-4b66-96a0-86f3f4	BRCA	1	39	39	39	1.60206
01BR033-95c7fa7b-05b5-4b37-be5f-cf882e	BRCA	1	6	6	6	0.845098
01BR033-c646b902-e1e0-4e3e-a4c5-daca71	BRCA	1	8	8	8	0.954243
01BR034-5216d33f-4ac6-48f5-b21a-b9ffe3	BRCA	1	11	11	11	1.07918
01BR034-77ce657e-796b-4601-aef3-5c582a	BRCA	1	32	32	32	1.51851
01BR034-f172ad9f-bcfd-4dc0-ae54-637ed6	BRCA	1	8	8	8	0.954243
01BR039-5299fc6a-eed2-4e45-a4af-283634	BRCA	1	13	13	13	1.14613
01BR039-6ab8f8f1-3ab8-4449-81ce-0bf004	BRCA	1	44	44	44	1.65321
01BR039-738533ae-63f3-49dd-a92f-a397fd	BRCA	1	118	118	118	2.07555
01BR039-a601a579-c2c8-4cfd-a304-963634	BRCA	1	108	108	108	2.03743
01BR039-afe00c9e-d014-41f3-9170-1ad5bb	BRCA	1	72	72	72	1.86332
01BR039-c53604b1-65da-409c-a687-932c82	BRCA	1	42	42	42	1.63347
01BR040-2eb520b6-70e8-4846-99be-32cb80	BRCA	1	14	14	14	1.17609
01BR040-4a25e3da-2226-4e23-a595-c11709	BRCA	1	15	15	15	1.20412
01BR040-4d95198c-ff9e-493d-8c10-106457	BRCA	1	31	31	31	1.50515
01BR040-75caa191-2bf6-4cd7-9eff-03ad98	BRCA	1	56	56	56	1.75587
01BR040-7a6b801c-3099-43ac-bd2b-d2f1c3	BRCA	1	40	40	40	1.61278
01BR040-f9a0cd33-c76c-42ab-8876-c6d26a	BRCA	1	26	26	26	1.43136
01BR041-33db2fd1-92c1-4998-9385-3d5f73	BRCA	1	37	37	37	1.57978
01BR041-7e413bab-7cb6-4328-8dca-fbeea1	BRCA	1	136	136	136	2.13672
01BR041-98c7f041-a6ae-44e7-9695-a2be60	BRCA	1	42	42	42	1.63347
01BR041-d4668ab1-3215-4e58-8e65-38b4cc	BRCA	1	32	32	32	1.51851
01BR041-d9acca28-9a68-4d1f-b59e-9afa98	BRCA	1	84	84	84	1.92942
01BR041-e2a7cc93-748a-450a-94f9-c995d2	BRCA	1	9	9	9	1
01BR041-f2d73d7a-9f33-47de-8c34-6aa46a	BRCA	1	51	51	51	1.716
01BR042-078b1b83-8390-47aa-a591-ced590	BRCA	1	81	81	81	1.91381
01BR042-1528969	BRCA	1	20	20	20	1.32222
01BR042-4df35993-eab6-4289-822c-d77da9	BRCA	1	33	33	33	1.53148
01BR042-7878626f-34a4-44c1-886c-bcf853	BRCA	1	26	26	26	1.43136
01BR042-7a601630-de0b-4ebd-83e4-8b27b3	BRCA	1	112	112	112	2.05308
01BR042-8030facb-2100-4349-9120-3c84a3	BRCA	1	24	24	24	1.39794
01BR042-8e8f8e44-d8ef-49de-9d4e-da6e3f	BRCA	1	50	50	50	1.70757
01BR042-c42470e1-a0c6-418a-9c8f-4f6e4e	BRCA	1	44	44	44	1.65321
01BR042-c8cecb9a-3c9f-4fe9-97a4-00400f	BRCA	1	15	15	15	1.20412
01BR042-de60c13a-d8b5-4476-ac87-ea1e05	BRCA	1	75	75	75	1.88081
01BR043-969e98a4-df2d-486a-9373-ad59fa	BRCA	1	49	49	49	1.69897
01BR043-a51548ca-b056-4218-bf6e-53cf5a	BRCA	1	32	32	32	1.51851
01BR043-c4015b28-269b-4dc4-8b2e-1b83f7	BRCA	1	38	38	38	1.59106
01BR043-ec8c3bba-f172-4878-91ad-59d157	BRCA	1	48	48	48	1.6902
01BR043-fcb8ec43-9ac0-44d6-a9af-d5affd	BRCA	1	10	10	10	1.04139
03BR002-5043d744-7068-49a5-bab0-bf3524	BRCA	1	1	1	1	0.30103
03BR002-837e179b-3840-4aed-a62f-e3073a	BRCA	1	3	3	3	0.60206
03BR002-ca576d30-be91-4bf5-a31d-80f7eb	BRCA	1	3	3	3	0.60206
03BR004-4683de9c-49ca-4ddd-9d1a-be8121	BRCA	1	22	22	22	1.36173
03BR004-6de0c179-e588-4cfc-9f37-04ae93	BRCA	1	6	6	6	0.845098
03BR004-fb43e8d5-50ba-48ec-b2cd-808796	BRCA	1	15	15	15	1.20412
03BR005-31116070-c0e2-40fc-9647-d488e7	BRCA	1	73	73	73	1.86923
03BR005-7bd93924-407e-4d65-b595-b9b8f2	BRCA	1	69	69	69	1.8451
03BR005-96c95de1-514b-44a5-b487-dc390b	BRCA	1	50	50	50	1.70757
03BR006-071be0fb-b7fd-4165-b3c5-348352	BRCA	1	2	2	2	0.477121
03BR006-b3160d68-1004-43fb-a2d6-d114a3	BRCA	1	4	4	4	0.69897
03BR006-beaecafd-0aa8-40bb-8696-eb6ad8	BRCA	1	1	1	1	0.30103
03BR008-1ce0c54f-b087-47fd-a25f-224f7c	BRCA	1	29	29	29	1.47712
03BR008-30995a19-a487-476d-8c1b-c918b8	BRCA	1	78	78	78	1.89763
03BR008-85e328ea-4bed-466d-a994-9fad67	BRCA	1	31	31	31	1.50515
03BR008-a502dc7b-55ac-4828-8808-6dae2a	BRCA	1	45	45	45	1.66276
03BR009-079cbd98-5966-4d56-ba34-b2a276	BRCA	1	15	15	15	1.20412
03BR009-4b65c8bb-52d2-4bae-8cd3-509fca	BRCA	1	32	32	32	1.51851
03BR009-bd9847ff-cbff-42f2-a696-0b5624	BRCA	1	19	19	19	1.30103
03BR009-f8e93d07-ec4d-4db6-968d-56efac	BRCA	1	33	33	33	1.53148
03BR010-49f55bd6-a89a-4d18-b732-139c3d	BRCA	1	1	1	1	0.30103
03BR010-75d60147-1986-49da-a10a-d459e3	BRCA	1	1	1	1	0.30103
03BR010-cc240346-44dd-4d54-baf7-aa97eb	BRCA	1	3	3	3	0.60206
03BR010-cdde7b93-8293-48a9-9c70-7935c5	BRCA	1	1	1	1	0.30103
03BR011-3a210a6b-bdf1-4407-94c8-7bb085	BRCA	1	15	15	15	1.20412
03BR011-60c8c914-f53d-4f72-a1ce-5fb803	BRCA	1	10	10	10	1.04139
03BR011-b974c340-0da5-49b2-a12e-c2928c	BRCA	1	14	14	14	1.17609
03BR011-c21c52d9-2a66-4c6d-aa1b-f950ef	BRCA	1	20	20	20	1.32222
03BR012-2d8514b6-c01a-4166-a0c1-bc7012	BRCA	1	32	32	32	1.51851
03BR012-2d8514b6-c01a-4166-a0c1-bc7012_1	BRCA	1	5	5	5	0.778151
03BR012-2d8514b6-c01a-4166-a0c1-bc7012_2	BRCA	1	92	92	92	1.96848
03BR012-2d8514b6-c01a-4166-a0c1-bc7012_3	BRCA	1	32	32	32	1.51851
03BR012-2e836386-0a33-4268-9a6c-272cea	BRCA	1	7	7	7	0.90309
03BR012-c61e3c51-b860-4ed5-88c6-fd188f	BRCA	1	16	16	16	1.23045
03BR013-01f203fd-e664-4d78-bea0-7c40cf	BRCA	1	27	27	27	1.44716
03BR013-1a268199-96e4-486b-a7ec-95344c	BRCA	1	12	12	12	1.11394
03BR013-bf51b8a5-c19d-48b7-9bd6-371258	BRCA	1	2	2	2	0.477121
03BR013-d0dd0347-9b0f-46fe-8d62-bf17f3	BRCA	1	61	61	61	1.79239
03BR014-54d9f58c-cc3b-4342-ad6b-c7c59d	BRCA	1	99	99	99	2
03BR014-9bb9d751-cf81-4f37-bf3c-30d94e	BRCA	1	56	56	56	1.75587
03BR014-a1fcd37a-5eb7-4053-ab32-8e941d	BRCA	1	41	41	41	1.62325
05BR001-55d3d4bb-0bf5-4b4e-8ef8-d77a5d	BRCA	1	18	18	18	1.27875
05BR001-8169ff83-1e64-4ad7-9e09-f4d0a4	BRCA	1	4	4	4	0.69897
05BR001-e8d558c5-1384-4f8e-92c6-7f9703	BRCA	1	5	5	5	0.778151
05BR002-04460548-871b-4015-bb0e-0cb8b6	BRCA	1	15	15	15	1.20412
05BR002-423792c3-1ebe-4817-814f-9fbf18	BRCA	1	24	24	24	1.39794
05BR002-47b5a8b7-dbc0-44e9-a5e8-c8a7cc	BRCA	1	93	93	93	1.97313
05BR003-3b10c68f-43af-4570-9eb7-651fe8	BRCA	1	3	3	3	0.60206
05BR003-c068f33d-49db-4e73-b31d-0efc93	BRCA	1	1	1	1	0.30103
05BR003-ffc76bfb-61f6-4492-a782-c23321	BRCA	1	29	29	29	1.47712
05BR004-4802f557-421b-450e-a033-8b6747	BRCA	1	21	21	21	1.34242
05BR004-71e07184-b085-4d3d-aabf-6e1420	BRCA	1	2	2	2	0.477121
05BR004-87256be4-f6a5-43ba-8030-c5666f	BRCA	1	17	17	17	1.25527
05BR005-6838157f-361d-4e95-b933-35bd46	BRCA	1	7	7	7	0.90309
05BR005-c6e0280a-f739-474e-9bcd-821221	BRCA	1	10	10	10	1.04139
05BR009-48d1b543-dbf6-4594-b34a-d0e30a	BRCA	1	34	34	34	1.54407
05BR009-5a868e78-9af2-4d4c-93dd-5d06d1	BRCA	1	4	4	4	0.69897
05BR009-c653d9c8-16fe-4dae-b6a5-c3cb8e	BRCA	1	17	17	17	1.25527
05BR010-35af5570-b5e6-40d5-968e-9be6b6	BRCA	1	15	15	15	1.20412
05BR010-925622a1-92d1-4230-b18d-54a351	BRCA	1	22	22	22	1.36173
05BR010-96bae73c-72df-4b0b-a8d7-5f7e0e	BRCA	1	18	18	18	1.27875
05BR010-ddefe199-3644-42c9-b2e1-ca0fdf	BRCA	1	15	15	15	1.20412
05BR015-48b4e054-992a-4ba8-9702-8c5ae6	BRCA	1	54	54	54	1.74036
05BR015-617bdaa5-5963-439d-9034-449707	BRCA	1	40	40	40	1.61278
05BR016-1861980b-16cc-40f8-be01-1aacc7	BRCA	1	4	4	4	0.69897
05BR016-3f957017-d081-45f4-b458-ec3f8d	BRCA	1	5	5	5	0.778151
05BR019-65a5cd60-2d17-4a26-8aee-a2a018	BRCA	1	62	62	62	1.79934
05BR019-6f808f69-0a00-48aa-accf-68e42b	BRCA	1	161	161	161	2.20952
05BR019-999fc95a-90de-4991-80e4-9e360c	BRCA	1	55	55	55	1.74819
05BR022-2014fb6b-fcf9-4ccc-8c8b-c90b83	BRCA	1	1	1	1	0.30103
05BR022-bb03f0b7-bc49-43fb-8f82-4d3ba9	BRCA	1	1	1	1	0.30103
05BR022-f490e21d-b697-49e7-b3bd-04934e	BRCA	1	5	5	5	0.778151
05BR022-f490e21d-b697-49e7-b3bd-04934e_1	BRCA	1	90	90	90	1.95904
05BR022-f490e21d-b697-49e7-b3bd-04934e_2	BRCA	1	1	1	1	0.30103
05BR022-f490e21d-b697-49e7-b3bd-04934e_3	BRCA	1	1	1	1	0.30103
05BR024-1382b4f6-c9b8-4df5-b73a-543ce8	BRCA	1	7	7	7	0.90309
05BR024-e8ec0c6a-003d-4d2c-bc7e-cef093	BRCA	1	2	2	2	0.477121
05BR024-f26ff240-a711-4689-a260-4aa302	BRCA	1	2	2	2	0.477121
05BR026-129482fa-fd38-4502-902a-96a2bd	BRCA	1	21	21	21	1.34242
05BR026-300eb95c-71ac-433f-bd06-e0c486	BRCA	1	3	3	3	0.60206
05BR026-c19af02c-8e00-4169-9d43-c60995	BRCA	1	17	17	17	1.25527
05BR029-1dbc76a2-76bf-44fb-8663-923093	BRCA	1	1	1	1	0.30103
05BR029-6f654835-8546-4ec0-abfb-437f8a	BRCA	1	2	2	2	0.477121
05BR029-7ac27de9-0932-4ff5-aab8-29c527	BRCA	1	81	81	81	1.91381
05BR029-7f876327-3976-4cc5-a07b-3a469d	BRCA	1	49	49	49	1.69897
05BR029-afd16022-38d1-4e61-8519-80e355_1	BRCA	1	1	1	1	0.30103
05BR029-afd16022-38d1-4e61-8519-80e355_2	BRCA	1	1	1	1	0.30103
05BR029-afd16022-38d1-4e61-8519-80e355_3	BRCA	1	1	1	1	0.30103
05BR029-c5c7be2d-0a92-46c9-adf5-1c2fff	BRCA	1	6	6	6	0.845098
05BR029-d0ce3c06-9c4c-41bd-b583-9254b0	BRCA	1	1	1	1	0.30103
05BR031-36cdbdff-8872-4bc6-88a1-813206	BRCA	1	4	4	4	0.69897
05BR031-4cab24a5-70d4-4364-a2be-da0d99	BRCA	1	3	3	3	0.60206
05BR031-c90130e7-6cb7-4529-b3e7-51fc59	BRCA	1	22	22	22	1.36173
05BR032-07354d21-a244-464f-a74f-7bb7c1	BRCA	1	28	28	28	1.4624
05BR032-46898a20-165d-4f55-b832-057c1a	BRCA	1	159	159	159	2.20412
05BR032-b0e12810-f5bc-4731-bb53-4cdf71	BRCA	1	20	20	20	1.32222
05BR033-48798d3b-6cbe-412f-bf75-27f58b	BRCA	1	148	148	148	2.17319
05BR033-9bfa699f-ef86-4e7d-b382-099edd	BRCA	1	59	59	59	1.77815
05BR033-bd42ef42-626e-4278-9343-516553	BRCA	1	87	87	87	1.94448
05BR038-4a5ceb1e-4c30-4386-86ff-8f49a8	BRCA	1	32	32	32	1.51851
05BR038-b27211b5-7ee1-4e3a-af73-e227b1	BRCA	1	2	2	2	0.477121
05BR040-0a467263-4ab5-47a6-9e6f-3ff263	BRCA	1	51	51	51	1.716
05BR040-4ca1e8bc-0c34-42bf-80c9-271517	BRCA	1	5	5	5	0.778151
05BR040-7136e745-44ae-49fc-ac3e-a019ee	BRCA	1	4	4	4	0.69897
05BR040-86e65d54-918b-4155-abe0-903baf	BRCA	1	3	3	3	0.60206
05BR040-91eed798-f28e-4d58-b499-c46771	BRCA	1	24	24	24	1.39794
05BR040-ba54b756-a987-4da8-9812-e605b0	BRCA	1	67	67	67	1.83251
05BR042-03b1dd0a-cf2b-4d30-a959-824dd7	BRCA	1	43	43	43	1.64345
05BR042-812f981e-342b-428f-833b-088213	BRCA	1	1	1	1	0.30103
05BR042-9992e6a0-ccce-4cb6-8efa-d53c8e	BRCA	1	18	18	18	1.27875
05BR042-9dae1c88-5ae9-45b3-9464-c9c6a9	BRCA	1	9	9	9	1
05BR042-eacd6ed1-4902-4460-831a-08ca2b	BRCA	1	8	8	8	0.954243
05BR043-053822ad-fb86-41a4-b481-186232	BRCA	1	41	41	41	1.62325
05BR043-3e60e5e5-7d0a-464f-9b27-1179bd	BRCA	1	1	1	1	0.30103
05BR043-51237920-ce43-4667-888e-ab5f70	BRCA	1	55	55	55	1.74819
05BR043-6eaf19bf-dd93-4b0b-93c5-e2bca3	BRCA	1	10	10	10	1.04139
05BR043-8427fcfa-5148-4443-9dd3-15fbf2	BRCA	1	3	3	3	0.60206
05BR043-fa94c9c9-e483-473b-a8cc-af5a28	BRCA	1	36	36	36	1.5682
05BR044-75cc14b4-295b-4385-b8b6-b05fa5	BRCA	1	92	92	92	1.96848
05BR044-d14f8327-a44a-4162-8f82-c70b0f	BRCA	1	42	42	42	1.63347
05BR044-ee1ff4e2-97d8-4db3-8c48-ca72da	BRCA	1	3	3	3	0.60206
05BR045-0c729022-9c7d-4094-b2f7-6be7fa	BRCA	1	2	2	2	0.477121
05BR045-43ee71f4-d891-49ae-b88d-c535cb	BRCA	1	52	52	52	1.72428
05BR045-6f596915-7781-4d67-b012-bedcd5	BRCA	1	12	12	12	1.11394
05BR045-98e0137f-29be-46a0-8ff1-38f0af	BRCA	1	84	84	84	1.92942
05BR045-c9f7d90d-93b6-47bc-8dc5-274004	BRCA	1	2	2	2	0.477121
05BR045-fd2d8d66-5c72-4660-b95a-718ae1	BRCA	1	20	20	20	1.32222
06BR003-31b13596-554e-452f-91a4-7e67a8	BRCA	1	33	33	33	1.53148
06BR003-4f6b74fb-8b2e-40e2-87a5-02817e	BRCA	1	10	10	10	1.04139
06BR003-eaead850-f98d-4156-9c06-2fc217	BRCA	1	7	7	7	0.90309
06BR005-25db2586-55b0-4456-9bba-c24e06	BRCA	1	1	1	1	0.30103
06BR005-985f9f08-31c0-4427-a669-d3cd08	BRCA	1	2	2	2	0.477121
06BR005-a2d93c28-156a-43dc-a587-5edcbf	BRCA	1	119	119	119	2.07918
06BR005-f8057e73-15c4-4e87-89c6-b2bf98	BRCA	1	11	11	11	1.07918
06BR006-3799eeb5-c966-4059-a78f-ace269	BRCA	1	7	7	7	0.90309
06BR006-dac22a3e-dafb-4fe0-bdb5-a64555	BRCA	1	5	5	5	0.778151
06BR006-e184441b-c087-4c93-94b3-1357ce	BRCA	1	35	35	35	1.5563
06BR009-31511e54-34f0-403d-891c-9980f8	BRCA	1	7	7	7	0.90309
06BR009-e3caee2c-04fb-4e81-9432-d6324a	BRCA	1	31	31	31	1.50515
06BR014-394bb538-0618-46ed-b807-983fb7	BRCA	1	39	39	39	1.60206
06BR014-b2d62dca-3741-4d59-92b8-bdcfed	BRCA	1	13	13	13	1.14613
09BR001-20506075-36a7-4754-8e5e-628918	BRCA	1	4	4	4	0.69897
09BR001-4794b0ee-a3b1-44d2-affd-e545d7	BRCA	1	2	2	2	0.477121
09BR001-e98de274-31fa-4a29-8c19-07e840	BRCA	1	4	4	4	0.69897
09BR002-19081b02-dde3-4ed7-8597-dcf3f3	BRCA	1	5	5	5	0.778151
09BR002-775608cd-782e-41f4-a385-d60f70	BRCA	1	14	14	14	1.17609
09BR002-aae2cfc1-a50d-405c-a800-257441	BRCA	1	1	1	1	0.30103
09BR004-8a5b1a0a-b30e-47e8-a498-d0d85b	BRCA	1	72	72	72	1.86332
09BR004-b111fe47-a1f1-4e86-93f0-f91dae	BRCA	1	253	253	253	2.40483
09BR004-cfc121b5-9562-4a6d-b792-3cd6d5	BRCA	1	52	52	52	1.72428
09BR005-150c2086-1815-40d2-bc5d-8eeb48	BRCA	1	1	1	1	0.30103
09BR005-8dc13656-a9c0-4b99-b02d-650893	BRCA	1	28	28	28	1.4624
09BR005-db4c7d25-8920-4968-983a-d5b11e	BRCA	1	78	78	78	1.89763
09BR007-6cb5d29a-9437-430d-b91c-57ee3d	BRCA	1	1	1	1	0.30103
09BR007-ab2112ce-3ad3-4549-9089-8eeec2	BRCA	1	1	1	1	0.30103
09BR007-ee80e8bb-0d9e-4682-9b5b-4d31a2	BRCA	1	1	1	1	0.30103
11BR003-2dc74c29-2e89-4600-80bf-1e3637	BRCA	1	19	19	19	1.30103
11BR003-944793e9-96c2-4820-abb8-8f72f6	BRCA	1	13	13	13	1.14613
11BR004-f33d08f0-f15c-4f34-90ba-7cbe75	BRCA	1	12	12	12	1.11394
11BR005-72e72e09-7288-4f58-91a1-dfeb1e	BRCA	1	248	248	248	2.3962
11BR005-7340755c-b580-4a9e-9b87-b5b66c	BRCA	1	145	145	145	2.16435
11BR006-3208e021-1dae-42fd-bd36-0f3c3d	BRCA	1	605	605	605	2.78247
11BR006-a3e2ab4d-ef4a-497e-b0d2-e8d1cf	BRCA	1	209	209	209	2.32222
11BR006-d13b451c-a4c0-4987-b1e9-31538f	BRCA	1	41	41	41	1.62325
11BR009-3324361b-df55-4e53-a2ef-4f8df2	BRCA	1	61	61	61	1.79239
11BR009-b5e2b61c-e6bb-4f4e-aa7f-e5ce4c	BRCA	1	24	24	24	1.39794
11BR010-436db08d-c316-44b5-b0de-62617d	BRCA	1	29	29	29	1.47712
11BR010-b636e07f-36aa-4030-a5a9-41976d	BRCA	1	110	110	110	2.04532
11BR011-bc9fe67f-c4a2-43ba-87bd-438bda	BRCA	1	61	61	61	1.79239
11BR011-e8e402da-3ff0-40b4-aa4b-c33c7f	BRCA	1	56	56	56	1.75587
11BR012-98225215-ff21-4893-8b6d-d9b7e7	BRCA	1	69	69	69	1.8451
11BR012-a64c0739-cb8c-4b5c-ac5a-6ddd81	BRCA	1	28	28	28	1.4624
11BR013-f6b4600e-5fa0-468c-ace3-b570f2	BRCA	1	32	32	32	1.51851
11BR013-faadb553-9437-42cb-b469-498d67	BRCA	1	46	46	46	1.6721
11BR014-ddc680ad-63cf-4807-b535-9ccc88	BRCA	1	19	19	19	1.30103
11BR014-e42ecbe9-4b55-472c-88fc-95caf2	BRCA	1	4	4	4	0.69897
11BR015-22603671-d3ac-493b-ae2a-11c781	BRCA	1	21	21	21	1.34242
11BR015-cab796c6-0129-43cf-bd27-7da395	BRCA	1	33	33	33	1.53148
11BR016-a7d58d61-5049-488f-9d0a-0a4411	BRCA	1	11	11	11	1.07918
11BR016-f289a06c-b64b-4bf9-8469-645f32	BRCA	1	15	15	15	1.20412
11BR017-241c8dec-b317-4794-8cc2-07c14c	BRCA	1	119	119	119	2.07918
11BR017-628e6c0e-f7cc-4acc-9d1d-f78b6b	BRCA	1	60	60	60	1.78533
11BR017-82999099-7e55-4fd5-ab7a-e0db03	BRCA	1	23	23	23	1.38021
11BR018-2f9bd26b-9260-4ca6-8bae-42a2a3	BRCA	1	40	40	40	1.61278
11BR018-401dde59-e3ac-4fe3-b747-4c718b	BRCA	1	24	24	24	1.39794
11BR018-855256a7-e41e-4158-b02f-ba61a9	BRCA	1	2	2	2	0.477121
11BR018-e7ee7105-8630-4f1a-9967-e47c88	BRCA	1	45	45	45	1.66276
11BR019-8dd1d8be-dc7e-44f5-9f44-77ecf0	BRCA	1	35	35	35	1.5563
11BR019-9bfbb0d0-3858-4672-b057-cf7b1f	BRCA	1	34	34	34	1.54407
11BR020-428de0d4-7f84-4075-bae1-352af6	BRCA	1	189	189	189	2.27875
11BR020-6b3094ee-73cb-48a2-8444-1fc52d	BRCA	1	73	73	73	1.86923
11BR020-94176301-9658-4151-9110-5139de	BRCA	1	32	32	32	1.51851
11BR020-e28fb3aa-5665-4e8e-b8f3-a00e07	BRCA	1	157	157	157	2.19866
11BR021-8b844d57-440a-494b-ab0c-b582fe	BRCA	1	153	153	153	2.18752
11BR021-da910b9f-84ce-4ed6-a98e-9c8dfb	BRCA	1	114	114	114	2.0607
11BR022-da3d7876-ca79-4f21-a00e-27e6b6	BRCA	1	13	13	13	1.14613
11BR022-faeb2336-2b6a-49de-a03e-9f8ece	BRCA	1	17	17	17	1.25527
11BR023-079b5600-6afc-4785-bb22-48cfab	BRCA	1	23	23	23	1.38021
11BR023-0a80d3c4-0758-447a-958c-ea868c	BRCA	1	22	22	22	1.36173
11BR023-3fcdf59d-15ef-4b40-884b-168580	BRCA	1	110	110	110	2.04532
11BR023-940d78ca-1ccb-47e3-9a5e-6f0ae3	BRCA	1	397	397	397	2.59988
11BR024-288b55c5-f1b1-421f-ac98-c28842	BRCA	1	45	45	45	1.66276
11BR024-53723086-8858-4395-93d7-0baa68	BRCA	1	160	160	160	2.20683
11BR024-9efd41a5-3db1-445b-accb-040c2b	BRCA	1	49	49	49	1.69897
11BR024-e9eb8ae9-df63-448a-bca2-34d3a5	BRCA	1	197	197	197	2.29667
11BR025-8d7fc1ef-a0ac-44bb-8381-1444a0	BRCA	1	10	10	10	1.04139
11BR025-b93611c1-2fe4-494c-a5f3-f19e42	BRCA	1	70	70	70	1.85126
11BR027-413d7d87-7b86-4b76-af93-8e8136	BRCA	1	10	10	10	1.04139
11BR027-5700478d-c6c1-48d5-9ab4-3f82fb	BRCA	1	11	11	11	1.07918
11BR028-10f3b034-038b-481e-b501-a28055	BRCA	1	20	20	20	1.32222
11BR028-3b177fd6-e7d2-4312-bec7-4a253d	BRCA	1	76	76	76	1.88649
11BR028-6698bd88-fe4f-4ffa-ac78-7e13a9	BRCA	1	122	122	122	2.08991
11BR028-885fe794-a98e-4f81-a284-ac4bb8	BRCA	1	142	142	142	2.15534
11BR029-4af367f1-389c-4058-b3e9-fb9f50	BRCA	1	28	28	28	1.4624
11BR029-beb8b3f2-b097-4e98-be76-96c8ac	BRCA	1	130	130	130	2.11727
11BR030-4749ba99-d3b8-4ae3-b6f6-458bc7	BRCA	1	280	280	280	2.44871
11BR030-52f3cbfb-f1ac-4a5a-bdbf-496c3c	BRCA	1	380	380	380	2.58092
11BR030-63a05d68-f0f7-42d9-a45f-df0f7e	BRCA	1	1	1	1	0.30103
11BR030-ced30fb4-9c6a-41fa-b252-21b2e0	BRCA	1	26	26	26	1.43136
11BR031-3fdf0dbe-e05c-465f-8bed-4a92dd	BRCA	1	60	60	60	1.78533
11BR031-744399ac-9c3a-4f63-96b4-e42dbb	BRCA	1	66	66	66	1.82607
11BR032-314de592-f356-4801-8ace-278173	BRCA	1	183	183	183	2.26482
11BR032-84332a36-52e6-41df-aa73-d9c561	BRCA	1	112	112	112	2.05308
11BR033-32a68019-d7d0-4098-bfa4-6c3385	BRCA	1	42	42	42	1.63347
11BR033-e973f4ed-57f0-438a-b55a-d0a015	BRCA	1	27	27	27	1.44716
11BR034-22421106-c084-47c5-bc93-39017b	BRCA	1	57	57	57	1.76343
11BR034-95c57e9c-55e4-4e47-87d6-eceadc	BRCA	1	52	52	52	1.72428
11BR035-30f88e18-5adb-4da5-8319-5708c4	BRCA	1	285	285	285	2.45637
11BR035-f9ffa99b-93f5-4f2d-a788-5848b5	BRCA	1	42	42	42	1.63347
11BR036-06054037-40fe-455f-b937-56e828	BRCA	1	15	15	15	1.20412
11BR036-45b99ac4-0859-4a3d-8b1e-ce5590	BRCA	1	31	31	31	1.50515
11BR037-39244a77-8716-48bc-95fa-e1862e	BRCA	1	50	50	50	1.70757
11BR037-fa6a0de8-0b18-4565-b316-b56ce4	BRCA	1	45	45	45	1.66276
11BR038-4e766d9f-ede3-4311-bf09-b1f9ba	BRCA	1	282	282	282	2.45179
11BR038-cc547d34-07e1-4bc8-a89b-0d8e96	BRCA	1	207	207	207	2.31806
11BR040-5256498d-4ab0-4b62-a205-0d0e3e	BRCA	1	511	511	511	2.70927
11BR040-7709b3d7-26ca-4408-ad9a-43119b	BRCA	1	523	523	523	2.71933
11BR040-9ee809ba-dd97-4f2e-91fc-9faa50	BRCA	1	282	282	282	2.45179
11BR040-d7b05dce-4362-4e8f-a77a-07dd74	BRCA	1	259	259	259	2.41497
11BR041-d3bf5236-d115-4da7-bb9a-79b560	BRCA	1	40	40	40	1.61278
11BR041-f60740e2-8268-451e-8cce-c36285	BRCA	1	91	91	91	1.96379
11BR042-a176fcc2-97b5-45c3-a0f3-3b2e41	BRCA	1	1	1	1	0.30103
11BR042-d1d094d8-1b54-40a2-9e14-43b0d6	BRCA	1	1	1	1	0.30103
11BR043-329f9379-9754-4a39-aa49-544d42	BRCA	1	1	1	1	0.30103
11BR043-6d34d499-167e-42aa-9790-316fca	BRCA	1	1	1	1	0.30103
11BR044-75adceb5-eea5-4cb1-864e-876a8f	BRCA	1	10	10	10	1.04139
11BR044-d92a2942-dba6-4fff-b0d0-0566fb	BRCA	1	53	53	53	1.73239
11BR047-7e36d35d-175c-4ff2-9a18-8dc91c	BRCA	1	14	14	14	1.17609
11BR047-81116212-b7e6-454b-9579-105cf3	BRCA	1	111	111	111	2.04922
11BR047-ba974b39-e9f8-463e-8a38-0dcdbd	BRCA	1	110	110	110	2.04532
11BR047-ef52c640-13a9-4855-9ce2-0be77a	BRCA	1	1	1	1	0.30103
11BR048-9137a124-c1e0-4543-90e1-0ba4ad	BRCA	1	115	115	115	2.06446
11BR048-951826c2-86b6-44e1-8ca4-142861	BRCA	1	87	87	87	1.94448
11BR049-2e700669-85b0-43fa-a9c7-3eaf5a	BRCA	1	140	140	140	2.14922
11BR049-e8cbdd4d-1d89-4e1f-b8aa-ef4ff8	BRCA	1	92	92	92	1.96848
11BR050-d47473db-7a43-4cfc-9cf6-e3c6eb	BRCA	1	75	75	75	1.88081
11BR050-d8a5467b-549b-48ed-9ae5-c9c39d	BRCA	1	45	45	45	1.66276
11BR051-56b488cf-a189-47a8-b4e2-d976eb	BRCA	1	81	81	81	1.91381
11BR051-d5187303-080a-4cec-b069-e06b6b	BRCA	1	21	21	21	1.34242
11BR052-7731fcbb-9d9e-4cda-b8d4-fbc6ef	BRCA	1	31	31	31	1.50515
11BR052-a22d05cb-d92f-4152-a02a-6adb52	BRCA	1	32	32	32	1.51851
11BR053-28be2eb2-1c1c-4799-b5af-e4b447	BRCA	1	143	143	143	2.15836
11BR053-fb526979-ee2d-4edf-b41d-01074f	BRCA	1	155	155	155	2.19312
11BR054-50dc6d1c-7e47-4378-b13b-f63649	BRCA	1	1	1	1	0.30103
11BR054-b10c7b72-1d44-4668-a637-a536b2	BRCA	1	16	16	16	1.23045
11BR055-4533a2d6-e850-43f3-9c44-621c07	BRCA	1	211	211	211	2.32634
11BR055-f77e42b0-39c0-43a5-b138-9a0c8c	BRCA	1	324	324	324	2.51188
11BR056-22054f60-8957-4f3f-9e69-0b2735	BRCA	1	2	2	2	0.477121
11BR056-e45c73a8-da96-4269-a039-d43942	BRCA	1	91	91	91	1.96379
11BR057-7a9a5fc7-9bef-420c-9c9d-6d8810	BRCA	1	57	57	57	1.76343
11BR057-813c6645-d2a9-48d7-8037-e1ef07	BRCA	1	133	133	133	2.1271
11BR057-8886aaca-adcf-4416-920a-794bf0	BRCA	1	226	226	226	2.35603
11BR057-f703d20c-b0c9-4b3f-abc5-d37752	BRCA	1	134	134	134	2.13033
11BR058-0dbdef5f-15d0-43b2-819f-c145ab	BRCA	1	34	34	34	1.54407
11BR058-14a6ef64-9a7a-4887-a486-df98d1	BRCA	1	146	146	146	2.16732
11BR058-1c4af263-17b3-4244-9a54-68ef91	BRCA	1	29	29	29	1.47712
11BR058-80a970f7-7b36-4450-aff8-0b55dc	BRCA	1	169	169	169	2.23045
11BR059-fc0aa1e4-c1d8-43ed-a5cd-038f61	BRCA	1	1	1	1	0.30103
11BR059-fd05a7ee-951f-48de-a11a-6e4555	BRCA	1	97	97	97	1.99123
11BR060-97cc4d46-cf80-41f1-b99c-bc4829	BRCA	1	63	63	63	1.80618
11BR060-cc162acb-2fbc-4356-a664-b6c104	BRCA	1	128	128	128	2.11059
11BR069-07c4bb93-a373-4748-a2c7-5806cb	BRCA	1	65	65	65	1.81954
11BR069-52b0ec88-5854-4fa2-af91-b0359e	BRCA	1	43	43	43	1.64345
11BR072-59318d66-8b88-45b2-9b97-90e9a7	BRCA	1	312	312	312	2.49554
11BR072-aedfeb46-160a-4496-8604-25e857	BRCA	1	199	199	199	2.30103
11BR072-c19560a2-7a59-4415-b95b-3d513c	BRCA	1	138	138	138	2.14301
11BR072-e142306b-c660-4b82-85c5-caf4fb	BRCA	1	44	44	44	1.65321
11BR073-1664b920-5e60-4e3b-9aab-fe121c	BRCA	1	104	104	104	2.02119
11BR073-2169ae85-751c-4578-8e98-3e2637	BRCA	1	155	155	155	2.19312
11BR073-5604b659-cc91-4179-94c1-04558f	BRCA	1	35	35	35	1.5563
11BR073-5d27516f-58d7-4155-80b4-4c7f39	BRCA	1	56	56	56	1.75587
11BR074-06e59ae3-8981-40ca-bbd6-e19060	BRCA	1	136	136	136	2.13672
11BR074-12ce8313-6c54-4bee-a996-1aa7f8	BRCA	1	304	304	304	2.4843
11BR074-3367406e-d39c-4641-a3e7-44e1f3	BRCA	1	122	122	122	2.08991
11BR074-91104847-e243-4297-9ce9-d9cbaf	BRCA	1	81	81	81	1.91381
11BR075-2b11406e-c966-4265-9ac9-548d38	BRCA	1	112	112	112	2.05308
11BR075-5504c643-4a9c-4ec4-ab07-bebdaf	BRCA	1	74	74	74	1.87506
11BR076-5a9e89e9-4ac6-4c2f-b05e-c956ba	BRCA	1	60	60	60	1.78533
11BR076-ef0fc703-12ce-41c7-82c6-a1c048	BRCA	1	47	47	47	1.68124
11BR077-05b85da3-9c50-4871-975b-c46105	BRCA	1	72	72	72	1.86332
11BR077-f21c6605-dd1c-4ae8-8334-0628df	BRCA	1	55	55	55	1.74819
11BR078-8c9232b9-bd06-4474-8236-70dd8a	BRCA	1	20	20	20	1.32222
11BR078-c0c0cfcd-0a2d-4a83-abbf-98d412	BRCA	1	21	21	21	1.34242
11BR079-4185e26c-8fb7-419d-846d-2d148b	BRCA	1	106	106	106	2.02938
11BR079-837469ea-563e-4dc7-9619-fb82e7	BRCA	1	59	59	59	1.77815
11BR080-2ddefa4f-77aa-416f-93f3-904e07	BRCA	1	87	87	87	1.94448
11BR080-e2c7113f-957f-4088-b57d-55d2f2	BRCA	1	32	32	32	1.51851
13BR003-5f373572-5eba-409d-9620-b278ba	BRCA	1	2	2	2	0.477121
13BR003-65fba08c-c5a2-4035-b7a2-2ec4df	BRCA	1	9	9	9	1
13BR003-7618378e-4b2c-4f06-9cef-ca5fb6	BRCA	1	8	8	8	0.954243
13BR003-dc061ec0-a115-4905-be45-83ec1c	BRCA	1	1	1	1	0.30103
13BR003-ef229687-d36f-4efa-9bbe-eefabf	BRCA	1	8	8	8	0.954243
13BR004-2d59a2e5-c4cf-4d81-94b6-47aba0	BRCA	1	46	46	46	1.6721
13BR004-81f38c91-e983-4be7-848e-e3c53a	BRCA	1	21	21	21	1.34242
13BR004-8b75051f-f956-4c98-840d-6db01e	BRCA	1	50	50	50	1.70757
13BR004-921240a2-80fb-4638-99b4-feac69	BRCA	1	69	69	69	1.8451
13BR004-e6f2c9d5-9431-49bc-9528-2c3913	BRCA	1	20	20	20	1.32222
13BR009-30e0d7c3-d191-457b-a9be-3b9d97	BRCA	1	48	48	48	1.6902
13BR009-3b05e59b-a88d-4601-8a92-df2750	BRCA	1	3	3	3	0.60206
13BR009-3ca53fdf-e917-4e58-8f8d-866ea5	BRCA	1	7	7	7	0.90309
13BR009-878c2524-208e-40b2-8089-ceb820	BRCA	1	7	7	7	0.90309
13BR009-abf1a289-62a4-4eaa-bed9-2be141	BRCA	1	8	8	8	0.954243
14BR002-cd3dea5f-200a-47da-afe5-80c915	BRCA	1	60	60	60	1.78533
14BR005-2386c36d-8d5d-4fd4-bbfa-39cc8d	BRCA	1	14	14	14	1.17609
14BR005-dae96969-29be-4442-b06d-9948fe	BRCA	1	27	27	27	1.44716
14BR005-f26c9e17-ea65-409a-8e11-bfe75e	BRCA	1	2	2	2	0.477121
14BR007-64d59db9-7b7a-4503-8ba1-e545ce	BRCA	1	14	14	14	1.17609
14BR007-825012cd-1890-48d1-8a24-1f7f26	BRCA	1	6	6	6	0.845098
14BR007-d920c1fd-5721-4224-9b23-28f21d	BRCA	1	14	14	14	1.17609
14BR008-6721a812-3e25-4091-bab1-81f902	BRCA	1	37	37	37	1.57978
14BR008-99df02e0-56b3-4b00-80b7-ea58ce	BRCA	1	12	12	12	1.11394
14BR008-ca14c6dd-2069-4bc5-b1f2-6f2297	BRCA	1	51	51	51	1.716
14BR011-41ee4174-3360-40e1-8da7-da59f5	BRCA	1	1	1	1	0.30103
14BR011-53f62006-4f3a-4de4-b5bf-1ffe2a	BRCA	1	1	1	1	0.30103
14BR011-fb2e4fbd-5091-45b1-8c8f-93d439	BRCA	1	19	19	19	1.30103
14BR012-2cecd9a4-e09e-40c1-b4d3-f39c47	BRCA	1	1	1	1	0.30103
14BR012-7f94f475-7eaa-48b6-b38a-8664b6	BRCA	1	24	24	24	1.39794
14BR012-cd456eca-e0dc-4f1e-82da-2bc3ea	BRCA	1	1	1	1	0.30103
14BR014-24ba8f2d-d001-46e7-a11c-e6be54	BRCA	1	83	83	83	1.92428
14BR014-d1034660-11ce-4e38-9ad0-8b9b72	BRCA	1	28	28	28	1.4624
14BR014-db10b634-d0ca-46bf-8386-a8d0ab	BRCA	1	27	27	27	1.44716
14BR014-f31e8b5d-5e7c-4686-9380-2ea1c2	BRCA	1	56	56	56	1.75587
14BR023-641ba55f-9bcd-4881-9ed8-ab2d7d	BRCA	1	39	39	39	1.60206
14BR023-856c03cc-7429-4af8-a01e-f62da2	BRCA	1	31	31	31	1.50515
15BR001-112eb583-f520-4e46-93c7-a87936	BRCA	1	63	63	63	1.80618
15BR001-112eb583-f520-4e46-93c7-a87936_D1_D1_1	BRCA	1	1	1	1	0.30103
15BR001-112eb583-f520-4e46-93c7-a87936_D1_D1_2	BRCA	1	1	1	1	0.30103
15BR001-112eb583-f520-4e46-93c7-a87936_D1_D1_3	BRCA	1	152	152	152	2.18469
15BR001-cacaf9e1-b031-4ff0-8ad3-161d5c	BRCA	1	152	152	152	2.18469
15BR002-a1ab41bd-ee0b-4bbe-a636-b35136	BRCA	1	72	72	72	1.86332
15BR002-d814b5a1-2928-423f-aebf-3e399d	BRCA	1	106	106	106	2.02938
15BR003-433c2eb6-560f-4387-93af-6c2e1a	BRCA	1	18	18	18	1.27875
15BR003-433c2eb6-560f-4387-93af-6c2e1a_2	BRCA	1	1	1	1	0.30103
15BR003-433c2eb6-560f-4387-93af-6c2e1a_3	BRCA	1	1	1	1	0.30103
15BR003-58336ed9-ea8c-468c-a23c-2daed3	BRCA	1	15	15	15	1.20412
15BR003-800872f5-e088-44c4-b6c5-e5b078	BRCA	1	39	39	39	1.60206
15BR003-a9ab0d62-b658-423c-86f1-cbb9ad	BRCA	1	281	281	281	2.45025
15BR004-5bd2b21c-8992-4025-b09e-c5b39e	BRCA	1	41	41	41	1.62325
15BR004-6cffe08c-2592-4fa1-8bc4-87c5e2	BRCA	1	52	52	52	1.72428
15BR004-91515284-bce1-4ba2-b2b0-e55ee6	BRCA	1	136	136	136	2.13672
15BR011-0c4cd643-fb5b-4d42-b68a-2fcba8	BRCA	1	10	10	10	1.04139
15BR011-0ec251a2-2103-4d95-a6c2-fda988	BRCA	1	232	232	232	2.36736
15BR011-6d5d36d8-41a5-4e36-883f-7a36bf	BRCA	1	155	155	155	2.19312
15BR011-8ef91e4b-7cd4-4c61-9567-68d1ee	BRCA	1	273	273	273	2.43775
15BR011-b97d7d5c-222c-4a8b-a40f-0bbf86	BRCA	1	283	283	283	2.45332
16BR012-7557b796-f11c-4077-a1af-b249c8	BRCA	1	1	1	1	0.30103
16BR012-84d6a813-77a8-44c4-a05d-61d6ac	BRCA	1	1	1	1	0.30103
16BR012-8961f004-789c-450e-9292-370729	BRCA	1	36	36	36	1.5682
18BR001-50147a86-6d09-47a8-833d-9ba751	BRCA	1	195	195	195	2.29226
18BR002-fe591474-99d7-44d3-be73-c3b8ed	BRCA	1	192	192	192	2.28556
18BR003-436297af-feb7-4754-96b7-c5bfb5	BRCA	1	1	1	1	0.30103
18BR004-b292e992-0611-4254-872f-af8275	BRCA	1	1	1	1	0.30103
18BR005-f5f3f0c2-2441-4ff2-a54b-c46826	BRCA	1	38	38	38	1.59106
18BR006-bebb15ad-03f1-4773-b3d4-2f78e3	BRCA	1	1	1	1	0.30103
18BR007-1ae5772a-ba49-4c00-b890-7513d0	BRCA	1	187	187	187	2.27416
18BR008-88ad3f0f-96ac-4a60-a687-d55adf	BRCA	1	1	1	1	0.30103
18BR009-5c9ee07a-ca8f-49bf-9c03-2dc513	BRCA	1	1	1	1	0.30103
18BR010-0bb9d596-774e-452b-9c89-a6643c	BRCA	1	62	62	62	1.79934
18BR016-3bbf4310-6a83-4d3b-8772-a5dbb6	BRCA	1	66	66	66	1.82607
18BR016-473bb045-08a9-46f3-ad01-036686	BRCA	1	121	121	121	2.08636
18BR017-392b8aa4-9f99-4250-b693-326260	BRCA	1	76	76	76	1.88649
18BR017-6bb1d0c5-85b9-4234-951d-4248e3	BRCA	1	3	3	3	0.60206
18BR019-0edcba67-0714-4b04-b433-77834e	BRCA	1	116	116	116	2.06819
18BR019-3a987590-ed76-44f9-b7e5-e8ea5f	BRCA	1	314	314	314	2.49831
18BR020-6513a9f5-7b38-4e64-8072-a34be8	BRCA	1	12	12	12	1.11394
18BR020-86d28af6-8ff2-4868-99fd-554d47	BRCA	1	40	40	40	1.61278
20BR001-358296ad-e2a7-40cd-849e-8590fd	BRCA	1	106	106	106	2.02938
20BR001-5e9bfd9b-5151-4f85-8b7d-795df0	BRCA	1	8	8	8	0.954243
20BR001-bee098dc-797a-4e05-8565-05311f	BRCA	1	9	9	9	1
20BR002-9462caa5-13e8-4997-a4f7-294f16	BRCA	1	1	1	1	0.30103
20BR002-abee08ca-606d-4e2a-a2e6-24780f	BRCA	1	56	56	56	1.75587
20BR002-d362c243-ccef-4cf5-ae72-2c124f	BRCA	1	30	30	30	1.49136
20BR003-28b87b26-352b-4930-976e-7d427d	BRCA	1	5	5	5	0.778151
20BR003-7f28902f-27bb-48b1-b023-f9a345	BRCA	1	5	5	5	0.778151
20BR003-a4a42497-ab05-49a1-b1e7-9e80a1	BRCA	1	46	46	46	1.6721
20BR003-ae7513d9-5165-4ce5-a3dc-10760c	BRCA	1	9	9	9	1
20BR004-319e8765-617e-43bf-b7f6-a0eac4	BRCA	1	78	78	78	1.89763
20BR004-aee609d3-e242-47f6-bf30-57c1b0	BRCA	1	84	84	84	1.92942
20BR004-f50ad4ce-5641-4ee0-90e9-2a7a28	BRCA	1	60	60	60	1.78533
20BR005-0044700f-37cc-4f2e-81d6-90b367_D1_D1	BRCA	1	1	1	1	0.30103
20BR005-2f398497-d53e-4838-8006-d60f3e	BRCA	1	1	1	1	0.30103
20BR005-5040c9cd-fe29-4579-a03a-b60825	BRCA	1	1	1	1	0.30103
20BR006-3f52e236-1daa-4aa0-9a77-e3d043	BRCA	1	13	13	13	1.14613
20BR006-b2a80144-9134-4bb7-816e-42adbb	BRCA	1	25	25	25	1.41497
20BR006-bc4095db-0cd3-4894-b725-9464d8	BRCA	1	5	5	5	0.778151
20BR006-fae06d14-9ff3-4e06-ba5c-ff5827	BRCA	1	3	3	3	0.60206
20BR007-33adae13-5dbd-4530-a5d5-3763e4	BRCA	1	75	75	75	1.88081
20BR007-49e164cb-039e-4851-bce5-b2edff	BRCA	1	168	168	168	2.22789
20BR007-547f521a-5851-426c-a125-d9d82c	BRCA	1	57	57	57	1.76343
20BR007-682646a1-2895-4a6b-bf31-7c0df5	BRCA	1	278	278	278	2.4456
20BR007-86de77de-25e4-4d82-b78b-7b700c	BRCA	1	48	48	48	1.6902
20BR007-ad0e8ff9-9ef1-4f0e-bd1f-4bb144	BRCA	1	8	8	8	0.954243
20BR008-76d73924-1d5a-4d75-b776-1f1b2b	BRCA	1	203	203	203	2.30963
20BR008-acf022b3-7f01-43b3-ac14-86f97d	BRCA	1	47	47	47	1.68124
20BR008-b87e7f88-a1f2-425a-8cff-8ae4b9	BRCA	1	84	84	84	1.92942
20BR008-beafe19e-9dc1-4aff-ba98-d321d9	BRCA	1	41	41	41	1.62325
20BR008-f6949be3-1204-4f1f-a6b9-de4cc9	BRCA	1	55	55	55	1.74819
20BR008-f8005701-9810-427e-b317-b09691	BRCA	1	160	160	160	2.20683
21BR001-01fb2fbe-5d32-4ed1-abf6-6b4539	BRCA	1	10	10	10	1.04139
21BR001-1fb9fca2-cf63-41f2-9381-d9108c	BRCA	1	6	6	6	0.845098
21BR001-23eb7a7e-a907-4c07-8270-2ad823	BRCA	1	7	7	7	0.90309
21BR001-474eefd8-34c2-414a-a9ed-f0508f	BRCA	1	6	6	6	0.845098
21BR001-96ad607c-e8db-4390-9b9d-b5eb67	BRCA	1	7	7	7	0.90309
21BR002-32944ee6-428e-44fc-97d6-22665e	BRCA	1	8	8	8	0.954243
21BR002-6261ab21-32e3-4967-a3aa-1e4aff	BRCA	1	17	17	17	1.25527
21BR002-c9c77570-9be2-4868-844f-5119b1	BRCA	1	3	3	3	0.60206
21BR003-6af6fd11-39a6-46b3-833d-a1e0be	BRCA	1	21	21	21	1.34242
21BR003-9b428e37-9b69-463e-a6ed-b9d423	BRCA	1	10	10	10	1.04139
21BR003-cedaeb7a-8ca9-44f0-b6d1-201235	BRCA	1	13	13	13	1.14613
21BR005-06f492e0-8c12-4219-a32b-4d0449	BRCA	1	23	23	23	1.38021
21BR005-6030aa89-9cf7-4a07-8510-cf56cc	BRCA	1	24	24	24	1.39794
21BR005-c41af285-4586-4210-bf50-3108b4	BRCA	1	41	41	41	1.62325
21BR010-39f81c85-1832-45eb-829a-3040ad	BRCA	1	22	22	22	1.36173
21BR010-623041b0-a7a0-4621-8357-9175fb	BRCA	1	144	144	144	2.16137
21BR010-68ef4aa9-00b0-4528-8828-4d3e43	BRCA	1	111	111	111	2.04922
21BR010-b455beec-bfee-47db-8c97-5d3fc3	BRCA	1	69	69	69	1.8451
21BR010-f3eac3f6-8c8d-4051-8b02-ca529c	BRCA	1	17	17	17	1.25527
22BR001-02797e67-5651-4cc8-b815-904900	BRCA	1	130	130	130	2.11727
22BR001-26752004-8c42-4806-8198-901015	BRCA	1	200	200	200	2.3032
22BR001-8602f3cb-09ed-4ce7-941e-c3eb5c	BRCA	1	14	14	14	1.17609
22BR002-1dfeda4b-52e5-4893-a517-8e0720	BRCA	1	1	1	1	0.30103
22BR002-2b803865-b4e0-47b8-9c21-e21ffb	BRCA	1	1	1	1	0.30103
22BR002-4a87d66e-ebe2-4298-9b14-095b73	BRCA	1	1	1	1	0.30103
22BR002-7fff874d-3c66-4211-98fb-660a8d	BRCA	1	1	1	1	0.30103
22BR003-46013dd9-b62f-4d0f-9b4b-ea6281	BRCA	1	1	1	1	0.30103
22BR003-6b8ff36d-51d7-4f6c-95c8-6ed5d6	BRCA	1	18	18	18	1.27875
22BR003-93c73d43-d201-4726-96c4-4c0d80	BRCA	1	6	6	6	0.845098
22BR003-fdb1a2e8-8929-4246-b273-06cb50	BRCA	1	20	20	20	1.32222
22BR005-0a292de5-baaa-484d-a0a9-5dc405	BRCA	1	6	6	6	0.845098
22BR005-12110cb8-8da4-4461-ac1a-1af490	BRCA	1	11	11	11	1.07918
22BR005-2680bcc3-fb91-4641-9a85-1e2dd2	BRCA	1	16	16	16	1.23045
22BR005-f4c8a52e-e1ff-45df-8db4-7f250c	BRCA	1	20	20	20	1.32222
22BR005-ff2aaf97-376a-466b-86b5-f8b3e7	BRCA	1	4	4	4	0.69897
22BR006-a2637649-1fa1-4c20-a19d-5d5f11	BRCA	1	33	33	33	1.53148
22BR006-af389d30-4266-4cc4-a02e-a310f7	BRCA	1	69	69	69	1.8451
22BR006-cdcc4b54-fcf8-4667-a686-9abda4	BRCA	1	59	59	59	1.77815
22BR006-e6cc08a2-a0a2-4623-ba04-cf11b2	BRCA	1	29	29	29	1.47712
22BR006-ffa1343e-56c1-46e8-86ec-a6a50f	BRCA	1	18	18	18	1.27875
22BR007-0c8c7ebe-f147-4812-9bf7-61c7ff	BRCA	1	56	56	56	1.75587
22BR007-1e28c1ef-64f2-47b7-a420-a3ff38	BRCA	1	45	45	45	1.66276
22BR007-3378ae49-d20f-432e-9d3b-214837	BRCA	1	55	55	55	1.74819
22BR008-19cf914e-462d-4925-a626-54ba83	BRCA	1	22	22	22	1.36173
22BR008-8c0acfbb-e51f-4532-bade-8f0366	BRCA	1	1	1	1	0.30103
22BR008-99657fc9-37f8-48aa-b257-bcf7cf	BRCA	1	2	2	2	0.477121
22BR008-aebce1e0-035b-4315-ad67-64fd07	BRCA	1	2	2	2	0.477121
27BR002-5e4ace14-07ab-484f-bf6c-98dc61	BRCA	1	7	7	7	0.90309
27BR002-e9de77fc-da62-4f50-a4a1-051a20	BRCA	1	5	5	5	0.778151
27BR002-f8b3980c-b81d-42e5-816c-489831	BRCA	1	38	38	38	1.59106
MSB-00060-01-02	BRCA	1	184	184	184	2.26717
MSB-00101-03-01	BRCA	1	13	13	13	1.14613
MSB-00156-01-05	BRCA	1	4	4	4	0.69897
MSB-00156-01-07	BRCA	1	2	2	2	0.477121
MSB-00587-01-01	BRCA	1	82	82	82	1.91908
MSB-00727-01-20	BRCA	1	10	10	10	1.04139
MSB-00737-01-02	BRCA	1	217	217	217	2.33846
MSB-00738-01-02	BRCA	1	6	6	6	0.845098
MSB-00795-01-06	BRCA	1	3	3	3	0.60206
MSB-00795-01-07	BRCA	1	1	1	1	0.30103
MSB-00795-01-08	BRCA	1	3	3	3	0.60206
MSB-00858-01-02	BRCA	1	31	31	31	1.50515
MSB-00916-02-20	BRCA	1	8	8	8	0.954243
MSB-01000-01-05	BRCA	1	9	9	9	1
MSB-01188-01-02	BRCA	1	15	15	15	1.20412
MSB-01225-01-02	BRCA	1	319	319	319	2.50515
MSB-01522-01-02	BRCA	1	455	455	455	2.65896
MSB-01577-03-19	BRCA	1	417	417	417	2.62118
MSB-01687-01-02	BRCA	1	63	63	63	1.80618
MSB-01798-02-02	BRCA	1	12	12	12	1.11394
MSB-01799-01-02	BRCA	1	10	10	10	1.04139
MSB-01857-01-02	BRCA	1	19	19	19	1.30103
MSB-01896-03-01	BRCA	1	127	127	127	2.10721
MSB-02054-01-02	BRCA	1	225	225	225	2.35411
MSB-02101-03-02	BRCA	1	15	15	15	1.20412
MSB-02137-01-02	BRCA	1	22	22	22	1.36173
MSB-02599-01-02	BRCA	1	4	4	4	0.69897
MSB-02664-01-05	BRCA	1	3	3	3	0.60206
MSB-02664-01-10	BRCA	1	10	10	10	1.04139
MSB-02808-04-20	BRCA	1	14	14	14	1.17609
MSB-03896-01-20	BRCA	1	78	78	78	1.89763
MSB-03897-01-02	BRCA	1	21	21	21	1.34242
MSB-04228-03-02	BRCA	1	40	40	40	1.61278
MSB-04296-01-02	BRCA	1	6	6	6	0.845098
MSB-04442-02-02	BRCA	1	7	7	7	0.90309
MSB-04588-01-02	BRCA	1	25	25	25	1.41497
MSB-04774-03-02	BRCA	1	31	31	31	1.50515
MSB-04774-06-05	BRCA	1	35	35	35	1.5563
MSB-04774-06-06	BRCA	1	28	28	28	1.4624
MSB-04856-01-02	BRCA	1	7	7	7	0.90309
MSB-04859-01-02	BRCA	1	16	16	16	1.23045
MSB-04940-03-19	BRCA	1	25	25	25	1.41497
MSB-05104-01-02	BRCA	1	29	29	29	1.47712
MSB-05104-02-02	BRCA	1	11	11	11	1.07918
MSB-05138-01-02	BRCA	1	35	35	35	1.5563
MSB-05138-09-03	BRCA	1	1	1	1	0.30103
MSB-05138-09-04	BRCA	1	20	20	20	1.32222
MSB-05428-05-01	BRCA	1	5	5	5	0.778151
MSB-05430-03-02	BRCA	1	19	19	19	1.30103
MSB-05496-01-02	BRCA	1	5	5	5	0.778151
MSB-05594-03-02	BRCA	1	3	3	3	0.60206
MSB-05650-01-02	BRCA	1	21	21	21	1.34242
MSB-05714-03-02	BRCA	1	33	33	33	1.53148
MSB-05735-01-02	BRCA	1	28	28	28	1.4624
MSB-05858-01-02	BRCA	1	4	4	4	0.69897
MSB-05960-01-01	BRCA	1	13	13	13	1.14613
MSB-06045-03-02	BRCA	1	7	7	7	0.90309
MSB-06107-01-02	BRCA	1	63	63	63	1.80618
MSB-06267-01-02	BRCA	1	9	9	9	1
MSB-06267-04-20	BRCA	1	484	484	484	2.68574
MSB-06355-01-02	BRCA	1	13	13	13	1.14613
MSB-06359-01-20	BRCA	1	23	23	23	1.38021
MSB-06415-05-03	BRCA	1	4	4	4	0.69897
MSB-06415-05-04	BRCA	1	3	3	3	0.60206
MSB-06586-03-01	BRCA	1	27	27	27	1.44716
MSB-06586-04-04	BRCA	1	62	62	62	1.79934
MSB-06586-04-05	BRCA	1	323	323	323	2.51055
MSB-06586-04-06	BRCA	1	183	183	183	2.26482
MSB-07224-01-02	BRCA	1	12	12	12	1.11394
MSB-07571-04-20	BRCA	1	29	29	29	1.47712
MSB-07740-01-02	BRCA	1	133	133	133	2.1271
MSB-07965-03-02	BRCA	1	207	207	207	2.31806
MSB-08162-03-20	BRCA	1	15	15	15	1.20412
MSB-08212-03-06	BRCA	1	3	3	3	0.60206
MSB-08212-03-07	BRCA	1	4	4	4	0.69897
MSB-08212-03-12	BRCA	1	2	2	2	0.477121
MSB-08214-01-05	BRCA	1	2	2	2	0.477121
MSB-08214-01-10	BRCA	1	1	1	1	0.30103
MSB-08214-07-02	BRCA	1	12	12	12	1.11394
MSB-08217-01-05	BRCA	1	2	2	2	0.477121
MSB-08217-01-10	BRCA	1	7	7	7	0.90309
MSB-08375-03-03	BRCA	1	36	36	36	1.5682
MSB-08449-01-02	BRCA	1	44	44	44	1.65321
MSB-08626-01-01	BRCA	1	22	22	22	1.36173
MSB-08635-03-20	BRCA	1	22	22	22	1.36173
MSB-08662-01-02	BRCA	1	9	9	9	1
MSB-08850-03-01	BRCA	1	25	25	25	1.41497
MSB-08876-01-04	BRCA	1	2	2	2	0.477121
MSB-08876-04-01	BRCA	1	19	19	19	1.30103
MSB-08956-01-02	BRCA	1	5	5	5	0.778151
MSB-09060-01-20	BRCA	1	27	27	27	1.44716
MSB-09246-03-20	BRCA	1	42	42	42	1.63347
MSB-09566-01-20	BRCA	1	20	20	20	1.32222
MSB-09566-08-01	BRCA	1	280	280	280	2.44871
MSB-09712-01-02	BRCA	1	2	2	2	0.477121
MSB-09782-01-02	BRCA	1	32	32	32	1.51851
MSB-09804-03-01	BRCA	1	16	16	16	1.23045
MSB-09969-01-20	BRCA	1	10	10	10	1.04139
Her2Neg_Case_01	HER2-BRCA	2	312	312	312	2.49554
Her2Neg_Case_02	HER2-BRCA	2	28	28	28	1.4624
Her2Neg_Case_03	HER2-BRCA	2	59	59	59	1.77815
Her2Neg_Case_04	HER2-BRCA	2	199	199	199	2.30103
Her2Neg_Case_05	HER2-BRCA	2	23	23	23	1.38021
Her2Neg_Case_06	HER2-BRCA	2	11	11	11	1.07918
Her2Neg_Case_07	HER2-BRCA	2	100	100	100	2.00432
Her2Neg_Case_08	HER2-BRCA	2	37	37	37	1.57978
Her2Neg_Case_09	HER2-BRCA	2	63	63	63	1.80618
Her2Neg_Case_10	HER2-BRCA	2	30	30	30	1.49136
Her2Neg_Case_11	HER2-BRCA	2	60	60	60	1.78533
Her2Neg_Case_12	HER2-BRCA	2	59	59	59	1.77815
Her2Neg_Case_13	HER2-BRCA	2	17	17	17	1.25527
Her2Neg_Case_14	HER2-BRCA	2	32	32	32	1.51851
Her2Neg_Case_15	HER2-BRCA	2	76	76	76	1.88649
Her2Neg_Case_16	HER2-BRCA	2	43	43	43	1.64345
Her2Neg_Case_17	HER2-BRCA	2	38	38	38	1.59106
Her2Neg_Case_18	HER2-BRCA	2	255	255	255	2.40824
Her2Neg_Case_19	HER2-BRCA	2	9	9	9	1
Her2Neg_Case_20	HER2-BRCA	2	43	43	43	1.64345
Her2Neg_Case_21	HER2-BRCA	2	14	14	14	1.17609
Her2Neg_Case_22	HER2-BRCA	2	285	285	285	2.45637
Her2Neg_Case_23	HER2-BRCA	2	64	64	64	1.81291
Her2Neg_Case_24	HER2-BRCA	2	16	16	16	1.23045
Her2Neg_Case_25	HER2-BRCA	2	28	28	28	1.4624
Her2Neg_Case_26	HER2-BRCA	2	19	19	19	1.30103
Her2Neg_Case_27	HER2-BRCA	2	5	5	5	0.778151
Her2Neg_Case_28	HER2-BRCA	2	13	13	13	1.14613
Her2Neg_Case_29	HER2-BRCA	2	50	50	50	1.70757
Her2Neg_Case_30	HER2-BRCA	2	200	200	200	2.3032
Her2Neg_Case_31	HER2-BRCA	2	29	29	29	1.47712
Her2Neg_Case_32	HER2-BRCA	2	37	37	37	1.57978
Her2Neg_Case_33	HER2-BRCA	2	54	54	54	1.74036
Her2Neg_Case_34	HER2-BRCA	2	25	25	25	1.41497
Her2Neg_Case_35	HER2-BRCA	2	31	31	31	1.50515
Her2Neg_Case_36	HER2-BRCA	2	41	41	41	1.62325
Her2Neg_Case_37	HER2-BRCA	2	107	107	107	2.03342
Her2Neg_Case_38	HER2-BRCA	2	124	124	124	2.09691
Her2Neg_Case_39	HER2-BRCA	2	124	124	124	2.09691
Her2Neg_Case_40	HER2-BRCA	2	33	33	33	1.53148
Her2Neg_Case_41	HER2-BRCA	2	7	7	7	0.90309
Her2Neg_Case_42	HER2-BRCA	2	14	14	14	1.17609
Her2Neg_Case_43	HER2-BRCA	2	9	9	9	1
Her2Neg_Case_44	HER2-BRCA	2	19	19	19	1.30103
Her2Neg_Case_45	HER2-BRCA	2	28	28	28	1.4624
Her2Neg_Case_46	HER2-BRCA	2	41	41	41	1.62325
Her2Neg_Case_47	HER2-BRCA	2	282	282	282	2.45179
Her2Neg_Case_48	HER2-BRCA	2	22	22	22	1.36173
Her2Neg_Case_49	HER2-BRCA	2	128	128	128	2.11059
Her2Neg_Case_50	HER2-BRCA	2	21	21	21	1.34242
Her2Neg_Case_51	HER2-BRCA	2	38	38	38	1.59106
Her2Neg_Case_52	HER2-BRCA	2	29	29	29	1.47712
Her2Neg_Case_53	HER2-BRCA	2	34	34	34	1.54407
Her2Neg_Case_54	HER2-BRCA	2	35	35	35	1.5563
Her2Neg_Case_55	HER2-BRCA	2	52	52	52	1.72428
Her2Neg_Case_56	HER2-BRCA	2	100	100	100	2.00432
Her2Neg_Case_57	HER2-BRCA	2	34	34	34	1.54407
Her2Neg_Case_58	HER2-BRCA	2	79	79	79	1.90309
Her2Neg_Case_59	HER2-BRCA	2	20	20	20	1.32222
Her2Neg_Case_60	HER2-BRCA	2	86	86	86	1.93952
Her2Neg_Case_61	HER2-BRCA	2	53	53	53	1.73239
Her2Neg_Case_62	HER2-BRCA	2	50	50	50	1.70757
Her2Neg_Case_63	HER2-BRCA	2	16	16	16	1.23045
Her2Neg_Case_64	HER2-BRCA	2	162	162	162	2.21219
Her2Neg_Case_65	HER2-BRCA	2	13	13	13	1.14613
Her2Neg_Case_66	HER2-BRCA	2	127	127	127	2.10721
Her2Neg_Case_67	HER2-BRCA	2	27	27	27	1.44716
Her2Neg_Case_68	HER2-BRCA	2	60	60	60	1.78533
Her2Neg_Case_69	HER2-BRCA	2	53	53	53	1.73239
Her2Neg_Case_70	HER2-BRCA	2	26	26	26	1.43136
Her2Neg_Case_71	HER2-BRCA	2	135	135	135	2.13354
Her2Neg_Case_72	HER2-BRCA	2	23	23	23	1.38021
Her2Neg_Case_73	HER2-BRCA	2	13	13	13	1.14613
Her2Neg_Case_74	HER2-BRCA	2	48	48	48	1.6902
Her2Neg_Case_75	HER2-BRCA	2	145	145	145	2.16435
Her2Neg_Case_76	HER2-BRCA	2	68	68	68	1.83885
Her2Neg_Case_77	HER2-BRCA	2	49	49	49	1.69897
Her2Neg_Case_78	HER2-BRCA	2	56	56	56	1.75587
Her2Neg_Case_79	HER2-BRCA	2	12	12	12	1.11394
Her2Neg_Case_80	HER2-BRCA	2	51	51	51	1.716
Her2Neg_Case_81	HER2-BRCA	2	22	22	22	1.36173
Her2Neg_Case_82	HER2-BRCA	2	30	30	30	1.49136
Her2Neg_Case_83	HER2-BRCA	2	251	251	251	2.4014
Her2Neg_Case_84	HER2-BRCA	2	26	26	26	1.43136
Her2Neg_Case_85	HER2-BRCA	2	267	267	267	2.42813
Her2Neg_Case_86	HER2-BRCA	2	25	25	25	1.41497
Her2Neg_Case_87	HER2-BRCA	2	69	69	69	1.8451
Her2Neg_Case_88	HER2-BRCA	2	130	130	130	2.11727
Her2Neg_Case_89	HER2-BRCA	2	93	93	93	1.97313
Her2Neg_Case_90	HER2-BRCA	2	40	40	40	1.61278
Her2Neg_Case_91	HER2-BRCA	2	15	15	15	1.20412
Her2Neg_Case_92	HER2-BRCA	2	30	30	30	1.49136
Her2Neg_Case_93	HER2-BRCA	2	32	32	32	1.51851
Her2Neg_Case_94	HER2-BRCA	2	48	48	48	1.6902
Her2Neg_Case_95	HER2-BRCA	2	37	37	37	1.57978
Her2Neg_Case_96	HER2-BRCA	2	39	39	39	1.60206
Her2Neg_Case_97	HER2-BRCA	2	23	23	23	1.38021
Her2Neg_Case_98	HER2-BRCA	2	5	5	5	0.778151
Her2Neg_Case_99	HER2-BRCA	2	18	18	18	1.27875
Her2Pos_Case_01	HER2-BRCA	2	26	26	26	1.43136
Her2Pos_Case_02	HER2-BRCA	2	40	40	40	1.61278
Her2Pos_Case_03	HER2-BRCA	2	12	12	12	1.11394
Her2Pos_Case_04	HER2-BRCA	2	28	28	28	1.4624
Her2Pos_Case_05	HER2-BRCA	2	62	62	62	1.79934
Her2Pos_Case_06	HER2-BRCA	2	223	223	223	2.35025
Her2Pos_Case_07	HER2-BRCA	2	30	30	30	1.49136
Her2Pos_Case_08	HER2-BRCA	2	21	21	21	1.34242
Her2Pos_Case_09	HER2-BRCA	2	97	97	97	1.99123
Her2Pos_Case_10	HER2-BRCA	2	283	283	283	2.45332
Her2Pos_Case_11	HER2-BRCA	2	60	60	60	1.78533
Her2Pos_Case_12	HER2-BRCA	2	17	17	17	1.25527
Her2Pos_Case_13	HER2-BRCA	2	52	52	52	1.72428
Her2Pos_Case_14	HER2-BRCA	2	19	19	19	1.30103
Her2Pos_Case_15	HER2-BRCA	2	48	48	48	1.6902
Her2Pos_Case_16	HER2-BRCA	2	67	67	67	1.83251
Her2Pos_Case_17	HER2-BRCA	2	14	14	14	1.17609
Her2Pos_Case_18	HER2-BRCA	2	11	11	11	1.07918
Her2Pos_Case_19	HER2-BRCA	2	23	23	23	1.38021
Her2Pos_Case_20	HER2-BRCA	2	27	27	27	1.44716
Her2Pos_Case_21	HER2-BRCA	2	52	52	52	1.72428
Her2Pos_Case_23	HER2-BRCA	2	34	34	34	1.54407
Her2Pos_Case_24	HER2-BRCA	2	27	27	27	1.44716
Her2Pos_Case_25	HER2-BRCA	2	111	111	111	2.04922
Her2Pos_Case_26	HER2-BRCA	2	81	81	81	1.91381
Her2Pos_Case_27	HER2-BRCA	2	22	22	22	1.36173
Her2Pos_Case_28	HER2-BRCA	2	2	2	2	0.477121
Her2Pos_Case_29	HER2-BRCA	2	26	26	26	1.43136
Her2Pos_Case_30	HER2-BRCA	2	22	22	22	1.36173
Her2Pos_Case_31	HER2-BRCA	2	18	18	18	1.27875
Her2Pos_Case_32	HER2-BRCA	2	57	57	57	1.76343
Her2Pos_Case_33	HER2-BRCA	2	97	97	97	1.99123
Her2Pos_Case_34	HER2-BRCA	2	21	21	21	1.34242
Her2Pos_Case_35	HER2-BRCA	2	15	15	15	1.20412
Her2Pos_Case_36	HER2-BRCA	2	322	322	322	2.5092
Her2Pos_Case_37	HER2-BRCA	2	240	240	240	2.38202
Her2Pos_Case_38	HER2-BRCA	2	41	41	41	1.62325
Her2Pos_Case_39	HER2-BRCA	2	36	36	36	1.5682
Her2Pos_Case_40	HER2-BRCA	2	42	42	42	1.63347
Her2Pos_Case_41	HER2-BRCA	2	15	15	15	1.20412
Her2Pos_Case_42	HER2-BRCA	2	30	30	30	1.49136
Her2Pos_Case_43	HER2-BRCA	2	19	19	19	1.30103
Her2Pos_Case_44	HER2-BRCA	2	33	33	33	1.53148
Her2Pos_Case_45	HER2-BRCA	2	18	18	18	1.27875
Her2Pos_Case_46	HER2-BRCA	2	32	32	32	1.51851
Her2Pos_Case_47	HER2-BRCA	2	23	23	23	1.38021
Her2Pos_Case_48	HER2-BRCA	2	44	44	44	1.65321
Her2Pos_Case_49	HER2-BRCA	2	21	21	21	1.34242
Her2Pos_Case_50	HER2-BRCA	2	31	31	31	1.50515
Her2Pos_Case_51	HER2-BRCA	2	18	18	18	1.27875
Her2Pos_Case_52	HER2-BRCA	2	52	52	52	1.72428
Her2Pos_Case_53	HER2-BRCA	2	283	283	283	2.45332
Her2Pos_Case_54	HER2-BRCA	2	49	49	49	1.69897
Her2Pos_Case_55	HER2-BRCA	2	3	3	3	0.60206
Her2Pos_Case_56	HER2-BRCA	2	29	29	29	1.47712
Her2Pos_Case_57	HER2-BRCA	2	25	25	25	1.41497
Her2Pos_Case_58	HER2-BRCA	2	77	77	77	1.89209
Her2Pos_Case_59	HER2-BRCA	2	28	28	28	1.4624
Her2Pos_Case_60	HER2-BRCA	2	38	38	38	1.59106
Her2Pos_Case_61	HER2-BRCA	2	31	31	31	1.50515
Her2Pos_Case_62	HER2-BRCA	2	36	36	36	1.5682
Her2Pos_Case_63	HER2-BRCA	2	164	164	164	2.21748
Her2Pos_Case_64	HER2-BRCA	2	9	9	9	1
Her2Pos_Case_65	HER2-BRCA	2	12	12	12	1.11394
Her2Pos_Case_66	HER2-BRCA	2	48	48	48	1.6902
Her2Pos_Case_67	HER2-BRCA	2	16	16	16	1.23045
Her2Pos_Case_68	HER2-BRCA	2	49	49	49	1.69897
Her2Pos_Case_69	HER2-BRCA	2	19	19	19	1.30103
Her2Pos_Case_70	HER2-BRCA	2	30	30	30	1.49136
Her2Pos_Case_71	HER2-BRCA	2	13	13	13	1.14613
Her2Pos_Case_72	HER2-BRCA	2	26	26	26	1.43136
Her2Pos_Case_73	HER2-BRCA	2	55	55	55	1.74819
Her2Pos_Case_74	HER2-BRCA	2	49	49	49	1.69897
Her2Pos_Case_75	HER2-BRCA	2	34	34	34	1.54407
Her2Pos_Case_76	HER2-BRCA	2	23	23	23	1.38021
Her2Pos_Case_77	HER2-BRCA	2	28	28	28	1.4624
Her2Pos_Case_78	HER2-BRCA	2	30	30	30	1.49136
Her2Pos_Case_79	HER2-BRCA	2	25	25	25	1.41497
Her2Pos_Case_80	HER2-BRCA	2	55	55	55	1.74819
Her2Pos_Case_81	HER2-BRCA	2	210	210	210	2.32428
Her2Pos_Case_82	HER2-BRCA	2	44	44	44	1.65321
Her2Pos_Case_83	HER2-BRCA	2	10	10	10	1.04139
Her2Pos_Case_84	HER2-BRCA	2	78	78	78	1.89763
Her2Pos_Case_85	HER2-BRCA	2	28	28	28	1.4624
Her2Pos_Case_86	HER2-BRCA	2	37	37	37	1.57978
Her2Pos_Case_87	HER2-BRCA	2	5	5	5	0.778151
Her2Pos_Case_88	HER2-BRCA	2	183	183	183	2.26482
Her2Pos_Case_89	HER2-BRCA	2	16	16	16	1.23045
Her2Pos_Case_90	HER2-BRCA	2	22	22	22	1.36173
Her2Pos_Case_91	HER2-BRCA	2	26	26	26	1.43136
Her2Pos_Case_92	HER2-BRCA	2	33	33	33	1.53148
Her2Pos_Case_93	HER2-BRCA	2	14	14	14	1.17609
Her2Pos_Case_94	HER2-BRCA	2	25	25	25	1.41497
O09-03495	HER2-BRCA	2	63	63	63	1.80618
O10-12717	HER2-BRCA	2	74	74	74	1.87506
O14-02301	HER2-BRCA	2	16	16	16	1.23045
O16-11870	HER2-BRCA	2	22	22	22	1.36173
O16-18464	HER2-BRCA	2	25	25	25	1.41497
O17-01529	HER2-BRCA	2	36	36	36	1.5682
O18-12772	HER2-BRCA	2	10	10	10	1.04139
S08-31466	HER2-BRCA	2	6	6	6	0.845098
S09-15833	HER2-BRCA	2	43	43	43	1.64345
S09-19750	HER2-BRCA	2	91	91	91	1.96379
S10-00647	HER2-BRCA	2	24	24	24	1.39794
S10-09633	HER2-BRCA	2	15	15	15	1.20412
S11-15267	HER2-BRCA	2	21	21	21	1.34242
S11-24835	HER2-BRCA	2	4	4	4	0.69897
S12-07776	HER2-BRCA	2	16	16	16	1.23045
S12-22754	HER2-BRCA	2	53	53	53	1.73239
S12-28303	HER2-BRCA	2	29	29	29	1.47712
S12-35886	HER2-BRCA	2	53	53	53	1.73239
S13-07627	HER2-BRCA	2	35	35	35	1.5563
S13-08586	HER2-BRCA	2	163	163	163	2.21484
S13-11381	HER2-BRCA	2	16	16	16	1.23045
S13-15979	HER2-BRCA	2	78	78	78	1.89763
S13-31494	HER2-BRCA	2	35	35	35	1.5563
S13-33035	HER2-BRCA	2	16	16	16	1.23045
S14-01774	HER2-BRCA	2	25	25	25	1.41497
S14-04504	HER2-BRCA	2	8	8	8	0.954243
S14-12226	HER2-BRCA	2	115	115	115	2.06446
S14-12770	HER2-BRCA	2	29	29	29	1.47712
S14-12928	HER2-BRCA	2	50	50	50	1.70757
S14-13440	HER2-BRCA	2	19	19	19	1.30103
S14-13994	HER2-BRCA	2	97	97	97	1.99123
S14-15197	HER2-BRCA	2	15	15	15	1.20412
S14-16118	HER2-BRCA	2	38	38	38	1.59106
S15-00942	HER2-BRCA	2	50	50	50	1.70757
S15-02790	HER2-BRCA	2	32	32	32	1.51851
S15-03056	HER2-BRCA	2	10	10	10	1.04139
S15-05781	HER2-BRCA	2	20	20	20	1.32222
S15-05979	HER2-BRCA	2	52	52	52	1.72428
S15-06857	HER2-BRCA	2	6	6	6	0.845098
S15-10140	HER2-BRCA	2	49	49	49	1.69897
S15-12411	HER2-BRCA	2	61	61	61	1.79239
S15-12838	HER2-BRCA	2	46	46	46	1.6721
S15-13623	HER2-BRCA	2	36	36	36	1.5682
S15-14834	HER2-BRCA	2	14	14	14	1.17609
S15-15318	HER2-BRCA	2	22	22	22	1.36173
S15-20350	HER2-BRCA	2	21	21	21	1.34242
S15-27036	HER2-BRCA	2	136	136	136	2.13672
S15-28568	HER2-BRCA	2	38	38	38	1.59106
S16-00356	HER2-BRCA	2	25	25	25	1.41497
S16-01567	HER2-BRCA	2	18	18	18	1.27875
S16-06544	HER2-BRCA	2	8	8	8	0.954243
S16-08071	HER2-BRCA	2	10	10	10	1.04139
S16-11632	HER2-BRCA	2	53	53	53	1.73239
S16-12501	HER2-BRCA	2	32	32	32	1.51851
S16-19596	HER2-BRCA	2	71	71	71	1.85733
S16-20727	HER2-BRCA	2	23	23	23	1.38021
S16-23506	HER2-BRCA	2	22	22	22	1.36173
S16-28041	HER2-BRCA	2	18	18	18	1.27875
S16-28729	HER2-BRCA	2	20	20	20	1.32222
S16-29941	HER2-BRCA	2	37	37	37	1.57978
S16-30001	HER2-BRCA	2	18	18	18	1.27875
S16-30545	HER2-BRCA	2	36	36	36	1.5682
S16-32975	HER2-BRCA	2	24	24	24	1.39794
S17-00215	HER2-BRCA	2	14	14	14	1.17609
S17-00970	HER2-BRCA	2	14	14	14	1.17609
S17-08236	HER2-BRCA	2	27	27	27	1.44716
S17-08865	HER2-BRCA	2	11	11	11	1.07918
S17-08918	HER2-BRCA	2	15	15	15	1.20412
S17-14190	HER2-BRCA	2	45	45	45	1.66276
S17-14334	HER2-BRCA	2	5	5	5	0.778151
S17-20728	HER2-BRCA	2	8	8	8	0.954243
S17-22163	HER2-BRCA	2	68	68	68	1.83885
S18-03825	HER2-BRCA	2	28	28	28	1.4624
S18-03934	HER2-BRCA	2	45	45	45	1.66276
S18-05363	HER2-BRCA	2	12	12	12	1.11394
S18-09519	HER2-BRCA	2	26	26	26	1.43136
S18-10074	HER2-BRCA	2	30	30	30	1.49136
S18-12553	HER2-BRCA	2	94	94	94	1.97772
S18-15441	HER2-BRCA	2	22	22	22	1.36173
S18-18704	HER2-BRCA	2	19	19	19	1.30103
S18-25097	HER2-BRCA	2	29	29	29	1.47712
S18-27506	HER2-BRCA	2	15	15	15	1.20412
S18-30424	HER2-BRCA	2	7	7	7	0.90309
S18-31022	HER2-BRCA	2	42	42	42	1.63347
S18-32412	HER2-BRCA	2	41	41	41	1.62325
HobI16-053768896760	SLN-BRCA	3	190	190	190	2.28103
HobI16-072823783181	SLN-BRCA	3	46	46	46	1.6721
HobI16-105105202254	SLN-BRCA	3	180	180	180	2.25768
HobI16-303757967057	SLN-BRCA	3	25	25	25	1.41497
HobI16-334188031493	SLN-BRCA	3	76	76	76	1.88649
HobI16-553454144783	SLN-BRCA	3	83	83	83	1.92428
HobI16-568713100973	SLN-BRCA	3	58	58	58	1.77085
HobI16-673050001795	SLN-BRCA	3	185	185	185	2.26951
HobI16-708082515907	SLN-BRCA	3	194	194	194	2.29003
HobI16-723628532151	SLN-BRCA	3	28	28	28	1.4624
HobI16-732317408482	SLN-BRCA	3	32	32	32	1.51851
HobI16-800515347962	SLN-BRCA	3	425	425	425	2.62941
HobI16-837889994938	SLN-BRCA	3	104	104	104	2.02119
HobI16-850322983160	SLN-BRCA	3	113	113	113	2.0569
HobI17-014668898938	SLN-BRCA	3	19	19	19	1.30103
HobI17-036398431404	SLN-BRCA	3	7	7	7	0.90309
HobI17-054128333834	SLN-BRCA	3	265	265	265	2.42488
HobI17-054246972264	SLN-BRCA	3	244	244	244	2.38917
HobI17-074732741064	SLN-BRCA	3	284	284	284	2.45484
HobI17-085745661307	SLN-BRCA	3	94	94	94	1.97772
HobI17-092737210733	SLN-BRCA	3	27	27	27	1.44716
HobI17-117814883069	SLN-BRCA	3	48	48	48	1.6902
HobI17-158487016760	SLN-BRCA	3	76	76	76	1.88649
HobI17-176780238278	SLN-BRCA	3	111	111	111	2.04922
HobI17-188975055458	SLN-BRCA	3	258	258	258	2.4133
HobI17-192632085422	SLN-BRCA	3	109	109	109	2.04139
HobI17-203923657811	SLN-BRCA	3	168	168	168	2.22789
HobI17-213453116848	SLN-BRCA	3	26	26	26	1.43136
HobI17-219470745199	SLN-BRCA	3	73	73	73	1.86923
HobI17-247547626174	SLN-BRCA	3	274	274	274	2.43933
HobI17-255403409805	SLN-BRCA	3	44	44	44	1.65321
HobI17-265070624026	SLN-BRCA	3	342	342	342	2.53529
HobI17-269154319884	SLN-BRCA	3	243	243	243	2.38739
HobI17-288509838143	SLN-BRCA	3	74	74	74	1.87506
HobI17-313879325559	SLN-BRCA	3	27	27	27	1.44716
HobI17-324909994030	SLN-BRCA	3	106	106	106	2.02938
HobI17-334708419649	SLN-BRCA	3	99	99	99	2
HobI17-348600370849	SLN-BRCA	3	346	346	346	2.54033
HobI17-377050210278	SLN-BRCA	3	65	65	65	1.81954
HobI17-421574798660	SLN-BRCA	3	251	251	251	2.4014
HobI17-425397955012	SLN-BRCA	3	314	314	314	2.49831
HobI17-435966474961	SLN-BRCA	3	124	124	124	2.09691
HobI17-440719796933	SLN-BRCA	3	34	34	34	1.54407
HobI17-447409697483	SLN-BRCA	3	18	18	18	1.27875
HobI17-458471686651	SLN-BRCA	3	633	633	633	2.80209
HobI17-467062691081	SLN-BRCA	3	43	43	43	1.64345
HobI17-476054943119	SLN-BRCA	3	95	95	95	1.98227
HobI17-485538505474	SLN-BRCA	3	404	404	404	2.60746
HobI17-495667251867	SLN-BRCA	3	213	213	213	2.33041
HobI17-519774790910	SLN-BRCA	3	14	14	14	1.17609
HobI17-545903287930	SLN-BRCA	3	92	92	92	1.96848
HobI17-553581330459	SLN-BRCA	3	56	56	56	1.75587
HobI17-558005179666	SLN-BRCA	3	329	329	329	2.51851
HobI17-593769981242	SLN-BRCA	3	250	250	250	2.39967
HobI17-622270352572	SLN-BRCA	3	115	115	115	2.06446
HobI17-627940372723	SLN-BRCA	3	194	194	194	2.29003
HobI17-636884305743	SLN-BRCA	3	103	103	103	2.01703
HobI17-640264021539	SLN-BRCA	3	60	60	60	1.78533
HobI17-648654794571	SLN-BRCA	3	138	138	138	2.14301
HobI17-655346198230	SLN-BRCA	3	180	180	180	2.25768
HobI17-659203035810	SLN-BRCA	3	62	62	62	1.79934
HobI17-660006336651	SLN-BRCA	3	229	229	229	2.36173
HobI17-677160798281	SLN-BRCA	3	372	372	372	2.57171
HobI17-681327099314	SLN-BRCA	3	458	458	458	2.66181
HobI17-688924862435	SLN-BRCA	3	316	316	316	2.50106
HobI17-719246842170	SLN-BRCA	3	77	77	77	1.89209
HobI17-719990954481	SLN-BRCA	3	159	159	159	2.20412
HobI17-743356791372	SLN-BRCA	3	64	64	64	1.81291
HobI17-749048090290	SLN-BRCA	3	62	62	62	1.79934
HobI17-750867388324	SLN-BRCA	3	339	339	339	2.53148
HobI17-778814457598	SLN-BRCA	3	17	17	17	1.25527
HobI17-788882576662	SLN-BRCA	3	329	329	329	2.51851
HobI17-792063748170	SLN-BRCA	3	270	270	270	2.43297
HobI17-793253845164	SLN-BRCA	3	337	337	337	2.52892
HobI17-796855272934	SLN-BRCA	3	202	202	202	2.3075
HobI17-800973460562	SLN-BRCA	3	147	147	147	2.17026
HobI17-804061080478	SLN-BRCA	3	261	261	261	2.4183
HobI17-812250131208	SLN-BRCA	3	22	22	22	1.36173
HobI17-828077018053	SLN-BRCA	3	287	287	287	2.45939
HobI17-848084691666	SLN-BRCA	3	61	61	61	1.79239
HobI17-875559163472	SLN-BRCA	3	69	69	69	1.8451
HobI17-876230315187	SLN-BRCA	3	6	6	6	0.845098
HobI17-883321793262	SLN-BRCA	3	262	262	262	2.41996
HobI17-890038662634	SLN-BRCA	3	146	146	146	2.16732
HobI17-929050186119	SLN-BRCA	3	235	235	235	2.37291
HobI17-974235225863	SLN-BRCA	3	104	104	104	2.02119
HobI17-977643406918	SLN-BRCA	3	61	61	61	1.79239
HobI18-029043796428	SLN-BRCA	3	177	177	177	2.25042
HobI18-029873239450	SLN-BRCA	3	460	460	460	2.6637
HobI18-045092912528	SLN-BRCA	3	329	329	329	2.51851
HobI18-069937884593	SLN-BRCA	3	107	107	107	2.03342
HobI18-092641163539	SLN-BRCA	3	232	232	232	2.36736
HobI18-099794757323	SLN-BRCA	3	40	40	40	1.61278
HobI18-104537363663	SLN-BRCA	3	144	144	144	2.16137
HobI18-116874549628	SLN-BRCA	3	189	189	189	2.27875
HobI18-116913530563	SLN-BRCA	3	100	100	100	2.00432
HobI18-155976821520	SLN-BRCA	3	294	294	294	2.46982
HobI18-156692134456	SLN-BRCA	3	272	272	272	2.43616
HobI18-160344775131	SLN-BRCA	3	174	174	174	2.24304
HobI18-171355267698	SLN-BRCA	3	275	275	275	2.44091
HobI18-173605056616	SLN-BRCA	3	139	139	139	2.14613
HobI18-189221870743	SLN-BRCA	3	249	249	249	2.39794
HobI18-244929700327	SLN-BRCA	3	230	230	230	2.36361
HobI18-246204354838	SLN-BRCA	3	70	70	70	1.85126
HobI18-264942777411	SLN-BRCA	3	127	127	127	2.10721
HobI18-295854571047	SLN-BRCA	3	86	86	86	1.93952
HobI18-303776291914	SLN-BRCA	3	146	146	146	2.16732
HobI18-323369624610	SLN-BRCA	3	62	62	62	1.79934
HobI18-331819024579	SLN-BRCA	3	95	95	95	1.98227
HobI18-386778904831	SLN-BRCA	3	41	41	41	1.62325
HobI18-406340937735	SLN-BRCA	3	378	378	378	2.57864
HobI18-423802432924	SLN-BRCA	3	144	144	144	2.16137
HobI18-494717903184	SLN-BRCA	3	178	178	178	2.25285
HobI18-522858288490	SLN-BRCA	3	131	131	131	2.12057
HobI18-559324358086	SLN-BRCA	3	33	33	33	1.53148
HobI18-585178062343	SLN-BRCA	3	63	63	63	1.80618
HobI18-593216593303	SLN-BRCA	3	33	33	33	1.53148
HobI18-595961947225	SLN-BRCA	3	195	195	195	2.29226
HobI18-615488176850	SLN-BRCA	3	100	100	100	2.00432
HobI18-618697230393	SLN-BRCA	3	124	124	124	2.09691
HobI18-628416694544	SLN-BRCA	3	114	114	114	2.0607
HobI18-641230701381	SLN-BRCA	3	49	49	49	1.69897
HobI18-671727960719	SLN-BRCA	3	106	106	106	2.02938
HobI18-685127433264	SLN-BRCA	3	72	72	72	1.86332
HobI18-706116254954	SLN-BRCA	3	110	110	110	2.04532
HobI18-711038761484	SLN-BRCA	3	76	76	76	1.88649
HobI18-767451561893	SLN-BRCA	3	39	39	39	1.60206
HobI18-789815111269	SLN-BRCA	3	405	405	405	2.60853
HobI18-796881418672	SLN-BRCA	3	22	22	22	1.36173
HobI18-987777882592	SLN-BRCA	3	141	141	141	2.15229
C3L-00004-21	CCRCC	4	2	2	2	0.477121
C3L-00004-26	CCRCC	4	2	2	2	0.477121
C3L-00010-21	CCRCC	4	27	27	27	1.44716
C3L-00010-26	CCRCC	4	2	2	2	0.477121
C3L-00011-21	CCRCC	4	4	4	4	0.69897
C3L-00011-26	CCRCC	4	6	6	6	0.845098
C3L-00026-21	CCRCC	4	24	24	24	1.39794
C3L-00026-26	CCRCC	4	8	8	8	0.954243
C3L-00079-21	CCRCC	4	3	3	3	0.60206
C3L-00079-26	CCRCC	4	3	3	3	0.60206
C3L-00088-21	CCRCC	4	12	12	12	1.11394
C3L-00088-22	CCRCC	4	13	13	13	1.14613
C3L-00088-26	CCRCC	4	37	37	37	1.57978
C3L-00096-21	CCRCC	4	8	8	8	0.954243
C3L-00096-26	CCRCC	4	1	1	1	0.30103
C3L-00097-21	CCRCC	4	9	9	9	1
C3L-00097-26	CCRCC	4	2	2	2	0.477121
C3L-00103-21	CCRCC	4	7	7	7	0.90309
C3L-00103-22	CCRCC	4	23	23	23	1.38021
C3L-00103-23	CCRCC	4	7	7	7	0.90309
C3L-00103-26	CCRCC	4	3	3	3	0.60206
C3L-00165-21	CCRCC	4	17	17	17	1.25527
C3L-00165-22	CCRCC	4	7	7	7	0.90309
C3L-00165-23	CCRCC	4	19	19	19	1.30103
C3L-00165-24	CCRCC	4	9	9	9	1
C3L-00165-25	CCRCC	4	19	19	19	1.30103
C3L-00165-26	CCRCC	4	4	4	4	0.69897
C3L-00183-21	CCRCC	4	2	2	2	0.477121
C3L-00183-22	CCRCC	4	3	3	3	0.60206
C3L-00183-23	CCRCC	4	3	3	3	0.60206
C3L-00183-24	CCRCC	4	6	6	6	0.845098
C3L-00183-25	CCRCC	4	2	2	2	0.477121
C3L-00183-26	CCRCC	4	6	6	6	0.845098
C3L-00359-21	CCRCC	4	2	2	2	0.477121
C3L-00359-22	CCRCC	4	4	4	4	0.69897
C3L-00359-23	CCRCC	4	2	2	2	0.477121
C3L-00359-26	CCRCC	4	33	33	33	1.53148
C3L-00360-21	CCRCC	4	4	4	4	0.69897
C3L-00360-22	CCRCC	4	3	3	3	0.60206
C3L-00360-26	CCRCC	4	1	1	1	0.30103
C3L-00369-21	CCRCC	4	6	6	6	0.845098
C3L-00369-22	CCRCC	4	6	6	6	0.845098
C3L-00369-23	CCRCC	4	7	7	7	0.90309
C3L-00369-26	CCRCC	4	1	1	1	0.30103
C3L-00416-21	CCRCC	4	2	2	2	0.477121
C3L-00416-22	CCRCC	4	2	2	2	0.477121
C3L-00416-26	CCRCC	4	7	7	7	0.90309
C3L-00418-21	CCRCC	4	9	9	9	1
C3L-00418-22	CCRCC	4	3	3	3	0.60206
C3L-00418-23	CCRCC	4	23	23	23	1.38021
C3L-00418-26	CCRCC	4	7	7	7	0.90309
C3L-00447-21	CCRCC	4	24	24	24	1.39794
C3L-00447-22	CCRCC	4	29	29	29	1.47712
C3L-00447-23	CCRCC	4	20	20	20	1.32222
C3L-00447-26	CCRCC	4	97	97	97	1.99123
C3L-00448-21	CCRCC	4	3	3	3	0.60206
C3L-00448-26	CCRCC	4	54	54	54	1.74036
C3L-00561-21	CCRCC	4	30	30	30	1.49136
C3L-00561-22	CCRCC	4	23	23	23	1.38021
C3L-00561-26	CCRCC	4	9	9	9	1
C3L-00581-21	CCRCC	4	30	30	30	1.49136
C3L-00581-22	CCRCC	4	38	38	38	1.59106
C3L-00581-23	CCRCC	4	45	45	45	1.66276
C3L-00581-26	CCRCC	4	51	51	51	1.716
C3L-00583-21	CCRCC	4	27	27	27	1.44716
C3L-00583-22	CCRCC	4	14	14	14	1.17609
C3L-00583-23	CCRCC	4	26	26	26	1.43136
C3L-00583-26	CCRCC	4	20	20	20	1.32222
C3L-00606-21	CCRCC	4	10	10	10	1.04139
C3L-00606-22	CCRCC	4	11	11	11	1.07918
C3L-00606-23	CCRCC	4	21	21	21	1.34242
C3L-00606-26	CCRCC	4	156	156	156	2.1959
C3L-00607-21	CCRCC	4	16	16	16	1.23045
C3L-00607-22	CCRCC	4	28	28	28	1.4624
C3L-00610-21	CCRCC	4	31	31	31	1.50515
C3L-00765-21	CCRCC	4	33	33	33	1.53148
C3L-00765-22	CCRCC	4	2	2	2	0.477121
C3L-00766-21	CCRCC	4	31	31	31	1.50515
C3L-00766-22	CCRCC	4	5	5	5	0.778151
C3L-00789-21	CCRCC	4	52	52	52	1.72428
C3L-00789-22	CCRCC	4	2	2	2	0.477121
C3L-00790-22	CCRCC	4	2	2	2	0.477121
C3L-00791-21	CCRCC	4	4	4	4	0.69897
C3L-00791-22	CCRCC	4	29	29	29	1.47712
C3L-00792-21	CCRCC	4	68	68	68	1.83885
C3L-00796-21	CCRCC	4	2	2	2	0.477121
C3L-00796-22	CCRCC	4	7	7	7	0.90309
C3L-00799-21	CCRCC	4	56	56	56	1.75587
C3L-00799-22	CCRCC	4	8	8	8	0.954243
C3L-00800-21	CCRCC	4	10	10	10	1.04139
C3L-00800-22	CCRCC	4	55	55	55	1.74819
C3L-00812-21	CCRCC	4	13	13	13	1.14613
C3L-00812-22	CCRCC	4	11	11	11	1.07918
C3L-00813-21	CCRCC	4	23	23	23	1.38021
C3L-00813-22	CCRCC	4	17	17	17	1.25527
C3L-00814-22	CCRCC	4	6	6	6	0.845098
C3L-00815-21	CCRCC	4	20	20	20	1.32222
C3L-00817-21	CCRCC	4	8	8	8	0.954243
C3L-00902-21	CCRCC	4	95	95	95	1.98227
C3L-00902-22	CCRCC	4	71	71	71	1.85733
C3L-00902-26	CCRCC	4	94	94	94	1.97772
C3L-00907-21	CCRCC	4	95	95	95	1.98227
C3L-00907-22	CCRCC	4	29	29	29	1.47712
C3L-00907-23	CCRCC	4	126	126	126	2.1038
C3L-00907-26	CCRCC	4	50	50	50	1.70757
C3L-00908-21	CCRCC	4	7	7	7	0.90309
C3L-00908-23	CCRCC	4	7	7	7	0.90309
C3L-00908-26	CCRCC	4	3	3	3	0.60206
C3L-00910-21	CCRCC	4	46	46	46	1.6721
C3L-00910-22	CCRCC	4	16	16	16	1.23045
C3L-00910-26	CCRCC	4	19	19	19	1.30103
C3L-00917-21	CCRCC	4	3	3	3	0.60206
C3L-00917-23	CCRCC	4	22	22	22	1.36173
C3L-00917-26	CCRCC	4	33	33	33	1.53148
C3L-00966-21	CCRCC	4	2	2	2	0.477121
C3L-00966-22	CCRCC	4	13	13	13	1.14613
C3L-00966-23	CCRCC	4	1	1	1	0.30103
C3L-00966-24	CCRCC	4	2	2	2	0.477121
C3L-00966-25	CCRCC	4	28	28	28	1.4624
C3L-00966-26	CCRCC	4	19	19	19	1.30103
C3L-00966-27	CCRCC	4	3	3	3	0.60206
C3L-00968-21	CCRCC	4	7	7	7	0.90309
C3L-00968-22	CCRCC	4	14	14	14	1.17609
C3L-00968-23	CCRCC	4	2	2	2	0.477121
C3L-00968-24	CCRCC	4	3	3	3	0.60206
C3L-00968-25	CCRCC	4	2	2	2	0.477121
C3L-00968-26	CCRCC	4	2	2	2	0.477121
C3L-00968-27	CCRCC	4	4	4	4	0.69897
C3L-00969-21	CCRCC	4	8	8	8	0.954243
C3L-00969-22	CCRCC	4	4	4	4	0.69897
C3L-00969-23	CCRCC	4	5	5	5	0.778151
C3L-00969-24	CCRCC	4	2	2	2	0.477121
C3L-00969-25	CCRCC	4	3	3	3	0.60206
C3L-00969-26	CCRCC	4	4	4	4	0.69897
C3L-00969-27	CCRCC	4	37	37	37	1.57978
C3L-00970-21	CCRCC	4	10	10	10	1.04139
C3L-00970-22	CCRCC	4	3	3	3	0.60206
C3L-00970-23	CCRCC	4	6	6	6	0.845098
C3L-00970-24	CCRCC	4	57	57	57	1.76343
C3L-00970-25	CCRCC	4	4	4	4	0.69897
C3L-00970-26	CCRCC	4	2	2	2	0.477121
C3L-00970-27	CCRCC	4	2	2	2	0.477121
C3L-00976-22	CCRCC	4	10	10	10	1.04139
C3L-00976-23	CCRCC	4	7	7	7	0.90309
C3L-00976-24	CCRCC	4	13	13	13	1.14613
C3L-00976-28	CCRCC	4	14	14	14	1.17609
C3L-00980-22	CCRCC	4	61	61	61	1.79239
C3L-00980-26	CCRCC	4	35	35	35	1.5563
C3L-00981-21	CCRCC	4	48	48	48	1.6902
C3L-00981-26	CCRCC	4	79	79	79	1.90309
C3L-00982-21	CCRCC	4	69	69	69	1.8451
C3L-00982-22	CCRCC	4	61	61	61	1.79239
C3L-00982-23	CCRCC	4	93	93	93	1.97313
C3L-00982-24	CCRCC	4	71	71	71	1.85733
C3L-00982-26	CCRCC	4	22	22	22	1.36173
C3L-00982-27	CCRCC	4	26	26	26	1.43136
C3L-00991-21	CCRCC	4	13	13	13	1.14613
C3L-00991-22	CCRCC	4	22	22	22	1.36173
C3L-00991-23	CCRCC	4	43	43	43	1.64345
C3L-00991-24	CCRCC	4	46	46	46	1.6721
C3L-00991-26	CCRCC	4	4	4	4	0.69897
C3L-00991-27	CCRCC	4	14	14	14	1.17609
C3L-01033-22	CCRCC	4	7	7	7	0.90309
C3L-01033-23	CCRCC	4	10	10	10	1.04139
C3L-01033-25	CCRCC	4	22	22	22	1.36173
C3L-01034-22	CCRCC	4	90	90	90	1.95904
C3L-01034-23	CCRCC	4	56	56	56	1.75587
C3L-01034-25	CCRCC	4	29	29	29	1.47712
C3L-01102-21	CCRCC	4	5	5	5	0.778151
C3L-01102-23	CCRCC	4	15	15	15	1.20412
C3L-01102-26	CCRCC	4	24	24	24	1.39794
C3L-01106-21	CCRCC	4	16	16	16	1.23045
C3L-01106-22	CCRCC	4	2	2	2	0.477121
C3L-01106-26	CCRCC	4	22	22	22	1.36173
C3L-01107-21	CCRCC	4	31	31	31	1.50515
C3L-01107-22	CCRCC	4	21	21	21	1.34242
C3L-01107-27	CCRCC	4	21	21	21	1.34242
C3L-01279-21	CCRCC	4	7	7	7	0.90309
C3L-01279-22	CCRCC	4	29	29	29	1.47712
C3L-01279-23	CCRCC	4	36	36	36	1.5682
C3L-01279-26	CCRCC	4	1	1	1	0.30103
C3L-01281-21	CCRCC	4	20	20	20	1.32222
C3L-01281-22	CCRCC	4	7	7	7	0.90309
C3L-01281-23	CCRCC	4	6	6	6	0.845098
C3L-01281-26	CCRCC	4	189	189	189	2.27875
C3L-01283-21	CCRCC	4	6	6	6	0.845098
C3L-01286-21	CCRCC	4	29	29	29	1.47712
C3L-01286-22	CCRCC	4	12	12	12	1.11394
C3L-01286-23	CCRCC	4	53	53	53	1.73239
C3L-01286-26	CCRCC	4	20	20	20	1.32222
C3L-01287-21	CCRCC	4	18	18	18	1.27875
C3L-01287-22	CCRCC	4	12	12	12	1.11394
C3L-01287-23	CCRCC	4	6	6	6	0.845098
C3L-01287-26	CCRCC	4	9	9	9	1
C3L-01288-22	CCRCC	4	7	7	7	0.90309
C3L-01288-23	CCRCC	4	2	2	2	0.477121
C3L-01302-23	CCRCC	4	24	24	24	1.39794
C3L-01302-26	CCRCC	4	7	7	7	0.90309
C3L-01313-23	CCRCC	4	17	17	17	1.25527
C3L-01313-26	CCRCC	4	4	4	4	0.69897
C3L-01352-21	CCRCC	4	2	2	2	0.477121
C3L-01352-22	CCRCC	4	3	3	3	0.60206
C3L-01352-23	CCRCC	4	2	2	2	0.477121
C3L-01459-21	CCRCC	4	37	37	37	1.57978
C3L-01462-21	CCRCC	4	4	4	4	0.69897
C3L-01462-22	CCRCC	4	2	2	2	0.477121
C3L-01464-21	CCRCC	4	9	9	9	1
C3L-01464-22	CCRCC	4	2	2	2	0.477121
C3L-01465-21	CCRCC	4	43	43	43	1.64345
C3L-01465-22	CCRCC	4	6	6	6	0.845098
C3L-01470-21	CCRCC	4	23	23	23	1.38021
C3L-01470-22	CCRCC	4	1	1	1	0.30103
C3L-01553-22	CCRCC	4	2	2	2	0.477121
C3L-01560-21	CCRCC	4	14	14	14	1.17609
C3L-01560-22	CCRCC	4	28	28	28	1.4624
C3L-01603-21	CCRCC	4	9	9	9	1
C3L-01603-22	CCRCC	4	12	12	12	1.11394
C3L-01603-23	CCRCC	4	23	23	23	1.38021
C3L-01603-26	CCRCC	4	6	6	6	0.845098
C3L-01607-21	CCRCC	4	17	17	17	1.25527
C3L-01607-22	CCRCC	4	19	19	19	1.30103
C3L-01607-23	CCRCC	4	13	13	13	1.14613
C3L-01607-26	CCRCC	4	4	4	4	0.69897
C3L-01665-21	CCRCC	4	109	109	109	2.04139
C3L-01665-23	CCRCC	4	129	129	129	2.11394
C3L-01665-26	CCRCC	4	2	2	2	0.477121
C3L-01676-21	CCRCC	4	14	14	14	1.17609
C3L-01676-22	CCRCC	4	2	2	2	0.477121
C3L-01676-23	CCRCC	4	9	9	9	1
C3L-01676-24	CCRCC	4	5	5	5	0.778151
C3L-01676-25	CCRCC	4	27	27	27	1.44716
C3L-01676-26	CCRCC	4	14	14	14	1.17609
C3L-01676-27	CCRCC	4	3	3	3	0.60206
C3L-01681-26	CCRCC	4	24	24	24	1.39794
C3L-01681-27	CCRCC	4	15	15	15	1.20412
C3L-01681-28	CCRCC	4	15	15	15	1.20412
C3L-01681-29	CCRCC	4	7	7	7	0.90309
C3L-01836-21	CCRCC	4	27	27	27	1.44716
C3L-01836-22	CCRCC	4	1	1	1	0.30103
C3L-01836-23	CCRCC	4	13	13	13	1.14613
C3L-01836-26	CCRCC	4	14	14	14	1.17609
C3L-01861-21	CCRCC	4	47	47	47	1.68124
C3L-01861-22	CCRCC	4	72	72	72	1.86332
C3L-01861-23	CCRCC	4	106	106	106	2.02938
C3L-01861-26	CCRCC	4	31	31	31	1.50515
C3L-01869-21	CCRCC	4	6	6	6	0.845098
C3L-01869-22	CCRCC	4	5	5	5	0.778151
C3L-01869-23	CCRCC	4	13	13	13	1.14613
C3L-01869-26	CCRCC	4	18	18	18	1.27875
C3L-01882-21	CCRCC	4	6	6	6	0.845098
C3L-01882-26	CCRCC	4	3	3	3	0.60206
C3L-01885-21	CCRCC	4	29	29	29	1.47712
C3L-01885-22	CCRCC	4	6	6	6	0.845098
C3L-01885-23	CCRCC	4	5	5	5	0.778151
C3L-01885-26	CCRCC	4	6	6	6	0.845098
C3L-01929-21	CCRCC	4	4	4	4	0.69897
C3L-01929-22	CCRCC	4	8	8	8	0.954243
C3L-01951-21	CCRCC	4	58	58	58	1.77085
C3L-01951-22	CCRCC	4	63	63	63	1.80618
C3L-01952-21	CCRCC	4	19	19	19	1.30103
C3L-01954-21	CCRCC	4	75	75	75	1.88081
C3L-01958-21	CCRCC	4	5	5	5	0.778151
C3L-01963-21	CCRCC	4	5	5	5	0.778151
C3L-01963-22	CCRCC	4	20	20	20	1.32222
C3L-01976-21	CCRCC	4	6	6	6	0.845098
C3L-01976-22	CCRCC	4	6	6	6	0.845098
C3L-01976-23	CCRCC	4	8	8	8	0.954243
C3L-01976-24	CCRCC	4	9	9	9	1
C3L-01976-25	CCRCC	4	1	1	1	0.30103
C3L-01976-26	CCRCC	4	3	3	3	0.60206
C3L-01978-21	CCRCC	4	4	4	4	0.69897
C3L-01978-22	CCRCC	4	5	5	5	0.778151
C3L-01978-23	CCRCC	4	2	2	2	0.477121
C3L-01978-24	CCRCC	4	8	8	8	0.954243
C3L-01978-25	CCRCC	4	2	2	2	0.477121
C3L-01978-26	CCRCC	4	7	7	7	0.90309
C3L-02175-21	CCRCC	4	3	3	3	0.60206
C3L-02175-22	CCRCC	4	15	15	15	1.20412
C3L-02176-21	CCRCC	4	44	44	44	1.65321
C3L-02176-22	CCRCC	4	82	82	82	1.91908
C3L-02177-21	CCRCC	4	17	17	17	1.25527
C3L-02177-22	CCRCC	4	7	7	7	0.90309
C3L-02201-21	CCRCC	4	3	3	3	0.60206
C3L-02201-22	CCRCC	4	6	6	6	0.845098
C3L-02202-21	CCRCC	4	1	1	1	0.30103
C3L-02202-22	CCRCC	4	2	2	2	0.477121
C3L-02208-21	CCRCC	4	51	51	51	1.716
C3L-02208-22	CCRCC	4	32	32	32	1.51851
C3L-02211-21	CCRCC	4	7	7	7	0.90309
C3L-02211-22	CCRCC	4	1	1	1	0.30103
C3L-02214-21	CCRCC	4	16	16	16	1.23045
C3L-02214-22	CCRCC	4	105	105	105	2.02531
C3L-02220-21	CCRCC	4	9	9	9	1
C3L-02220-22	CCRCC	4	15	15	15	1.20412
C3L-02220-23	CCRCC	4	7	7	7	0.90309
C3L-02220-26	CCRCC	4	7	7	7	0.90309
C3L-02346-21	CCRCC	4	14	14	14	1.17609
C3L-02346-22	CCRCC	4	3	3	3	0.60206
C3L-02346-23	CCRCC	4	15	15	15	1.20412
C3L-02346-26	CCRCC	4	37	37	37	1.57978
C3L-02352-21	CCRCC	4	68	68	68	1.83885
C3L-02352-22	CCRCC	4	24	24	24	1.39794
C3L-02352-26	CCRCC	4	1	1	1	0.30103
C3L-02364-21	CCRCC	4	34	34	34	1.54407
C3L-02364-22	CCRCC	4	34	34	34	1.54407
C3L-02364-26	CCRCC	4	22	22	22	1.36173
C3L-02544-21	CCRCC	4	28	28	28	1.4624
C3L-02544-22	CCRCC	4	7	7	7	0.90309
C3L-02544-23	CCRCC	4	12	12	12	1.11394
C3L-02544-26	CCRCC	4	3	3	3	0.60206
C3L-02551-21	CCRCC	4	4	4	4	0.69897
C3L-02551-22	CCRCC	4	4	4	4	0.69897
C3L-02551-23	CCRCC	4	15	15	15	1.20412
C3L-02551-26	CCRCC	4	1	1	1	0.30103
C3L-02553-21	CCRCC	4	24	24	24	1.39794
C3L-02556-21	CCRCC	4	37	37	37	1.57978
C3L-02556-22	CCRCC	4	8	8	8	0.954243
C3L-02556-23	CCRCC	4	11	11	11	1.07918
C3L-02556-26	CCRCC	4	33	33	33	1.53148
C3L-02841-21	CCRCC	4	5	5	5	0.778151
C3L-02841-22	CCRCC	4	98	98	98	1.99564
C3L-02842-21	CCRCC	4	118	118	118	2.07555
C3L-02842-22	CCRCC	4	103	103	103	2.01703
C3L-02856-21	CCRCC	4	89	89	89	1.95424
C3L-02856-22	CCRCC	4	86	86	86	1.93952
C3L-02857-22	CCRCC	4	27	27	27	1.44716
C3L-00608-21	Non-CCRCC	5	171	171	171	2.23553
C3L-00608-22	Non-CCRCC	5	8	8	8	0.954243
C3L-00795-21	Non-CCRCC	5	57	57	57	1.76343
C3L-00795-22	Non-CCRCC	5	5	5	5	0.778151
C3L-01458-21	Non-CCRCC	5	34	34	34	1.54407
C3L-01458-22	Non-CCRCC	5	6	6	6	0.845098
C3L-01460-21	Non-CCRCC	5	22	22	22	1.36173
C3L-01460-22	Non-CCRCC	5	2	2	2	0.477121
C3L-01461-21	Non-CCRCC	5	22	22	22	1.36173
C3L-01463-21	Non-CCRCC	5	30	30	30	1.49136
C3L-01467-21	Non-CCRCC	5	26	26	26	1.43136
C3L-01467-22	Non-CCRCC	5	4	4	4	0.69897
C3L-01469-21	Non-CCRCC	5	58	58	58	1.77085
C3L-01469-22	Non-CCRCC	5	27	27	27	1.44716
C3L-01558-21	Non-CCRCC	5	16	16	16	1.23045
C3L-01558-22	Non-CCRCC	5	4	4	4	0.69897
C3L-01865-21	Non-CCRCC	5	7	7	7	0.90309
C3L-01865-22	Non-CCRCC	5	2	2	2	0.477121
C3L-01865-23	Non-CCRCC	5	7	7	7	0.90309
C3L-01865-26	Non-CCRCC	5	3	3	3	0.60206
C3L-01953-21	Non-CCRCC	5	5	5	5	0.778151
C3L-01955-21	Non-CCRCC	5	8	8	8	0.954243
C3L-01955-22	Non-CCRCC	5	3	3	3	0.60206
C3L-01960-21	Non-CCRCC	5	8	8	8	0.954243
C3L-01962-21	Non-CCRCC	5	4	4	4	0.69897
C3L-01962-22	Non-CCRCC	5	36	36	36	1.5682
C3L-02179-21	Non-CCRCC	5	68	68	68	1.83885
C3L-02204-21	Non-CCRCC	5	10	10	10	1.04139
C3L-02204-22	Non-CCRCC	5	4	4	4	0.69897
C3L-02210-21	Non-CCRCC	5	129	129	129	2.11394
C3L-02210-22	Non-CCRCC	5	4	4	4	0.69897
C3L-02212-21	Non-CCRCC	5	23	23	23	1.38021
C3L-02212-22	Non-CCRCC	5	1	1	1	0.30103
C3L-02858-21	Non-CCRCC	5	69	69	69	1.8451
C3L-02860-21	Non-CCRCC	5	108	108	108	2.03743
C3N-00243-22	Non-CCRCC	5	64	64	64	1.81291
C3N-00243-23	Non-CCRCC	5	20	20	20	1.32222
C3N-00243-26	Non-CCRCC	5	9	9	9	1
C3N-00243-27	Non-CCRCC	5	32	32	32	1.51851
C3N-00438-21	Non-CCRCC	5	7	7	7	0.90309
C3N-00438-22	Non-CCRCC	5	7	7	7	0.90309
C3N-00439-21	Non-CCRCC	5	7	7	7	0.90309
C3N-00439-22	Non-CCRCC	5	12	12	12	1.11394
C3N-00439-23	Non-CCRCC	5	43	43	43	1.64345
C3N-00439-24	Non-CCRCC	5	6	6	6	0.845098
C3N-00439-25	Non-CCRCC	5	10	10	10	1.04139
C3N-00440-21	Non-CCRCC	5	9	9	9	1
C3N-00440-22	Non-CCRCC	5	13	13	13	1.14613
C3N-00496-21	Non-CCRCC	5	10	10	10	1.04139
C3N-00496-22	Non-CCRCC	5	71	71	71	1.85733
C3N-00496-23	Non-CCRCC	5	29	29	29	1.47712
C3N-00496-24	Non-CCRCC	5	54	54	54	1.74036
C3N-00496-25	Non-CCRCC	5	127	127	127	2.10721
C3N-00835-21	Non-CCRCC	5	41	41	41	1.62325
C3N-00835-22	Non-CCRCC	5	60	60	60	1.78533
C3N-00835-23	Non-CCRCC	5	13	13	13	1.14613
C3N-00835-24	Non-CCRCC	5	22	22	22	1.36173
C3N-00958-21	Non-CCRCC	5	15	15	15	1.20412
C3N-00958-22	Non-CCRCC	5	24	24	24	1.39794
C3N-00958-23	Non-CCRCC	5	214	214	214	2.33244
C3N-00958-26	Non-CCRCC	5	61	61	61	1.79239
C3N-00958-27	Non-CCRCC	5	23	23	23	1.38021
C3N-01177-21	Non-CCRCC	5	25	25	25	1.41497
C3N-01177-22	Non-CCRCC	5	16	16	16	1.23045
C3N-01177-23	Non-CCRCC	5	4	4	4	0.69897
C3N-01177-24	Non-CCRCC	5	9	9	9	1
C3N-01270-21	Non-CCRCC	5	20	20	20	1.32222
C3N-01270-22	Non-CCRCC	5	5	5	5	0.778151
C3N-01270-23	Non-CCRCC	5	18	18	18	1.27875
C3N-01362-21	Non-CCRCC	5	13	13	13	1.14613
C3N-01362-22	Non-CCRCC	5	5	5	5	0.778151
C3N-01362-23	Non-CCRCC	5	13	13	13	1.14613
C3N-01362-27	Non-CCRCC	5	9	9	9	1
C3N-01362-28	Non-CCRCC	5	4	4	4	0.69897
C3N-01362-30	Non-CCRCC	5	4	4	4	0.69897
C3N-01650-21	Non-CCRCC	5	10	10	10	1.04139
C3N-01650-22	Non-CCRCC	5	22	22	22	1.36173
C3N-01650-24	Non-CCRCC	5	51	51	51	1.716
C3N-01650-26	Non-CCRCC	5	25	25	25	1.41497
C3N-01650-27	Non-CCRCC	5	14	14	14	1.17609
C3N-01650-28	Non-CCRCC	5	9	9	9	1
C3N-01650-29	Non-CCRCC	5	17	17	17	1.25527
C3N-01650-30	Non-CCRCC	5	5	5	5	0.778151
C3N-01652-21	Non-CCRCC	5	21	21	21	1.34242
C3N-01652-22	Non-CCRCC	5	14	14	14	1.17609
C3N-01652-23	Non-CCRCC	5	8	8	8	0.954243
C3N-01652-24	Non-CCRCC	5	10	10	10	1.04139
C3N-01652-25	Non-CCRCC	5	19	19	19	1.30103
C3N-01653-21	Non-CCRCC	5	30	30	30	1.49136
C3N-01653-22	Non-CCRCC	5	24	24	24	1.39794
C3N-01653-23	Non-CCRCC	5	9	9	9	1
C3N-01653-24	Non-CCRCC	5	24	24	24	1.39794
C3N-01653-25	Non-CCRCC	5	24	24	24	1.39794
C3N-01653-29	Non-CCRCC	5	22	22	22	1.36173
C3N-01653-30	Non-CCRCC	5	14	14	14	1.17609
C3N-01803-21	Non-CCRCC	5	61	61	61	1.79239
C3N-01803-22	Non-CCRCC	5	23	23	23	1.38021
C3N-01803-23	Non-CCRCC	5	38	38	38	1.59106
C3N-01803-26	Non-CCRCC	5	60	60	60	1.78533
C3N-01803-27	Non-CCRCC	5	32	32	32	1.51851
C3N-01903-21	Non-CCRCC	5	10	10	10	1.04139
C3N-01903-22	Non-CCRCC	5	8	8	8	0.954243
C3N-01903-23	Non-CCRCC	5	7	7	7	0.90309
C3N-01903-24	Non-CCRCC	5	7	7	7	0.90309
C3N-01903-25	Non-CCRCC	5	6	6	6	0.845098
C3N-01903-28	Non-CCRCC	5	10	10	10	1.04139
C3N-01903-29	Non-CCRCC	5	11	11	11	1.07918
C3N-01904-21	Non-CCRCC	5	23	23	23	1.38021
C3N-01904-22	Non-CCRCC	5	12	12	12	1.11394
C3N-01904-23	Non-CCRCC	5	12	12	12	1.11394
C3N-01904-24	Non-CCRCC	5	10	10	10	1.04139
C3N-02261-21	Non-CCRCC	5	33	33	33	1.53148
C3N-02261-22	Non-CCRCC	5	11	11	11	1.07918
C3N-02261-23	Non-CCRCC	5	35	35	35	1.5563
C3N-02261-24	Non-CCRCC	5	41	41	41	1.62325
C3N-02261-25	Non-CCRCC	5	32	32	32	1.51851
C3N-02261-26	Non-CCRCC	5	13	13	13	1.14613
C3N-02440-21	Non-CCRCC	5	38	38	38	1.59106
C3N-02440-22	Non-CCRCC	5	53	53	53	1.73239
C3N-02440-23	Non-CCRCC	5	17	17	17	1.25527
C3N-02440-26	Non-CCRCC	5	10	10	10	1.04139
C3N-02440-27	Non-CCRCC	5	10	10	10	1.04139
C3N-02818-21	Non-CCRCC	5	16	16	16	1.23045
C3N-02818-22	Non-CCRCC	5	8	8	8	0.954243
C3N-02818-23	Non-CCRCC	5	25	25	25	1.41497
C3N-02818-26	Non-CCRCC	5	10	10	10	1.04139
C3N-02818-27	Non-CCRCC	5	12	12	12	1.11394
C3L-00275-21	CM	6	18	18	18	1.27875
C3L-00275-22	CM	6	11	11	11	1.07918
C3L-00275-23	CM	6	31	31	31	1.50515
C3L-00629-21	CM	6	9	9	9	1
C3L-00629-22	CM	6	4	4	4	0.69897
C3L-00629-23	CM	6	9	9	9	1
C3L-00629-24	CM	6	5	5	5	0.778151
C3L-00967-21	CM	6	11	11	11	1.07918
C3L-00967-22	CM	6	15	15	15	1.20412
C3L-00967-23	CM	6	36	36	36	1.5682
C3L-00967-24	CM	6	5	5	5	0.778151
C3L-00967-26	CM	6	85	85	85	1.9345
C3L-00967-27	CM	6	55	55	55	1.74819
C3L-00989-21	CM	6	15	15	15	1.20412
C3L-00989-22	CM	6	17	17	17	1.25527
C3L-00989-23	CM	6	36	36	36	1.5682
C3L-00989-24	CM	6	27	27	27	1.44716
C3L-01063-23	CM	6	3	3	3	0.60206
C3L-01063-26	CM	6	74	74	74	1.87506
C3L-02102-21	CM	6	21	21	21	1.34242
C3L-02102-22	CM	6	1	1	1	0.30103
C3L-02102-23	CM	6	4	4	4	0.69897
C3L-02102-27	CM	6	17	17	17	1.25527
C3L-02102-28	CM	6	2	2	2	0.477121
C3L-02615-21	CM	6	55	55	55	1.74819
C3L-02615-22	CM	6	40	40	40	1.61278
C3L-02615-23	CM	6	108	108	108	2.03743
C3L-02615-24	CM	6	20	20	20	1.32222
C3L-02615-25	CM	6	35	35	35	1.5563
C3L-02622-21	CM	6	25	25	25	1.41497
C3L-02622-22	CM	6	60	60	60	1.78533
C3L-02622-23	CM	6	14	14	14	1.17609
C3L-02622-24	CM	6	22	22	22	1.36173
C3L-02622-25	CM	6	68	68	68	1.83885
C3L-02622-26	CM	6	69	69	69	1.8451
C3L-02622-29	CM	6	45	45	45	1.66276
C3L-02647-21	CM	6	51	51	51	1.716
C3L-02647-22	CM	6	51	51	51	1.716
C3L-02647-23	CM	6	58	58	58	1.77085
C3L-02647-24	CM	6	37	37	37	1.57978
C3L-02647-25	CM	6	68	68	68	1.83885
C3L-02647-26	CM	6	94	94	94	1.97772
C3L-02647-27	CM	6	82	82	82	1.91908
C3L-02647-28	CM	6	75	75	75	1.88081
C3L-03362-24	CM	6	40	40	40	1.61278
C3L-03362-25	CM	6	25	25	25	1.41497
C3L-03362-30	CM	6	402	402	402	2.60531
C3L-03364-22	CM	6	13	13	13	1.14613
C3L-03364-23	CM	6	16	16	16	1.23045
C3L-03364-30	CM	6	53	53	53	1.73239
C3L-03367-21	CM	6	2	2	2	0.477121
C3L-03367-22	CM	6	57	57	57	1.76343
C3L-03374-21	CM	6	24	24	24	1.39794
C3L-03374-23	CM	6	18	18	18	1.27875
C3L-03374-26	CM	6	28	28	28	1.4624
C3L-03377-21	CM	6	4	4	4	0.69897
C3L-03377-22	CM	6	2	2	2	0.477121
C3L-03377-23	CM	6	52	52	52	1.72428
C3L-03381-23	CM	6	1	1	1	0.30103
C3L-03381-24	CM	6	6	6	6	0.845098
C3L-03381-25	CM	6	20	20	20	1.32222
C3L-03382-21	CM	6	5	5	5	0.778151
C3L-03382-22	CM	6	12	12	12	1.11394
C3L-03382-26	CM	6	57	57	57	1.76343
C3L-04011-21	CM	6	6	6	6	0.845098
C3L-04011-22	CM	6	12	12	12	1.11394
C3L-04011-23	CM	6	10	10	10	1.04139
C3L-04011-24	CM	6	30	30	30	1.49136
C3L-04011-25	CM	6	178	178	178	2.25285
C3L-04207-21	CM	6	11	11	11	1.07918
C3L-04207-26	CM	6	66	66	66	1.82607
C3L-04212-21	CM	6	10	10	10	1.04139
C3L-04212-22	CM	6	11	11	11	1.07918
C3L-04212-23	CM	6	18	18	18	1.27875
C3L-04212-24	CM	6	37	37	37	1.57978
C3L-04212-25	CM	6	27	27	27	1.44716
C3L-04212-26	CM	6	325	325	325	2.51322
C3L-04212-27	CM	6	273	273	273	2.43775
C3L-04212-28	CM	6	276	276	276	2.44248
C3L-04331-21	CM	6	17	17	17	1.25527
C3L-04331-22	CM	6	21	21	21	1.34242
C3L-04331-23	CM	6	40	40	40	1.61278
C3L-04331-24	CM	6	43	43	43	1.64345
C3L-04331-25	CM	6	21	21	21	1.34242
C3L-04331-26	CM	6	398	398	398	2.60097
C3L-04331-27	CM	6	14	14	14	1.17609
C3L-04331-28	CM	6	46	46	46	1.6721
C3L-04732-21	CM	6	34	34	34	1.54407
C3L-04732-22	CM	6	48	48	48	1.6902
C3L-04732-23	CM	6	12	12	12	1.11394
C3L-04732-26	CM	6	10	10	10	1.04139
C3L-04733-21	CM	6	35	35	35	1.5563
C3L-04733-22	CM	6	19	19	19	1.30103
C3L-04733-23	CM	6	15	15	15	1.20412
C3L-04733-24	CM	6	12	12	12	1.11394
C3L-04733-26	CM	6	19	19	19	1.30103
C3L-04739-21	CM	6	82	82	82	1.91908
C3L-04739-22	CM	6	24	24	24	1.39794
C3L-04739-23	CM	6	26	26	26	1.43136
C3L-04739-24	CM	6	52	52	52	1.72428
C3L-04739-25	CM	6	70	70	70	1.85126
C3L-04739-26	CM	6	126	126	126	2.1038
C3L-04739-27	CM	6	363	363	363	2.5611
C3L-04739-28	CM	6	91	91	91	1.96379
C3L-04760-21	CM	6	83	83	83	1.92428
C3L-04760-22	CM	6	44	44	44	1.65321
C3L-04760-23	CM	6	32	32	32	1.51851
C3L-04760-24	CM	6	49	49	49	1.69897
C3L-04760-26	CM	6	51	51	51	1.716
C3L-04787-21	CM	6	44	44	44	1.65321
C3L-04787-22	CM	6	39	39	39	1.60206
C3L-04787-23	CM	6	44	44	44	1.65321
C3L-04787-24	CM	6	25	25	25	1.41497
C3L-04787-26	CM	6	43	43	43	1.64345
C3L-05027-21	CM	6	7	7	7	0.90309
C3L-05027-22	CM	6	54	54	54	1.74036
C3L-05175-21	CM	6	309	309	309	2.49136
C3L-05175-22	CM	6	285	285	285	2.45637
C3L-05175-23	CM	6	206	206	206	2.31597
C3L-05175-26	CM	6	720	720	720	2.85794
C3L-05229-21	CM	6	26	26	26	1.43136
C3L-05229-22	CM	6	26	26	26	1.43136
C3L-05229-23	CM	6	228	228	228	2.35984
C3L-05229-26	CM	6	62	62	62	1.79934
C3L-05262-21	CM	6	12	12	12	1.11394
C3L-05262-22	CM	6	3	3	3	0.60206
C3L-05262-23	CM	6	10	10	10	1.04139
C3L-05262-24	CM	6	5	5	5	0.778151
C3L-05262-25	CM	6	5	5	5	0.778151
C3L-05262-26	CM	6	24	24	24	1.39794
C3L-05262-27	CM	6	7	7	7	0.90309
C3L-05262-28	CM	6	4	4	4	0.69897
C3L-05299-21	CM	6	6	6	6	0.845098
C3L-05299-22	CM	6	4	4	4	0.69897
C3L-05299-23	CM	6	9	9	9	1
C3L-05299-24	CM	6	8	8	8	0.954243
C3L-05299-26	CM	6	16	16	16	1.23045
C3L-05299-27	CM	6	11	11	11	1.07918
C3L-05299-28	CM	6	15	15	15	1.20412
C3L-05302-21	CM	6	10	10	10	1.04139
C3L-05302-22	CM	6	19	19	19	1.30103
C3L-05302-23	CM	6	8	8	8	0.954243
C3L-05302-24	CM	6	7	7	7	0.90309
C3L-05302-25	CM	6	20	20	20	1.32222
C3L-05302-26	CM	6	25	25	25	1.41497
C3L-05302-27	CM	6	111	111	111	2.04922
C3L-05302-28	CM	6	93	93	93	1.97313
C3L-05517-21	CM	6	31	31	31	1.50515
C3L-05517-22	CM	6	43	43	43	1.64345
C3L-05517-23	CM	6	40	40	40	1.61278
C3L-05527-21	CM	6	8	8	8	0.954243
C3L-05527-22	CM	6	61	61	61	1.79239
C3L-05527-23	CM	6	67	67	67	1.83251
C3L-05554-21	CM	6	30	30	30	1.49136
C3L-05554-22	CM	6	11	11	11	1.07918
C3L-05554-23	CM	6	103	103	103	2.01703
C3L-05554-24	CM	6	21	21	21	1.34242
C3L-05781-21	CM	6	10	10	10	1.04139
C3L-05781-22	CM	6	33	33	33	1.53148
C3L-05781-23	CM	6	72	72	72	1.86332
C3L-05781-24	CM	6	68	68	68	1.83885
C3L-05781-26	CM	6	33	33	33	1.53148
C3L-06110-21	CM	6	25	25	25	1.41497
C3L-06110-22	CM	6	87	87	87	1.94448
C3L-06110-23	CM	6	53	53	53	1.73239
C3L-06113-21	CM	6	28	28	28	1.4624
C3L-06113-22	CM	6	165	165	165	2.22011
C3L-06113-23	CM	6	96	96	96	1.98677
C3L-06117-21	CM	6	80	80	80	1.90849
C3L-06117-22	CM	6	50	50	50	1.70757
C3L-06117-23	CM	6	163	163	163	2.21484
C3L-06117-24	CM	6	66	66	66	1.82607
C3N-00179-21	CM	6	47	47	47	1.68124
C3N-00179-22	CM	6	24	24	24	1.39794
C3N-00179-23	CM	6	290	290	290	2.46389
C3N-00179-24	CM	6	214	214	214	2.33244
C3N-00179-26	CM	6	39	39	39	1.60206
C3N-00179-27	CM	6	64	64	64	1.81291
C3N-00209-21	CM	6	16	16	16	1.23045
C3N-00209-22	CM	6	7	7	7	0.90309
C3N-00209-23	CM	6	70	70	70	1.85126
C3N-00209-24	CM	6	67	67	67	1.83251
C3N-00209-26	CM	6	13	13	13	1.14613
C3N-00209-27	CM	6	7	7	7	0.90309
C3N-00220-21	CM	6	8	8	8	0.954243
C3N-00220-22	CM	6	5	5	5	0.778151
C3N-00220-23	CM	6	1	1	1	0.30103
C3N-00220-24	CM	6	5	5	5	0.778151
C3N-00220-26	CM	6	36	36	36	1.5682
C3N-00220-27	CM	6	14	14	14	1.17609
C3N-00327-21	CM	6	14	14	14	1.17609
C3N-00327-22	CM	6	9	9	9	1
C3N-00327-23	CM	6	37	37	37	1.57978
C3N-00327-24	CM	6	22	22	22	1.36173
C3N-00327-25	CM	6	20	20	20	1.32222
C3N-00327-26	CM	6	37	37	37	1.57978
C3N-00376-22	CM	6	50	50	50	1.70757
C3N-00376-24	CM	6	73	73	73	1.86923
C3N-00378-22	CM	6	8	8	8	0.954243
C3N-00382-23	CM	6	41	41	41	1.62325
C3N-00382-25	CM	6	112	112	112	2.05308
C3N-00385-24	CM	6	4	4	4	0.69897
C3N-00432-22	CM	6	15	15	15	1.20412
C3N-00432-23	CM	6	22	22	22	1.36173
C3N-00434-22	CM	6	9	9	9	1
C3N-00874-21	CM	6	32	32	32	1.51851
C3N-01481-21	CM	6	18	18	18	1.27875
C3N-01481-26	CM	6	1	1	1	0.30103
C3N-01492-27	CM	6	9	9	9	1
C3N-01493-22	CM	6	6	6	6	0.845098
C3N-01493-24	CM	6	7	7	7	0.90309
C3N-01494-23	CM	6	10	10	10	1.04139
C3N-01494-26	CM	6	8	8	8	0.954243
C3N-01495-24	CM	6	4	4	4	0.69897
C3N-01495-26	CM	6	6	6	6	0.845098
C3N-01530-26	CM	6	16	16	16	1.23045
C3N-01533-23	CM	6	14	14	14	1.17609
C3N-01841-22	CM	6	11	11	11	1.07918
C3N-01841-23	CM	6	10	10	10	1.04139
C3N-01841-26	CM	6	32	32	32	1.51851
C3N-01845-22	CM	6	16	16	16	1.23045
C3N-01845-24	CM	6	34	34	34	1.54407
C3N-01845-27	CM	6	140	140	140	2.14922
C3N-01845-28	CM	6	105	105	105	2.02531
C3N-02026-21	CM	6	6	6	6	0.845098
C3N-02026-26	CM	6	4	4	4	0.69897
C3N-02033-22	CM	6	58	58	58	1.77085
C3N-02033-26	CM	6	28	28	28	1.4624
C3N-02035-22	CM	6	8	8	8	0.954243
C3N-02040-23	CM	6	22	22	22	1.36173
C3N-02040-26	CM	6	48	48	48	1.6902
C3N-02270-25	CM	6	11	11	11	1.07918
C3N-02324-26	CM	6	21	21	21	1.34242
C3N-02327-21	CM	6	47	47	47	1.68124
C3N-02327-23	CM	6	95	95	95	1.98227
C3N-02327-26	CM	6	147	147	147	2.17026
C3N-02330-22	CM	6	24	24	24	1.39794
C3N-02330-26	CM	6	172	172	172	2.23805
C3N-02335-21	CM	6	12	12	12	1.11394
C3N-02373-21	CM	6	18	18	18	1.27875
C3N-02633-21	CM	6	51	51	51	1.716
C3N-02679-22	CM	6	13	13	13	1.14613
C3N-03097-21	CM	6	31	31	31	1.50515
C3N-03097-22	CM	6	47	47	47	1.68124
C3N-03918-23	CM	6	41	41	41	1.62325
C3N-03918-26	CM	6	170	170	170	2.233
C3N-04142-22	CM	6	19	19	19	1.30103
C3N-04142-23	CM	6	23	23	23	1.38021
C3N-04142-26	CM	6	60	60	60	1.78533
C3N-04156-22	CM	6	23	23	23	1.38021
C3N-04156-26	CM	6	117	117	117	2.07188
C3N-04294-21	CM	6	19	19	19	1.30103
C3N-05623-24	CM	6	22	22	22	1.36173
C3N-05624-25	CM	6	97	97	97	1.99123
01CO001-760f15d2-444c-4deb-b133-62f3ca	COAD	7	1	1	1	0.30103
01CO002-11c17768-ed76-4020-8551-80ddaf	COAD	7	7	7	7	0.90309
01CO005-05a33362-82bb-48ac-8feb-ad2ea1	COAD	7	2	2	2	0.477121
01CO005-59891744-2db3-4541-a86a-7f911f	COAD	7	7	7	7	0.90309
01CO005-900134d7-7100-4189-aa08-f3b009	COAD	7	4	4	4	0.69897
01CO006-f9d6fb1b-988e-4d28-9272-cc672f	COAD	7	3	3	3	0.60206
01CO007-b38d5a02-1544-4455-b2c4-ec80eb	COAD	7	5	5	5	0.778151
01CO008-8cc7e656-0152-4359-8566-0581c3	COAD	7	3	3	3	0.60206
01CO008-9452572f-e3ec-4063-a82e-43ac90	COAD	7	4	4	4	0.69897
01CO008-dd3d1ffd-139e-42b4-b09a-591802	COAD	7	7	7	7	0.90309
01CO010-5372f666-9c8d-42c2-aea3-c3cb86	COAD	7	21	21	21	1.34242
01CO013-08071b2d-89b8-4e5a-8ee7-11719b	COAD	7	4	4	4	0.69897
01CO013-7fa5c56a-2345-4a8c-b60b-36bddc	COAD	7	3	3	3	0.60206
01CO013-c7aeb685-31b3-445e-8177-a3e729	COAD	7	2	2	2	0.477121
01CO014-a8b2aca2-6450-46b4-be95-f4ead8	COAD	7	1	1	1	0.30103
01CO014-be2d5946-3452-4003-880a-e0372e	COAD	7	11	11	11	1.07918
01CO014-c9730cb4-b52c-4ca8-9652-4509d0	COAD	7	3	3	3	0.60206
01CO015-34c25790-b5bf-4dff-9e40-dea366	COAD	7	13	13	13	1.14613
01CO015-6e20c8e9-ab75-4996-9296-445b00	COAD	7	5	5	5	0.778151
01CO015-b873f54a-5a86-4dca-90f9-715820	COAD	7	2	2	2	0.477121
01CO017-7b288322-51a3-468e-b30c-4deacd	COAD	7	17	17	17	1.25527
01CO017-d5a265f2-c2b3-48b8-883e-08fd1e	COAD	7	41	41	41	1.62325
01CO019-573048dd-2502-40e0-8e8c-c41bb8	COAD	7	1	1	1	0.30103
01CO019-b734774e-f790-46ad-9064-fe1d59	COAD	7	1	1	1	0.30103
01CO021-12d9c04e-b78e-46c3-87f9-c7142c	COAD	7	68	68	68	1.83885
01CO021-1e8639fe-91e8-402e-a139-897ac7	COAD	7	131	131	131	2.12057
01CO021-deae4e0b-e14a-4768-8ea8-7fe81a	COAD	7	25	25	25	1.41497
01CO022-525b8739-5c19-4ea1-986e-792581	COAD	7	77	77	77	1.89209
01CO022-7a0266b4-b07c-41dc-8ddd-350e1b	COAD	7	95	95	95	1.98227
01CO022-927faf80-de47-424f-966d-eb0cc4	COAD	7	5	5	5	0.778151
01CO022-b4e91300-405e-4239-b8da-5e1a42	COAD	7	89	89	89	1.95424
01CO022-eb519615-41c6-403e-bc8e-e7622c	COAD	7	152	152	152	2.18469
05CO001-e56a17cf-595f-4b3e-8d8e-9009dd	COAD	7	3	3	3	0.60206
05CO002-159c49fd-40ff-4616-b6b6-be21a6	COAD	7	5	5	5	0.778151
05CO002-7e32b2a3-29af-49f3-90d3-d56590	COAD	7	5	5	5	0.778151
05CO003-7cc7f69f-99f5-4b23-a9e0-ba0dc8	COAD	7	10	10	10	1.04139
05CO004-1fb8f92a-d046-4dab-b701-115b55	COAD	7	3	3	3	0.60206
05CO004-9fb0c084-16fd-4d54-ab60-d94303	COAD	7	7	7	7	0.90309
05CO005-21880d70-69eb-4f09-bea9-8de3e6	COAD	7	3	3	3	0.60206
05CO005-50f754a6-119b-4624-a6dc-763283	COAD	7	2	2	2	0.477121
05CO005-a23ef085-a2a1-4ffc-9d1a-56c0f0	COAD	7	1	1	1	0.30103
05CO006-37219a7c-6fe2-4684-a494-d0be08	COAD	7	1	1	1	0.30103
05CO006-a8955d38-7a72-4f9d-9c70-5c0f08	COAD	7	6	6	6	0.845098
05CO006-caf7d236-16ed-40c7-a1e1-ca01ad	COAD	7	4	4	4	0.69897
05CO007-9899e1ad-62e1-4cc2-91fc-49b85c	COAD	7	1	1	1	0.30103
05CO011-8495cc54-eb88-40ab-b03f-363edf	COAD	7	4	4	4	0.69897
05CO011-c1b66358-d103-493c-b8ec-92c43b	COAD	7	2	2	2	0.477121
05CO011-e2eb3672-3727-4c54-adfc-3ab198	COAD	7	3	3	3	0.60206
05CO012-202cebe5-b8f1-43c2-90d2-b3d9cb	COAD	7	3	3	3	0.60206
05CO014-124cee7c-1854-47d9-b803-fb3f49	COAD	7	1	1	1	0.30103
05CO014-6968a80f-fd06-4669-b4bd-9a5cb5	COAD	7	7	7	7	0.90309
05CO014-9bba0a92-9eb5-42ba-8c0f-865141	COAD	7	12	12	12	1.11394
05CO015-0aef1fe8-ca61-4113-81d0-d82ee7	COAD	7	3	3	3	0.60206
05CO015-416bb805-e4cd-4ca6-8fdd-1eec2d	COAD	7	1	1	1	0.30103
05CO015-4d32d48d-90f8-4aa9-a70d-93fbc1	COAD	7	2	2	2	0.477121
05CO016-4c401ce8-9c4d-4665-bff2-22540d	COAD	7	5	5	5	0.778151
05CO016-5155d805-c1c9-4ab0-bc6e-4af949	COAD	7	1	1	1	0.30103
05CO016-74932c8c-205e-4101-9d79-9c3591	COAD	7	8	8	8	0.954243
05CO017-67dcf702-ca82-4b56-afe7-9a1ca5	COAD	7	2	2	2	0.477121
05CO017-8304e236-ada6-477c-8166-d15228	COAD	7	3	3	3	0.60206
05CO017-e7325489-cca5-4799-930b-26ce95	COAD	7	3	3	3	0.60206
05CO019-3cfa1e63-0e22-4182-b91c-15c072	COAD	7	1	1	1	0.30103
05CO019-b6aa91d4-bf11-4433-87ae-2cc9a4	COAD	7	8	8	8	0.954243
05CO020-803736b3-9ca9-4f9f-bdfe-8783e3	COAD	7	6	6	6	0.845098
05CO021-2fe20ad2-1f59-4905-b48e-be6598	COAD	7	18	18	18	1.27875
05CO022-1751e8da-96c3-4bd8-ad5f-69091a	COAD	7	24	24	24	1.39794
05CO022-ad7b22ca-6694-4c33-9cd5-2f9da0	COAD	7	33	33	33	1.53148
05CO023-25653155-f1fc-473b-b5ce-5af7e3	COAD	7	5	5	5	0.778151
05CO023-5d6fcbc1-70b5-4547-b19a-662610	COAD	7	2	2	2	0.477121
05CO023-a41d23bc-7fab-4f77-b828-bc383b	COAD	7	7	7	7	0.90309
05CO026-2606ea3f-cf02-4b20-8c88-4e7168	COAD	7	1	1	1	0.30103
05CO026-41ee934e-f7a3-4ef5-8a83-e2ac56	COAD	7	2	2	2	0.477121
05CO026-b2615b47-5ac2-4775-9205-50990d	COAD	7	4	4	4	0.69897
05CO027-6759943f-7011-4d17-b62d-e667e7	COAD	7	1	1	1	0.30103
05CO027-97c75003-b39b-401a-b32f-1c7364	COAD	7	6	6	6	0.845098
05CO028-b33d1f76-2405-4ae3-ba20-37fc71	COAD	7	1	1	1	0.30103
05CO028-e0068ac5-f557-443a-bd4b-bdfcef	COAD	7	6	6	6	0.845098
05CO029-58a92726-4d1f-4e44-8938-52b97d	COAD	7	5	5	5	0.778151
05CO029-b80b976c-8496-4604-8f16-2ec2fa	COAD	7	1	1	1	0.30103
05CO029-fab6245c-89d9-469f-bf59-5ac2b9	COAD	7	46	46	46	1.6721
05CO030-7dd59fe6-7f80-4da4-929f-9c66f0	COAD	7	141	141	141	2.15229
05CO031-7be8bca0-9ec1-4aea-a503-96dbe7	COAD	7	8	8	8	0.954243
05CO032-695b0b00-a86b-43c0-a6c8-50a840	COAD	7	9	9	9	1
05CO032-7075cf34-0429-47d1-b7de-922165	COAD	7	14	14	14	1.17609
05CO033-2f8b02e4-1848-4abc-a95e-dd9eb5	COAD	7	9	9	9	1
05CO033-a4ae882e-5378-4acb-bd16-ddd4e8	COAD	7	1	1	1	0.30103
05CO034-2815cb64-9b6e-49fc-bad2-7837f0	COAD	7	2	2	2	0.477121
05CO034-42216d99-e8ff-43c9-b6db-28c3a6	COAD	7	1	1	1	0.30103
05CO035-0f6ef7cd-ecc2-410d-b838-9430fc	COAD	7	2	2	2	0.477121
05CO035-1312a0e0-5025-433e-9670-0595bb	COAD	7	5	5	5	0.778151
05CO035-dfdf03a6-c324-4d8c-a909-ea7345	COAD	7	5	5	5	0.778151
05CO037-5a007558-764c-463b-a788-fdbccb	COAD	7	3	3	3	0.60206
05CO037-e2e83b72-b14b-4b06-9461-1115d6	COAD	7	2	2	2	0.477121
05CO037-f7c447bb-def9-4962-83d0-00c663	COAD	7	1	1	1	0.30103
05CO039-278e5a61-9d85-4b78-ac5d-e89ff6	COAD	7	7	7	7	0.90309
05CO039-66b57abc-0d49-46bb-a390-0e11a9	COAD	7	9	9	9	1
05CO039-c952715e-35ca-4e18-ad6f-dd4e39	COAD	7	2	2	2	0.477121
05CO041-b4dd4a04-5eda-43dd-8298-215b07	COAD	7	2	2	2	0.477121
05CO041-ce47b803-bd11-473f-b4a2-f99643	COAD	7	1	1	1	0.30103
05CO041-fbe48b23-a4e7-4cb2-9767-9473ac	COAD	7	4	4	4	0.69897
05CO044-8af80ae9-2088-4124-91fb-8d6c17	COAD	7	1	1	1	0.30103
05CO045-92c1ebb5-ac1d-4bf5-a14f-516e1d	COAD	7	5	5	5	0.778151
05CO047-01bf1906-9bdc-41c3-89a0-b89ef6	COAD	7	45	45	45	1.66276
05CO047-506131e8-6460-472f-9e25-71f8b1	COAD	7	1	1	1	0.30103
05CO047-f6173181-0993-4a5f-a4cd-5f30b1	COAD	7	92	92	92	1.96848
05CO048-4976cbf9-cad4-48ce-b234-622c70	COAD	7	1	1	1	0.30103
05CO048-92f7419c-c57a-4b50-bdc9-4d09ca	COAD	7	1	1	1	0.30103
05CO049-56b6be96-9ee4-45ce-8e68-f448f4	COAD	7	48	48	48	1.6902
05CO049-d7608884-a0d6-4e9e-aac7-6cd813	COAD	7	7	7	7	0.90309
05CO050-17cd2121-d347-431c-9cc7-fbab14	COAD	7	2	2	2	0.477121
05CO050-5271982c-5de1-4d6e-b414-b1f3ef	COAD	7	1	1	1	0.30103
05CO050-b1cc5c9c-4bd6-44ef-9ae0-f91e78	COAD	7	3	3	3	0.60206
05CO053-66b829db-1cdd-460d-b2f3-0e9ca9	COAD	7	20	20	20	1.32222
05CO053-c40de11e-c220-4f04-9ba1-083786	COAD	7	23	23	23	1.38021
05CO054-43192517-085e-450e-9481-0a6713	COAD	7	15	15	15	1.20412
05CO054-e57f0b7a-b96c-4ee5-838a-80f338	COAD	7	13	13	13	1.14613
05CO055-ccaab7e8-e841-4397-80aa-370b58	COAD	7	4	4	4	0.69897
05CO056-020eb0cc-0bd2-4e7f-8c17-14f119	COAD	7	1	1	1	0.30103
05CO056-0f8737f4-a442-481f-89a8-157caf	COAD	7	1	1	1	0.30103
05CO057-89ed1716-cc5f-48e8-ac47-674bbe	COAD	7	3	3	3	0.60206
05CO057-d8a5fed9-d291-4c15-a764-3faff4	COAD	7	3	3	3	0.60206
05CO060-9b0b2dd2-9cdb-42fc-8c89-4d2171	COAD	7	2	2	2	0.477121
05CO060-bdf3565b-acac-4a6a-b2f1-d838be	COAD	7	4	4	4	0.69897
06CO001-23252883-0253-41f0-85c5-f8b43e	COAD	7	1	1	1	0.30103
06CO001-87408d9e-4029-4e8f-b14c-8efc04	COAD	7	4	4	4	0.69897
06CO002-4b263734-430f-41dc-a296-8691f0	COAD	7	11	11	11	1.07918
06CO002-da69a576-c1e8-4051-86dd-df6b7f	COAD	7	5	5	5	0.778151
09CO002-1d613596-07f5-4852-b958-7efcd8	COAD	7	1	1	1	0.30103
09CO002-474a7f6b-af5e-4f87-b87a-026d96	COAD	7	2	2	2	0.477121
09CO002-58b77e7b-1aee-4162-b78c-0eabef	COAD	7	2	2	2	0.477121
09CO003-0b1ee2c0-0481-4b94-a42c-88062e	COAD	7	1	1	1	0.30103
09CO003-33357713-7ada-4ae3-87bd-51cb31	COAD	7	1	1	1	0.30103
09CO003-7a232cd3-3c12-4346-a12a-078744	COAD	7	4	4	4	0.69897
09CO004-8eb92574-2949-4aa6-8860-cd945e	COAD	7	1	1	1	0.30103
09CO004-dc196d26-dbf3-4d26-8d76-56862c	COAD	7	1	1	1	0.30103
09CO005-c41e39fe-c26c-4421-ac9f-8a536a	COAD	7	1	1	1	0.30103
09CO005-ec9afcc4-ccf7-4226-b0e8-d6897d	COAD	7	3	3	3	0.60206
09CO005-f37310af-e89b-4114-a95e-a1616f	COAD	7	2	2	2	0.477121
[truncated: 5,911 more rows]

## Sheet: Fig.2B_stat
Cancer_Type	N_Images	Sum_Diversity	Mean_Diversity	SD_Diversity	SE_Diversity	T_Statistic	P_Value_Raw	Percent_Diff	Cohens_d	Overall_Mean	P_Adj_FDR	P_Value_Formatted	P_Adj_FDR_Formatted	Significance_FDR	Sequence_Number	Label_Simple	Label_Short	Label_Full
BRCA	747	40353	54.0201	76.4068	2.79558	2.46062	0.0140951	14.592	0.0900295	47.1412	0.0211426	0.0141	0.0211	*	1	Œ£=40353 n=747 *	BRCA Œ£=40353	BRCA Œ£=40353, n=747 Mean=54.0, *
HER2-BRCA	277	14000	50.5415	57.7981	3.47275	0.979137	0.32837	7.21301	0.0588306	47.1412	0.383098	0.3284	0.3831	ns	2	Œ£=14000 n=277 ns	HER2-BRCA Œ£=14000	HER2-BRCA Œ£=14000, n=277 Mean=50.5, ns
SLN-BRCA	130	20333	156.408	119.501	10.4809	10.4253	7.8091e-19	231.785	0.914358	47.1412	2.73318e-18	<0.0001	<0.0001	***	3	Œ£=20333 n=130 ***	SLN-BRCA Œ£=20333	SLN-BRCA Œ£=20333, n=130 Mean=156.4, ***
CCRCC	326	7084	21.7301	27.7694	1.538	-16.5222	6.07629e-45	-53.9043	-0.915078	47.1412	4.2534e-44	<0.0001	<0.0001	***	4	Œ£=7084 n=326 ***	CCRCC Œ£=7084	CCRCC Œ£=7084, n=326 Mean=21.7, ***
Non-CCRCC	127	3205	25.2362	31.3504	2.7819	-7.87411	1.36862e-12	-46.4668	-0.698715	47.1412	3.59264e-12	<0.0001	<0.0001	***	5	Œ£=3205 n=127 ***	Non-CCRCC Œ£=3205	Non-CCRCC Œ£=3205, n=127 Mean=25.2, ***
CM	254	12939	50.9409	78.7548	4.94152	0.76894	0.442646	8.06032	0.0482476	47.1412	0.48924	0.4426	0.4892	ns	6	Œ£=12939 n=254 ns	CM Œ£=12939	CM Œ£=12939, n=254 Mean=50.9, ns
COAD	372	10799	29.0296	46.841	2.42859	-7.45766	6.29152e-13	-38.42	-0.386662	47.1412	1.88745e-12	<0.0001	<0.0001	***	7	Œ£=10799 n=372 ***	COAD Œ£=10799	COAD Œ£=10799, n=372 Mean=29.0, ***
CRC	202	4048	20.0396	56.691	3.98876	-6.79449	1.2058e-10	-57.4903	-0.478058	47.1412	2.53219e-10	<0.0001	<0.0001	***	8	Œ£=4048 n=202 ***	CRC Œ£=4048	CRC Œ£=4048, n=202 Mean=20.0, ***
DLBCL	183	11640	63.6066	76.8542	5.68123	2.8982	0.00421435	34.9277	0.214241	47.1412	0.0068078	0.0042	0.0068	**	9	Œ£=11640 n=183 **	DLBCL Œ£=11640	DLBCL Œ£=11640, n=183 Mean=63.6, **
GBM	535	20491	38.3009	95.4864	4.12824	-2.14142	0.0326923	-18.7528	-0.0925815	47.1412	0.0429087	0.0327	0.0429	*	10	Œ£=20491 n=535 *	GBM Œ£=20491	GBM Œ£=20491, n=535 Mean=38.3, *
Glioma	84	3920	46.6667	45.4923	4.96362	-0.0956051	0.924065	-1.00665	-0.0104314	47.1412	0.924065	0.9241	0.9241	ns	11	Œ£=3920 n=84 ns	Glioma Œ£=3920	Glioma Œ£=3920, n=84 Mean=46.7, ns
GEC	21	620	29.5238	45.1493	9.85239	-1.78813	0.088916	-37.3716	-0.390203	47.1412	0.109837	0.0889	0.1098	ns	12	Œ£=620 n=21 ns	GEC Œ£=620	GEC Œ£=620, n=21 Mean=29.5, ns
HGSOC	335	15384	45.9224	70.5764	3.856	-0.316085	0.752135	-2.58548	-0.0172696	47.1412	0.789742	0.7521	0.7897	ns	13	Œ£=15384 n=335 ns	HGSOC Œ£=15384	HGSOC Œ£=15384, n=335 Mean=45.9, ns
LCA	126	3315	26.3095	37.196	3.31368	-6.28656	4.95622e-09	-44.19	-0.560052	47.1412	9.46188e-09	<0.0001	<0.0001	***	14	Œ£=3315 n=126 ***	LCA Œ£=3315	LCA Œ£=3315, n=126 Mean=26.3, ***
NLST	144	12791	88.8264	146.222	12.1852	3.42097	0.000813687	88.4262	0.285081	47.1412	0.00142395	0.0008	0.0014	**	15	Œ£=12791 n=144 **	NLST Œ£=12791	NLST Œ£=12791, n=144 Mean=88.8, **
LSCC	675	20736	30.72	43.6314	1.67938	-9.77817	3.31574e-21	-34.8341	-0.376362	47.1412	1.39261e-20	<0.0001	<0.0001	***	16	Œ£=20736 n=675 ***	LSCC Œ£=20736	LSCC Œ£=20736, n=675 Mean=30.7, ***
LUAD	1129	129354	114.574	164.972	4.9098	13.7343	8.31543e-40	143.044	0.408752	47.1412	4.3656e-39	<0.0001	<0.0001	***	17	Œ£=129354 n=1129 ***	LUAD Œ£=129354	LUAD Œ£=129354, n=1129 Mean=114.6, ***
PCA	747	1016	1.36011	3.27476	0.119817	-382.092	0	-97.1148	-13.98	47.1412	0	<0.0001	<0.0001	***	18	Œ£=1016 n=747 ***	PCA Œ£=1016	PCA Œ£=1016, n=747 Mean=1.4, ***
PDA	316	9560	30.2532	43.4994	2.44703	-6.90144	2.83783e-11	-35.8244	-0.388237	47.1412	6.62161e-11	<0.0001	<0.0001	***	19	Œ£=9560 n=316 ***	PDA Œ£=9560	PDA Œ£=9560, n=316 Mean=30.3, ***
SAR	296	11584	39.1351	63.8024	3.70844	-2.15888	0.0316656	-16.9832	-0.125482	47.1412	0.0429087	0.0317	0.0429	*	20	Œ£=11584 n=296 *	SAR Œ£=11584	SAR Œ£=11584, n=296 Mean=39.1, *
UCEC	884	19715	22.302	28.3133	0.952279	-26.0839	1.18056e-111	-52.691	-0.877297	47.1412	1.23959e-110	<0.0001	<0.0001	***	21	Œ£=19715 n=884 ***	UCEC Œ£=19715	UCEC Œ£=19715, n=884 Mean=22.3, ***

## Sheet: Fig.2C_stat
Cancer_type_abbreviation	Mean_Density	Median_Density	SD_Density	SE_Density	Min_Density	Max_Density	Q1_Density	Q3_Density	IQR_Density	Number_of_Images	Total_Number_Across_Images	Total_Area_Across_Images	Sequence_Number	P_Value	P_Adj_FDR	Significant_Raw	Significant_FDR	Cohens_d	Percent_Diff
BRCA	0.00553358	0.00557096	0.00181603	6.6445e-05	0.000751027	0.0100525	0.00437145	0.00688158	0.00251013	747	294923787	5.76094e+10	1	4.9521e-44	2.59985e-43	***	***	-0.544336	-15.1566
HER2-BRCA	0.00550591	0.005466	0.00115213	6.92247e-05	2.04983e-05	0.0085779	0.00495006	0.00620616	0.0012561	277	40840995	9.02829e+09	2	1.87986e-36	7.89539e-36	***	***	-0.882018	-15.5808
SLN-BRCA	0.00862027	0.00858645	0.00180868	0.000158632	0.00468654	0.0126823	0.007206	0.00991305	0.00270705	130	134228213	1.54924e+10	3	9.04184e-26	3.16465e-25	***	***	1.16005	32.17
CCRCC	0.00682523	0.00695021	0.00120198	6.65715e-05	1.56807e-05	0.0107851	0.00628971	0.00757258	0.00128287	326	104119029	1.5916e+10	4	7.47799e-06	1.04692e-05	***	***	0.252181	4.64752
Non-CCRCC	0.0066389	0.00698273	0.00156201	0.000138606	1.8208e-05	0.0090949	0.00626444	0.00756544	0.001301	127	29998570	4.45713e+09	5	0.401041	0.401041	ns	ns	0.0747699	1.79069
CM	0.00492497	0.00625636	0.00298961	0.000187585	6.31632e-08	0.00916441	0.00268239	0.00715363	0.00447123	254	110003919	2.1001e+10	6	1.50942e-15	3.16979e-15	***	***	-0.534228	-24.488
COAD	0.00719192	0.00759623	0.0015833	8.20904e-05	0.00141795	0.00967821	0.00666329	0.00824588	0.0015826	372	270323214	4.14289e+10	7	5.28208e-15	1.0084e-14	***	***	0.423049	10.2699
CRC	0.00794753	0.00830977	0.0018971	0.00014905	2.85399e-08	0.0112148	0.00749352	0.00888185	0.00138833	162	100808401	1.73721e+10	8	1.93633e-17	4.5181e-17	***	***	0.75137	21.8552
DLBCL	0.00915099	0.00947486	0.00174755	0.000129183	0.000826644	0.0120437	0.00872522	0.0101685	0.00144333	183	344257635	3.65875e+10	9	9.12499e-49	6.38749e-48	***	***	1.50432	40.3072
GBM	0.00670019	0.00694099	0.00145857	6.30593e-05	0.00047374	0.00989612	0.00615464	0.00757773	0.00142309	535	195126615	2.89196e+10	10	0.0049204	0.00574046	**	**	0.122091	2.73037
Glioma	0.00818617	0.00828653	0.00107344	0.000117122	0.00458934	0.0106997	0.00760028	0.0088981	0.00129782	84	203090175	2.51556e+10	11	6.13848e-24	1.61135e-23	***	***	1.55021	25.5142
GEC	0.00848615	0.00866014	0.000683319	0.000149112	0.00713149	0.00998922	0.00805143	0.00879408	0.000742648	21	8735066	1.04872e+09	12	2.57721e-11	4.51012e-11	***	***	2.87427	30.1136
HGSOC	0.00656573	0.00658861	0.000809318	4.42178e-05	0.00430443	0.00888554	0.00603171	0.00711768	0.00108597	335	305387872	4.77502e+10	13	0.324559	0.340787	ns	ns	0.053903	0.668874
LCA	0.00836282	0.0086745	0.00162579	0.000144837	7.16215e-05	0.0111452	0.00782114	0.00925603	0.00143489	126	65152636	8.21694e+09	14	2.88117e-24	8.6435e-24	***	***	1.1322	28.2226
NLST	0.00622646	0.00627402	0.00103355	8.6129e-05	0.00358647	0.00980882	0.00573849	0.00674563	0.00100714	144	454453940	7.32094e+10	15	0.000782141	0.000966174	***	***	-0.28605	-4.53298
LSCC	0.00660065	0.00685486	0.00128532	4.94719e-05	0.00155357	0.0094169	0.00583309	0.00754752	0.00171443	675	856548601	1.35459e+11	16	0.112855	0.124734	ns	ns	0.0611053	1.20421
LUAD	0.00628254	0.00654636	0.00167714	5.04532e-05	5.80069e-05	0.0110714	0.0057074	0.00727033	0.00156293	1105	584098817	9.52173e+10	17	2.3214e-06	3.4821e-06	***	***	-0.142841	-3.67313
PCA	0.00140191	0.00128953	0.000541284	5.20851e-05	0.000569331	0.00419992	0.00104353	0.00160665	0.00056312	108	15889290	1.22149e+10	18	9.98769e-107	2.09742e-105	***	***	-9.45934	-78.5052
PDA	0.00622133	0.00630205	0.00143436	8.06892e-05	0.00118161	0.0112892	0.00527555	0.0070845	0.00180895	316	88536092	1.42223e+10	19	0.000229079	0.000300667	***	***	-0.209697	-4.61171
SAR	0.00587114	0.00613677	0.0019324	0.000112318	0.000178417	0.00954223	0.00471967	0.00729448	0.00257481	296	140293280	2.41915e+10	20	1.74559e-08	2.81979e-08	***	***	-0.336872	-9.98096
UCEC	0.00725758	0.00746715	0.00126761	4.26342e-05	0.000260952	0.0103498	0.00671367	0.00801514	0.00130146	884	329082424	4.61837e+10	21	1.08782e-57	1.14221e-56	***	***	0.580207	11.2766

## Sheet: Fig.2D
Image	Cancer_type_abbreviation	NND_mean	N_Observations	Total_Cell_Count	Sequence_Number
01BR001-0684a407-f446-486d-9160-b483cb	BRCA	7.08582	27	575258	1
01BR001-09b84012-cb83-4c2e-a33b-ebdb1b	BRCA	7.12025	5	137386	1
01BR001-17d55745-4ab3-4a80-a182-af938b	BRCA	6.98296	9	424247	1
01BR001-45196bfe-2f9f-41ff-beea-df78b6	BRCA	6.9694	16	306409	1
01BR001-4ffefc66-d0ba-4a36-b4fa-35bd91	BRCA	8.27743	30	84688	1
01BR001-52216745-06b5-4ac9-b8a8-a6924d	BRCA	8.13696	27	322431	1
01BR001-fe90ef44-d17c-4ff7-877d-2c7fcb	BRCA	7.0481	15	443871	1
01BR002-0b64dd36-3cfb-4e31-8a26-d37866	BRCA	8.67251	52	14628	1
01BR002-5a2a6cb6-59c1-4eda-b0f2-fbf2b6	BRCA	7.16581	83	110817	1
01BR002-667de632-63d3-4223-8334-c4155b	BRCA	7.74514	69	39123	1
01BR002-83898f5d-c87e-4ec6-8a25-1cf576	BRCA	8.09468	98	140196	1
01BR002-f68313ca-6e2b-41b5-9d02-853ae7	BRCA	7.17474	109	46398	1
01BR003-0425fe9f-d3ae-4e71-9372-1b73d4	BRCA	7.74344	66	32661	1
01BR003-19299cee-41ba-48e4-82ad-263d3f	BRCA	7.67505	22	63578	1
01BR003-eae8f322-03f0-46f6-b36b-3fa6e9	BRCA	7.76339	40	8871	1
01BR004-2c00fa38-587e-4970-bfe9-bf375b	BRCA	7.21006	32	136532	1
01BR004-49080be7-6c0b-4c95-9bbe-03a058	BRCA	7.91135	107	656518	1
01BR004-7f5a251d-462c-4736-834c-b1cdb9	BRCA	7.84258	96	46927	1
01BR005-1cfa51af-8211-4c1c-bf5c-2f4548	BRCA	9.69827	20	246672	1
01BR005-4e80b255-ed2f-447b-be2b-d87e9c	BRCA	7.64508	28	135220	1
01BR005-4f3046a6-4891-45ea-a1af-98ea7e	BRCA	8.00556	42	79917	1
01BR005-51fb9684-4966-4e0a-a682-9c2ae1	BRCA	7.00359	71	75988	1
01BR005-6d883e20-4471-433b-ac6b-9490b9	BRCA	7.50817	27	223484	1
01BR005-872f889e-ac88-4f9e-943c-f647f0	BRCA	7.39184	35	23650	1
01BR006-349abac7-e30b-4445-a914-0cf2b9	BRCA	6.94081	24	139852	1
01BR006-aa6d8c5a-8224-4f8d-9bf2-adbcc3	BRCA	8.23518	47	32536	1
01BR006-c3ed4059-c3fe-4e9b-9f06-c2ada7	BRCA	7.44459	128	83835	1
01BR006-e5a9b19d-e95a-410b-a5d3-32fdd0	BRCA	6.86762	63	37879	1
01BR006-f15a2974-361a-4f79-ad14-79c466	BRCA	7.79758	25	36653	1
01BR007-2d4dbc39-36b2-4255-9907-4731d2	BRCA	8.89941	25	171350	1
01BR007-a0c135c6-bf42-4aeb-8878-43c565	BRCA	7.68069	57	80233	1
01BR007-df4aadb5-3e1e-4753-9d46-006e96	BRCA	7.51126	102	178543	1
01BR008-32269c0c-3ca2-4de1-b314-e9b07c	BRCA	7.40784	101	119185	1
01BR008-352b41b1-f229-45ff-8a6f-fc1e83	BRCA	7.43865	150	346881	1
01BR008-6c59aee1-e310-476f-a15f-d42cb0	BRCA	7.49817	81	78010	1
01BR008-cfa2809f-5468-4457-870c-467c39	BRCA	6.6222	34	377084	1
01BR008-f8dad8a9-2787-4940-804b-17d53e	BRCA	7.68874	71	79519	1
01BR009-0ecabbfa-8095-4875-acdb-051582	BRCA	7.32925	5	222672	1
01BR009-91dc9191-3581-483a-819d-090a8b	BRCA	8.12928	28	48181	1
01BR009-be7b98ff-aced-4197-9295-245469	BRCA	8.03569	83	419299	1
01BR010-26ecef2d-fcf3-4b85-9647-5e5d29	BRCA	7.17121	11	136644	1
01BR010-6a7b1cca-d727-4f7e-b4cf-b1dc68	BRCA	7.05764	84	215250	1
01BR010-756e7cd6-ecc6-4f07-9b66-080b95	BRCA	7.99057	15	101984	1
01BR011-7f3c5c50-0d4d-41aa-8eac-530eeb	BRCA	8.04334	42	66189	1
01BR011-8cc6bb43-0574-4a18-9fc0-a580a5	BRCA	7.19795	56	250779	1
01BR011-9de77266-36f0-4083-8c14-90cfe3	BRCA	7.77157	23	35627	1
01BR011-e95600bc-eafd-4123-ad54-e62aa1	BRCA	8.2793	36	54258	1
01BR011-f3ee26e4-9833-4efd-86ef-a5d419	BRCA	8.02603	68	22463	1
01BR012-21fdbade-9079-479b-8713-f40608	BRCA	7.66935	60	11364	1
01BR012-834e86a4-5e1d-46ec-80e1-c3a6ac	BRCA	8.17406	61	76422	1
01BR012-dc406ebc-19a2-4e83-8a77-562c99	BRCA	7.74304	2	3186	1
01BR013-222cf352-ff97-429d-8359-7ec2d8	BRCA	7.56306	84	31940	1
01BR013-c9180e2d-1d6f-4430-ae1c-840473	BRCA	7.90685	109	52453	1
01BR014-3dd3ad42-624f-461c-92e9-eccd6d	BRCA	7.93855	82	394644	1
01BR014-832ed7e4-1658-44da-b552-1adfc8	BRCA	8.0056	47	256375	1
01BR014-c6ae71a6-744d-4605-a996-422a24	BRCA	7.59613	37	464437	1
01BR014-fa035d3c-3de4-4472-9a6a-9b271b	BRCA	7.18625	66	276033	1
01BR015-3746a6f5-1f2d-40f8-890e-bbec91	BRCA	8.35628	51	26528	1
01BR015-42cc89e1-a896-4f57-b8d9-e7fe56	BRCA	7.06069	67	205070	1
01BR015-ab0986a3-3894-4b82-90de-77df10	BRCA	6.99172	20	302864	1
01BR015-cbc186aa-f67c-4c0b-a011-7cfe3a	BRCA	7.80795	126	85671	1
01BR015-d2f462c3-78f9-4e62-896e-feeb89	BRCA	8.01765	49	38294	1
01BR015-f5e22727-85d9-44c4-8143-141fa7	BRCA	7.92799	59	167309	1
01BR016-2e5cb1ee-8953-4265-b5d4-764a7c	BRCA	7.21583	16	166467	1
01BR016-4b3b0f03-c130-4b5b-91fe-88db19	BRCA	7.53872	138	155076	1
01BR016-e9031735-50b4-4da9-b585-69d61c	BRCA	7.10846	118	90847	1
01BR017-09659708-7747-4d59-a3b9-e221e0	BRCA	6.81069	19	261007	1
01BR017-0c7c8dfb-ef95-4fee-a695-63b786	BRCA	6.71107	3	400390	1
01BR018-372816b0-b5d0-437a-bad7-4720f4	BRCA	7.7176	17	445844	1
01BR018-b617ca44-7efc-44b7-8198-177cf0	BRCA	7.66839	15	977165	1
01BR018-d154d194-2b08-46d4-a199-84cfb8	BRCA	6.95369	42	360331	1
01BR018-ff622e7e-eaaa-4118-98a8-888e03	BRCA	7.54009	5	253840	1
01BR019-4bb98910-0693-4c91-8fc2-158ac5	BRCA	7.64038	20	5240	1
01BR019-82e14328-90df-430a-a7d5-a426b7	BRCA	7.44205	24	13430	1
01BR019-874b3909-bbd9-47cd-87f9-97954a	BRCA	7.99867	28	111870	1
01BR019-9ce2d97b-7e81-46ad-90b2-eadb44	BRCA	8.52363	122	90661	1
01BR020-3fd68501-514a-4a30-9ce1-2fca26	BRCA	7.25778	15	67767	1
01BR020-7fb8fff9-3bad-4380-9cd8-87424a	BRCA	7.9604	52	236951	1
01BR020-ae39e0b3-ea37-47e0-a0bc-94be4e	BRCA	7.94109	125	237507	1
01BR020-f13b2dff-9f46-4c80-aaad-611a77	BRCA	7.82384	46	345919	1
01BR020-f594968c-3bc6-4d05-9499-99a6ad	BRCA	7.83962	31	159673	1
01BR021-09ebcce5-7475-4320-9271-0e9ff6	BRCA	7.9598	55	312309	1
01BR021-0cd79d93-6e84-494b-a511-854399	BRCA	7.73402	4	305095	1
01BR021-63f8c75e-a7be-485f-9206-98e48c	BRCA	7.88868	13	179705	1
01BR021-70c61b95-85f4-4735-b91c-7b18a4	BRCA	7.8493	8	258465	1
01BR021-76c4e1e5-d66b-43dd-bc87-e35146	BRCA	7.99601	14	186972	1
01BR022-861ba961-60a0-47c1-833f-38912a	BRCA	7.89658	48	135839	1
01BR022-8639d705-91c7-4a8f-9304-005381	BRCA	8.11896	90	144597	1
01BR022-945aa1a9-07b9-40c2-99cf-8ab953	BRCA	8.12502	72	210655	1
01BR022-9a8cab8b-fd7f-4a47-a433-e36bae	BRCA	7.33613	14	269600	1
01BR022-bf1e6372-ae54-443f-b8d1-4bd8d9	BRCA	8.07485	102	111557	1
01BR023-7aa930f5-4933-4cea-9f24-a132f7	BRCA	7.93518	51	291578	1
01BR023-87192ab5-9b6a-405d-8dbd-9daf7e	BRCA	6.86633	25	252524	1
01BR023-c875a9a4-035f-425a-9348-26129c	BRCA	7.17534	4	151197	1
01BR023-d57e2812-f7df-454f-b392-5dd75f	BRCA	7.57089	57	328420	1
01BR023-ff090d2c-4e0e-4d86-8412-f5e392	BRCA	7.50953	44	90697	1
01BR024-37f75ca4-0b11-4781-8f9d-7453dd	BRCA	7.87246	31	6560	1
01BR024-59e4eb5d-dda7-4f60-aaef-e413a5	BRCA	8.02176	37	10575	1
01BR024-650b3f99-a50d-4368-a3c8-4113d7	BRCA	7.65445	154	51442	1
01BR024-a472aa1b-2e12-4674-b710-7685a3	BRCA	7.96084	45	40778	1
01BR025-6bff7669-f33e-49b3-9567-0c397e	BRCA	7.89971	131	179224	1
01BR025-8592b456-77df-4bb5-989a-304771	BRCA	7.6891	10	92882	1
01BR025-8d33866a-54b1-4fba-ae84-ef4324	BRCA	7.91158	22	161280	1
01BR025-a93bcee2-8d3b-4665-90c7-0119aa	BRCA	7.82999	183	87191	1
01BR025-bc811591-bfa9-424d-bb69-895fdd	BRCA	8.21759	60	59281	1
01BR025-d6d42051-ad8e-4fb2-8cfc-829353	BRCA	7.12705	9	344135	1
01BR026-0f9b1f0c-742d-453d-9232-c7cc0c	BRCA	7.71403	6	259565	1
01BR026-58a48d14-52ae-42b3-9d12-6bc844	BRCA	7.86604	2	238868	1
01BR026-884659ef-cce7-4b4a-b28b-0e1f49	BRCA	6.90697	8	245593	1
01BR027-0ad3c4d2-928f-435e-aca3-b5587a	BRCA	7.96947	68	30661	1
01BR027-1990853a-0e82-40b3-a025-91cdc1	BRCA	7.15332	8	418502	1
01BR027-1ee8127a-ff87-49fe-a2f4-398d08	BRCA	8.23646	60	72595	1
01BR027-64ee175f-f3ce-446e-bbf4-9b6fa8	BRCA	7.48625	96	76827	1
01BR027-ba7369f0-13fd-47be-b680-ecc260	BRCA	7.23749	7	404329	1
01BR027-be05f040-6265-45bf-98bd-c93df2	BRCA	7.82913	4	319989	1
01BR027-c8c553f4-d32e-4363-b3b4-754b8e	BRCA	7.26729	2	448592	1
01BR028-2859f763-ba03-4526-9710-e46a33	BRCA	8.25425	93	96289	1
01BR028-44ce2971-b172-4d13-bec3-d0916d	BRCA	8.74837	64	73311	1
01BR028-667bbd6f-4592-4331-a773-051ca5	BRCA	8.7076	84	63997	1
01BR028-79010153-93f4-40df-90a4-d7601c	BRCA	7.90823	42	12055	1
01BR028-d2f31f8e-0491-4967-b38b-4da025	BRCA	6.96862	30	104423	1
01BR029-09f12c88-ce45-4b9d-b191-806b71	BRCA	6.88821	7	284066	1
01BR029-28d8359f-5233-400f-b71e-54c178	BRCA	7.14305	11	388212	1
01BR029-2dc3ae3c-1554-4873-b29e-af5b89	BRCA	7.03403	20	138487	1
01BR029-84e85721-7bc4-4f0c-a365-28fef5	BRCA	7.76524	23	337294	1
01BR029-defa9d50-1ac4-48bc-ae71-182e3c	BRCA	7.71388	45	272258	1
01BR030-1f5a9aad-61a1-4a64-a9b0-38cd2b	BRCA	6.79462	3	228848	1
01BR030-6e598525-34d9-4355-af70-e56f92	BRCA	6.86278	2	227088	1
01BR030-cd28e2a2-dfc4-4176-a77c-388162	BRCA	6.80495	9	296144	1
01BR030-e9ac0447-658b-4d4f-a6b5-f0e546	BRCA	7.5748	10	149336	1
01BR030-f3cf4b6c-c7bc-42cb-a005-99e924	BRCA	8.1062	10	73316	1
01BR031-223a7222-d281-4bc3-865b-f774e2	BRCA	7.15915	1	375857	1
01BR031-88b01079-a734-48dc-beb6-a7e01e	BRCA	7.67595	17	267302	1
01BR031-96c52a27-3d9a-49e7-8ae8-a71e7c	BRCA	7.42805	24	408649	1
01BR031-9a7a5a9a-f268-4cb6-bf68-73ee90	BRCA	6.91039	1	307493	1
01BR032-05415eac-9d5b-4778-844d-10e87a	BRCA	7.05211	21	950324	1
01BR032-08cd7236-e3b2-4ff8-a0e4-a29025	BRCA	7.22391	13	720564	1
01BR032-26375bc1-4b1c-4156-a5cb-aa50f4	BRCA	7.17898	65	627323	1
01BR032-424a92f6-54f7-407c-99e8-5e3396	BRCA	7.03971	37	650179	1
01BR032-e5e1306b-719e-4c3e-b85b-fd1231	BRCA	7.04002	36	1076699	1
01BR033-3329b802-e49f-4494-b645-868a25	BRCA	7.15988	2	144197	1
01BR033-51169051-52ff-4b66-96a0-86f3f4	BRCA	8.13712	39	127657	1
01BR033-95c7fa7b-05b5-4b37-be5f-cf882e	BRCA	6.95981	5	189112	1
01BR033-c646b902-e1e0-4e3e-a4c5-daca71	BRCA	7.22042	8	240496	1
01BR034-5216d33f-4ac6-48f5-b21a-b9ffe3	BRCA	7.24514	11	268151	1
01BR034-77ce657e-796b-4601-aef3-5c582a	BRCA	7.20312	30	326951	1
01BR034-f172ad9f-bcfd-4dc0-ae54-637ed6	BRCA	7.302	8	189334	1
01BR039-5299fc6a-eed2-4e45-a4af-283634	BRCA	8.15209	13	83428	1
01BR039-6ab8f8f1-3ab8-4449-81ce-0bf004	BRCA	7.91311	44	53553	1
01BR039-738533ae-63f3-49dd-a92f-a397fd	BRCA	7.80201	113	24435	1
01BR039-a601a579-c2c8-4cfd-a304-963634	BRCA	7.89078	105	44879	1
01BR039-afe00c9e-d014-41f3-9170-1ad5bb	BRCA	8.71078	69	175762	1
01BR039-c53604b1-65da-409c-a687-932c82	BRCA	7.59202	41	52611	1
01BR040-2eb520b6-70e8-4846-99be-32cb80	BRCA	7.60037	14	1428	1
01BR040-4a25e3da-2226-4e23-a595-c11709	BRCA	7.68723	15	144638	1
01BR040-4d95198c-ff9e-493d-8c10-106457	BRCA	7.60704	30	24191	1
01BR040-75caa191-2bf6-4cd7-9eff-03ad98	BRCA	9.29351	55	7096	1
01BR040-7a6b801c-3099-43ac-bd2b-d2f1c3	BRCA	7.29544	40	59134	1
01BR040-f9a0cd33-c76c-42ab-8876-c6d26a	BRCA	7.48564	26	172257	1
01BR041-33db2fd1-92c1-4998-9385-3d5f73	BRCA	7.10866	37	16780	1
01BR041-7e413bab-7cb6-4328-8dca-fbeea1	BRCA	8.37527	132	197251	1
01BR041-98c7f041-a6ae-44e7-9695-a2be60	BRCA	7.58027	41	283133	1
01BR041-d4668ab1-3215-4e58-8e65-38b4cc	BRCA	7.85393	30	9492	1
01BR041-d9acca28-9a68-4d1f-b59e-9afa98	BRCA	7.88834	84	76029	1
01BR041-e2a7cc93-748a-450a-94f9-c995d2	BRCA	7.92318	7	153555	1
01BR041-f2d73d7a-9f33-47de-8c34-6aa46a	BRCA	7.52577	51	135539	1
01BR042-078b1b83-8390-47aa-a591-ced590	BRCA	7.54015	80	220213	1
01BR042-1528969	BRCA	7.40737	20	293795	1
01BR042-4df35993-eab6-4289-822c-d77da9	BRCA	7.74887	33	126902	1
01BR042-7878626f-34a4-44c1-886c-bcf853	BRCA	8.08011	26	34553	1
01BR042-7a601630-de0b-4ebd-83e4-8b27b3	BRCA	7.72708	110	47072	1
01BR042-8030facb-2100-4349-9120-3c84a3	BRCA	7.69587	23	251959	1
01BR042-8e8f8e44-d8ef-49de-9d4e-da6e3f	BRCA	8.02428	50	28911	1
01BR042-c42470e1-a0c6-418a-9c8f-4f6e4e	BRCA	7.45583	44	118217	1
01BR042-c8cecb9a-3c9f-4fe9-97a4-00400f	BRCA	7.25141	14	126484	1
01BR042-de60c13a-d8b5-4476-ac87-ea1e05	BRCA	7.44521	75	42477	1
01BR043-969e98a4-df2d-486a-9373-ad59fa	BRCA	7.48757	49	7629	1
01BR043-a51548ca-b056-4218-bf6e-53cf5a	BRCA	7.79047	31	37268	1
01BR043-c4015b28-269b-4dc4-8b2e-1b83f7	BRCA	7.72574	38	406931	1
01BR043-ec8c3bba-f172-4878-91ad-59d157	BRCA	7.43263	48	9689	1
01BR043-fcb8ec43-9ac0-44d6-a9af-d5affd	BRCA	7.31565	10	29700	1
03BR002-5043d744-7068-49a5-bab0-bf3524	BRCA	7.38642	1	155925	1
03BR002-837e179b-3840-4aed-a62f-e3073a	BRCA	6.78829	2	169374	1
03BR002-ca576d30-be91-4bf5-a31d-80f7eb	BRCA	7.34295	3	204664	1
03BR004-4683de9c-49ca-4ddd-9d1a-be8121	BRCA	7.58516	18	294324	1
03BR004-6de0c179-e588-4cfc-9f37-04ae93	BRCA	7.44099	4	173469	1
03BR004-fb43e8d5-50ba-48ec-b2cd-808796	BRCA	7.56978	14	298772	1
03BR005-31116070-c0e2-40fc-9647-d488e7	BRCA	8.05972	71	55835	1
03BR005-7bd93924-407e-4d65-b595-b9b8f2	BRCA	7.96049	69	43440	1
03BR005-96c95de1-514b-44a5-b487-dc390b	BRCA	7.65438	48	65839	1
03BR006-071be0fb-b7fd-4165-b3c5-348352	BRCA	6.8909	1	149769	1
03BR006-b3160d68-1004-43fb-a2d6-d114a3	BRCA	7.55249	4	247269	1
03BR006-beaecafd-0aa8-40bb-8696-eb6ad8	BRCA	6.81961	1	253683	1
03BR008-1ce0c54f-b087-47fd-a25f-224f7c	BRCA	8.13979	26	21810	1
03BR008-30995a19-a487-476d-8c1b-c918b8	BRCA	7.96323	78	94009	1
03BR008-85e328ea-4bed-466d-a994-9fad67	BRCA	7.47079	31	58068	1
03BR008-a502dc7b-55ac-4828-8808-6dae2a	BRCA	8.2672	44	110596	1
03BR009-079cbd98-5966-4d56-ba34-b2a276	BRCA	7.82441	15	158664	1
03BR009-4b65c8bb-52d2-4bae-8cd3-509fca	BRCA	6.92881	29	72181	1
03BR009-bd9847ff-cbff-42f2-a696-0b5624	BRCA	6.99445	16	244122	1
03BR009-f8e93d07-ec4d-4db6-968d-56efac	BRCA	6.90909	20	136027	1
03BR010-49f55bd6-a89a-4d18-b732-139c3d	BRCA	6.76476	1	208770	1
03BR010-75d60147-1986-49da-a10a-d459e3	BRCA	6.90248	1	169912	1
03BR010-cc240346-44dd-4d54-baf7-aa97eb	BRCA	6.93396	2	162456	1
03BR010-cdde7b93-8293-48a9-9c70-7935c5	BRCA	6.93667	1	120711	1
03BR011-3a210a6b-bdf1-4407-94c8-7bb085	BRCA	8.2433	15	66038	1
03BR011-60c8c914-f53d-4f72-a1ce-5fb803	BRCA	7.0791	10	129322	1
03BR011-b974c340-0da5-49b2-a12e-c2928c	BRCA	8.17028	14	42396	1
03BR011-c21c52d9-2a66-4c6d-aa1b-f950ef	BRCA	8.30084	20	70527	1
03BR012-2d8514b6-c01a-4166-a0c1-bc7012	BRCA	8.69068	10	10851	1
03BR012-2d8514b6-c01a-4166-a0c1-bc7012_1	BRCA	7.75149	3	118772	1
03BR012-2d8514b6-c01a-4166-a0c1-bc7012_2	BRCA	7.48808	44	63960	1
03BR012-2d8514b6-c01a-4166-a0c1-bc7012_3	BRCA	8.69068	10	10851	1
03BR012-2e836386-0a33-4268-9a6c-272cea	BRCA	6.79955	7	187927	1
03BR012-c61e3c51-b860-4ed5-88c6-fd188f	BRCA	7.9033	16	37095	1
03BR013-01f203fd-e664-4d78-bea0-7c40cf	BRCA	7.42854	27	83597	1
03BR013-1a268199-96e4-486b-a7ec-95344c	BRCA	7.20431	12	245840	1
03BR013-bf51b8a5-c19d-48b7-9bd6-371258	BRCA	7.07148	2	87348	1
03BR013-d0dd0347-9b0f-46fe-8d62-bf17f3	BRCA	6.97563	61	243536	1
03BR014-54d9f58c-cc3b-4342-ad6b-c7c59d	BRCA	7.82647	98	173559	1
03BR014-9bb9d751-cf81-4f37-bf3c-30d94e	BRCA	7.84451	55	129085	1
[truncated: 7,341 more rows]

## Sheet: Fig.2D_stat
Cancer_Type	N_Images	Mean	SD	T_Statistic	P_Value	CI_Lower	CI_Upper	Cohens_d	Percent_Diff	Significant_Raw	Sequence_Number	P_Adj_FDR	Significant_FDR
[truncated: 21 more rows]
