# Supplementary material for: Pan‐cancer atlas of cellular architecture reveals a nearest‐neighbour distance‐associated biomechanical‐immune axis involving CD4+ memory T cells
Source: Clin Transl Med. 2026 Jul 21;16(7):e70742. doi: 10.1002/ctm2.70742 (PMC13388988; doi:10.1002/ctm2.70742)
Supplement: Supplementary file 4 — Supporting Information [file CTM2-16-e70742-s007.xlsx]

## Sheet: Dataset_Overview
Description	Value
Cancer types in density data	21
Cancer types in pathway data	19
Common cancer types analyzed	9
Pathways analyzed	9
Total correlations analyzed	18
Significant (FDR < 0.05)	0
Suggestive (FDR < 0.1)	0
Analysis date	2026-01-21

## Sheet: cell_data_all
Simple_name	Image_Density_median	NND_mean_normalized_median	n_samples	Cancer_type	Myeloid dendritic cell activated_median	B cell_median	T cell CD4+ memory_median	T cell CD4+ naive_median	T cell CD4+ (non-regulatory)_median	T cell CD4+ central memory_median	T cell CD4+ effector memory_median	T cell CD8+ naive_median	T cell CD8+_median	T cell CD8+ central memory_median	T cell CD8+ effector memory_median	Class-switched memory B cell_median	Common lymphoid progenitor_median	Common myeloid progenitor_median	Myeloid dendritic cell_median	Endothelial cell_median	Eosinophil_median	Cancer associated fibroblast_median	Granulocyte-monocyte progenitor_median	Hematopoietic stem cell_median	Macrophage_median	Macrophage M1_median	Macrophage M2_median	Mast cell_median	B cell memory_median	Monocyte_median	B cell naive_median	Neutrophil_median	NK cell_median	T cell NK_median	Plasmacytoid dendritic cell_median	B cell plasma_median	T cell gamma delta_median	T cell CD4+ Th1_median	T cell CD4+ Th2_median	T cell regulatory (Tregs)_median	Cancer_name
COAD	0.00759623	6.75666	372	TCGA-COAD	0.165426	0.0185554	0.0185889	2.16119e-19	3.87308e-19	0	0.022417	1.37928e-18	1.47221e-18	0.00900655	9.95518e-19	0.0202259	0.0201467	0	0.0148954	0.0395048	1.97751e-18	6.69003e-18	0.0119102	0.0766825	0.0148417	0.0193503	0.0100294	0.00292357	1.68877e-18	5.76984e-18	2.68851e-19	0.000144946	3.61146e-19	0.14116	0.0594813	0.0154037	3.6074e-18	0.399053	9.43266e-19	1.09874e-18	Colon Adenocarcinoma
CRC	0.00832865	6.67624	161	TCGA-READ	0.144435	0.0099207	0.0267429	5.07062e-19	1.69715e-19	4.63746e-19	0.00739905	0.00784206	5.39766e-19	1.76095e-18	4.56507e-19	0.00639051	0.0159187	6.78541e-20	0.00781249	0.00864719	4.27944e-19	0.00165909	0.0022287	0.0610088	0.00954895	0.00916296	0.00594598	0.00276914	0.000476354	4.92544e-18	8.64579e-20	0.000251867	3.95945e-19	0.0348896	0.00938016	0.00968476	1.03217e-18	0.0582938	0.0918664	5.87451e-05	Rectal Cancer
GBM	0.00694099	7.47852	535	TCGA-GBM	1.50789e-18	1.56922e-19	5.06122e-19	1.15393e-18	1.07608e-19	1.36564e-18	2.82556e-18	1.06012e-18	3.31032e-19	2.4208e-19	5.10579e-19	8.71724e-18	0.0433635	2.02736e-19	2.42204e-19	0.07716	0.00395457	0.0186446	5.51111e-19	0.190312	0.0973603	0.0446973	0.0417242	0.000135435	0	0.00707376	3.20212e-19	1.54036e-19	0	0.112349	1.8383e-18	0.0063941	5.98127e-19	0.0463786	0.0546541	0.00641809	Glioblastoma
HGSOC	0.00658861	7.5289	335	TCGA-OV	0.157324	0.0414526	7.28829e-20	4.3118e-19	5.73658e-20	1.0754e-18	0.00289099	0.000971291	2.70801e-18	0.0092104	3.24125e-19	0.0112458	0.015183	7.38743e-20	0.00633361	0.00647889	1.16579e-19	0.0250823	1.41605e-19	0.0559708	0.0493631	0.03849	0.0121335	0.0107096	5.66322e-19	2.26728e-17	1.2783e-19	2.29958e-20	1.71118e-19	0.0674899	0.0111468	0.0262901	7.16096e-19	0.0117542	0.0958614	4.17543e-19	Ovarian Cancer
LSCC	0.00685486	7.4515	675	TCGA-LUSC	0.176139	0.0607722	0.00404782	7.12349e-19	1.15827e-18	2.96483e-18	0.0144686	0.00718905	0.0134065	0.024585	0.000778682	0.0191071	0.0241783	1.78754e-19	0.0271241	0.0222708	2.19122e-18	8.51576e-18	1.49951e-18	0.073185	0.0497112	0.0245002	0.0230661	0.0162186	0.000264862	0.0288325	1.20398e-18	2.85328e-19	3.8091e-19	0.0243827	0.0244046	0.0274171	4.46725e-19	0.0855478	0.184426	2.64042e-18	Lung Squamous
LUAD	0.00654636	7.49854	1105	TCGA-LUAD	0.321164	0.0505833	0.000616631	1.03138e-18	5.1708e-19	1.08284e-18	0.00514853	3.44131e-19	0.00432124	0.0322182	2.94981e-18	0.0177246	0.0121235	2.82195e-19	0.0756134	0.0426318	2.16796e-18	0.0170883	2.8341e-18	0.189117	0.085793	0.0534127	0.0389431	0.00749737	8.25131e-18	0.0296884	5.8756e-19	3.2464e-19	7.747e-19	0.0765124	0.0488265	0.0257068	3.45883e-18	0.315246	0.0261369	1.96541e-18	Lung Adenocarcinoma
PCA	0.00128953	6.95822	108	TCGA-PRAD	0.111707	8.17346e-19	0.000906628	4.62436e-19	1.95926e-19	0.00779697	0.00093699	3.46375e-19	3.51042e-19	0.0174099	2.00439e-19	0.00608832	0.0215248	6.16351e-20	0.00332735	0.0218519	5.86411e-19	6.71427e-18	1.44662e-19	0.122415	0.00659446	0.00124098	0.00875114	0.00194459	3.19493e-21	1.64412e-19	2.89408e-19	9.66264e-21	0	0.0356496	7.02035e-19	0.015695	3.49713e-21	0.105142	4.50551e-18	1.04847e-18	Prostate Cancer
PDA	0.00630205	7.66642	316	TCGA-PAAD	0.106826	0.0152491	0.000520371	8.62451e-19	2.50713e-19	3.00643e-19	0.00234761	0.00208158	0.00611375	0.00249581	3.7573e-20	0.0229668	0.00393923	0.00263131	0.0316696	0.0172668	1.27722e-18	0.0738023	0.016932	0.0973368	0.0287456	0.0156471	0.0304234	0.00717239	7.54936e-18	0.0159882	3.87952e-19	9.9649e-20	0	0.0359871	2.50829e-18	0.00816454	4.536e-19	0.0136831	0.0350431	0.00237256	Pancreatic Cancer
UCEC	0.00746715	7.2028	884	TCGA-UCEC	0.109097	0.00788697	0.0147604	5.50305e-19	2.6288e-19	1.09792e-18	0.00990712	0.00252286	3.11804e-18	0.0133176	1.25449e-18	0.0203167	0.0215018	3.18404e-19	0.00884584	0.0273619	0.00200652	1.93382e-17	0	0.0738831	0.00805251	0.00696421	0.00546828	0.00800157	7.46919e-19	1.89748e-18	3.24443e-19	5.3053e-20	3.03103e-18	0.113132	0.00634919	0.0137411	0	0.281292	0.02857	1.38332e-18	Endometrial Cancer

## Sheet: cell_Correlation_Results
Cell_type	Density_metric	Spearman_rho	p_value	n_cancers	annotation	p_adj	Significance
T cell CD8+	Image_Density	-0.233	0.545699	9	œÅ = -0.233 p = 0.546 n = 9	0.908708	NS
T cell CD4+ memory	Image_Density	0.633	0.0670858	9	œÅ = 0.633. p = 0.067 n = 9	0.908708	NS
T cell CD4+ naive	Image_Density	-0.217	0.575515	9	œÅ = -0.217 p = 0.576 n = 9	0.908708	NS
T cell CD4+ (non-regulatory)	Image_Density	-0.017	0.966055	9	œÅ = -0.017 p = 0.966 n = 9	0.966055	NS
T cell regulatory (Tregs)	Image_Density	0.183	0.63682	9	œÅ = 0.183 p = 0.637 n = 9	0.95523	NS
T cell CD8+ central memory	Image_Density	-0.45	0.224216	9	œÅ = -0.450 p = 0.224 n = 9	0.908708	NS
T cell CD8+ effector memory	Image_Density	0.383	0.308495	9	œÅ = 0.383 p = 0.308 n = 9	0.908708	NS
Macrophage	Image_Density	-0.067	0.86469	9	œÅ = -0.067 p = 0.865 n = 9	0.966055	NS
Macrophage M1	Image_Density	-0.033	0.932157	9	œÅ = -0.033 p = 0.932 n = 9	0.966055	NS
Macrophage M2	Image_Density	-0.383	0.308495	9	œÅ = -0.383 p = 0.308 n = 9	0.908708	NS
Monocyte	Image_Density	-0.233	0.545699	9	œÅ = -0.233 p = 0.546 n = 9	0.908708	NS
Myeloid dendritic cell	Image_Density	-0.133	0.732368	9	œÅ = -0.133 p = 0.732 n = 9	0.955262	NS
Myeloid dendritic cell activated	Image_Density	0.033	0.932157	9	œÅ = 0.033 p = 0.932 n = 9	0.966055	NS
Neutrophil	Image_Density	0.65	0.0580731	9	œÅ = 0.650. p = 0.058 n = 9	0.908708	NS
B cell	Image_Density	-0.083	0.831214	9	œÅ = -0.083 p = 0.831 n = 9	0.966055	NS
B cell memory	Image_Density	0.283	0.46003	9	œÅ = 0.283 p = 0.460 n = 9	0.908708	NS
B cell naive	Image_Density	-0.417	0.264586	9	œÅ = -0.417 p = 0.265 n = 9	0.908708	NS
B cell plasma	Image_Density	-0.267	0.487922	9	œÅ = -0.267 p = 0.488 n = 9	0.908708	NS
Class-switched memory B cell	Image_Density	0.017	0.966055	9	œÅ = 0.017 p = 0.966 n = 9	0.966055	NS
NK cell	Image_Density	0.492	0.178927	9	œÅ = 0.492 p = 0.179 n = 9	0.908708	NS
T cell NK	Image_Density	0.283	0.46003	9	œÅ = 0.283 p = 0.460 n = 9	0.908708	NS
Cancer associated fibroblast	Image_Density	-0.283	0.46003	9	œÅ = -0.283 p = 0.460 n = 9	0.908708	NS
Endothelial cell	Image_Density	0.133	0.732368	9	œÅ = 0.133 p = 0.732 n = 9	0.955262	NS
Hematopoietic stem cell	Image_Density	-0.383	0.308495	9	œÅ = -0.383 p = 0.308 n = 9	0.908708	NS
Common lymphoid progenitor	Image_Density	0.233	0.545699	9	œÅ = 0.233 p = 0.546 n = 9	0.908708	NS
Common myeloid progenitor	Image_Density	-0.267	0.487922	9	œÅ = -0.267 p = 0.488 n = 9	0.908708	NS
Granulocyte-monocyte progenitor	Image_Density	0.083	0.831214	9	œÅ = 0.083 p = 0.831 n = 9	0.966055	NS
T cell CD8+	NND_mean_normalized	0.467	0.205386	9	œÅ = 0.467 p = 0.205 n = 9	0.342311	NS
T cell CD4+ memory	NND_mean_normalized	-0.867	0.0024954	9	œÅ = -0.867** p = 0.002 n = 9	0.024954	*
T cell CD4+ naive	NND_mean_normalized	0.483	0.18747	9	œÅ = 0.483 p = 0.187 n = 9	0.342311	NS
T cell CD4+ (non-regulatory)	NND_mean_normalized	-0.1	0.797972	9	œÅ = -0.100 p = 0.798 n = 9	0.797972	NS
T cell regulatory (Tregs)	NND_mean_normalized	0.15	0.700094	9	œÅ = 0.150 p = 0.700 n = 9	0.797972	NS
T cell CD8+ central memory	NND_mean_normalized	0.1	0.797972	9	œÅ = 0.100 p = 0.798 n = 9	0.797972	NS
T cell CD8+ effector memory	NND_mean_normalized	-0.183	0.63682	9	œÅ = -0.183 p = 0.637 n = 9	0.797972	NS
immune score	Image_Density	-0.3	0.432845	9	œÅ = -0.300 p = 0.433 n = 9	0.908708	NS
immune score	NND_mean_normalized	0.733	0.0245542	9	œÅ = 0.733* p = 0.025 n = 9	0.119232	NS
stroma score	Image_Density	-0.15	0.700094	9	œÅ = -0.150 p = 0.700 n = 9	0.955262	NS
stroma score	NND_mean_normalized	0.6	0.0876228	9	œÅ = 0.600. p = 0.088 n = 9	0.219057	NS
microenvironment score	Image_Density	-0.267	0.487922	9	œÅ = -0.267 p = 0.488 n = 9	0.908708	NS
microenvironment score	NND_mean_normalized	0.7	0.0357696	9	œÅ = 0.700* p = 0.036 n = 9	0.119232	NS

## Sheet: cell_Top_Positive_Correlations
Cell_type	Density_metric	Spearman_rho	p_value	p_adj	Significance
immune score	NND_mean_normalized	0.733	0.0245542	0.119232	NS
microenvironment score	NND_mean_normalized	0.7	0.0357696	0.119232	NS
Neutrophil	Image_Density	0.65	0.0580731	0.908708	NS
T cell CD4+ memory	Image_Density	0.633	0.0670858	0.908708	NS
stroma score	NND_mean_normalized	0.6	0.0876228	0.219057	NS
NK cell	Image_Density	0.492	0.178927	0.908708	NS
T cell CD4+ naive	NND_mean_normalized	0.483	0.18747	0.342311	NS
T cell CD8+	NND_mean_normalized	0.467	0.205386	0.342311	NS
T cell CD8+ effector memory	Image_Density	0.383	0.308495	0.908708	NS
B cell memory	Image_Density	0.283	0.46003	0.908708	NS
T cell NK	Image_Density	0.283	0.46003	0.908708	NS
Common lymphoid progenitor	Image_Density	0.233	0.545699	0.908708	NS
T cell regulatory (Tregs)	Image_Density	0.183	0.63682	0.95523	NS
T cell regulatory (Tregs)	NND_mean_normalized	0.15	0.700094	0.797972	NS
Endothelial cell	Image_Density	0.133	0.732368	0.955262	NS
T cell CD8+ central memory	NND_mean_normalized	0.1	0.797972	0.797972	NS
Granulocyte-monocyte progenitor	Image_Density	0.083	0.831214	0.966055	NS
Myeloid dendritic cell activated	Image_Density	0.033	0.932157	0.966055	NS
Class-switched memory B cell	Image_Density	0.017	0.966055	0.966055	NS

## Sheet: cell_Top_Negative_Correlations
Cell_type	Density_metric	Spearman_rho	p_value	p_adj	Significance
T cell CD4+ memory	NND_mean_normalized	-0.867	0.0024954	0.024954	*
T cell CD8+ central memory	Image_Density	-0.45	0.224216	0.908708	NS
B cell naive	Image_Density	-0.417	0.264586	0.908708	NS
Macrophage M2	Image_Density	-0.383	0.308495	0.908708	NS
Hematopoietic stem cell	Image_Density	-0.383	0.308495	0.908708	NS
immune score	Image_Density	-0.3	0.432845	0.908708	NS
Cancer associated fibroblast	Image_Density	-0.283	0.46003	0.908708	NS
B cell plasma	Image_Density	-0.267	0.487922	0.908708	NS
Common myeloid progenitor	Image_Density	-0.267	0.487922	0.908708	NS
microenvironment score	Image_Density	-0.267	0.487922	0.908708	NS
T cell CD8+	Image_Density	-0.233	0.545699	0.908708	NS
Monocyte	Image_Density	-0.233	0.545699	0.908708	NS
T cell CD4+ naive	Image_Density	-0.217	0.575515	0.908708	NS
T cell CD8+ effector memory	NND_mean_normalized	-0.183	0.63682	0.797972	NS
stroma score	Image_Density	-0.15	0.700094	0.955262	NS
Myeloid dendritic cell	Image_Density	-0.133	0.732368	0.955262	NS
T cell CD4+ (non-regulatory)	NND_mean_normalized	-0.1	0.797972	0.797972	NS
B cell	Image_Density	-0.083	0.831214	0.966055	NS
Macrophage	Image_Density	-0.067	0.86469	0.966055	NS
Macrophage M1	Image_Density	-0.033	0.932157	0.966055	NS

## Sheet: Pathway_Gene_Definitions
Pathway	Gene
Hippo_YAP_TAZ	YAP1
Hippo_YAP_TAZ	WWTR1
Hippo_YAP_TAZ	LATS1
Hippo_YAP_TAZ	LATS2
Hippo_YAP_TAZ	STK3
Hippo_YAP_TAZ	STK4
Hippo_YAP_TAZ	SAV1
Hippo_YAP_TAZ	MOB1A
Hippo_YAP_TAZ	MOB1B
Hippo_YAP_TAZ	NF2
Hippo_YAP_TAZ	TEAD1
Hippo_YAP_TAZ	TEAD2
Hippo_YAP_TAZ	TEAD3
Hippo_YAP_TAZ	TEAD4
Hippo_YAP_TAZ	CTGF
Hippo_YAP_TAZ	CYR61
Hippo_YAP_TAZ	ANKRD1
Hippo_YAP_TAZ	AMOTL2
Integrin_Focal_Adhesion	ITGA1
Integrin_Focal_Adhesion	ITGA2
Integrin_Focal_Adhesion	ITGA3
Integrin_Focal_Adhesion	ITGA4
Integrin_Focal_Adhesion	ITGA5
Integrin_Focal_Adhesion	ITGA6
Integrin_Focal_Adhesion	ITGAV
Integrin_Focal_Adhesion	ITGB1
Integrin_Focal_Adhesion	ITGB3
Integrin_Focal_Adhesion	PTK2
Integrin_Focal_Adhesion	PTK2B
Integrin_Focal_Adhesion	SRC
Integrin_Focal_Adhesion	YES1
Integrin_Focal_Adhesion	FYN
Integrin_Focal_Adhesion	PXN
Integrin_Focal_Adhesion	VCL
Integrin_Focal_Adhesion	TLN1
Integrin_Focal_Adhesion	ACTN1
Integrin_Focal_Adhesion	ACTN4
Rho_GTPase_Signaling	RHOA
Rho_GTPase_Signaling	RHOB
Rho_GTPase_Signaling	RHOC
Rho_GTPase_Signaling	RAC1
Rho_GTPase_Signaling	CDC42
Rho_GTPase_Signaling	ROCK1
Rho_GTPase_Signaling	ROCK2
Rho_GTPase_Signaling	ARHGEF1
Rho_GTPase_Signaling	ARHGEF2
Rho_GTPase_Signaling	ARHGEF7
Rho_GTPase_Signaling	ARHGEF11
Rho_GTPase_Signaling	DIAPH1
Rho_GTPase_Signaling	DIAPH2
Mechanosensitive_Channels	PIEZO1
Mechanosensitive_Channels	PIEZO2
Mechanosensitive_Channels	TRPV1
Mechanosensitive_Channels	TRPV4
Mechanosensitive_Channels	TRPC1
Mechanosensitive_Channels	TRPC6
Mechanosensitive_Channels	KCNK2
Mechanosensitive_Channels	KCNK4
Mechanosensitive_Channels	ASIC1
Mechanosensitive_Channels	ASIC2
Mechanosensitive_Channels	ASIC3
Mechanosensitive_Channels	PKD1
Mechanosensitive_Channels	PKD2
Cytoskeleton_Regulation	ACTB
Cytoskeleton_Regulation	ACTG1
Cytoskeleton_Regulation	FLNA
Cytoskeleton_Regulation	FLNB
Cytoskeleton_Regulation	MYH9
Cytoskeleton_Regulation	MYH10
Cytoskeleton_Regulation	MYL2
Cytoskeleton_Regulation	MYL9
Cytoskeleton_Regulation	TUBB
Cytoskeleton_Regulation	TUBA1A
Cytoskeleton_Regulation	VIM
Cytoskeleton_Regulation	DES
Cytoskeleton_Regulation	KRT8
Cytoskeleton_Regulation	KRT18
ECM_Remodeling	COL1A1
ECM_Remodeling	COL1A2
ECM_Remodeling	COL3A1
ECM_Remodeling	COL4A1
ECM_Remodeling	COL4A2
ECM_Remodeling	COL5A1
ECM_Remodeling	COL6A1
ECM_Remodeling	FN1
ECM_Remodeling	LAMA1
ECM_Remodeling	LAMB1
ECM_Remodeling	LAMC1
ECM_Remodeling	MMP2
ECM_Remodeling	MMP9
ECM_Remodeling	MMP14
ECM_Remodeling	LOX
ECM_Remodeling	LOXL1
ECM_Remodeling	LOXL2
ECM_Remodeling	TIMP1
ECM_Remodeling	TIMP2
Stretch_Activated_Signaling	EGFR
Stretch_Activated_Signaling	ERBB2
Stretch_Activated_Signaling	PDGFRA
Stretch_Activated_Signaling	PDGFRB
Stretch_Activated_Signaling	FGFR1
Stretch_Activated_Signaling	FGFR2
Stretch_Activated_Signaling	MAPK1
Stretch_Activated_Signaling	MAPK3
Stretch_Activated_Signaling	MAPK8
Stretch_Activated_Signaling	MAPK9
Stretch_Activated_Signaling	JUN
Stretch_Activated_Signaling	FOS
Stretch_Activated_Signaling	MYC
Wnt_PCP_Signaling	WNT5A
Wnt_PCP_Signaling	WNT5B
Wnt_PCP_Signaling	WNT11
Wnt_PCP_Signaling	FZD3
Wnt_PCP_Signaling	FZD6
Wnt_PCP_Signaling	FZD7
Wnt_PCP_Signaling	VANGL1
Wnt_PCP_Signaling	VANGL2
Wnt_PCP_Signaling	CELSR1
Wnt_PCP_Signaling	CELSR2
Wnt_PCP_Signaling	PRICKLE1
Wnt_PCP_Signaling	DAAM1
TGFb_Signaling	TGFB1
TGFb_Signaling	TGFB2
TGFb_Signaling	TGFBR1
TGFb_Signaling	TGFBR2
TGFb_Signaling	SMAD2
TGFb_Signaling	SMAD3
TGFb_Signaling	SMAD4
TGFb_Signaling	SERPINE1
TGFb_Signaling	CTGF
TGFb_Signaling	CYR61

## Sheet: pathway data
Simple_name	Image_Density_median	NND_mean_normalized_median	n_samples	Image_Density_mean	NND_mean_normalized_mean	Image_Density_sd	NND_mean_normalized_sd	Cancer_type	Cytoskeleton_Regulation	ECM_Remodeling	Hippo_YAP_TAZ	Integrin_Focal_Adhesion	Mechanosensitive_Channels	Rho_GTPase_Signaling	Stretch_Activated_Signaling	TGFb_Signaling	Wnt_PCP_Signaling	Pathway_Score_mean_Cytoskeleton_Regulation	Pathway_Score_mean_ECM_Remodeling	Pathway_Score_mean_Hippo_YAP_TAZ	Pathway_Score_mean_Integrin_Focal_Adhesion	Pathway_Score_mean_Mechanosensitive_Channels	Pathway_Score_mean_Rho_GTPase_Signaling	Pathway_Score_mean_Stretch_Activated_Signaling	Pathway_Score_mean_TGFb_Signaling	Pathway_Score_mean_Wnt_PCP_Signaling	Pathway_Score_sd_Cytoskeleton_Regulation	Pathway_Score_sd_ECM_Remodeling	Pathway_Score_sd_Hippo_YAP_TAZ	Pathway_Score_sd_Integrin_Focal_Adhesion	Pathway_Score_sd_Mechanosensitive_Channels	Pathway_Score_sd_Rho_GTPase_Signaling	Pathway_Score_sd_Stretch_Activated_Signaling	Pathway_Score_sd_TGFb_Signaling	Pathway_Score_sd_Wnt_PCP_Signaling	n_samples_Cytoskeleton_Regulation	n_samples_ECM_Remodeling	n_samples_Hippo_YAP_TAZ	n_samples_Integrin_Focal_Adhesion	n_samples_Mechanosensitive_Channels	n_samples_Rho_GTPase_Signaling	n_samples_Stretch_Activated_Signaling	n_samples_TGFb_Signaling	n_samples_Wnt_PCP_Signaling	Cancer_name
COAD	0.00759623	6.75666	372	0.00719192	6.77261	0.0015833	0.166991	TCGA-COAD	3.46945e-18	6.91161e-18	4.33681e-19	-1.64399e-17	4.26175e-18	4.25758e-18	0	3.90313e-18	3.46945e-18	9.06138e-19	3.83626e-18	3.15628e-18	-8.46901e-18	2.79115e-18	-2.64232e-19	-2.0832e-18	-1.31423e-18	2.98447e-18	9.43316e-17	1.18748e-16	1.3749e-16	1.41262e-16	5.13282e-17	1.41844e-16	1.30454e-16	1.28487e-16	9.84166e-17	524	524	524	524	524	524	524	524	524	Colon Adenocarcinoma
CRC	0.00832865	6.67624	161	0.00799689	6.74553	0.00179562	0.563595	TCGA-READ	7.93016e-18	-1.27713e-17	2.08167e-17	1.31246e-17	-4.26175e-18	-2.56456e-17	1.28269e-17	-3.46945e-18	-4.69595e-18	1.1141e-17	-1.31435e-17	2.25579e-17	4.5481e-18	5.26584e-19	-1.69002e-17	1.41889e-17	-7.13058e-18	1.51863e-18	9.59321e-17	1.16281e-16	1.25924e-16	1.31419e-16	5.31649e-17	1.5145e-16	1.27927e-16	1.23695e-16	9.8231e-17	177	177	177	177	177	177	177	177	177	Rectal Cancer
GBM	0.00694099	7.47852	535	0.00670019	7.5324	0.00145857	0.645516	TCGA-GBM	4.92538e-18	1.75184e-17	-1.04083e-17	-2.69795e-17	1.05084e-18	-4.83721e-18	4.29198e-18	3.46945e-17	0	4.27457e-18	8.14707e-18	-9.84229e-18	-1.06752e-17	-1.26585e-18	-5.12109e-18	-8.94266e-19	2.92289e-17	-1.63963e-18	6.49717e-17	1.25972e-16	1.397e-16	1.5513e-16	7.67673e-17	1.27261e-16	1.45116e-16	1.88428e-16	7.63665e-17	391	391	391	391	391	391	391	391	391	Glioblastoma
HGSOC	0.00658861	7.5289	335	0.00656573	7.53753	0.000809318	0.249471	TCGA-OV	-1.18798e-17	-7.31836e-19	-8.67362e-18	1.67424e-17	-7.45597e-18	1.07086e-17	6.39627e-18	0	-1.38778e-17	-1.0511e-17	6.75889e-19	-9.03743e-18	1.1871e-17	-4.27461e-18	8.32633e-18	4.40784e-18	-1.17777e-18	-1.60526e-17	9.82709e-17	1.11105e-16	1.4845e-16	1.23187e-16	6.52189e-17	1.36675e-16	1.48827e-16	1.76915e-16	1.22234e-16	429	429	429	429	429	429	429	429	429	Ovarian Cancer
LSCC	0.00685486	7.4515	675	0.00660065	7.48092	0.00128532	0.28642	TCGA-LUSC	-1.91429e-18	5.31963e-18	-2.05998e-18	-1.29819e-18	-3.56119e-18	1.70595e-17	-1.70512e-17	3.46945e-18	6.93889e-18	-3.15195e-18	2.11003e-18	-3.38925e-18	9.41468e-19	-3.48527e-18	1.36776e-17	-1.00901e-17	3.43611e-18	3.17628e-18	8.83083e-17	1.33943e-16	1.85533e-16	1.53319e-16	6.98136e-17	1.46288e-16	1.64917e-16	1.49703e-16	1.17975e-16	562	562	562	562	562	562	562	562	562	Lung Squamous
LUAD	0.00654636	7.49854	1105	0.00628254	7.54922	0.00167714	0.881885	TCGA-LUAD	6.88468e-18	4.01529e-18	3.79471e-18	0	-3.29431e-18	1.46951e-17	-1.10169e-17	-4.11997e-18	4.6248e-18	6.3912e-19	6.94724e-18	2.6571e-18	-4.98241e-18	-3.18015e-18	6.95175e-18	-9.17995e-18	-3.22215e-18	-3.13509e-18	9.68975e-17	1.16205e-16	2.05381e-16	1.67885e-16	6.7614e-17	1.42146e-16	1.50778e-16	1.63113e-16	1.00306e-16	600	600	600	600	600	600	600	600	600	Lung Adenocarcinoma
PCA	0.00128953	6.95822	108	0.00140191	6.99312	0.000541284	0.238934	TCGA-PRAD	2.48429e-18	1.25782e-17	3.57787e-18	1.3407e-17	-4.24924e-18	6.91804e-18	1.49307e-17	1.51788e-18	-6.93889e-18	-1.13668e-18	1.34497e-17	-6.63678e-18	6.73351e-18	-1.67914e-18	2.2478e-18	1.06015e-17	2.12359e-18	-3.10412e-18	1.517e-16	1.20485e-16	1.83524e-16	1.40672e-16	6.89397e-17	1.37108e-16	1.35203e-16	2.34181e-16	1.19906e-16	554	554	554	554	554	554	554	554	554	Prostate Cancer
PDA	0.00630205	7.66642	316	0.00622133	7.70749	0.00143436	0.504779	TCGA-PAAD	1.696e-17	-1.31488e-17	-2.42861e-17	-7.70354e-19	-5.04571e-18	-1.92488e-17	2.34886e-17	1.38778e-17	-3.46945e-18	8.24519e-18	-8.45951e-18	-8.62759e-18	1.14594e-19	-2.35669e-18	-8.31691e-18	1.86427e-17	7.56405e-18	3.48552e-18	1.21747e-16	1.34845e-16	2.10302e-16	1.4391e-16	6.85587e-17	1.35015e-16	1.53384e-16	1.34183e-16	1.20816e-16	183	183	183	183	183	183	183	183	183	Pancreatic Cancer
UCEC	0.00746715	7.2028	884	0.00725758	7.25042	0.00126761	0.346899	TCGA-UCEC	9.92045e-18	-1.31345e-17	2.81893e-17	1.75869e-17	-3.76969e-18	0	1.49318e-17	1.47451e-17	2.87314e-18	6.24796e-18	-6.27512e-18	1.82462e-17	9.43911e-18	-1.66826e-18	2.61921e-18	1.04538e-17	1.76429e-18	-3.49253e-18	1.03972e-16	1.27668e-16	1.64158e-16	1.41417e-16	6.11287e-17	1.33855e-16	1.56128e-16	1.7885e-16	1.3022e-16	589	589	589	589	589	589	589	589	589	Endometrial Cancer

## Sheet: pathw_Top_Positive_Correlations
Pathway	Density_metric	Spearman_rho	p_value	p_adj	n_cancers
Hippo_YAP_TAZ	Image_Density	0.383	0.308495	0.787606	9
Mechanosensitive_Channels	Image_Density	0.333	0.380713	0.787606	9
Wnt_PCP_Signaling	Image_Density	0.217	0.575515	0.787606	9
Rho_GTPase_Signaling	NND_mean_normalized	0.217	0.575515	0.932157	9
Cytoskeleton_Regulation	Image_Density	0.15	0.700094	0.787606	9
TGFb_Signaling	Image_Density	0.15	0.700094	0.787606	9
TGFb_Signaling	NND_mean_normalized	0.1	0.797972	0.932157	9
Stretch_Activated_Signaling	NND_mean_normalized	0.067	0.86469	0.932157	9
Cytoskeleton_Regulation	NND_mean_normalized	0.033	0.932157	0.932157	9

## Sheet: Pathw_Top_Negative_Correlations
Pathway	Density_metric	Spearman_rho	p_value	p_adj	n_cancers
Hippo_YAP_TAZ	NND_mean_normalized	-0.65	0.0580731	0.522658	9
Rho_GTPase_Signaling	Image_Density	-0.383	0.308495	0.787606	9
Mechanosensitive_Channels	NND_mean_normalized	-0.317	0.406397	0.932157	9
ECM_Remodeling	NND_mean_normalized	-0.267	0.487922	0.932157	9
Stretch_Activated_Signaling	Image_Density	-0.183	0.63682	0.787606	9
Integrin_Focal_Adhesion	Image_Density	-0.15	0.700094	0.787606	9
ECM_Remodeling	Image_Density	-0.05	0.898353	0.898353	9
Wnt_PCP_Signaling	NND_mean_normalized	-0.05	0.898353	0.932157	9
Integrin_Focal_Adhesion	NND_mean_normalized	-0.033	0.932157	0.932157	9

## Sheet: All_Cancers_Pathway_Scores_Long
Cancer_Type	Pathway	Sample	Pathway_Score
TCGA-COAD	Hippo_YAP_TAZ	TCGA-AA-3854-01A-01R-0905-07	-4.03323e-17
TCGA-COAD	Hippo_YAP_TAZ	TCGA-QG-A5YW-01A-11R-A28H-07	1.25767e-16
TCGA-COAD	Hippo_YAP_TAZ	TCGA-AA-3966-01A-01R-1113-07	-2.57173e-16
TCGA-COAD	Hippo_YAP_TAZ	TCGA-G4-6626-01A-11R-1774-07	-1.52005e-16
TCGA-COAD	Hippo_YAP_TAZ	TCGA-CM-5868-01A-01R-1653-07	2.1684e-16
TCGA-COAD	Hippo_YAP_TAZ	TCGA-AA-3973-01A-01R-1022-07	2.3679e-16
TCGA-COAD	Hippo_YAP_TAZ	TCGA-AA-3673-01A-01R-0905-07	-2.1684e-17
TCGA-COAD	Hippo_YAP_TAZ	TCGA-CM-6675-01A-11R-1839-07	2.02963e-16
TCGA-COAD	Hippo_YAP_TAZ	TCGA-AA-3538-01A-01R-0821-07	2.43729e-16
TCGA-COAD	Hippo_YAP_TAZ	TCGA-AZ-4614-01A-01R-1410-07	1.68051e-16
TCGA-COAD	Hippo_YAP_TAZ	TCGA-AA-3994-01A-01R-1113-07	-1.51788e-18
TCGA-COAD	Hippo_YAP_TAZ	TCGA-D5-6923-01A-11R-A32Z-07	-2.1684e-16
TCGA-COAD	Hippo_YAP_TAZ	TCGA-AA-3555-01A-01R-0821-07	1.3314e-16
TCGA-COAD	Hippo_YAP_TAZ	TCGA-AA-3949-01A-01R-1022-07	-9.30245e-17
TCGA-COAD	Hippo_YAP_TAZ	TCGA-A6-2672-01B-03R-2302-07	4.51028e-17
TCGA-COAD	Hippo_YAP_TAZ	TCGA-A6-2672-01A-01R-0826-07	2.1684e-17
TCGA-COAD	Hippo_YAP_TAZ	TCGA-G4-6299-01A-11R-1774-07	-8.84709e-17
TCGA-COAD	Hippo_YAP_TAZ	TCGA-AA-A00J-01A-02R-A002-07	-1.29237e-16
TCGA-COAD	Hippo_YAP_TAZ	TCGA-D5-6932-01A-11R-1928-07	-3.03577e-17
TCGA-COAD	Hippo_YAP_TAZ	TCGA-SS-A7HO-01A-21R-A37K-07	1.22298e-16
TCGA-COAD	Hippo_YAP_TAZ	TCGA-AA-A01R-01A-21R-A083-07	-8.63025e-17
TCGA-COAD	Hippo_YAP_TAZ	TCGA-AA-3542-01A-02R-1873-07	-9.28077e-17
TCGA-COAD	Hippo_YAP_TAZ	TCGA-A6-4107-01A-02R-1410-07	-4.0766e-17
TCGA-COAD	Hippo_YAP_TAZ	TCGA-D5-6540-01A-11R-1723-07	2.8276e-16
TCGA-COAD	Hippo_YAP_TAZ	TCGA-AA-3845-01A-01R-1022-07	-1.9082e-17
TCGA-COAD	Hippo_YAP_TAZ	TCGA-AA-3980-01A-02R-1022-07	4.55365e-18
TCGA-COAD	Hippo_YAP_TAZ	TCGA-AA-3955-01A-02R-1022-07	1.13191e-16
TCGA-COAD	Hippo_YAP_TAZ	TCGA-A6-A567-01A-31R-A28H-07	7.72477e-17
TCGA-COAD	Hippo_YAP_TAZ	TCGA-A6-2686-01A-01R-A32Z-07	-2.68882e-17
TCGA-COAD	Hippo_YAP_TAZ	TCGA-A6-2686-11A-01R-A32Z-07	1.04517e-16
TCGA-COAD	Hippo_YAP_TAZ	TCGA-CM-6171-01A-11R-1653-07	-4.85723e-17
TCGA-COAD	Hippo_YAP_TAZ	TCGA-CA-6715-01A-21R-1839-07	-1.75055e-16
TCGA-COAD	Hippo_YAP_TAZ	TCGA-AA-3679-01A-02R-0905-07	-1.17961e-16
TCGA-COAD	Hippo_YAP_TAZ	TCGA-AA-3856-01A-01R-0905-07	4.11997e-17
TCGA-COAD	Hippo_YAP_TAZ	TCGA-AA-A004-01A-01R-A00A-07	-6.19689e-18
TCGA-COAD	Hippo_YAP_TAZ	TCGA-CK-5915-01A-11R-1653-07	1.46584e-16
TCGA-COAD	Hippo_YAP_TAZ	TCGA-A6-A566-01A-11R-A28H-07	-8.1532e-17
TCGA-COAD	Hippo_YAP_TAZ	TCGA-CA-5254-01A-21R-1839-07	-1.12757e-17
TCGA-COAD	Hippo_YAP_TAZ	TCGA-A6-5666-01A-01R-1653-07	1.53523e-16
TCGA-COAD	Hippo_YAP_TAZ	TCGA-A6-3808-01A-01R-1022-07	1.76942e-16
TCGA-COAD	Hippo_YAP_TAZ	TCGA-AU-6004-01A-11R-1723-07	-6.59195e-17
TCGA-COAD	Hippo_YAP_TAZ	TCGA-AA-3514-01A-02R-0821-07	-3.98986e-17
TCGA-COAD	Hippo_YAP_TAZ	TCGA-AA-3514-11A-01R-A32Z-07	8.32667e-17
TCGA-COAD	Hippo_YAP_TAZ	TCGA-AA-3710-01A-01R-1022-07	1.16226e-16
TCGA-COAD	Hippo_YAP_TAZ	TCGA-A6-5659-01B-04R-A277-07	1.13624e-16
TCGA-COAD	Hippo_YAP_TAZ	TCGA-A6-5659-01A-01R-A278-07	4.40186e-17
TCGA-COAD	Hippo_YAP_TAZ	TCGA-A6-5659-01A-01R-1653-07	6.93889e-17
TCGA-COAD	Hippo_YAP_TAZ	TCGA-A6-5659-11A-01R-1653-07	-1.25984e-16
TCGA-COAD	Hippo_YAP_TAZ	TCGA-AA-3947-01A-01R-1022-07	-1.58944e-16
TCGA-COAD	Hippo_YAP_TAZ	TCGA-AZ-4615-01A-01R-1410-07	-2.48716e-16
TCGA-COAD	Hippo_YAP_TAZ	TCGA-A6-5660-01A-01R-1653-07	1.26852e-16
TCGA-COAD	Hippo_YAP_TAZ	TCGA-D5-6536-01A-11R-1723-07	-1.66533e-16
TCGA-COAD	Hippo_YAP_TAZ	TCGA-D5-5539-01A-01R-1653-07	-1.68702e-16
TCGA-COAD	Hippo_YAP_TAZ	TCGA-D5-6930-01A-11R-1928-07	-8.64431e-17
TCGA-COAD	Hippo_YAP_TAZ	TCGA-DM-A28M-01A-12R-A16W-07	-9.45424e-17
TCGA-COAD	Hippo_YAP_TAZ	TCGA-F4-6704-11A-01R-1839-07	-2.60209e-18
TCGA-COAD	Hippo_YAP_TAZ	TCGA-F4-6704-01A-11R-1839-07	-3.55618e-17
TCGA-COAD	Hippo_YAP_TAZ	TCGA-AA-A02W-01A-01R-A00A-07	-1.93422e-16
TCGA-COAD	Hippo_YAP_TAZ	TCGA-AZ-6600-11A-01R-1774-07	1.36609e-16
TCGA-COAD	Hippo_YAP_TAZ	TCGA-AZ-6600-01A-11R-1774-07	2.55004e-16
TCGA-COAD	Hippo_YAP_TAZ	TCGA-F4-6856-01A-11R-1928-07	3.1225e-17
TCGA-COAD	Hippo_YAP_TAZ	TCGA-A6-5661-01B-05R-2302-07	7.1991e-17
TCGA-COAD	Hippo_YAP_TAZ	TCGA-A6-5661-01A-01R-1653-07	-1.34441e-16
TCGA-COAD	Hippo_YAP_TAZ	TCGA-AA-3663-01A-01R-1723-07	-1.09071e-16
TCGA-COAD	Hippo_YAP_TAZ	TCGA-AA-3663-11A-01R-1723-07	1.23087e-16
TCGA-COAD	Hippo_YAP_TAZ	TCGA-A6-2684-01A-01R-A278-07	-8.06646e-17
TCGA-COAD	Hippo_YAP_TAZ	TCGA-A6-2684-01C-08R-A277-07	1.01481e-16
TCGA-COAD	Hippo_YAP_TAZ	TCGA-A6-2684-01A-01R-1410-07	-6.93889e-18
TCGA-COAD	Hippo_YAP_TAZ	TCGA-A6-2684-11A-01R-A32Z-07	-9.72733e-17
TCGA-COAD	Hippo_YAP_TAZ	TCGA-CK-4951-01A-01R-1410-07	-6.50521e-17
TCGA-COAD	Hippo_YAP_TAZ	TCGA-AA-3492-01A-01R-1410-07	-3.31766e-17
TCGA-COAD	Hippo_YAP_TAZ	TCGA-CK-6751-01A-11R-1839-07	6.07153e-17
TCGA-COAD	Hippo_YAP_TAZ	TCGA-AA-3684-01A-02R-0905-07	2.77556e-17
TCGA-COAD	Hippo_YAP_TAZ	TCGA-DM-A1HB-01A-21R-A180-07	-8.60857e-17
TCGA-COAD	Hippo_YAP_TAZ	TCGA-AA-3846-01A-01R-1022-07	-1.81712e-16
TCGA-COAD	Hippo_YAP_TAZ	TCGA-F4-6855-01A-11R-1928-07	-5.72459e-17
TCGA-COAD	Hippo_YAP_TAZ	TCGA-A6-2674-01B-04R-A277-07	-8.58688e-17
TCGA-COAD	Hippo_YAP_TAZ	TCGA-A6-2674-01A-02R-0821-07	-3.59955e-17
TCGA-COAD	Hippo_YAP_TAZ	TCGA-A6-2674-01A-02R-A278-07	-3.16743e-16
TCGA-COAD	Hippo_YAP_TAZ	TCGA-AA-A01T-01A-21R-A16W-07	3.98986e-17
TCGA-COAD	Hippo_YAP_TAZ	TCGA-QG-A5Z2-01A-11R-A28H-07	3.46945e-18
TCGA-COAD	Hippo_YAP_TAZ	TCGA-AU-3779-01A-01R-1723-07	3.00541e-16
TCGA-COAD	Hippo_YAP_TAZ	TCGA-CM-6166-01A-11R-1653-07	-2.0383e-17
TCGA-COAD	Hippo_YAP_TAZ	TCGA-CM-6168-01A-11R-1653-07	2.90783e-16
TCGA-COAD	Hippo_YAP_TAZ	TCGA-AA-3667-01A-01R-0905-07	2.77556e-17
TCGA-COAD	Hippo_YAP_TAZ	TCGA-AA-3664-01A-01R-0905-07	-1.82146e-17
TCGA-COAD	Hippo_YAP_TAZ	TCGA-AA-3666-01A-02R-0905-07	2.21177e-16
TCGA-COAD	Hippo_YAP_TAZ	TCGA-AA-3930-01A-01R-1022-07	-2.90566e-17
TCGA-COAD	Hippo_YAP_TAZ	TCGA-AZ-4308-01A-01R-1410-07	1.21431e-17
TCGA-COAD	Hippo_YAP_TAZ	TCGA-NH-A8F8-01A-72R-A41B-07	-6.07153e-17
TCGA-COAD	Hippo_YAP_TAZ	TCGA-AA-3855-01A-01R-1022-07	1.12757e-16
TCGA-COAD	Hippo_YAP_TAZ	TCGA-AZ-6606-01A-11R-1839-07	1.48166e-16
TCGA-COAD	Hippo_YAP_TAZ	TCGA-G4-6315-01A-11R-1723-07	2.16624e-16
TCGA-COAD	Hippo_YAP_TAZ	TCGA-G4-6309-01A-21R-1839-07	-4.31512e-17
TCGA-COAD	Hippo_YAP_TAZ	TCGA-AA-3956-01A-02R-1022-07	-1.76942e-16
TCGA-COAD	Hippo_YAP_TAZ	TCGA-AY-6196-01A-11R-1723-07	-2.63244e-16
TCGA-COAD	Hippo_YAP_TAZ	TCGA-DM-A280-01A-12R-A16W-07	-1.55109e-17
TCGA-COAD	Hippo_YAP_TAZ	TCGA-QG-A5YV-01A-11R-A28H-07	-3.03577e-17
TCGA-COAD	Hippo_YAP_TAZ	TCGA-CK-5913-01A-11R-1653-07	-2.24762e-16
TCGA-COAD	Hippo_YAP_TAZ	TCGA-G4-6320-01A-11R-1723-07	-4.4808e-17
TCGA-COAD	Hippo_YAP_TAZ	TCGA-AA-3877-01A-01R-1022-07	-7.82794e-17
TCGA-COAD	Hippo_YAP_TAZ	TCGA-AA-A02J-01A-01R-A00A-07	-1.68268e-16
TCGA-COAD	Hippo_YAP_TAZ	TCGA-F4-6854-01A-11R-1928-07	-2.77556e-17
TCGA-COAD	Hippo_YAP_TAZ	TCGA-AA-A00O-01A-02R-A089-07	1.0842e-16
TCGA-COAD	Hippo_YAP_TAZ	TCGA-DM-A28F-01A-11R-A32Y-07	1.67565e-16
TCGA-COAD	Hippo_YAP_TAZ	TCGA-NH-A6GC-01A-12R-A41B-07	-7.64058e-17
TCGA-COAD	Hippo_YAP_TAZ	TCGA-AA-A010-01A-01R-A089-07	-1.77809e-16
TCGA-COAD	Hippo_YAP_TAZ	TCGA-A6-2675-11A-01R-1723-07	-2.08167e-17
TCGA-COAD	Hippo_YAP_TAZ	TCGA-A6-2675-01A-02R-1723-07	-2.77556e-17
TCGA-COAD	Hippo_YAP_TAZ	TCGA-AA-3519-01A-02R-0821-07	1.27502e-16
TCGA-COAD	Hippo_YAP_TAZ	TCGA-D5-6922-01A-11R-1928-07	1.09721e-16
TCGA-COAD	Hippo_YAP_TAZ	TCGA-G4-6323-01A-11R-1723-07	8.2833e-17
TCGA-COAD	Hippo_YAP_TAZ	TCGA-AA-A01V-01A-23R-A083-07	7.58942e-18
TCGA-COAD	Hippo_YAP_TAZ	TCGA-AA-A00K-01A-02R-A002-07	-7.45931e-17
TCGA-COAD	Hippo_YAP_TAZ	TCGA-A6-6651-01A-21R-1839-07	1.50921e-16
TCGA-COAD	Hippo_YAP_TAZ	TCGA-AD-5900-01A-11R-1653-07	-8.67362e-17
TCGA-COAD	Hippo_YAP_TAZ	TCGA-A6-2679-01A-02R-1410-07	-9.1073e-17
TCGA-COAD	Hippo_YAP_TAZ	TCGA-A6-2679-11A-01R-A32Z-07	6.70037e-17
TCGA-COAD	Hippo_YAP_TAZ	TCGA-AA-A00A-01A-01R-A002-07	5.55112e-17
TCGA-COAD	Hippo_YAP_TAZ	TCGA-5M-AAT4-01A-11R-A41B-07	2.1207e-16
TCGA-COAD	Hippo_YAP_TAZ	TCGA-AA-A00E-01A-01R-A002-07	-1.3105e-16
TCGA-COAD	Hippo_YAP_TAZ	TCGA-AA-A01F-01A-01R-A002-07	4.2067e-17
TCGA-COAD	Hippo_YAP_TAZ	TCGA-AA-A01P-01A-21R-A083-07	1.19696e-16
TCGA-COAD	Hippo_YAP_TAZ	TCGA-DM-A288-01A-11R-A16W-07	1.0777e-16
TCGA-COAD	Hippo_YAP_TAZ	TCGA-AY-5543-01A-01R-1653-07	8.84709e-17
TCGA-COAD	Hippo_YAP_TAZ	TCGA-AA-3495-01A-01R-1410-07	1.03355e-16
TCGA-COAD	Hippo_YAP_TAZ	TCGA-AA-3851-01A-01R-1022-07	-5.59448e-17
TCGA-COAD	Hippo_YAP_TAZ	TCGA-DM-A1D0-01A-11R-A155-07	2.21177e-17
TCGA-COAD	Hippo_YAP_TAZ	TCGA-G4-6303-01A-11R-1774-07	2.35922e-16
TCGA-COAD	Hippo_YAP_TAZ	TCGA-AM-5820-01A-01R-1653-07	-2.23779e-16
TCGA-COAD	Hippo_YAP_TAZ	TCGA-G4-6293-01A-11R-1723-07	-8.06646e-17
TCGA-COAD	Hippo_YAP_TAZ	TCGA-D5-6898-01A-11R-1928-07	-5.0307e-17
TCGA-COAD	Hippo_YAP_TAZ	TCGA-A6-5667-11A-01R-1723-07	1.21431e-16
TCGA-COAD	Hippo_YAP_TAZ	TCGA-A6-5667-01A-21R-1723-07	1.70003e-16
TCGA-COAD	Hippo_YAP_TAZ	TCGA-F4-6461-01A-11R-1774-07	-1.58422e-16
TCGA-COAD	Hippo_YAP_TAZ	TCGA-F4-6460-01A-11R-1774-07	-1.34441e-17
TCGA-COAD	Hippo_YAP_TAZ	TCGA-AA-3548-01A-01R-1873-07	-1.25984e-16
TCGA-COAD	Hippo_YAP_TAZ	TCGA-D5-5540-01A-01R-1653-07	-1.92988e-16
TCGA-COAD	Hippo_YAP_TAZ	TCGA-AA-3977-01A-01R-1022-07	1.2425e-16
TCGA-COAD	Hippo_YAP_TAZ	TCGA-CM-6161-01A-11R-1653-07	1.43115e-16
TCGA-COAD	Hippo_YAP_TAZ	TCGA-AA-A02E-01A-01R-A00A-07	1.77809e-17
TCGA-COAD	Hippo_YAP_TAZ	TCGA-AY-6386-01A-21R-1723-07	7.80626e-17
TCGA-COAD	Hippo_YAP_TAZ	TCGA-CK-5916-01A-11R-1653-07	-1.47885e-16
TCGA-COAD	Hippo_YAP_TAZ	TCGA-D5-6541-01A-11R-1723-07	-1.04734e-16
TCGA-COAD	Hippo_YAP_TAZ	TCGA-AA-3869-01A-01R-1022-07	-1.26635e-16
TCGA-COAD	Hippo_YAP_TAZ	TCGA-CA-5797-01A-01R-1653-07	1.18829e-16
TCGA-COAD	Hippo_YAP_TAZ	TCGA-CM-6172-01A-11R-1653-07	-1.63931e-16
TCGA-COAD	Hippo_YAP_TAZ	TCGA-AD-6963-01A-11R-1928-07	-1.73472e-18
TCGA-COAD	Hippo_YAP_TAZ	TCGA-A6-A5ZU-01A-11R-A28H-07	-1.13624e-16
TCGA-COAD	Hippo_YAP_TAZ	TCGA-NH-A50T-01A-11R-A28H-07	1.08552e-16
TCGA-COAD	Hippo_YAP_TAZ	TCGA-F4-6808-01A-11R-1839-07	7.80626e-18
TCGA-COAD	Hippo_YAP_TAZ	TCGA-AA-A01Q-01A-01R-A002-07	1.25117e-16
TCGA-COAD	Hippo_YAP_TAZ	TCGA-5M-AAT5-01A-21R-A41B-07	3.46945e-18
TCGA-COAD	Hippo_YAP_TAZ	TCGA-NH-A6GA-01A-11R-A37K-07	-9.54098e-17
TCGA-COAD	Hippo_YAP_TAZ	TCGA-AA-3875-01A-01R-0905-07	6.05247e-17
TCGA-COAD	Hippo_YAP_TAZ	TCGA-A6-2671-01A-01R-1410-07	5.61617e-17
TCGA-COAD	Hippo_YAP_TAZ	TCGA-A6-2671-11A-01R-A32Z-07	-1.06123e-16
TCGA-COAD	Hippo_YAP_TAZ	TCGA-DM-A1HA-01A-11R-A155-07	-1.78677e-16
TCGA-COAD	Hippo_YAP_TAZ	TCGA-CM-4747-01A-01R-1410-07	2.85603e-17
TCGA-COAD	Hippo_YAP_TAZ	TCGA-CK-5914-01A-11R-1653-07	2.38524e-16
TCGA-COAD	Hippo_YAP_TAZ	TCGA-A6-6141-01A-11R-1774-07	-1.37043e-16
TCGA-COAD	Hippo_YAP_TAZ	TCGA-AA-3982-01A-02R-1022-07	-6.93889e-18
TCGA-COAD	Hippo_YAP_TAZ	TCGA-CM-5864-01A-01R-1653-07	-1.1254e-16
TCGA-COAD	Hippo_YAP_TAZ	TCGA-D5-6931-01A-11R-1928-07	-1.23599e-16
TCGA-COAD	Hippo_YAP_TAZ	TCGA-CK-4948-01B-11R-1653-07	-2.02095e-16
TCGA-COAD	Hippo_YAP_TAZ	TCGA-AA-3520-01A-01R-0821-07	1.0365e-16
TCGA-COAD	Hippo_YAP_TAZ	TCGA-AA-3520-11A-01R-A32Z-07	1.86266e-16
TCGA-COAD	Hippo_YAP_TAZ	TCGA-RU-A8FL-01A-11R-A37K-07	0
TCGA-COAD	Hippo_YAP_TAZ	TCGA-AM-5821-01A-01R-1653-07	-7.37257e-17
TCGA-COAD	Hippo_YAP_TAZ	TCGA-AA-A00F-01A-01R-A002-07	4.68375e-17
TCGA-COAD	Hippo_YAP_TAZ	TCGA-G4-6297-01A-11R-1723-07	3.81639e-17
TCGA-COAD	Hippo_YAP_TAZ	TCGA-NH-A8F7-01A-11R-A41B-07	8.80372e-17
TCGA-COAD	Hippo_YAP_TAZ	TCGA-NH-A8F7-06A-31R-A41B-07	5.20417e-17
TCGA-COAD	Hippo_YAP_TAZ	TCGA-D5-6929-01A-31R-1928-07	-9.19403e-17
TCGA-COAD	Hippo_YAP_TAZ	TCGA-AZ-6607-01A-11R-1839-07	3.08781e-16
TCGA-COAD	Hippo_YAP_TAZ	TCGA-CA-5796-01A-01R-1653-07	7.28584e-17
TCGA-COAD	Hippo_YAP_TAZ	TCGA-AA-3494-01A-01R-1410-07	6.38764e-17
TCGA-COAD	Hippo_YAP_TAZ	TCGA-AA-A02H-01A-01R-A089-07	-7.80626e-17
TCGA-COAD	Hippo_YAP_TAZ	TCGA-AY-4070-01A-01R-1113-07	-2.6216e-16
TCGA-COAD	Hippo_YAP_TAZ	TCGA-A6-6650-01B-02R-A277-07	3.55618e-17
TCGA-COAD	Hippo_YAP_TAZ	TCGA-A6-6650-01A-11R-1774-07	2.40693e-17
TCGA-COAD	Hippo_YAP_TAZ	TCGA-A6-6650-01A-11R-A278-07	1.5786e-16
TCGA-COAD	Hippo_YAP_TAZ	TCGA-AA-3488-01A-01R-1410-07	3.46945e-18
TCGA-COAD	Hippo_YAP_TAZ	TCGA-AA-A01G-01A-01R-A002-07	-7.37257e-17
TCGA-COAD	Hippo_YAP_TAZ	TCGA-AA-3852-01A-01R-0905-07	-1.23267e-16
TCGA-COAD	Hippo_YAP_TAZ	TCGA-G4-6302-01A-11R-1723-07	-6.13658e-17
TCGA-COAD	Hippo_YAP_TAZ	TCGA-A6-A56B-01A-31R-A28H-07	1.86483e-16
TCGA-COAD	Hippo_YAP_TAZ	TCGA-CK-6747-01A-11R-1839-07	2.38524e-17
TCGA-COAD	Hippo_YAP_TAZ	TCGA-DM-A0X9-01A-11R-A155-07	3.46945e-17
TCGA-COAD	Hippo_YAP_TAZ	TCGA-AA-A02R-01A-01R-A00A-07	-1.67834e-16
TCGA-COAD	Hippo_YAP_TAZ	TCGA-CM-6679-01A-11R-1839-07	-1.12757e-16
TCGA-COAD	Hippo_YAP_TAZ	TCGA-AA-3841-01A-01R-0905-07	1.24683e-17
TCGA-COAD	Hippo_YAP_TAZ	TCGA-WS-AB45-01A-11R-A41B-07	-1.29671e-16
TCGA-COAD	Hippo_YAP_TAZ	TCGA-AA-3509-01A-01R-1410-07	-1.84826e-16
TCGA-COAD	Hippo_YAP_TAZ	TCGA-AA-3941-01A-01R-1022-07	3.90313e-17
TCGA-COAD	Hippo_YAP_TAZ	TCGA-AA-3502-01A-01R-1410-07	-7.80626e-18
TCGA-COAD	Hippo_YAP_TAZ	TCGA-AZ-6605-11A-01R-1839-07	-1.4962e-16
TCGA-COAD	Hippo_YAP_TAZ	TCGA-AZ-6605-01A-11R-1839-07	9.06393e-17
TCGA-COAD	Hippo_YAP_TAZ	TCGA-DM-A1D4-01A-21R-A155-07	8.32667e-17
TCGA-COAD	Hippo_YAP_TAZ	TCGA-AZ-5403-01A-01R-1653-07	2.5327e-16
TCGA-COAD	Hippo_YAP_TAZ	TCGA-DM-A28E-01A-11R-A32Y-07	2.48065e-16
TCGA-COAD	Hippo_YAP_TAZ	TCGA-A6-3809-01A-01R-A278-07	-1.03944e-16
TCGA-COAD	Hippo_YAP_TAZ	TCGA-A6-3809-01B-04R-A277-07	-4.85723e-17
TCGA-COAD	Hippo_YAP_TAZ	TCGA-A6-3809-01A-01R-1022-07	2.38524e-16
TCGA-COAD	Hippo_YAP_TAZ	TCGA-AA-A01I-01A-02R-A089-07	-3.88144e-17
TCGA-COAD	Hippo_YAP_TAZ	TCGA-A6-6780-01B-04R-A277-07	3.25261e-17
TCGA-COAD	Hippo_YAP_TAZ	TCGA-A6-6780-01A-11R-A278-07	-1.5439e-16
TCGA-COAD	Hippo_YAP_TAZ	TCGA-A6-6780-01A-11R-1839-07	1.02349e-16
TCGA-COAD	Hippo_YAP_TAZ	TCGA-CK-6748-01A-11R-1839-07	-1.80411e-16
TCGA-COAD	Hippo_YAP_TAZ	TCGA-CM-6163-01A-11R-1653-07	2.55872e-16
TCGA-COAD	Hippo_YAP_TAZ	TCGA-4N-A93T-01A-11R-A37K-07	8.67362e-19
TCGA-COAD	Hippo_YAP_TAZ	TCGA-D5-5541-01A-01R-1653-07	-1.94289e-16
TCGA-COAD	Hippo_YAP_TAZ	TCGA-A6-5662-01A-01R-1653-07	-5.82284e-17
TCGA-COAD	Hippo_YAP_TAZ	TCGA-A6-5662-11A-01R-1653-07	3.46945e-18
TCGA-COAD	Hippo_YAP_TAZ	TCGA-CM-5861-01A-01R-1653-07	1.12757e-16
TCGA-COAD	Hippo_YAP_TAZ	TCGA-CA-6719-01A-11R-1839-07	2.05084e-16
TCGA-COAD	Hippo_YAP_TAZ	TCGA-NH-A50U-01A-33R-A37K-07	3.49113e-17
TCGA-COAD	Hippo_YAP_TAZ	TCGA-F4-6459-01A-11R-1774-07	9.45424e-17
TCGA-COAD	Hippo_YAP_TAZ	TCGA-D5-6538-01A-11R-1723-07	1.91687e-16
TCGA-COAD	Hippo_YAP_TAZ	TCGA-D5-6535-01A-11R-1723-07	-1.48881e-16
TCGA-COAD	Hippo_YAP_TAZ	TCGA-AA-A02Y-01A-43R-A32Y-07	-5.42101e-17
TCGA-COAD	Hippo_YAP_TAZ	TCGA-5M-AATE-01A-11R-A41B-07	-4.25007e-17
TCGA-COAD	Hippo_YAP_TAZ	TCGA-DM-A0XD-01A-12R-A155-07	8.5652e-17
TCGA-COAD	Hippo_YAP_TAZ	TCGA-4T-AA8H-01A-11R-A41B-07	-1.43115e-16
TCGA-COAD	Hippo_YAP_TAZ	TCGA-CK-6746-01A-11R-1839-07	-2.42861e-17
TCGA-COAD	Hippo_YAP_TAZ	TCGA-AA-A01K-01A-01R-A00A-07	-5.0307e-17
TCGA-COAD	Hippo_YAP_TAZ	TCGA-CM-6677-01A-11R-1839-07	1.42247e-16
TCGA-COAD	Hippo_YAP_TAZ	TCGA-AZ-6598-11A-01R-1774-07	-9.41087e-17
TCGA-COAD	Hippo_YAP_TAZ	TCGA-AA-3968-01A-01R-1022-07	-1.3726e-16
TCGA-COAD	Hippo_YAP_TAZ	TCGA-CM-4748-01A-01R-1410-07	2.4156e-16
TCGA-COAD	Hippo_YAP_TAZ	TCGA-AA-3553-01A-01R-0821-07	2.60209e-17
TCGA-COAD	Hippo_YAP_TAZ	TCGA-F4-6569-01A-11R-1774-07	2.41445e-16
TCGA-COAD	Hippo_YAP_TAZ	TCGA-NH-A50V-01A-11R-A28H-07	-9.88792e-17
TCGA-COAD	Hippo_YAP_TAZ	TCGA-CM-6167-01A-11R-1653-07	-9.80119e-17
TCGA-COAD	Hippo_YAP_TAZ	TCGA-AA-3989-01A-01R-1022-07	-7.71952e-17
TCGA-COAD	Hippo_YAP_TAZ	TCGA-D5-7000-01A-11R-A32Z-07	4.16334e-17
TCGA-COAD	Hippo_YAP_TAZ	TCGA-CM-6678-01A-11R-1839-07	-1.17528e-16
TCGA-COAD	Hippo_YAP_TAZ	TCGA-DM-A1DB-01A-11R-A155-07	-2.43078e-16
TCGA-COAD	Hippo_YAP_TAZ	TCGA-AY-A54L-01A-11R-A28H-07	1.35092e-16
TCGA-COAD	Hippo_YAP_TAZ	TCGA-A6-5657-01A-01R-A32Z-07	-1.27936e-16
TCGA-COAD	Hippo_YAP_TAZ	TCGA-AA-3685-01A-02R-A32Z-07	6.41848e-17
TCGA-COAD	Hippo_YAP_TAZ	TCGA-AA-A02F-01A-01R-A089-07	2.18575e-16
TCGA-COAD	Hippo_YAP_TAZ	TCGA-A6-A565-01A-31R-A28H-07	1.10026e-16
TCGA-COAD	Hippo_YAP_TAZ	TCGA-AA-3534-01A-01R-0821-07	-2.7864e-16
TCGA-COAD	Hippo_YAP_TAZ	TCGA-AA-3534-11A-01R-A32Z-07	-9.67108e-17
TCGA-COAD	Hippo_YAP_TAZ	TCGA-G4-6295-01A-11R-1723-07	-1.78961e-17
TCGA-COAD	Hippo_YAP_TAZ	TCGA-A6-2683-11A-01R-A32Z-07	6.28837e-18
TCGA-COAD	Hippo_YAP_TAZ	TCGA-D5-6530-01A-11R-1723-07	9.1073e-17
TCGA-COAD	Hippo_YAP_TAZ	TCGA-AA-3660-11A-01R-1723-07	-1.21431e-16
TCGA-COAD	Hippo_YAP_TAZ	TCGA-DM-A28G-01A-11R-A16W-07	-3.15435e-17
TCGA-COAD	Hippo_YAP_TAZ	TCGA-AA-A00W-01A-01R-A002-07	-9.19403e-17
TCGA-COAD	Hippo_YAP_TAZ	TCGA-A6-2683-01A-01R-0821-07	-5.9848e-17
TCGA-COAD	Hippo_YAP_TAZ	TCGA-AA-3715-01A-01R-0905-07	3.46945e-17
TCGA-COAD	Hippo_YAP_TAZ	TCGA-AA-3531-11A-01R-A32Z-07	1.31188e-16
TCGA-COAD	Hippo_YAP_TAZ	TCGA-AA-3531-01A-01R-0821-07	-8.50015e-17
TCGA-COAD	Hippo_YAP_TAZ	TCGA-AA-3952-01A-01R-1022-07	-1.0842e-18
TCGA-COAD	Hippo_YAP_TAZ	TCGA-AA-A024-01A-02R-A00A-07	-9.54098e-18
TCGA-COAD	Hippo_YAP_TAZ	TCGA-AA-3972-01A-01R-1022-07	-2.1684e-17
TCGA-COAD	Hippo_YAP_TAZ	TCGA-AA-3530-01A-01R-1022-07	-2.16407e-16
TCGA-COAD	Hippo_YAP_TAZ	TCGA-AA-3672-01A-01R-0905-07	-8.84709e-17
TCGA-COAD	Hippo_YAP_TAZ	TCGA-AA-3860-01A-02R-0905-07	-1.95156e-17
TCGA-COAD	Hippo_YAP_TAZ	TCGA-AA-3814-01A-01R-0905-07	-1.03867e-16
TCGA-COAD	Hippo_YAP_TAZ	TCGA-G4-6294-01A-11R-1774-07	1.43982e-16
TCGA-COAD	Hippo_YAP_TAZ	TCGA-AA-3516-01A-02R-0826-07	-2.82655e-17
TCGA-COAD	Hippo_YAP_TAZ	TCGA-AA-3516-11A-01R-A32Z-07	7.37257e-17
TCGA-COAD	Hippo_YAP_TAZ	TCGA-G4-6314-01A-11R-1723-07	-2.69263e-16
TCGA-COAD	Hippo_YAP_TAZ	TCGA-A6-2677-01A-01R-0821-07	5.23466e-17
TCGA-COAD	Hippo_YAP_TAZ	TCGA-A6-2677-01B-02R-A277-07	1.38778e-16
TCGA-COAD	Hippo_YAP_TAZ	TCGA-A6-2677-01A-01R-A278-07	1.63064e-16
TCGA-COAD	Hippo_YAP_TAZ	TCGA-A6-2682-11A-01R-A32Z-07	-1.28498e-16
TCGA-COAD	Hippo_YAP_TAZ	TCGA-A6-2682-01A-01R-1410-07	-3.20924e-17
TCGA-COAD	Hippo_YAP_TAZ	TCGA-AA-3552-01A-01R-0821-07	1.50921e-16
TCGA-COAD	Hippo_YAP_TAZ	TCGA-AA-3867-01A-01R-1022-07	2.19443e-16
TCGA-COAD	Hippo_YAP_TAZ	TCGA-AD-6895-01A-11R-1928-07	1.12757e-17
TCGA-COAD	Hippo_YAP_TAZ	TCGA-AA-3560-01A-01R-0821-07	1.99493e-17
TCGA-COAD	Hippo_YAP_TAZ	TCGA-CK-5912-01A-11R-1653-07	9.80119e-17
TCGA-COAD	Hippo_YAP_TAZ	TCGA-AA-3986-01A-02R-1022-07	9.67108e-17
TCGA-COAD	Hippo_YAP_TAZ	TCGA-AA-3662-01A-01R-1723-07	-6.97074e-17
TCGA-COAD	Hippo_YAP_TAZ	TCGA-AA-A00L-01A-01R-A002-07	-1.31839e-16
TCGA-COAD	Hippo_YAP_TAZ	TCGA-AA-3844-01A-01R-1022-07	6.07153e-17
TCGA-COAD	Hippo_YAP_TAZ	TCGA-AA-3562-01A-02R-0821-07	4.16334e-17
TCGA-COAD	Hippo_YAP_TAZ	TCGA-AA-3979-01A-01R-1022-07	1.55691e-16
TCGA-COAD	Hippo_YAP_TAZ	TCGA-AZ-4681-01A-01R-1410-07	-1.38778e-17
TCGA-COAD	Hippo_YAP_TAZ	TCGA-A6-6649-01A-11R-1774-07	2.2031e-16
TCGA-COAD	Hippo_YAP_TAZ	TCGA-AD-6548-01A-11R-1839-07	8.23994e-17
TCGA-COAD	Hippo_YAP_TAZ	TCGA-AA-3524-01A-02R-0821-07	-8.67362e-17
TCGA-COAD	Hippo_YAP_TAZ	TCGA-AA-3506-01A-01R-1410-07	1.95156e-17
TCGA-COAD	Hippo_YAP_TAZ	TCGA-DM-A285-01A-11R-A16W-07	-5.00901e-17
TCGA-COAD	Hippo_YAP_TAZ	TCGA-G4-6321-01A-11R-1723-07	-1.08854e-16
TCGA-COAD	Hippo_YAP_TAZ	TCGA-AA-3976-01A-01R-1022-07	2.28116e-16
TCGA-COAD	Hippo_YAP_TAZ	TCGA-AD-6964-01A-11R-1928-07	2.77073e-16
TCGA-COAD	Hippo_YAP_TAZ	TCGA-AZ-6601-01A-11R-1774-07	1.63064e-16
TCGA-COAD	Hippo_YAP_TAZ	TCGA-AZ-6601-11A-01R-1774-07	-1.27936e-16
TCGA-COAD	Hippo_YAP_TAZ	TCGA-G4-6628-01A-11R-1839-07	-2.44704e-16
TCGA-COAD	Hippo_YAP_TAZ	TCGA-AA-3496-11A-01R-1839-07	-1.50054e-16
TCGA-COAD	Hippo_YAP_TAZ	TCGA-AA-3496-01A-21R-1839-07	1.83881e-16
TCGA-COAD	Hippo_YAP_TAZ	TCGA-A6-4105-01A-02R-1774-07	1.94723e-16
TCGA-COAD	Hippo_YAP_TAZ	TCGA-AA-3870-01A-01R-1022-07	-1.12323e-16
TCGA-COAD	Hippo_YAP_TAZ	TCGA-AA-3950-01A-02R-1022-07	6.67089e-17
TCGA-COAD	Hippo_YAP_TAZ	TCGA-AA-3713-11A-01R-1723-07	4.64039e-17
TCGA-COAD	Hippo_YAP_TAZ	TCGA-AA-3713-01A-21R-1723-07	-1.81495e-16
TCGA-COAD	Hippo_YAP_TAZ	TCGA-AA-3556-01A-01R-0821-07	1.44199e-16
TCGA-COAD	Hippo_YAP_TAZ	TCGA-AA-A00Z-01A-01R-A002-07	3.55618e-17
TCGA-COAD	Hippo_YAP_TAZ	TCGA-AA-3522-01A-01R-0821-07	-2.21177e-17
TCGA-COAD	Hippo_YAP_TAZ	TCGA-AA-3522-11A-01R-A32Z-07	1.01481e-16
TCGA-COAD	Hippo_YAP_TAZ	TCGA-AZ-4313-01A-01R-1410-07	-1.14058e-16
TCGA-COAD	Hippo_YAP_TAZ	TCGA-AA-3697-11A-01R-1723-07	9.62772e-17
TCGA-COAD	Hippo_YAP_TAZ	TCGA-AA-3697-01A-01R-1723-07	1.27068e-16
TCGA-COAD	Hippo_YAP_TAZ	TCGA-AY-4071-01A-01R-1113-07	-1.9082e-17
TCGA-COAD	Hippo_YAP_TAZ	TCGA-CM-5863-01A-21R-1839-07	-3.07046e-16
TCGA-COAD	Hippo_YAP_TAZ	TCGA-AA-3811-01A-01R-1022-07	-2.48065e-16
TCGA-COAD	Hippo_YAP_TAZ	TCGA-AA-3862-01A-01R-1022-07	1.249e-16
TCGA-COAD	Hippo_YAP_TAZ	TCGA-CM-4750-01A-01R-1410-07	4.2067e-17
TCGA-COAD	Hippo_YAP_TAZ	TCGA-AA-3554-01A-01R-0826-07	1.69352e-16
TCGA-COAD	Hippo_YAP_TAZ	TCGA-G4-6586-01A-11R-1774-07	1.46584e-16
TCGA-COAD	Hippo_YAP_TAZ	TCGA-AA-3675-01A-02R-0905-07	-1.43548e-16
TCGA-COAD	Hippo_YAP_TAZ	TCGA-AA-3939-01A-01R-1022-07	-9.54098e-17
TCGA-COAD	Hippo_YAP_TAZ	TCGA-G4-6307-01A-11R-1723-07	-1.95156e-17
TCGA-COAD	Hippo_YAP_TAZ	TCGA-AA-3511-01A-21R-1839-07	-1.37911e-16
TCGA-COAD	Hippo_YAP_TAZ	TCGA-AA-3511-11A-01R-1839-07	9.54098e-18
TCGA-COAD	Hippo_YAP_TAZ	TCGA-AA-3842-01A-01R-1022-07	-2.7452e-16
TCGA-COAD	Hippo_YAP_TAZ	TCGA-AA-3561-01A-01R-0821-07	-5.0307e-17
TCGA-COAD	Hippo_YAP_TAZ	TCGA-D5-5538-01A-01R-1653-07	-7.63278e-17
TCGA-COAD	Hippo_YAP_TAZ	TCGA-CA-5255-01A-11R-1839-07	1.11022e-16
TCGA-COAD	Hippo_YAP_TAZ	TCGA-AA-3858-01A-01R-0905-07	6.84064e-17
TCGA-COAD	Hippo_YAP_TAZ	TCGA-A6-2676-01A-01R-0826-07	1.18395e-16
TCGA-COAD	Hippo_YAP_TAZ	TCGA-AA-A02K-01A-03R-A32Y-07	-1.20563e-16
TCGA-COAD	Hippo_YAP_TAZ	TCGA-NH-A5IV-01A-42R-A37K-07	-2.42644e-16
TCGA-COAD	Hippo_YAP_TAZ	TCGA-A6-2680-01A-01R-1410-07	-1.9082e-17
TCGA-COAD	Hippo_YAP_TAZ	TCGA-A6-2680-11A-01R-A32Z-07	7.01682e-18
TCGA-COAD	Hippo_YAP_TAZ	TCGA-A6-6781-01A-22R-A278-07	2.4915e-16
TCGA-COAD	Hippo_YAP_TAZ	TCGA-A6-6781-01B-06R-A277-07	1.59595e-16
TCGA-COAD	Hippo_YAP_TAZ	TCGA-A6-6781-01A-22R-1928-07	2.80592e-16
TCGA-COAD	Hippo_YAP_TAZ	TCGA-T9-A92H-01A-11R-A37K-07	7.52436e-17
TCGA-COAD	Hippo_YAP_TAZ	TCGA-AY-A8YK-01A-11R-A41B-07	-1.73472e-17
TCGA-COAD	Hippo_YAP_TAZ	TCGA-CM-5341-01A-01R-1410-07	9.97466e-17
TCGA-COAD	Hippo_YAP_TAZ	TCGA-F4-6807-01A-11R-1839-07	1.69647e-16
TCGA-COAD	Hippo_YAP_TAZ	TCGA-AZ-4616-01A-21R-1839-07	1.37043e-16
TCGA-COAD	Hippo_YAP_TAZ	TCGA-DM-A28K-01A-21R-A32Y-07	-5.29091e-17
TCGA-COAD	Hippo_YAP_TAZ	TCGA-AY-A71X-01A-12R-A37K-07	-2.34188e-17
TCGA-COAD	Hippo_YAP_TAZ	TCGA-A6-6652-01A-11R-1774-07	-1.37043e-16
TCGA-COAD	Hippo_YAP_TAZ	TCGA-F4-6703-01A-11R-1839-07	3.46945e-17
TCGA-COAD	Hippo_YAP_TAZ	TCGA-AD-6965-01A-11R-1928-07	-2.31586e-16
TCGA-COAD	Hippo_YAP_TAZ	TCGA-AZ-4315-01A-01R-1410-07	2.25514e-17
TCGA-COAD	Hippo_YAP_TAZ	TCGA-AA-3712-01A-21R-1723-07	7.1991e-17
TCGA-COAD	Hippo_YAP_TAZ	TCGA-AA-3712-11A-01R-1723-07	-8.47846e-17
TCGA-COAD	Hippo_YAP_TAZ	TCGA-AA-3510-01A-01R-1410-07	-6.93889e-17
TCGA-COAD	Hippo_YAP_TAZ	TCGA-AA-A00D-01A-01R-A002-07	1.17528e-16
TCGA-COAD	Hippo_YAP_TAZ	TCGA-AA-3971-01A-01R-1022-07	-2.94903e-17
TCGA-COAD	Hippo_YAP_TAZ	TCGA-AA-A03F-01A-11R-A16W-07	9.02056e-17
TCGA-COAD	Hippo_YAP_TAZ	TCGA-AA-A02O-01A-21R-A16W-07	-4.33681e-17
TCGA-COAD	Hippo_YAP_TAZ	TCGA-AD-A5EJ-01A-11R-A28H-07	1.73472e-17
TCGA-COAD	Hippo_YAP_TAZ	TCGA-G4-6627-01A-11R-1774-07	-2.91434e-16
TCGA-COAD	Hippo_YAP_TAZ	TCGA-AA-3861-01A-01R-1022-07	8.76035e-17
TCGA-COAD	Hippo_YAP_TAZ	TCGA-AZ-6603-11A-02R-1839-07	3.01842e-16
TCGA-COAD	Hippo_YAP_TAZ	TCGA-AZ-6603-01A-11R-1839-07	-1.2837e-16
TCGA-COAD	Hippo_YAP_TAZ	TCGA-CA-6716-01A-11R-1839-07	-1.09288e-16
TCGA-COAD	Hippo_YAP_TAZ	TCGA-CM-6676-01A-11R-1839-07	-2.1207e-16
TCGA-COAD	Hippo_YAP_TAZ	TCGA-AA-A029-01A-01R-A00A-07	5.29091e-17
TCGA-COAD	Hippo_YAP_TAZ	TCGA-AA-A01C-01A-01R-A00A-07	-1.12757e-16
TCGA-COAD	Hippo_YAP_TAZ	TCGA-CM-6680-01A-11R-1839-07	-2.20093e-16
TCGA-COAD	Hippo_YAP_TAZ	TCGA-CK-4950-01A-01R-1723-07	-8.84709e-17
TCGA-COAD	Hippo_YAP_TAZ	TCGA-D5-6529-01A-11R-1774-07	-2.06114e-16
TCGA-COAD	Hippo_YAP_TAZ	TCGA-A6-2678-01A-01R-0821-07	-2.03268e-16
TCGA-COAD	Hippo_YAP_TAZ	TCGA-A6-2678-11A-01R-A32Z-07	-7.30752e-17
TCGA-COAD	Hippo_YAP_TAZ	TCGA-AZ-6599-01A-11R-1774-07	-9.36751e-17
TCGA-COAD	Hippo_YAP_TAZ	TCGA-AZ-6599-11A-01R-1774-07	-1.89532e-17
TCGA-COAD	Hippo_YAP_TAZ	TCGA-F4-6809-01A-11R-1839-07	-5.07407e-17
TCGA-COAD	Hippo_YAP_TAZ	TCGA-5M-AAT6-01A-11R-A41B-07	2.15106e-16
TCGA-COAD	Hippo_YAP_TAZ	TCGA-3L-AA1B-01A-11R-A37K-07	-1.31405e-16
TCGA-COAD	Hippo_YAP_TAZ	TCGA-AA-A01D-01A-01R-A00A-07	-1.88651e-16
TCGA-COAD	Hippo_YAP_TAZ	TCGA-A6-6653-01A-11R-1774-07	2.68333e-16
TCGA-COAD	Hippo_YAP_TAZ	TCGA-CM-5344-01A-21R-1723-07	1.36826e-16
TCGA-COAD	Hippo_YAP_TAZ	TCGA-DM-A28A-01A-21R-A32Y-07	-2.72785e-16
TCGA-COAD	Hippo_YAP_TAZ	TCGA-DM-A0XF-01A-11R-A155-07	9.54098e-17
TCGA-COAD	Hippo_YAP_TAZ	TCGA-AA-3526-01A-02R-A32Z-07	-1.78677e-16
TCGA-COAD	Hippo_YAP_TAZ	TCGA-AA-3819-01A-01R-0905-07	6.07153e-18
TCGA-COAD	Hippo_YAP_TAZ	TCGA-A6-6648-01A-11R-1774-07	-1.90935e-16
TCGA-COAD	Hippo_YAP_TAZ	TCGA-CA-5256-01A-01R-1410-07	-7.80626e-17
TCGA-COAD	Hippo_YAP_TAZ	TCGA-QG-A5YX-01A-11R-A28H-07	1.53957e-17
TCGA-COAD	Hippo_YAP_TAZ	TCGA-QG-A5Z1-01A-11R-A28H-07	2.37657e-16
TCGA-COAD	Hippo_YAP_TAZ	TCGA-AA-3544-01A-01R-1873-07	4.33681e-17
TCGA-COAD	Hippo_YAP_TAZ	TCGA-F4-6570-01A-11R-1774-07	1.63931e-16
TCGA-COAD	Hippo_YAP_TAZ	TCGA-D5-6920-01A-11R-1928-07	-1.42247e-16
TCGA-COAD	Hippo_YAP_TAZ	TCGA-AA-3866-01A-01R-1022-07	2.74737e-16
TCGA-COAD	Hippo_YAP_TAZ	TCGA-AA-3833-01A-01R-0905-07	1.71738e-16
TCGA-COAD	Hippo_YAP_TAZ	TCGA-A6-6654-01A-21R-1839-07	1.08854e-16
TCGA-COAD	Hippo_YAP_TAZ	TCGA-AA-3850-01A-01R-1022-07	3.98986e-17
TCGA-COAD	Hippo_YAP_TAZ	TCGA-AD-6889-01A-11R-1928-07	-3.49113e-17
TCGA-COAD	Hippo_YAP_TAZ	TCGA-AA-3975-01A-01R-1022-07	-6.93889e-17
TCGA-COAD	Hippo_YAP_TAZ	TCGA-AA-3529-01A-02R-0821-07	1.60028e-16
TCGA-COAD	Hippo_YAP_TAZ	TCGA-AD-6888-01A-11R-1928-07	3.81639e-17
TCGA-COAD	Hippo_YAP_TAZ	TCGA-AA-3692-01A-01R-0905-07	1.01649e-16
TCGA-COAD	Hippo_YAP_TAZ	TCGA-AA-3527-11A-01R-A32Z-07	-7.1991e-17
TCGA-COAD	Hippo_YAP_TAZ	TCGA-AA-3527-01A-01R-0821-07	-2.34188e-17
TCGA-COAD	Hippo_YAP_TAZ	TCGA-AA-3688-01A-01R-0905-07	9.28077e-17
TCGA-COAD	Hippo_YAP_TAZ	TCGA-G4-6298-01A-11R-1723-07	-2.34621e-16
TCGA-COAD	Hippo_YAP_TAZ	TCGA-AZ-6608-01A-11R-1839-07	1.97325e-17
TCGA-COAD	Hippo_YAP_TAZ	TCGA-AA-3543-01A-01R-0826-07	-9.48609e-17
TCGA-COAD	Hippo_YAP_TAZ	TCGA-AA-3525-11A-01R-A32Z-07	1.14363e-16
TCGA-COAD	Hippo_YAP_TAZ	TCGA-AA-3525-01A-02R-0826-07	-7.71952e-17
TCGA-COAD	Hippo_YAP_TAZ	TCGA-G4-6625-01A-21R-1774-07	-6.15827e-17
TCGA-COAD	Hippo_YAP_TAZ	TCGA-G4-6588-01A-11R-1774-07	-1.74927e-16
TCGA-COAD	Hippo_YAP_TAZ	TCGA-G4-6310-01A-11R-1723-07	-9.54098e-18
TCGA-COAD	Hippo_YAP_TAZ	TCGA-AA-3662-11A-01R-1723-07	1.4962e-16
TCGA-COAD	Hippo_YAP_TAZ	TCGA-AA-3970-01A-01R-1022-07	8.50015e-17
TCGA-COAD	Hippo_YAP_TAZ	TCGA-AA-3521-01A-01R-0821-07	8.89046e-17
TCGA-COAD	Hippo_YAP_TAZ	TCGA-AA-3695-01A-01R-0905-07	3.27863e-16
TCGA-COAD	Hippo_YAP_TAZ	TCGA-A6-6782-01A-11R-1839-07	1.70003e-16
TCGA-COAD	Hippo_YAP_TAZ	TCGA-AA-A022-01A-21R-A16W-07	5.9848e-17
TCGA-COAD	Hippo_YAP_TAZ	TCGA-CK-4952-01A-01R-1723-07	-1.34441e-16
TCGA-COAD	Hippo_YAP_TAZ	TCGA-CM-5860-01A-01R-1653-07	1.80411e-16
TCGA-COAD	Hippo_YAP_TAZ	TCGA-AZ-4684-01A-01R-1410-07	3.33934e-17
TCGA-COAD	Hippo_YAP_TAZ	TCGA-D5-6534-01A-21R-1928-07	-2.38091e-16
TCGA-COAD	Hippo_YAP_TAZ	TCGA-DM-A1D8-01A-11R-A155-07	8.58688e-17
TCGA-COAD	Hippo_YAP_TAZ	TCGA-A6-6138-01A-11R-1774-07	2.77556e-17
TCGA-COAD	Hippo_YAP_TAZ	TCGA-CM-6170-01A-11R-1653-07	7.87063e-18
TCGA-COAD	Hippo_YAP_TAZ	TCGA-AA-A01X-01A-21R-A083-07	-5.20417e-18
TCGA-COAD	Hippo_YAP_TAZ	TCGA-A6-2681-01A-01R-1410-07	6.245e-17
TCGA-COAD	Hippo_YAP_TAZ	TCGA-AA-3693-01A-01R-0905-07	6.02816e-17
TCGA-COAD	Hippo_YAP_TAZ	TCGA-AD-6890-01A-11R-1928-07	1.32273e-17
TCGA-COAD	Hippo_YAP_TAZ	TCGA-AA-3984-01A-02R-1022-07	2.50119e-16
TCGA-COAD	Hippo_YAP_TAZ	TCGA-CM-5349-01A-21R-1723-07	2.74954e-16
TCGA-COAD	Hippo_YAP_TAZ	TCGA-AA-3532-01A-01R-0821-07	1.00614e-16
TCGA-COAD	Hippo_YAP_TAZ	TCGA-AA-3848-01A-01R-0905-07	-2.42861e-17
TCGA-COAD	Hippo_YAP_TAZ	TCGA-AA-A00U-01A-01R-A002-07	1.8735e-16
TCGA-COAD	Hippo_YAP_TAZ	TCGA-AA-3549-01A-02R-0821-07	3.20924e-17
TCGA-COAD	Hippo_YAP_TAZ	TCGA-CM-6162-01A-11R-1653-07	-2.18141e-16
TCGA-COAD	Hippo_YAP_TAZ	TCGA-A6-6140-01A-11R-1774-07	1.76074e-16
TCGA-COAD	Hippo_YAP_TAZ	TCGA-AA-3821-01A-01R-1022-07	2.81828e-16
TCGA-COAD	Hippo_YAP_TAZ	TCGA-CM-6169-01A-11R-1653-07	-1.99493e-16
TCGA-COAD	Hippo_YAP_TAZ	TCGA-DM-A28H-01A-11R-A16W-07	3.64292e-17
TCGA-COAD	Hippo_YAP_TAZ	TCGA-CM-6164-01A-11R-1653-07	-2.29136e-16
TCGA-COAD	Hippo_YAP_TAZ	TCGA-AA-A00Q-01A-01R-A002-07	1.22298e-16
TCGA-COAD	Hippo_YAP_TAZ	TCGA-CA-6718-01A-11R-1839-07	2.71051e-16
TCGA-COAD	Hippo_YAP_TAZ	TCGA-AD-6901-01A-11R-1928-07	3.72966e-17
TCGA-COAD	Hippo_YAP_TAZ	TCGA-G4-6306-01A-11R-1774-07	1.5294e-17
TCGA-COAD	Hippo_YAP_TAZ	TCGA-G4-6311-01A-11R-1723-07	-3.46945e-17
TCGA-COAD	Hippo_YAP_TAZ	TCGA-CM-6674-01A-11R-1839-07	-3.17326e-16
TCGA-COAD	Hippo_YAP_TAZ	TCGA-AA-3872-01A-01R-1022-07	-4.93244e-17
TCGA-COAD	Hippo_YAP_TAZ	TCGA-AA-3655-11A-01R-1723-07	6.76542e-17
TCGA-COAD	Hippo_YAP_TAZ	TCGA-AA-3655-01A-02R-1723-07	-1.34875e-16
TCGA-COAD	Hippo_YAP_TAZ	TCGA-A6-5665-01B-03R-2302-07	1.19262e-17
TCGA-COAD	Hippo_YAP_TAZ	TCGA-A6-5665-11A-01R-1653-07	-1.15576e-16
TCGA-COAD	Hippo_YAP_TAZ	TCGA-A6-5665-01A-01R-1653-07	-2.80158e-16
TCGA-COAD	Hippo_YAP_TAZ	TCGA-AA-A01S-01A-21R-A083-07	9.1649e-17
TCGA-COAD	Hippo_YAP_TAZ	TCGA-CM-4751-01A-02R-1839-07	1.27936e-16
TCGA-COAD	Hippo_YAP_TAZ	TCGA-AA-A03J-01A-21R-A16W-07	-1.38778e-16
TCGA-COAD	Hippo_YAP_TAZ	TCGA-CM-5862-01A-01R-1653-07	-5.55112e-17
TCGA-COAD	Hippo_YAP_TAZ	TCGA-QL-A97D-01A-12R-A41B-07	4.0766e-17
TCGA-COAD	Hippo_YAP_TAZ	TCGA-AA-3812-01A-01R-0905-07	5.20417e-17
TCGA-COAD	Hippo_YAP_TAZ	TCGA-AD-6899-01A-11R-1928-07	-2.68882e-16
TCGA-COAD	Hippo_YAP_TAZ	TCGA-AZ-4323-01A-21R-1839-07	2.60859e-16
TCGA-COAD	Hippo_YAP_TAZ	TCGA-G4-6317-01A-11R-1723-07	-1.38778e-17
TCGA-COAD	Hippo_YAP_TAZ	TCGA-A6-3810-01B-04R-A277-07	1.30104e-16
TCGA-COAD	Hippo_YAP_TAZ	TCGA-A6-3810-01A-01R-1022-07	2.98806e-16
TCGA-COAD	Hippo_YAP_TAZ	TCGA-A6-3810-01A-01R-A278-07	-3.55618e-17
TCGA-COAD	Hippo_YAP_TAZ	TCGA-CM-4752-01A-01R-1410-07	-8.67362e-17
TCGA-COAD	Hippo_YAP_TAZ	TCGA-AA-3815-01A-01R-1022-07	-1.11022e-16
TCGA-COAD	Hippo_YAP_TAZ	TCGA-DM-A1D7-01A-11R-A155-07	-2.42861e-17
TCGA-COAD	Hippo_YAP_TAZ	TCGA-A6-3807-01A-01R-1022-07	9.6494e-17
TCGA-COAD	Hippo_YAP_TAZ	TCGA-AA-3837-01A-01R-0905-07	1.73472e-17
TCGA-COAD	Hippo_YAP_TAZ	TCGA-D5-6537-01A-11R-1723-07	-1.86916e-16
TCGA-COAD	Hippo_YAP_TAZ	TCGA-G4-6317-02A-11R-2066-07	1.31405e-16
TCGA-COAD	Hippo_YAP_TAZ	TCGA-D5-6926-01A-11R-1928-07	-1.73472e-16
TCGA-COAD	Hippo_YAP_TAZ	TCGA-CA-6717-01A-11R-1839-07	-3.11894e-16
TCGA-COAD	Hippo_YAP_TAZ	TCGA-A6-6137-01A-11R-1774-07	-1.4203e-16
TCGA-COAD	Hippo_YAP_TAZ	TCGA-G4-6304-01A-11R-1928-07	-9.45424e-17
TCGA-COAD	Hippo_YAP_TAZ	TCGA-CK-4947-01B-11R-1653-07	1.08152e-16
TCGA-COAD	Hippo_YAP_TAZ	TCGA-D5-6927-01A-21R-1928-07	-2.10769e-16
TCGA-COAD	Hippo_YAP_TAZ	TCGA-AZ-6598-01A-11R-1774-07	9.36751e-17
TCGA-COAD	Hippo_YAP_TAZ	TCGA-5M-AATA-01A-31R-A41B-07	-5.88654e-17
TCGA-COAD	Hippo_YAP_TAZ	TCGA-AA-3696-01A-01R-0905-07	2.42861e-16
TCGA-COAD	Hippo_YAP_TAZ	TCGA-AA-3681-01A-01R-0905-07	7.80626e-17
TCGA-COAD	Hippo_YAP_TAZ	TCGA-D5-6532-01A-11R-1723-07	1.85615e-16
TCGA-COAD	Hippo_YAP_TAZ	TCGA-AY-A69D-01A-11R-A37K-07	3.03577e-17
TCGA-COAD	Hippo_YAP_TAZ	TCGA-D5-5537-01A-21R-1928-07	4.33681e-17
TCGA-COAD	Hippo_YAP_TAZ	TCGA-AA-A017-01A-01R-A00A-07	-2.94903e-17
TCGA-COAD	Hippo_YAP_TAZ	TCGA-G4-6322-01A-11R-1723-07	-8.90198e-17
TCGA-COAD	Hippo_YAP_TAZ	TCGA-AZ-5407-01A-01R-1723-07	1.15359e-16
TCGA-COAD	Hippo_YAP_TAZ	TCGA-CM-5348-01A-21R-1723-07	3.6007e-16
TCGA-COAD	Hippo_YAP_TAZ	TCGA-AA-3489-11A-01R-1839-07	-1.07336e-16
TCGA-COAD	Hippo_YAP_TAZ	TCGA-AA-3489-01A-21R-1839-07	-2.14238e-16
TCGA-COAD	Hippo_YAP_TAZ	TCGA-F4-6806-01A-11R-1839-07	-2.23129e-16
TCGA-COAD	Hippo_YAP_TAZ	TCGA-AA-3831-01A-01R-0905-07	-1.11075e-16
TCGA-COAD	Hippo_YAP_TAZ	TCGA-D5-6924-01A-11R-1928-07	-2.55004e-16
TCGA-COAD	Hippo_YAP_TAZ	TCGA-CM-4746-01A-01R-1410-07	-5.46438e-17
TCGA-COAD	Hippo_YAP_TAZ	TCGA-AA-3517-11A-01R-A32Z-07	-1.09708e-17
TCGA-COAD	Hippo_YAP_TAZ	TCGA-AA-3517-01A-01R-0821-07	8.37004e-17
TCGA-COAD	Hippo_YAP_TAZ	TCGA-AA-3518-01A-02R-0826-07	1.14058e-16
TCGA-COAD	Hippo_YAP_TAZ	TCGA-AA-3518-11A-01R-1672-07	1.45283e-17
TCGA-COAD	Hippo_YAP_TAZ	TCGA-AA-3678-01A-01R-0905-07	2.04697e-16
TCGA-COAD	Hippo_YAP_TAZ	TCGA-A6-6142-01A-11R-1774-07	-9.32414e-17
TCGA-COAD	Hippo_YAP_TAZ	TCGA-AA-3864-01A-01R-1022-07	-9.60603e-17
TCGA-COAD	Hippo_YAP_TAZ	TCGA-CM-4743-01A-01R-1723-07	-2.34188e-17
TCGA-COAD	Hippo_YAP_TAZ	TCGA-F4-6463-01A-11R-1723-07	-1.12886e-16
TCGA-COAD	Hippo_YAP_TAZ	TCGA-AA-A01Z-01A-11R-A083-07	-1.23165e-16
TCGA-COAD	Hippo_YAP_TAZ	TCGA-AA-A00R-01A-01R-A002-07	-8.93383e-17
TCGA-COAD	Hippo_YAP_TAZ	TCGA-CM-4744-01A-01R-A32Z-07	-2.86229e-17
TCGA-COAD	Hippo_YAP_TAZ	TCGA-NH-A6GB-01A-11R-A37K-07	3.72966e-17
TCGA-COAD	Hippo_YAP_TAZ	TCGA-DM-A1D9-01A-11R-A155-07	-1.20563e-16
TCGA-COAD	Hippo_YAP_TAZ	TCGA-AA-A00N-01A-02R-A00A-07	3.98986e-17
TCGA-COAD	Hippo_YAP_TAZ	TCGA-D5-6531-01A-11R-1723-07	1.49837e-16
TCGA-COAD	Hippo_YAP_TAZ	TCGA-AZ-4682-01B-01R-A32Z-07	7.14421e-17
TCGA-COAD	Hippo_YAP_TAZ	TCGA-A6-2685-11A-01R-A32Z-07	-1.29887e-16
TCGA-COAD	Hippo_YAP_TAZ	TCGA-A6-2685-01A-01R-1410-07	2.66575e-16
TCGA-COAD	Hippo_YAP_TAZ	TCGA-DM-A282-01A-12R-A16W-07	-1.27502e-16
TCGA-COAD	Hippo_YAP_TAZ	TCGA-F4-6805-01A-11R-1839-07	1.31839e-16
TCGA-COAD	Hippo_YAP_TAZ	TCGA-AD-A5EK-01A-11R-A28H-07	8.76035e-17
TCGA-COAD	Hippo_YAP_TAZ	TCGA-DM-A1D6-01A-21R-A155-07	-2.34188e-17
TCGA-COAD	Hippo_YAP_TAZ	TCGA-A6-5656-01B-02R-A277-07	-1.07824e-16
TCGA-COAD	Hippo_YAP_TAZ	TCGA-A6-5656-01A-21R-1839-07	-1.56125e-16
TCGA-COAD	Hippo_YAP_TAZ	TCGA-A6-5656-01A-21R-A278-07	-3.01408e-16
TCGA-COAD	Hippo_YAP_TAZ	TCGA-D5-6928-01A-11R-1928-07	1.80994e-17
TCGA-COAD	Hippo_YAP_TAZ	TCGA-D5-6539-01A-11R-1723-07	2.47632e-16
TCGA-COAD	Hippo_YAP_TAZ	TCGA-AA-3680-01A-01R-0905-07	-9.33566e-17
TCGA-COAD	Hippo_YAP_TAZ	TCGA-DM-A1DA-01A-11R-A155-07	1.11673e-16
TCGA-COAD	Hippo_YAP_TAZ	TCGA-CM-6165-01A-11R-1653-07	1.51788e-16
TCGA-COAD	Hippo_YAP_TAZ	TCGA-AY-6197-01A-11R-1723-07	2.64112e-16
TCGA-COAD	Hippo_YAP_TAZ	TCGA-DM-A28C-01A-11R-A32Y-07	9.54098e-17
TCGA-COAD	Hippo_YAP_TAZ	TCGA-A6-5664-01A-21R-1839-07	1.12323e-16
TCGA-COAD	Hippo_YAP_TAZ	TCGA-AA-3818-01A-01R-0905-07	-2.25514e-17
TCGA-COAD	Hippo_YAP_TAZ	TCGA-AA-3660-01A-01R-1723-07	2.3744e-16
TCGA-COAD	Hippo_YAP_TAZ	TCGA-D5-6533-01A-11R-1723-07	6.98226e-17
TCGA-COAD	Integrin_Focal_Adhesion	TCGA-AA-3854-01A-01R-0905-07	-1.17613e-16
TCGA-COAD	Integrin_Focal_Adhesion	TCGA-QG-A5YW-01A-11R-A28H-07	1.01573e-16
TCGA-COAD	Integrin_Focal_Adhesion	TCGA-AA-3966-01A-01R-1113-07	-1.08158e-16
TCGA-COAD	Integrin_Focal_Adhesion	TCGA-G4-6626-01A-11R-1774-07	1.75983e-16
TCGA-COAD	Integrin_Focal_Adhesion	TCGA-CM-5868-01A-01R-1653-07	-3.97731e-17
TCGA-COAD	Integrin_Focal_Adhesion	TCGA-AA-3973-01A-01R-1022-07	1.73472e-16
TCGA-COAD	Integrin_Focal_Adhesion	TCGA-AA-3673-01A-01R-0905-07	-1.40244e-16
TCGA-COAD	Integrin_Focal_Adhesion	TCGA-CM-6675-01A-11R-1839-07	7.08212e-17
TCGA-COAD	Integrin_Focal_Adhesion	TCGA-AA-3538-01A-01R-0821-07	5.26237e-17
TCGA-COAD	Integrin_Focal_Adhesion	TCGA-AZ-4614-01A-01R-1410-07	-6.98683e-17
TCGA-COAD	Integrin_Focal_Adhesion	TCGA-AA-3994-01A-01R-1113-07	2.21177e-16
TCGA-COAD	Integrin_Focal_Adhesion	TCGA-D5-6923-01A-11R-A32Z-07	-1.8662e-16
TCGA-COAD	Integrin_Focal_Adhesion	TCGA-AA-3555-01A-01R-0821-07	8.0328e-17
TCGA-COAD	Integrin_Focal_Adhesion	TCGA-AA-3949-01A-01R-1022-07	8.54808e-17
TCGA-COAD	Integrin_Focal_Adhesion	TCGA-A6-2672-01B-03R-2302-07	-1.26081e-16
TCGA-COAD	Integrin_Focal_Adhesion	TCGA-A6-2672-01A-01R-0826-07	2.48202e-16
TCGA-COAD	Integrin_Focal_Adhesion	TCGA-G4-6299-01A-11R-1774-07	7.59797e-17
TCGA-COAD	Integrin_Focal_Adhesion	TCGA-AA-A00J-01A-02R-A002-07	8.40143e-17
TCGA-COAD	Integrin_Focal_Adhesion	TCGA-D5-6932-01A-11R-1928-07	1.05567e-16
TCGA-COAD	Integrin_Focal_Adhesion	TCGA-SS-A7HO-01A-21R-A37K-07	-7.81995e-17
TCGA-COAD	Integrin_Focal_Adhesion	TCGA-AA-A01R-01A-21R-A083-07	2.75616e-17
TCGA-COAD	Integrin_Focal_Adhesion	TCGA-AA-3542-01A-02R-1873-07	3.68629e-18
TCGA-COAD	Integrin_Focal_Adhesion	TCGA-A6-4107-01A-02R-1410-07	-1.92075e-16
TCGA-COAD	Integrin_Focal_Adhesion	TCGA-D5-6540-01A-11R-1723-07	-7.3623e-17
TCGA-COAD	Integrin_Focal_Adhesion	TCGA-AA-3845-01A-01R-1022-07	-7.54376e-18
TCGA-COAD	Integrin_Focal_Adhesion	TCGA-AA-3980-01A-02R-1022-07	-2.79154e-17
TCGA-COAD	Integrin_Focal_Adhesion	TCGA-AA-3955-01A-02R-1022-07	-2.49053e-16
TCGA-COAD	Integrin_Focal_Adhesion	TCGA-A6-A567-01A-31R-A28H-07	-5.49519e-17
TCGA-COAD	Integrin_Focal_Adhesion	TCGA-A6-2686-01A-01R-A32Z-07	1.72514e-16
TCGA-COAD	Integrin_Focal_Adhesion	TCGA-A6-2686-11A-01R-A32Z-07	1.57198e-16
TCGA-COAD	Integrin_Focal_Adhesion	TCGA-CM-6171-01A-11R-1653-07	-4.08459e-17
TCGA-COAD	Integrin_Focal_Adhesion	TCGA-CA-6715-01A-21R-1839-07	-7.39654e-17
TCGA-COAD	Integrin_Focal_Adhesion	TCGA-AA-3679-01A-02R-0905-07	6.29294e-17
TCGA-COAD	Integrin_Focal_Adhesion	TCGA-AA-3856-01A-01R-0905-07	-5.57851e-17
TCGA-COAD	Integrin_Focal_Adhesion	TCGA-AA-A004-01A-01R-A00A-07	-4.19529e-17
TCGA-COAD	Integrin_Focal_Adhesion	TCGA-CK-5915-01A-11R-1653-07	-2.09622e-16
TCGA-COAD	Integrin_Focal_Adhesion	TCGA-A6-A566-01A-11R-A28H-07	-3.0643e-17
TCGA-COAD	Integrin_Focal_Adhesion	TCGA-CA-5254-01A-21R-1839-07	-4.24037e-17
TCGA-COAD	Integrin_Focal_Adhesion	TCGA-A6-5666-01A-01R-1653-07	-3.29597e-17
TCGA-COAD	Integrin_Focal_Adhesion	TCGA-A6-3808-01A-01R-1022-07	-8.36148e-17
TCGA-COAD	Integrin_Focal_Adhesion	TCGA-AU-6004-01A-11R-1723-07	-2.42702e-16
TCGA-COAD	Integrin_Focal_Adhesion	TCGA-AA-3514-01A-02R-0821-07	8.76948e-17
TCGA-COAD	Integrin_Focal_Adhesion	TCGA-AA-3514-11A-01R-A32Z-07	1.45717e-16
TCGA-COAD	Integrin_Focal_Adhesion	TCGA-AA-3710-01A-01R-1022-07	2.09274e-16
TCGA-COAD	Integrin_Focal_Adhesion	TCGA-A6-5659-01B-04R-A277-07	-1.20489e-16
TCGA-COAD	Integrin_Focal_Adhesion	TCGA-A6-5659-01A-01R-A278-07	-2.21326e-16
TCGA-COAD	Integrin_Focal_Adhesion	TCGA-A6-5659-01A-01R-1653-07	1.16809e-16
TCGA-COAD	Integrin_Focal_Adhesion	TCGA-A6-5659-11A-01R-1653-07	8.81057e-18
TCGA-COAD	Integrin_Focal_Adhesion	TCGA-AA-3947-01A-01R-1022-07	9.42172e-17
TCGA-COAD	Integrin_Focal_Adhesion	TCGA-AZ-4615-01A-01R-1410-07	-2.26769e-17
TCGA-COAD	Integrin_Focal_Adhesion	TCGA-A6-5660-01A-01R-1653-07	4.45835e-17
TCGA-COAD	Integrin_Focal_Adhesion	TCGA-D5-6536-01A-11R-1723-07	3.21837e-17
TCGA-COAD	Integrin_Focal_Adhesion	TCGA-D5-5539-01A-01R-1653-07	2.80089e-16
TCGA-COAD	Integrin_Focal_Adhesion	TCGA-D5-6930-01A-11R-1928-07	-2.26981e-16
TCGA-COAD	Integrin_Focal_Adhesion	TCGA-DM-A28M-01A-12R-A16W-07	-7.34176e-17
TCGA-COAD	Integrin_Focal_Adhesion	TCGA-F4-6704-11A-01R-1839-07	1.58636e-16
TCGA-COAD	Integrin_Focal_Adhesion	TCGA-F4-6704-01A-11R-1839-07	-2.33708e-16
TCGA-COAD	Integrin_Focal_Adhesion	TCGA-AA-A02W-01A-01R-A00A-07	9.3093e-17
TCGA-COAD	Integrin_Focal_Adhesion	TCGA-AZ-6600-11A-01R-1774-07	-1.82146e-16
TCGA-COAD	Integrin_Focal_Adhesion	TCGA-AZ-6600-01A-11R-1774-07	-5.09347e-17
TCGA-COAD	Integrin_Focal_Adhesion	TCGA-F4-6856-01A-11R-1928-07	-2.1918e-16
TCGA-COAD	Integrin_Focal_Adhesion	TCGA-A6-5661-01B-05R-2302-07	8.6896e-17
TCGA-COAD	Integrin_Focal_Adhesion	TCGA-A6-5661-01A-01R-1653-07	1.23291e-16
TCGA-COAD	Integrin_Focal_Adhesion	TCGA-AA-3663-01A-01R-1723-07	-2.55415e-17
TCGA-COAD	Integrin_Focal_Adhesion	TCGA-AA-3663-11A-01R-1723-07	-2.69076e-16
TCGA-COAD	Integrin_Focal_Adhesion	TCGA-A6-2684-01A-01R-A278-07	-6.39166e-17
TCGA-COAD	Integrin_Focal_Adhesion	TCGA-A6-2684-01C-08R-A277-07	-1.28849e-16
TCGA-COAD	Integrin_Focal_Adhesion	TCGA-A6-2684-01A-01R-1410-07	-9.92901e-18
TCGA-COAD	Integrin_Focal_Adhesion	TCGA-A6-2684-11A-01R-A32Z-07	-1.31497e-16
TCGA-COAD	Integrin_Focal_Adhesion	TCGA-CK-4951-01A-01R-1410-07	-2.72614e-16
TCGA-COAD	Integrin_Focal_Adhesion	TCGA-AA-3492-01A-01R-1410-07	5.50661e-18
TCGA-COAD	Integrin_Focal_Adhesion	TCGA-CK-6751-01A-11R-1839-07	1.92828e-16
TCGA-COAD	Integrin_Focal_Adhesion	TCGA-AA-3684-01A-02R-0905-07	-1.56319e-16
TCGA-COAD	Integrin_Focal_Adhesion	TCGA-DM-A1HB-01A-21R-A180-07	-1.22127e-16
TCGA-COAD	Integrin_Focal_Adhesion	TCGA-AA-3846-01A-01R-1022-07	1.00055e-16
TCGA-COAD	Integrin_Focal_Adhesion	TCGA-F4-6855-01A-11R-1928-07	-1.16866e-16
TCGA-COAD	Integrin_Focal_Adhesion	TCGA-A6-2674-01B-04R-A277-07	9.49305e-17
TCGA-COAD	Integrin_Focal_Adhesion	TCGA-A6-2674-01A-02R-0821-07	1.29979e-16
TCGA-COAD	Integrin_Focal_Adhesion	TCGA-A6-2674-01A-02R-A278-07	1.46253e-17
TCGA-COAD	Integrin_Focal_Adhesion	TCGA-AA-A01T-01A-21R-A16W-07	5.32971e-18
TCGA-COAD	Integrin_Focal_Adhesion	TCGA-QG-A5Z2-01A-11R-A28H-07	1.43235e-16
TCGA-COAD	Integrin_Focal_Adhesion	TCGA-AU-3779-01A-01R-1723-07	6.1343e-17
TCGA-COAD	Integrin_Focal_Adhesion	TCGA-CM-6166-01A-11R-1653-07	-2.63176e-17
TCGA-COAD	Integrin_Focal_Adhesion	TCGA-CM-6168-01A-11R-1653-07	4.34137e-17
TCGA-COAD	Integrin_Focal_Adhesion	TCGA-AA-3667-01A-01R-0905-07	-1.78037e-16
TCGA-COAD	Integrin_Focal_Adhesion	TCGA-AA-3664-01A-01R-0905-07	-2.34273e-16
TCGA-COAD	Integrin_Focal_Adhesion	TCGA-AA-3666-01A-02R-0905-07	2.05953e-16
TCGA-COAD	Integrin_Focal_Adhesion	TCGA-AA-3930-01A-01R-1022-07	-6.90466e-17
TCGA-COAD	Integrin_Focal_Adhesion	TCGA-AZ-4308-01A-01R-1410-07	6.47326e-17
TCGA-COAD	Integrin_Focal_Adhesion	TCGA-NH-A8F8-01A-72R-A41B-07	1.80411e-16
TCGA-COAD	Integrin_Focal_Adhesion	TCGA-AA-3855-01A-01R-1022-07	-4.42811e-18
TCGA-COAD	Integrin_Focal_Adhesion	TCGA-AZ-6606-01A-11R-1839-07	1.94631e-16
TCGA-COAD	Integrin_Focal_Adhesion	TCGA-G4-6315-01A-11R-1723-07	2.25674e-16
TCGA-COAD	Integrin_Focal_Adhesion	TCGA-G4-6309-01A-21R-1839-07	-1.05955e-16
TCGA-COAD	Integrin_Focal_Adhesion	TCGA-AA-3956-01A-02R-1022-07	-5.26237e-17
TCGA-COAD	Integrin_Focal_Adhesion	TCGA-AY-6196-01A-11R-1723-07	2.38136e-16
TCGA-COAD	Integrin_Focal_Adhesion	TCGA-DM-A280-01A-12R-A16W-07	3.50426e-17
TCGA-COAD	Integrin_Focal_Adhesion	TCGA-QG-A5YV-01A-11R-A28H-07	1.73952e-16
TCGA-COAD	Integrin_Focal_Adhesion	TCGA-CK-5913-01A-11R-1653-07	-1.55189e-16
TCGA-COAD	Integrin_Focal_Adhesion	TCGA-G4-6320-01A-11R-1723-07	-7.87245e-17
TCGA-COAD	Integrin_Focal_Adhesion	TCGA-AA-3877-01A-01R-1022-07	-6.79567e-17
TCGA-COAD	Integrin_Focal_Adhesion	TCGA-AA-A02J-01A-01R-A00A-07	3.30967e-18
TCGA-COAD	Integrin_Focal_Adhesion	TCGA-F4-6854-01A-11R-1928-07	1.026e-16
TCGA-COAD	Integrin_Focal_Adhesion	TCGA-AA-A00O-01A-02R-A089-07	2.40647e-16
TCGA-COAD	Integrin_Focal_Adhesion	TCGA-DM-A28F-01A-11R-A32Y-07	-1.1068e-16
TCGA-COAD	Integrin_Focal_Adhesion	TCGA-NH-A6GC-01A-12R-A41B-07	1.56319e-16
TCGA-COAD	Integrin_Focal_Adhesion	TCGA-AA-A010-01A-01R-A089-07	-1.0171e-16
TCGA-COAD	Integrin_Focal_Adhesion	TCGA-A6-2675-11A-01R-1723-07	2.03088e-16
TCGA-COAD	Integrin_Focal_Adhesion	TCGA-A6-2675-01A-02R-1723-07	7.81995e-17
TCGA-COAD	Integrin_Focal_Adhesion	TCGA-AA-3519-01A-02R-0821-07	-2.70959e-16
TCGA-COAD	Integrin_Focal_Adhesion	TCGA-D5-6922-01A-11R-1928-07	-8.65878e-17
TCGA-COAD	Integrin_Focal_Adhesion	TCGA-G4-6323-01A-11R-1723-07	-1.27114e-16
TCGA-COAD	Integrin_Focal_Adhesion	TCGA-AA-A01V-01A-23R-A083-07	2.10678e-16
TCGA-COAD	Integrin_Focal_Adhesion	TCGA-AA-A00K-01A-02R-A002-07	-1.32935e-16
TCGA-COAD	Integrin_Focal_Adhesion	TCGA-A6-6651-01A-21R-1839-07	-3.27543e-18
TCGA-COAD	Integrin_Focal_Adhesion	TCGA-AD-5900-01A-11R-1653-07	-2.09639e-16
TCGA-COAD	Integrin_Focal_Adhesion	TCGA-A6-2679-01A-02R-1410-07	-3.21609e-17
TCGA-COAD	Integrin_Focal_Adhesion	TCGA-A6-2679-11A-01R-A32Z-07	-5.09689e-17
TCGA-COAD	Integrin_Focal_Adhesion	TCGA-AA-A00A-01A-01R-A002-07	-2.20184e-16
TCGA-COAD	Integrin_Focal_Adhesion	TCGA-5M-AAT4-01A-11R-A41B-07	2.15756e-17
TCGA-COAD	Integrin_Focal_Adhesion	TCGA-AA-A00E-01A-01R-A002-07	1.37043e-16
TCGA-COAD	Integrin_Focal_Adhesion	TCGA-AA-A01F-01A-01R-A002-07	-9.44968e-18
TCGA-COAD	Integrin_Focal_Adhesion	TCGA-AA-A01P-01A-21R-A083-07	2.22045e-16
TCGA-COAD	Integrin_Focal_Adhesion	TCGA-DM-A288-01A-11R-A16W-07	-4.52626e-17
TCGA-COAD	Integrin_Focal_Adhesion	TCGA-AY-5543-01A-01R-1653-07	1.75184e-17
TCGA-COAD	Integrin_Focal_Adhesion	TCGA-AA-3495-01A-01R-1410-07	-1.30584e-16
TCGA-COAD	Integrin_Focal_Adhesion	TCGA-AA-3851-01A-01R-1022-07	-1.91755e-16
TCGA-COAD	Integrin_Focal_Adhesion	TCGA-DM-A1D0-01A-11R-A155-07	-1.70151e-16
TCGA-COAD	Integrin_Focal_Adhesion	TCGA-G4-6303-01A-11R-1774-07	-2.12195e-16
TCGA-COAD	Integrin_Focal_Adhesion	TCGA-AM-5820-01A-01R-1653-07	-1.96503e-16
TCGA-COAD	Integrin_Focal_Adhesion	TCGA-G4-6293-01A-11R-1723-07	-5.32971e-17
TCGA-COAD	Integrin_Focal_Adhesion	TCGA-D5-6898-01A-11R-1928-07	-2.37029e-16
TCGA-COAD	Integrin_Focal_Adhesion	TCGA-A6-5667-11A-01R-1723-07	-3.61553e-17
TCGA-COAD	Integrin_Focal_Adhesion	TCGA-A6-5667-01A-21R-1723-07	-8.72612e-17
TCGA-COAD	Integrin_Focal_Adhesion	TCGA-F4-6461-01A-11R-1774-07	5.36509e-17
TCGA-COAD	Integrin_Focal_Adhesion	TCGA-F4-6460-01A-11R-1774-07	5.11059e-17
TCGA-COAD	Integrin_Focal_Adhesion	TCGA-AA-3548-01A-01R-1873-07	1.11741e-16
TCGA-COAD	Integrin_Focal_Adhesion	TCGA-D5-5540-01A-01R-1653-07	1.01162e-16
TCGA-COAD	Integrin_Focal_Adhesion	TCGA-AA-3977-01A-01R-1022-07	1.82831e-17
TCGA-COAD	Integrin_Focal_Adhesion	TCGA-CM-6161-01A-11R-1653-07	-2.15414e-16
TCGA-COAD	Integrin_Focal_Adhesion	TCGA-AA-A02E-01A-01R-A00A-07	-3.39184e-17
TCGA-COAD	Integrin_Focal_Adhesion	TCGA-AY-6386-01A-21R-1723-07	-1.45369e-16
TCGA-COAD	Integrin_Focal_Adhesion	TCGA-CK-5916-01A-11R-1653-07	-1.79293e-17
TCGA-COAD	Integrin_Focal_Adhesion	TCGA-D5-6541-01A-11R-1723-07	-1.41289e-16
TCGA-COAD	Integrin_Focal_Adhesion	TCGA-AA-3869-01A-01R-1022-07	1.71875e-17
TCGA-COAD	Integrin_Focal_Adhesion	TCGA-CA-5797-01A-01R-1653-07	4.2592e-17
TCGA-COAD	Integrin_Focal_Adhesion	TCGA-CM-6172-01A-11R-1653-07	3.58015e-17
TCGA-COAD	Integrin_Focal_Adhesion	TCGA-AD-6963-01A-11R-1928-07	-1.00956e-16
TCGA-COAD	Integrin_Focal_Adhesion	TCGA-A6-A5ZU-01A-11R-A28H-07	2.08486e-16
TCGA-COAD	Integrin_Focal_Adhesion	TCGA-NH-A50T-01A-11R-A28H-07	-6.89324e-18
TCGA-COAD	Integrin_Focal_Adhesion	TCGA-F4-6808-01A-11R-1839-07	8.48074e-17
TCGA-COAD	Integrin_Focal_Adhesion	TCGA-AA-A01Q-01A-01R-A002-07	-2.26473e-16
TCGA-COAD	Integrin_Focal_Adhesion	TCGA-5M-AAT5-01A-21R-A41B-07	-2.11591e-17
TCGA-COAD	Integrin_Focal_Adhesion	TCGA-NH-A6GA-01A-11R-A37K-07	4.96793e-17
TCGA-COAD	Integrin_Focal_Adhesion	TCGA-AA-3875-01A-01R-0905-07	-2.68779e-16
TCGA-COAD	Integrin_Focal_Adhesion	TCGA-A6-2671-01A-01R-1410-07	1.6198e-16
TCGA-COAD	Integrin_Focal_Adhesion	TCGA-A6-2671-11A-01R-A32Z-07	7.96603e-18
TCGA-COAD	Integrin_Focal_Adhesion	TCGA-DM-A1HA-01A-11R-A155-07	8.90986e-17
TCGA-COAD	Integrin_Focal_Adhesion	TCGA-CM-4747-01A-01R-1410-07	-5.18249e-17
TCGA-COAD	Integrin_Focal_Adhesion	TCGA-CK-5914-01A-11R-1653-07	7.96489e-17
TCGA-COAD	Integrin_Focal_Adhesion	TCGA-A6-6141-01A-11R-1774-07	2.1732e-16
TCGA-COAD	Integrin_Focal_Adhesion	TCGA-AA-3982-01A-02R-1022-07	6.73917e-17
TCGA-COAD	Integrin_Focal_Adhesion	TCGA-CM-5864-01A-01R-1653-07	-1.22686e-16
TCGA-COAD	Integrin_Focal_Adhesion	TCGA-D5-6931-01A-11R-1928-07	-2.1393e-16
TCGA-COAD	Integrin_Focal_Adhesion	TCGA-CK-4948-01B-11R-1653-07	1.1609e-16
TCGA-COAD	Integrin_Focal_Adhesion	TCGA-AA-3520-01A-01R-0821-07	7.1603e-17
TCGA-COAD	Integrin_Focal_Adhesion	TCGA-AA-3520-11A-01R-A32Z-07	1.55166e-16
TCGA-COAD	Integrin_Focal_Adhesion	TCGA-RU-A8FL-01A-11R-A37K-07	-6.38937e-17
TCGA-COAD	Integrin_Focal_Adhesion	TCGA-AM-5821-01A-01R-1653-07	-2.1393e-16
TCGA-COAD	Integrin_Focal_Adhesion	TCGA-AA-A00F-01A-01R-A002-07	2.16977e-16
TCGA-COAD	Integrin_Focal_Adhesion	TCGA-G4-6297-01A-11R-1723-07	-1.89884e-16
TCGA-COAD	Integrin_Focal_Adhesion	TCGA-NH-A8F7-01A-11R-A41B-07	1.33094e-16
TCGA-COAD	Integrin_Focal_Adhesion	TCGA-NH-A8F7-06A-31R-A41B-07	-1.86026e-18
TCGA-COAD	Integrin_Focal_Adhesion	TCGA-D5-6929-01A-31R-1928-07	-1.64959e-16
TCGA-COAD	Integrin_Focal_Adhesion	TCGA-AZ-6607-01A-11R-1839-07	-2.11083e-16
TCGA-COAD	Integrin_Focal_Adhesion	TCGA-CA-5796-01A-01R-1653-07	-1.27114e-16
TCGA-COAD	Integrin_Focal_Adhesion	TCGA-AA-3494-01A-01R-1410-07	-3.4238e-18
TCGA-COAD	Integrin_Focal_Adhesion	TCGA-AA-A02H-01A-01R-A089-07	1.90283e-16
TCGA-COAD	Integrin_Focal_Adhesion	TCGA-AY-4070-01A-01R-1113-07	3.5014e-17
TCGA-COAD	Integrin_Focal_Adhesion	TCGA-A6-6650-01B-02R-A277-07	-1.03712e-16
TCGA-COAD	Integrin_Focal_Adhesion	TCGA-A6-6650-01A-11R-1774-07	-4.25806e-17
TCGA-COAD	Integrin_Focal_Adhesion	TCGA-A6-6650-01A-11R-A278-07	-1.33676e-16
TCGA-COAD	Integrin_Focal_Adhesion	TCGA-AA-3488-01A-01R-1410-07	-8.57775e-17
TCGA-COAD	Integrin_Focal_Adhesion	TCGA-AA-A01G-01A-01R-A002-07	-1.57563e-16
TCGA-COAD	Integrin_Focal_Adhesion	TCGA-AA-3852-01A-01R-0905-07	2.33275e-17
TCGA-COAD	Integrin_Focal_Adhesion	TCGA-G4-6302-01A-11R-1723-07	-1.57734e-16
TCGA-COAD	Integrin_Focal_Adhesion	TCGA-A6-A56B-01A-31R-A28H-07	1.83207e-16
TCGA-COAD	Integrin_Focal_Adhesion	TCGA-CK-6747-01A-11R-1839-07	-1.98363e-16
TCGA-COAD	Integrin_Focal_Adhesion	TCGA-DM-A0X9-01A-11R-A155-07	-1.63247e-16
TCGA-COAD	Integrin_Focal_Adhesion	TCGA-AA-A02R-01A-01R-A00A-07	-6.86414e-17
TCGA-COAD	Integrin_Focal_Adhesion	TCGA-CM-6679-01A-11R-1839-07	-2.77328e-16
TCGA-COAD	Integrin_Focal_Adhesion	TCGA-AA-3841-01A-01R-0905-07	-4.82527e-17
TCGA-COAD	Integrin_Focal_Adhesion	TCGA-WS-AB45-01A-11R-A41B-07	1.70163e-16
TCGA-COAD	Integrin_Focal_Adhesion	TCGA-AA-3509-01A-01R-1410-07	4.41556e-17
TCGA-COAD	Integrin_Focal_Adhesion	TCGA-AA-3941-01A-01R-1022-07	-2.65002e-17
TCGA-COAD	Integrin_Focal_Adhesion	TCGA-AA-3502-01A-01R-1410-07	7.25845e-18
TCGA-COAD	Integrin_Focal_Adhesion	TCGA-AZ-6605-11A-01R-1839-07	1.95245e-16
TCGA-COAD	Integrin_Focal_Adhesion	TCGA-AZ-6605-01A-11R-1839-07	1.60918e-17
TCGA-COAD	Integrin_Focal_Adhesion	TCGA-DM-A1D4-01A-21R-A155-07	1.09573e-16
TCGA-COAD	Integrin_Focal_Adhesion	TCGA-AZ-5403-01A-01R-1653-07	8.94638e-17
TCGA-COAD	Integrin_Focal_Adhesion	TCGA-DM-A28E-01A-11R-A32Y-07	-9.52728e-17
TCGA-COAD	Integrin_Focal_Adhesion	TCGA-A6-3809-01A-01R-A278-07	-2.33708e-16
TCGA-COAD	Integrin_Focal_Adhesion	TCGA-A6-3809-01B-04R-A277-07	-6.86785e-17
TCGA-COAD	Integrin_Focal_Adhesion	TCGA-A6-3809-01A-01R-1022-07	-1.63829e-16
TCGA-COAD	Integrin_Focal_Adhesion	TCGA-AA-A01I-01A-02R-A089-07	1.78979e-16
TCGA-COAD	Integrin_Focal_Adhesion	TCGA-A6-6780-01B-04R-A277-07	6.42632e-17
TCGA-COAD	Integrin_Focal_Adhesion	TCGA-A6-6780-01A-11R-A278-07	-1.83709e-16
TCGA-COAD	Integrin_Focal_Adhesion	TCGA-A6-6780-01A-11R-1839-07	2.19123e-17
TCGA-COAD	Integrin_Focal_Adhesion	TCGA-CK-6748-01A-11R-1839-07	2.34062e-16
TCGA-COAD	Integrin_Focal_Adhesion	TCGA-CM-6163-01A-11R-1653-07	1.48091e-16
TCGA-COAD	Integrin_Focal_Adhesion	TCGA-4N-A93T-01A-11R-A37K-07	-2.51078e-18
TCGA-COAD	Integrin_Focal_Adhesion	TCGA-D5-5541-01A-01R-1653-07	-2.04458e-17
TCGA-COAD	Integrin_Focal_Adhesion	TCGA-A6-5662-01A-01R-1653-07	-2.41378e-17
TCGA-COAD	Integrin_Focal_Adhesion	TCGA-A6-5662-11A-01R-1653-07	-6.9058e-17
TCGA-COAD	Integrin_Focal_Adhesion	TCGA-CM-5861-01A-01R-1653-07	4.197e-17
TCGA-COAD	Integrin_Focal_Adhesion	TCGA-CA-6719-01A-11R-1839-07	1.18304e-16
TCGA-COAD	Integrin_Focal_Adhesion	TCGA-NH-A50U-01A-33R-A37K-07	1.16637e-17
TCGA-COAD	Integrin_Focal_Adhesion	TCGA-F4-6459-01A-11R-1774-07	-1.15987e-16
TCGA-COAD	Integrin_Focal_Adhesion	TCGA-D5-6538-01A-11R-1723-07	-1.53044e-17
TCGA-COAD	Integrin_Focal_Adhesion	TCGA-D5-6535-01A-11R-1723-07	2.35557e-16
TCGA-COAD	Integrin_Focal_Adhesion	TCGA-AA-A02Y-01A-43R-A32Y-07	6.93889e-17
TCGA-COAD	Integrin_Focal_Adhesion	TCGA-5M-AATE-01A-11R-A41B-07	-3.61439e-17
TCGA-COAD	Integrin_Focal_Adhesion	TCGA-DM-A0XD-01A-12R-A155-07	1.7382e-16
TCGA-COAD	Integrin_Focal_Adhesion	TCGA-4T-AA8H-01A-11R-A41B-07	-5.95398e-17
TCGA-COAD	Integrin_Focal_Adhesion	TCGA-CK-6746-01A-11R-1839-07	-1.59595e-16
TCGA-COAD	Integrin_Focal_Adhesion	TCGA-AA-A01K-01A-01R-A00A-07	3.0934e-16
TCGA-COAD	Integrin_Focal_Adhesion	TCGA-CM-6677-01A-11R-1839-07	-2.34325e-16
TCGA-COAD	Integrin_Focal_Adhesion	TCGA-AZ-6598-11A-01R-1774-07	-3.63037e-17
TCGA-COAD	Integrin_Focal_Adhesion	TCGA-AA-3968-01A-01R-1022-07	6.06012e-17
TCGA-COAD	Integrin_Focal_Adhesion	TCGA-CM-4748-01A-01R-1410-07	-2.2257e-16
TCGA-COAD	Integrin_Focal_Adhesion	TCGA-AA-3553-01A-01R-0821-07	-1.56707e-16
TCGA-COAD	Integrin_Focal_Adhesion	TCGA-F4-6569-01A-11R-1774-07	1.29979e-16
TCGA-COAD	Integrin_Focal_Adhesion	TCGA-NH-A50V-01A-11R-A28H-07	7.41138e-17
TCGA-COAD	Integrin_Focal_Adhesion	TCGA-CM-6167-01A-11R-1653-07	2.30844e-16
TCGA-COAD	Integrin_Focal_Adhesion	TCGA-AA-3989-01A-01R-1022-07	6.90466e-17
TCGA-COAD	Integrin_Focal_Adhesion	TCGA-D5-7000-01A-11R-A32Z-07	-3.94193e-17
TCGA-COAD	Integrin_Focal_Adhesion	TCGA-CM-6678-01A-11R-1839-07	2.39221e-16
TCGA-COAD	Integrin_Focal_Adhesion	TCGA-DM-A1DB-01A-11R-A155-07	-1.88457e-16
TCGA-COAD	Integrin_Focal_Adhesion	TCGA-AY-A54L-01A-11R-A28H-07	-1.49848e-17
TCGA-COAD	Integrin_Focal_Adhesion	TCGA-A6-5657-01A-01R-A32Z-07	2.25754e-16
TCGA-COAD	Integrin_Focal_Adhesion	TCGA-AA-3685-01A-02R-A32Z-07	1.19981e-16
TCGA-COAD	Integrin_Focal_Adhesion	TCGA-AA-A02F-01A-01R-A089-07	-1.81473e-16
TCGA-COAD	Integrin_Focal_Adhesion	TCGA-A6-A565-01A-31R-A28H-07	2.77556e-17
TCGA-COAD	Integrin_Focal_Adhesion	TCGA-AA-3534-01A-01R-0821-07	-2.79918e-16
TCGA-COAD	Integrin_Focal_Adhesion	TCGA-AA-3534-11A-01R-A32Z-07	6.74944e-17
TCGA-COAD	Integrin_Focal_Adhesion	TCGA-G4-6295-01A-11R-1723-07	1.81159e-16
TCGA-COAD	Integrin_Focal_Adhesion	TCGA-A6-2683-11A-01R-A32Z-07	1.14652e-16
TCGA-COAD	Integrin_Focal_Adhesion	TCGA-D5-6530-01A-11R-1723-07	5.62815e-17
TCGA-COAD	Integrin_Focal_Adhesion	TCGA-AA-3660-11A-01R-1723-07	7.41138e-17
TCGA-COAD	Integrin_Focal_Adhesion	TCGA-DM-A28G-01A-11R-A16W-07	-2.26461e-16
TCGA-COAD	Integrin_Focal_Adhesion	TCGA-AA-A00W-01A-01R-A002-07	-9.78977e-17
TCGA-COAD	Integrin_Focal_Adhesion	TCGA-A6-2683-01A-01R-0821-07	1.35582e-17
TCGA-COAD	Integrin_Focal_Adhesion	TCGA-AA-3715-01A-01R-0905-07	-8.54808e-17
TCGA-COAD	Integrin_Focal_Adhesion	TCGA-AA-3531-11A-01R-A32Z-07	1.81164e-16
TCGA-COAD	Integrin_Focal_Adhesion	TCGA-AA-3531-01A-01R-0821-07	-1.04951e-16
TCGA-COAD	Integrin_Focal_Adhesion	TCGA-AA-3952-01A-01R-1022-07	-1.75686e-16
TCGA-COAD	Integrin_Focal_Adhesion	TCGA-AA-A024-01A-02R-A00A-07	-2.10381e-16
TCGA-COAD	Integrin_Focal_Adhesion	TCGA-AA-3972-01A-01R-1022-07	9.60375e-17
TCGA-COAD	Integrin_Focal_Adhesion	TCGA-AA-3530-01A-01R-1022-07	1.67652e-17
TCGA-COAD	Integrin_Focal_Adhesion	TCGA-AA-3672-01A-01R-0905-07	-1.57723e-16
TCGA-COAD	Integrin_Focal_Adhesion	TCGA-AA-3860-01A-02R-0905-07	-1.46481e-16
TCGA-COAD	Integrin_Focal_Adhesion	TCGA-AA-3814-01A-01R-0905-07	-5.32971e-17
TCGA-COAD	Integrin_Focal_Adhesion	TCGA-G4-6294-01A-11R-1774-07	-1.26007e-16
TCGA-COAD	Integrin_Focal_Adhesion	TCGA-AA-3516-01A-02R-0826-07	6.95487e-17
TCGA-COAD	Integrin_Focal_Adhesion	TCGA-AA-3516-11A-01R-A32Z-07	-2.12595e-16
TCGA-COAD	Integrin_Focal_Adhesion	TCGA-G4-6314-01A-11R-1723-07	1.78893e-16
TCGA-COAD	Integrin_Focal_Adhesion	TCGA-A6-2677-01A-01R-0821-07	-8.3164e-17
TCGA-COAD	Integrin_Focal_Adhesion	TCGA-A6-2677-01B-02R-A277-07	-1.45554e-16
TCGA-COAD	Integrin_Focal_Adhesion	TCGA-A6-2677-01A-01R-A278-07	1.15428e-16
TCGA-COAD	Integrin_Focal_Adhesion	TCGA-A6-2682-11A-01R-A32Z-07	2.51672e-16
TCGA-COAD	Integrin_Focal_Adhesion	TCGA-A6-2682-01A-01R-1410-07	-4.37105e-17
TCGA-COAD	Integrin_Focal_Adhesion	TCGA-AA-3552-01A-01R-0821-07	-1.44233e-16
TCGA-COAD	Integrin_Focal_Adhesion	TCGA-AA-3867-01A-01R-1022-07	-1.6788e-17
TCGA-COAD	Integrin_Focal_Adhesion	TCGA-AD-6895-01A-11R-1928-07	-1.0264e-16
TCGA-COAD	Integrin_Focal_Adhesion	TCGA-AA-3560-01A-01R-0821-07	-2.24555e-16
TCGA-COAD	Integrin_Focal_Adhesion	TCGA-CK-5912-01A-11R-1653-07	1.70779e-16
TCGA-COAD	Integrin_Focal_Adhesion	TCGA-AA-3986-01A-02R-1022-07	-2.19682e-16
TCGA-COAD	Integrin_Focal_Adhesion	TCGA-AA-3662-01A-01R-1723-07	2.7961e-18
TCGA-COAD	Integrin_Focal_Adhesion	TCGA-AA-A00L-01A-01R-A002-07	1.79293e-17
TCGA-COAD	Integrin_Focal_Adhesion	TCGA-AA-3844-01A-01R-1022-07	-1.38778e-16
TCGA-COAD	Integrin_Focal_Adhesion	TCGA-AA-3562-01A-02R-0821-07	2.51672e-16
TCGA-COAD	Integrin_Focal_Adhesion	TCGA-AA-3979-01A-01R-1022-07	8.39971e-17
TCGA-COAD	Integrin_Focal_Adhesion	TCGA-AZ-4681-01A-01R-1410-07	1.21727e-16
TCGA-COAD	Integrin_Focal_Adhesion	TCGA-A6-6649-01A-11R-1774-07	-2.8874e-18
TCGA-COAD	Integrin_Focal_Adhesion	TCGA-AD-6548-01A-11R-1839-07	2.09148e-16
TCGA-COAD	Integrin_Focal_Adhesion	TCGA-AA-3524-01A-02R-0821-07	9.35153e-17
TCGA-COAD	Integrin_Focal_Adhesion	TCGA-AA-3506-01A-01R-1410-07	1.06469e-16
TCGA-COAD	Integrin_Focal_Adhesion	TCGA-DM-A285-01A-11R-A16W-07	-3.72281e-17
TCGA-COAD	Integrin_Focal_Adhesion	TCGA-G4-6321-01A-11R-1723-07	-1.19793e-16
TCGA-COAD	Integrin_Focal_Adhesion	TCGA-AA-3976-01A-01R-1022-07	1.47646e-16
TCGA-COAD	Integrin_Focal_Adhesion	TCGA-AD-6964-01A-11R-1928-07	2.07876e-16
TCGA-COAD	Integrin_Focal_Adhesion	TCGA-AZ-6601-01A-11R-1774-07	1.43891e-16
TCGA-COAD	Integrin_Focal_Adhesion	TCGA-AZ-6601-11A-01R-1774-07	-4.6712e-17
TCGA-COAD	Integrin_Focal_Adhesion	TCGA-G4-6628-01A-11R-1839-07	-1.74933e-16
TCGA-COAD	Integrin_Focal_Adhesion	TCGA-AA-3496-11A-01R-1839-07	-3.94193e-17
TCGA-COAD	Integrin_Focal_Adhesion	TCGA-AA-3496-01A-21R-1839-07	-1.5495e-16
TCGA-COAD	Integrin_Focal_Adhesion	TCGA-A6-4105-01A-02R-1774-07	1.06297e-16
TCGA-COAD	Integrin_Focal_Adhesion	TCGA-AA-3870-01A-01R-1022-07	1.22686e-16
TCGA-COAD	Integrin_Focal_Adhesion	TCGA-AA-3950-01A-02R-1022-07	-6.27981e-17
TCGA-COAD	Integrin_Focal_Adhesion	TCGA-AA-3713-11A-01R-1723-07	8.81057e-18
TCGA-COAD	Integrin_Focal_Adhesion	TCGA-AA-3713-01A-21R-1723-07	-9.44968e-18
TCGA-COAD	Integrin_Focal_Adhesion	TCGA-AA-3556-01A-01R-0821-07	-1.17602e-16
TCGA-COAD	Integrin_Focal_Adhesion	TCGA-AA-A00Z-01A-01R-A002-07	-1.11308e-16
TCGA-COAD	Integrin_Focal_Adhesion	TCGA-AA-3522-01A-01R-0821-07	-4.23695e-17
TCGA-COAD	Integrin_Focal_Adhesion	TCGA-AA-3522-11A-01R-A32Z-07	-2.59752e-17
TCGA-COAD	Integrin_Focal_Adhesion	TCGA-AZ-4313-01A-01R-1410-07	-1.80366e-16
TCGA-COAD	Integrin_Focal_Adhesion	TCGA-AA-3697-11A-01R-1723-07	2.8098e-17
TCGA-COAD	Integrin_Focal_Adhesion	TCGA-AA-3697-01A-01R-1723-07	2.02335e-16
TCGA-COAD	Integrin_Focal_Adhesion	TCGA-AY-4071-01A-01R-1113-07	-1.42099e-16
TCGA-COAD	Integrin_Focal_Adhesion	TCGA-CM-5863-01A-21R-1839-07	-2.13234e-16
TCGA-COAD	Integrin_Focal_Adhesion	TCGA-AA-3811-01A-01R-1022-07	2.19157e-16
TCGA-COAD	Integrin_Focal_Adhesion	TCGA-AA-3862-01A-01R-1022-07	-2.5012e-16
TCGA-COAD	Integrin_Focal_Adhesion	TCGA-CM-4750-01A-01R-1410-07	9.42571e-17
TCGA-COAD	Integrin_Focal_Adhesion	TCGA-AA-3554-01A-01R-0826-07	-1.17613e-16
TCGA-COAD	Integrin_Focal_Adhesion	TCGA-G4-6586-01A-11R-1774-07	-1.92075e-16
TCGA-COAD	Integrin_Focal_Adhesion	TCGA-AA-3675-01A-02R-0905-07	-2.08167e-16
TCGA-COAD	Integrin_Focal_Adhesion	TCGA-AA-3939-01A-01R-1022-07	1.53044e-17
TCGA-COAD	Integrin_Focal_Adhesion	TCGA-G4-6307-01A-11R-1723-07	1.249e-16
TCGA-COAD	Integrin_Focal_Adhesion	TCGA-AA-3511-01A-21R-1839-07	-2.42861e-16
TCGA-COAD	Integrin_Focal_Adhesion	TCGA-AA-3511-11A-01R-1839-07	-8.17831e-17
TCGA-COAD	Integrin_Focal_Adhesion	TCGA-AA-3842-01A-01R-1022-07	-1.65187e-16
TCGA-COAD	Integrin_Focal_Adhesion	TCGA-AA-3561-01A-01R-0821-07	-2.2605e-16
TCGA-COAD	Integrin_Focal_Adhesion	TCGA-D5-5538-01A-01R-1653-07	-1.11958e-16
TCGA-COAD	Integrin_Focal_Adhesion	TCGA-CA-5255-01A-11R-1839-07	1.26509e-16
TCGA-COAD	Integrin_Focal_Adhesion	TCGA-AA-3858-01A-01R-0905-07	-2.07824e-16
TCGA-COAD	Integrin_Focal_Adhesion	TCGA-A6-2676-01A-01R-0826-07	-1.84223e-16
TCGA-COAD	Integrin_Focal_Adhesion	TCGA-AA-A02K-01A-03R-A32Y-07	1.26509e-16
TCGA-COAD	Integrin_Focal_Adhesion	TCGA-NH-A5IV-01A-42R-A37K-07	1.10863e-16
TCGA-COAD	Integrin_Focal_Adhesion	TCGA-A6-2680-01A-01R-1410-07	1.54527e-16
TCGA-COAD	Integrin_Focal_Adhesion	TCGA-A6-2680-11A-01R-A32Z-07	-1.31519e-16
TCGA-COAD	Integrin_Focal_Adhesion	TCGA-A6-6781-01A-22R-A278-07	-2.34479e-16
TCGA-COAD	Integrin_Focal_Adhesion	TCGA-A6-6781-01B-06R-A277-07	1.78199e-16
TCGA-COAD	Integrin_Focal_Adhesion	TCGA-A6-6781-01A-22R-1928-07	5.55112e-17
TCGA-COAD	Integrin_Focal_Adhesion	TCGA-T9-A92H-01A-11R-A37K-07	1.47166e-16
TCGA-COAD	Integrin_Focal_Adhesion	TCGA-AY-A8YK-01A-11R-A41B-07	8.32667e-17
TCGA-COAD	Integrin_Focal_Adhesion	TCGA-CM-5341-01A-01R-1410-07	2.34667e-16
TCGA-COAD	Integrin_Focal_Adhesion	TCGA-F4-6807-01A-11R-1839-07	-8.25477e-17
TCGA-COAD	Integrin_Focal_Adhesion	TCGA-AZ-4616-01A-21R-1839-07	-1.35149e-16
TCGA-COAD	Integrin_Focal_Adhesion	TCGA-DM-A28K-01A-21R-A32Y-07	-1.66328e-16
TCGA-COAD	Integrin_Focal_Adhesion	TCGA-AY-A71X-01A-12R-A37K-07	9.68193e-17
TCGA-COAD	Integrin_Focal_Adhesion	TCGA-A6-6652-01A-11R-1774-07	-1.72017e-16
TCGA-COAD	Integrin_Focal_Adhesion	TCGA-F4-6703-01A-11R-1839-07	2.57093e-16
TCGA-COAD	Integrin_Focal_Adhesion	TCGA-AD-6965-01A-11R-1928-07	9.3812e-17
TCGA-COAD	Integrin_Focal_Adhesion	TCGA-AZ-4315-01A-01R-1410-07	1.84463e-16
TCGA-COAD	Integrin_Focal_Adhesion	TCGA-AA-3712-01A-21R-1723-07	-8.51384e-17
TCGA-COAD	Integrin_Focal_Adhesion	TCGA-AA-3712-11A-01R-1723-07	-2.5925e-16
TCGA-COAD	Integrin_Focal_Adhesion	TCGA-AA-3510-01A-01R-1410-07	-1.20038e-16
TCGA-COAD	Integrin_Focal_Adhesion	TCGA-AA-A00D-01A-01R-A002-07	2.30558e-16
TCGA-COAD	Integrin_Focal_Adhesion	TCGA-AA-3971-01A-01R-1022-07	-3.58015e-17
TCGA-COAD	Integrin_Focal_Adhesion	TCGA-AA-A03F-01A-11R-A16W-07	-5.70176e-17
TCGA-COAD	Integrin_Focal_Adhesion	TCGA-AA-A02O-01A-21R-A16W-07	-1.30709e-16
TCGA-COAD	Integrin_Focal_Adhesion	TCGA-AD-A5EJ-01A-11R-A28H-07	-3.21609e-17
TCGA-COAD	Integrin_Focal_Adhesion	TCGA-G4-6627-01A-11R-1774-07	-2.48705e-16
TCGA-COAD	Integrin_Focal_Adhesion	TCGA-AA-3861-01A-01R-1022-07	-1.63669e-16
TCGA-COAD	Integrin_Focal_Adhesion	TCGA-AZ-6603-11A-02R-1839-07	-2.61464e-16
TCGA-COAD	Integrin_Focal_Adhesion	TCGA-AZ-6603-01A-11R-1839-07	-6.13544e-17
TCGA-COAD	Integrin_Focal_Adhesion	TCGA-CA-6716-01A-11R-1839-07	1.63406e-16
TCGA-COAD	Integrin_Focal_Adhesion	TCGA-CM-6676-01A-11R-1839-07	-1.99493e-16
TCGA-COAD	Integrin_Focal_Adhesion	TCGA-AA-A029-01A-01R-A00A-07	-3.06658e-17
TCGA-COAD	Integrin_Focal_Adhesion	TCGA-AA-A01C-01A-01R-A00A-07	1.84919e-16
TCGA-COAD	Integrin_Focal_Adhesion	TCGA-CM-6680-01A-11R-1839-07	1.02063e-16
TCGA-COAD	Integrin_Focal_Adhesion	TCGA-CK-4950-01A-01R-1723-07	1.41722e-16
TCGA-COAD	Integrin_Focal_Adhesion	TCGA-D5-6529-01A-11R-1774-07	-1.14492e-16
TCGA-COAD	Integrin_Focal_Adhesion	TCGA-A6-2678-01A-01R-0821-07	-2.61464e-16
TCGA-COAD	Integrin_Focal_Adhesion	TCGA-A6-2678-11A-01R-A32Z-07	-2.77556e-16
TCGA-COAD	Integrin_Focal_Adhesion	TCGA-AZ-6599-01A-11R-1774-07	4.88005e-17
TCGA-COAD	Integrin_Focal_Adhesion	TCGA-AZ-6599-11A-01R-1774-07	4.3505e-17
TCGA-COAD	Integrin_Focal_Adhesion	TCGA-F4-6809-01A-11R-1839-07	-5.83757e-17
TCGA-COAD	Integrin_Focal_Adhesion	TCGA-5M-AAT6-01A-11R-A41B-07	5.32971e-17
TCGA-COAD	Integrin_Focal_Adhesion	TCGA-3L-AA1B-01A-11R-A37K-07	-1.80411e-16
TCGA-COAD	Integrin_Focal_Adhesion	TCGA-AA-A01D-01A-01R-A00A-07	1.17003e-16
TCGA-COAD	Integrin_Focal_Adhesion	TCGA-A6-6653-01A-11R-1774-07	-4.4167e-17
TCGA-COAD	Integrin_Focal_Adhesion	TCGA-CM-5344-01A-21R-1723-07	-1.50636e-16
TCGA-COAD	Integrin_Focal_Adhesion	TCGA-DM-A28A-01A-21R-A32Y-07	-3.21951e-17
TCGA-COAD	Integrin_Focal_Adhesion	TCGA-DM-A0XF-01A-11R-A155-07	1.85513e-16
TCGA-COAD	Integrin_Focal_Adhesion	TCGA-AA-3526-01A-02R-A32Z-07	-7.1603e-17
TCGA-COAD	Integrin_Focal_Adhesion	TCGA-AA-3819-01A-01R-0905-07	1.96503e-16
TCGA-COAD	Integrin_Focal_Adhesion	TCGA-A6-6648-01A-11R-1774-07	-5.00217e-17
TCGA-COAD	Integrin_Focal_Adhesion	TCGA-CA-5256-01A-01R-1410-07	5.58992e-17
TCGA-COAD	Integrin_Focal_Adhesion	TCGA-QG-A5YX-01A-11R-A28H-07	9.93586e-17
TCGA-COAD	Integrin_Focal_Adhesion	TCGA-QG-A5Z1-01A-11R-A28H-07	-2.29623e-16
TCGA-COAD	Integrin_Focal_Adhesion	TCGA-AA-3544-01A-01R-1873-07	1.45968e-17
TCGA-COAD	Integrin_Focal_Adhesion	TCGA-F4-6570-01A-11R-1774-07	2.75342e-16
TCGA-COAD	Integrin_Focal_Adhesion	TCGA-D5-6920-01A-11R-1928-07	-2.23426e-16
TCGA-COAD	Integrin_Focal_Adhesion	TCGA-AA-3866-01A-01R-1022-07	-1.14332e-16
TCGA-COAD	Integrin_Focal_Adhesion	TCGA-AA-3833-01A-01R-0905-07	9.46337e-17
TCGA-COAD	Integrin_Focal_Adhesion	TCGA-A6-6654-01A-21R-1839-07	-8.17831e-17
TCGA-COAD	Integrin_Focal_Adhesion	TCGA-AA-3850-01A-01R-1022-07	1.29716e-16
TCGA-COAD	Integrin_Focal_Adhesion	TCGA-AD-6889-01A-11R-1928-07	-3.50197e-17
TCGA-COAD	Integrin_Focal_Adhesion	TCGA-AA-3975-01A-01R-1022-07	2.26484e-16
TCGA-COAD	Integrin_Focal_Adhesion	TCGA-AA-3529-01A-02R-0821-07	-2.27511e-16
TCGA-COAD	Integrin_Focal_Adhesion	TCGA-AD-6888-01A-11R-1928-07	9.46508e-17
TCGA-COAD	Integrin_Focal_Adhesion	TCGA-AA-3692-01A-01R-0905-07	-2.78988e-16
TCGA-COAD	Integrin_Focal_Adhesion	TCGA-AA-3527-11A-01R-A32Z-07	2.22798e-16
TCGA-COAD	Integrin_Focal_Adhesion	TCGA-AA-3527-01A-01R-0821-07	-1.88434e-16
TCGA-COAD	Integrin_Focal_Adhesion	TCGA-AA-3688-01A-01R-0905-07	1.741e-16
TCGA-COAD	Integrin_Focal_Adhesion	TCGA-G4-6298-01A-11R-1723-07	3.12707e-17
TCGA-COAD	Integrin_Focal_Adhesion	TCGA-AZ-6608-01A-11R-1839-07	-6.71749e-17
TCGA-COAD	Integrin_Focal_Adhesion	TCGA-AA-3543-01A-01R-0826-07	-2.49047e-16
TCGA-COAD	Integrin_Focal_Adhesion	TCGA-AA-3525-11A-01R-A32Z-07	2.86229e-17
TCGA-COAD	Integrin_Focal_Adhesion	TCGA-AA-3525-01A-02R-0826-07	-1.43206e-16
TCGA-COAD	Integrin_Focal_Adhesion	TCGA-G4-6625-01A-21R-1774-07	-1.49529e-16
TCGA-COAD	Integrin_Focal_Adhesion	TCGA-G4-6588-01A-11R-1774-07	1.81507e-16
TCGA-COAD	Integrin_Focal_Adhesion	TCGA-G4-6310-01A-11R-1723-07	1.38036e-16
TCGA-COAD	Integrin_Focal_Adhesion	TCGA-AA-3662-11A-01R-1723-07	-9.63913e-17
TCGA-COAD	Integrin_Focal_Adhesion	TCGA-AA-3970-01A-01R-1022-07	2.7727e-16
TCGA-COAD	Integrin_Focal_Adhesion	TCGA-AA-3521-01A-01R-0821-07	6.79053e-18
TCGA-COAD	Integrin_Focal_Adhesion	TCGA-AA-3695-01A-01R-0905-07	-6.28095e-17
TCGA-COAD	Integrin_Focal_Adhesion	TCGA-A6-6782-01A-11R-1839-07	3.4238e-19
TCGA-COAD	Integrin_Focal_Adhesion	TCGA-AA-A022-01A-21R-A16W-07	1.04083e-16
TCGA-COAD	Integrin_Focal_Adhesion	TCGA-CK-4952-01A-01R-1723-07	-2.53361e-18
TCGA-COAD	Integrin_Focal_Adhesion	TCGA-CM-5860-01A-01R-1653-07	-7.28127e-18
TCGA-COAD	Integrin_Focal_Adhesion	TCGA-AZ-4684-01A-01R-1410-07	1.97131e-16
TCGA-COAD	Integrin_Focal_Adhesion	TCGA-D5-6534-01A-21R-1928-07	8.27874e-17
TCGA-COAD	Integrin_Focal_Adhesion	TCGA-DM-A1D8-01A-11R-A155-07	-4.32425e-17
TCGA-COAD	Integrin_Focal_Adhesion	TCGA-A6-6138-01A-11R-1774-07	3.38499e-17
TCGA-COAD	Integrin_Focal_Adhesion	TCGA-CM-6170-01A-11R-1653-07	5.58535e-17
TCGA-COAD	Integrin_Focal_Adhesion	TCGA-AA-A01X-01A-21R-A083-07	-3.21837e-17
TCGA-COAD	Integrin_Focal_Adhesion	TCGA-A6-2681-01A-01R-1410-07	-5.32971e-17
TCGA-COAD	Integrin_Focal_Adhesion	TCGA-AA-3693-01A-01R-0905-07	-1.70591e-16
TCGA-COAD	Integrin_Focal_Adhesion	TCGA-AD-6890-01A-11R-1928-07	1.63669e-16
TCGA-COAD	Integrin_Focal_Adhesion	TCGA-AA-3984-01A-02R-1022-07	-1.8921e-16
TCGA-COAD	Integrin_Focal_Adhesion	TCGA-CM-5349-01A-21R-1723-07	1.38778e-16
TCGA-COAD	Integrin_Focal_Adhesion	TCGA-AA-3532-01A-01R-0821-07	-9.63856e-17
TCGA-COAD	Integrin_Focal_Adhesion	TCGA-AA-3848-01A-01R-0905-07	1.53352e-16
TCGA-COAD	Integrin_Focal_Adhesion	TCGA-AA-A00U-01A-01R-A002-07	-6.65015e-17
TCGA-COAD	Integrin_Focal_Adhesion	TCGA-AA-3549-01A-02R-0821-07	-2.99696e-17
TCGA-COAD	Integrin_Focal_Adhesion	TCGA-CM-6162-01A-11R-1653-07	1.07553e-16
TCGA-COAD	Integrin_Focal_Adhesion	TCGA-A6-6140-01A-11R-1774-07	-1.36507e-16
TCGA-COAD	Integrin_Focal_Adhesion	TCGA-AA-3821-01A-01R-1022-07	-1.12455e-16
TCGA-COAD	Integrin_Focal_Adhesion	TCGA-CM-6169-01A-11R-1653-07	-1.60918e-17
TCGA-COAD	Integrin_Focal_Adhesion	TCGA-DM-A28H-01A-11R-A16W-07	-1.53004e-16
TCGA-COAD	Integrin_Focal_Adhesion	TCGA-CM-6164-01A-11R-1653-07	1.59549e-17
TCGA-COAD	Integrin_Focal_Adhesion	TCGA-AA-A00Q-01A-01R-A002-07	2.85145e-17
TCGA-COAD	Integrin_Focal_Adhesion	TCGA-CA-6718-01A-11R-1839-07	2.59626e-16
TCGA-COAD	Integrin_Focal_Adhesion	TCGA-AD-6901-01A-11R-1928-07	-1.49791e-16
TCGA-COAD	Integrin_Focal_Adhesion	TCGA-G4-6306-01A-11R-1774-07	3.43464e-17
TCGA-COAD	Integrin_Focal_Adhesion	TCGA-G4-6311-01A-11R-1723-07	1.67789e-16
TCGA-COAD	Integrin_Focal_Adhesion	TCGA-CM-6674-01A-11R-1839-07	-2.05451e-16
TCGA-COAD	Integrin_Focal_Adhesion	TCGA-AA-3872-01A-01R-1022-07	1.4025e-16
TCGA-COAD	Integrin_Focal_Adhesion	TCGA-AA-3655-11A-01R-1723-07	-5.48036e-17
TCGA-COAD	Integrin_Focal_Adhesion	TCGA-AA-3655-01A-02R-1723-07	-2.36516e-16
TCGA-COAD	Integrin_Focal_Adhesion	TCGA-A6-5665-01B-03R-2302-07	-1.62824e-16
TCGA-COAD	Integrin_Focal_Adhesion	TCGA-A6-5665-11A-01R-1653-07	1.91584e-16
TCGA-COAD	Integrin_Focal_Adhesion	TCGA-A6-5665-01A-01R-1653-07	1.80057e-16
TCGA-COAD	Integrin_Focal_Adhesion	TCGA-AA-A01S-01A-21R-A083-07	1.82625e-16
TCGA-COAD	Integrin_Focal_Adhesion	TCGA-CM-4751-01A-02R-1839-07	-2.64317e-17
TCGA-COAD	Integrin_Focal_Adhesion	TCGA-AA-A03J-01A-21R-A16W-07	-1.70003e-16
TCGA-COAD	Integrin_Focal_Adhesion	TCGA-CM-5862-01A-01R-1653-07	-1.19068e-16
TCGA-COAD	Integrin_Focal_Adhesion	TCGA-QL-A97D-01A-12R-A41B-07	9.2899e-17
TCGA-COAD	Integrin_Focal_Adhesion	TCGA-AA-3812-01A-01R-0905-07	2.48682e-17
TCGA-COAD	Integrin_Focal_Adhesion	TCGA-AD-6899-01A-11R-1928-07	6.37054e-17
TCGA-COAD	Integrin_Focal_Adhesion	TCGA-AZ-4323-01A-21R-1839-07	-8.55835e-17
TCGA-COAD	Integrin_Focal_Adhesion	TCGA-G4-6317-01A-11R-1723-07	-6.43331e-17
TCGA-COAD	Integrin_Focal_Adhesion	TCGA-A6-3810-01B-04R-A277-07	1.45346e-16
TCGA-COAD	Integrin_Focal_Adhesion	TCGA-A6-3810-01A-01R-1022-07	9.52843e-17
TCGA-COAD	Integrin_Focal_Adhesion	TCGA-A6-3810-01A-01R-A278-07	1.77524e-16
TCGA-COAD	Integrin_Focal_Adhesion	TCGA-CM-4752-01A-01R-1410-07	-2.05953e-16
TCGA-COAD	Integrin_Focal_Adhesion	TCGA-AA-3815-01A-01R-1022-07	-3.36217e-17
TCGA-COAD	Integrin_Focal_Adhesion	TCGA-DM-A1D7-01A-11R-A155-07	-2.19123e-17
TCGA-COAD	Integrin_Focal_Adhesion	TCGA-A6-3807-01A-01R-1022-07	1.95396e-16
TCGA-COAD	Integrin_Focal_Adhesion	TCGA-AA-3837-01A-01R-0905-07	-1.7507e-17
TCGA-COAD	Integrin_Focal_Adhesion	TCGA-D5-6537-01A-11R-1723-07	-1.9268e-16
TCGA-COAD	Integrin_Focal_Adhesion	TCGA-G4-6317-02A-11R-2066-07	-1.44941e-18
TCGA-COAD	Integrin_Focal_Adhesion	TCGA-D5-6926-01A-11R-1928-07	-8.88247e-17
TCGA-COAD	Integrin_Focal_Adhesion	TCGA-CA-6717-01A-11R-1839-07	2.37417e-16
TCGA-COAD	Integrin_Focal_Adhesion	TCGA-A6-6137-01A-11R-1774-07	1.88309e-16
TCGA-COAD	Integrin_Focal_Adhesion	TCGA-G4-6304-01A-11R-1928-07	-1.19821e-16
TCGA-COAD	Integrin_Focal_Adhesion	TCGA-CK-4947-01B-11R-1653-07	-7.46958e-17
TCGA-COAD	Integrin_Focal_Adhesion	TCGA-D5-6927-01A-21R-1928-07	1.46464e-16
TCGA-COAD	Integrin_Focal_Adhesion	TCGA-AZ-6598-01A-11R-1774-07	-1.20472e-16
TCGA-COAD	Integrin_Focal_Adhesion	TCGA-5M-AATA-01A-31R-A41B-07	1.02092e-16
TCGA-COAD	Integrin_Focal_Adhesion	TCGA-AA-3696-01A-01R-0905-07	-8.29415e-17
TCGA-COAD	Integrin_Focal_Adhesion	TCGA-AA-3681-01A-01R-0905-07	1.75481e-16
TCGA-COAD	Integrin_Focal_Adhesion	TCGA-D5-6532-01A-11R-1723-07	-1.35069e-16
TCGA-COAD	Integrin_Focal_Adhesion	TCGA-AY-A69D-01A-11R-A37K-07	-1.27114e-16
TCGA-COAD	Integrin_Focal_Adhesion	TCGA-D5-5537-01A-21R-1928-07	5.73714e-17
TCGA-COAD	Integrin_Focal_Adhesion	TCGA-AA-A017-01A-01R-A00A-07	-4.91087e-17
TCGA-COAD	Integrin_Focal_Adhesion	TCGA-G4-6322-01A-11R-1723-07	-1.07895e-16
TCGA-COAD	Integrin_Focal_Adhesion	TCGA-AZ-5407-01A-01R-1723-07	2.46936e-16
TCGA-COAD	Integrin_Focal_Adhesion	TCGA-CM-5348-01A-21R-1723-07	1.8945e-17
TCGA-COAD	Integrin_Focal_Adhesion	TCGA-AA-3489-11A-01R-1839-07	-1.14275e-16
TCGA-COAD	Integrin_Focal_Adhesion	TCGA-AA-3489-01A-21R-1839-07	1.40222e-16
TCGA-COAD	Integrin_Focal_Adhesion	TCGA-F4-6806-01A-11R-1839-07	1.17208e-16
TCGA-COAD	Integrin_Focal_Adhesion	TCGA-AA-3831-01A-01R-0905-07	1.93542e-16
TCGA-COAD	Integrin_Focal_Adhesion	TCGA-D5-6924-01A-11R-1928-07	4.45436e-17
TCGA-COAD	Integrin_Focal_Adhesion	TCGA-CM-4746-01A-01R-1410-07	2.03202e-16
TCGA-COAD	Integrin_Focal_Adhesion	TCGA-AA-3517-11A-01R-A32Z-07	1.62744e-17
TCGA-COAD	Integrin_Focal_Adhesion	TCGA-AA-3517-01A-01R-0821-07	2.12526e-16
TCGA-COAD	Integrin_Focal_Adhesion	TCGA-AA-3518-01A-02R-0826-07	-1.24421e-16
TCGA-COAD	Integrin_Focal_Adhesion	TCGA-AA-3518-11A-01R-1672-07	-1.58841e-16
TCGA-COAD	Integrin_Focal_Adhesion	TCGA-AA-3678-01A-01R-0905-07	-2.13999e-16
TCGA-COAD	Integrin_Focal_Adhesion	TCGA-A6-6142-01A-11R-1774-07	1.59275e-16
TCGA-COAD	Integrin_Focal_Adhesion	TCGA-AA-3864-01A-01R-1022-07	-1.57723e-16
TCGA-COAD	Integrin_Focal_Adhesion	TCGA-CM-4743-01A-01R-1723-07	1.79647e-16
TCGA-COAD	Integrin_Focal_Adhesion	TCGA-F4-6463-01A-11R-1723-07	-1.02828e-16
TCGA-COAD	Integrin_Focal_Adhesion	TCGA-AA-A01Z-01A-11R-A083-07	-1.43377e-16
TCGA-COAD	Integrin_Focal_Adhesion	TCGA-AA-A00R-01A-01R-A002-07	-7.88386e-17
TCGA-COAD	Integrin_Focal_Adhesion	TCGA-CM-4744-01A-01R-A32Z-07	-1.86403e-16
TCGA-COAD	Integrin_Focal_Adhesion	TCGA-NH-A6GB-01A-11R-A37K-07	2.30855e-16
TCGA-COAD	Integrin_Focal_Adhesion	TCGA-DM-A1D9-01A-11R-A155-07	7.3041e-17
TCGA-COAD	Integrin_Focal_Adhesion	TCGA-AA-A00N-01A-02R-A00A-07	1.53523e-16
TCGA-COAD	Integrin_Focal_Adhesion	TCGA-D5-6531-01A-11R-1723-07	6.88069e-17
TCGA-COAD	Integrin_Focal_Adhesion	TCGA-AZ-4682-01B-01R-A32Z-07	-1.02486e-17
TCGA-COAD	Integrin_Focal_Adhesion	TCGA-A6-2685-11A-01R-A32Z-07	-3.24804e-17
TCGA-COAD	Integrin_Focal_Adhesion	TCGA-A6-2685-01A-01R-1410-07	-1.20495e-16
TCGA-COAD	Integrin_Focal_Adhesion	TCGA-DM-A282-01A-12R-A16W-07	-1.46059e-16
TCGA-COAD	Integrin_Focal_Adhesion	TCGA-F4-6805-01A-11R-1839-07	1.29089e-16
TCGA-COAD	Integrin_Focal_Adhesion	TCGA-AD-A5EK-01A-11R-A28H-07	7.55803e-17
TCGA-COAD	Integrin_Focal_Adhesion	TCGA-DM-A1D6-01A-21R-A155-07	-1.63269e-16
TCGA-COAD	Integrin_Focal_Adhesion	TCGA-A6-5656-01B-02R-A277-07	3.0914e-18
TCGA-COAD	Integrin_Focal_Adhesion	TCGA-A6-5656-01A-21R-1839-07	-9.8982e-17
TCGA-COAD	Integrin_Focal_Adhesion	TCGA-A6-5656-01A-21R-A278-07	-2.99696e-17
TCGA-COAD	Integrin_Focal_Adhesion	TCGA-D5-6928-01A-11R-1928-07	2.43945e-16
TCGA-COAD	Integrin_Focal_Adhesion	TCGA-D5-6539-01A-11R-1723-07	1.74568e-16
TCGA-COAD	Integrin_Focal_Adhesion	TCGA-AA-3680-01A-01R-0905-07	6.86186e-17
TCGA-COAD	Integrin_Focal_Adhesion	TCGA-DM-A1DA-01A-11R-A155-07	-1.3589e-16
TCGA-COAD	Integrin_Focal_Adhesion	TCGA-CM-6165-01A-11R-1653-07	1.00032e-16
TCGA-COAD	Integrin_Focal_Adhesion	TCGA-AY-6197-01A-11R-1723-07	1.17596e-16
TCGA-COAD	Integrin_Focal_Adhesion	TCGA-DM-A28C-01A-11R-A32Y-07	-1.8735e-16
TCGA-COAD	Integrin_Focal_Adhesion	TCGA-A6-5664-01A-21R-1839-07	2.96273e-17
TCGA-COAD	Integrin_Focal_Adhesion	TCGA-AA-3818-01A-01R-0905-07	-3.06202e-17
TCGA-COAD	Integrin_Focal_Adhesion	TCGA-AA-3660-01A-01R-1723-07	-2.10541e-16
TCGA-COAD	Integrin_Focal_Adhesion	TCGA-D5-6533-01A-11R-1723-07	1.95864e-16
TCGA-COAD	Rho_GTPase_Signaling	TCGA-AA-3854-01A-01R-0905-07	-1.08912e-16
TCGA-COAD	Rho_GTPase_Signaling	TCGA-QG-A5YW-01A-11R-A28H-07	2.60496e-16
TCGA-COAD	Rho_GTPase_Signaling	TCGA-AA-3966-01A-01R-1113-07	-1.07002e-17
TCGA-COAD	Rho_GTPase_Signaling	TCGA-G4-6626-01A-11R-1774-07	1.04083e-16
TCGA-COAD	Rho_GTPase_Signaling	TCGA-CM-5868-01A-01R-1653-07	9.98342e-17
TCGA-COAD	Rho_GTPase_Signaling	TCGA-AA-3973-01A-01R-1022-07	-2.03901e-16
TCGA-COAD	Rho_GTPase_Signaling	TCGA-AA-3673-01A-01R-0905-07	8.50682e-18
TCGA-COAD	Rho_GTPase_Signaling	TCGA-CM-6675-01A-11R-1839-07	2.4769e-16
TCGA-COAD	Rho_GTPase_Signaling	TCGA-AA-3538-01A-01R-0821-07	3.73841e-17
TCGA-COAD	Rho_GTPase_Signaling	TCGA-AZ-4614-01A-01R-1410-07	1.06198e-16
TCGA-COAD	Rho_GTPase_Signaling	TCGA-AA-3994-01A-01R-1113-07	-2.06057e-16
TCGA-COAD	Rho_GTPase_Signaling	TCGA-D5-6923-01A-11R-A32Z-07	2.64745e-16
TCGA-COAD	Rho_GTPase_Signaling	TCGA-AA-3555-01A-01R-0821-07	2.45538e-16
TCGA-COAD	Rho_GTPase_Signaling	TCGA-AA-3949-01A-01R-1022-07	1.5806e-16
TCGA-COAD	Rho_GTPase_Signaling	TCGA-A6-2672-01B-03R-2302-07	-1.69719e-16
TCGA-COAD	Rho_GTPase_Signaling	TCGA-A6-2672-01A-01R-0826-07	-2.35922e-16
TCGA-COAD	Rho_GTPase_Signaling	TCGA-G4-6299-01A-11R-1774-07	-2.20994e-16
TCGA-COAD	Rho_GTPase_Signaling	TCGA-AA-A00J-01A-02R-A002-07	-2.5734e-16
TCGA-COAD	Rho_GTPase_Signaling	TCGA-D5-6932-01A-11R-1928-07	7.79041e-17
TCGA-COAD	Rho_GTPase_Signaling	TCGA-SS-A7HO-01A-21R-A37K-07	-2.79666e-16
TCGA-COAD	Rho_GTPase_Signaling	TCGA-AA-A01R-01A-21R-A083-07	1.3128e-16
TCGA-COAD	Rho_GTPase_Signaling	TCGA-AA-3542-01A-02R-1873-07	-1.90152e-18
TCGA-COAD	Rho_GTPase_Signaling	TCGA-A6-4107-01A-02R-1410-07	-1.38778e-17
TCGA-COAD	Rho_GTPase_Signaling	TCGA-D5-6540-01A-11R-1723-07	5.01402e-17
TCGA-COAD	Rho_GTPase_Signaling	TCGA-AA-3845-01A-01R-1022-07	-1.31264e-16
TCGA-COAD	Rho_GTPase_Signaling	TCGA-AA-3980-01A-02R-1022-07	9.50303e-17
TCGA-COAD	Rho_GTPase_Signaling	TCGA-AA-3955-01A-02R-1022-07	-1.86283e-16
TCGA-COAD	Rho_GTPase_Signaling	TCGA-A6-A567-01A-31R-A28H-07	-3.3335e-17
TCGA-COAD	Rho_GTPase_Signaling	TCGA-A6-2686-01A-01R-A32Z-07	-1.94581e-16
TCGA-COAD	Rho_GTPase_Signaling	TCGA-A6-2686-11A-01R-A32Z-07	-2.37007e-16
TCGA-COAD	Rho_GTPase_Signaling	TCGA-CM-6171-01A-11R-1653-07	1.13424e-16
TCGA-COAD	Rho_GTPase_Signaling	TCGA-CA-6715-01A-21R-1839-07	-8.75201e-17
TCGA-COAD	Rho_GTPase_Signaling	TCGA-AA-3679-01A-02R-0905-07	1.4515e-16
TCGA-COAD	Rho_GTPase_Signaling	TCGA-AA-3856-01A-01R-0905-07	-8.53809e-17
TCGA-COAD	Rho_GTPase_Signaling	TCGA-AA-A004-01A-01R-A00A-07	1.15276e-16
TCGA-COAD	Rho_GTPase_Signaling	TCGA-CK-5915-01A-11R-1653-07	-1.40312e-16
TCGA-COAD	Rho_GTPase_Signaling	TCGA-A6-A566-01A-11R-A28H-07	-1.66533e-16
TCGA-COAD	Rho_GTPase_Signaling	TCGA-CA-5254-01A-21R-1839-07	-1.28078e-16
TCGA-COAD	Rho_GTPase_Signaling	TCGA-A6-5666-01A-01R-1653-07	-8.74409e-17
TCGA-COAD	Rho_GTPase_Signaling	TCGA-A6-3808-01A-01R-1022-07	-4.27176e-17
TCGA-COAD	Rho_GTPase_Signaling	TCGA-AU-6004-01A-11R-1723-07	-1.92179e-16
TCGA-COAD	Rho_GTPase_Signaling	TCGA-AA-3514-01A-02R-0821-07	-8.00892e-17
TCGA-COAD	Rho_GTPase_Signaling	TCGA-AA-3514-11A-01R-A32Z-07	-1.21706e-16
TCGA-COAD	Rho_GTPase_Signaling	TCGA-AA-3710-01A-01R-1022-07	1.32907e-16
TCGA-COAD	Rho_GTPase_Signaling	TCGA-A6-5659-01B-04R-A277-07	2.498e-16
TCGA-COAD	Rho_GTPase_Signaling	TCGA-A6-5659-01A-01R-A278-07	8.32667e-17
TCGA-COAD	Rho_GTPase_Signaling	TCGA-A6-5659-01A-01R-1653-07	1.36668e-16
TCGA-COAD	Rho_GTPase_Signaling	TCGA-A6-5659-11A-01R-1653-07	-1.94289e-16
TCGA-COAD	Rho_GTPase_Signaling	TCGA-AA-3947-01A-01R-1022-07	-7.04919e-17
TCGA-COAD	Rho_GTPase_Signaling	TCGA-AZ-4615-01A-01R-1410-07	1.64419e-16
TCGA-COAD	Rho_GTPase_Signaling	TCGA-A6-5660-01A-01R-1653-07	1.15847e-16
TCGA-COAD	Rho_GTPase_Signaling	TCGA-D5-6536-01A-11R-1723-07	8.53684e-17
TCGA-COAD	Rho_GTPase_Signaling	TCGA-D5-5539-01A-01R-1653-07	-2.57306e-16
TCGA-COAD	Rho_GTPase_Signaling	TCGA-D5-6930-01A-11R-1928-07	-1.36101e-16
TCGA-COAD	Rho_GTPase_Signaling	TCGA-DM-A28M-01A-12R-A16W-07	-6.62072e-17
TCGA-COAD	Rho_GTPase_Signaling	TCGA-F4-6704-11A-01R-1839-07	1.52656e-16
TCGA-COAD	Rho_GTPase_Signaling	TCGA-F4-6704-01A-11R-1839-07	1.1744e-16
TCGA-COAD	Rho_GTPase_Signaling	TCGA-AA-A02W-01A-01R-A00A-07	2.37278e-16
TCGA-COAD	Rho_GTPase_Signaling	TCGA-AZ-6600-11A-01R-1774-07	4.26175e-18
TCGA-COAD	Rho_GTPase_Signaling	TCGA-AZ-6600-01A-11R-1774-07	-1.06986e-16
TCGA-COAD	Rho_GTPase_Signaling	TCGA-F4-6856-01A-11R-1928-07	-1.58527e-16
TCGA-COAD	Rho_GTPase_Signaling	TCGA-A6-5661-01B-05R-2302-07	-1.20643e-16
TCGA-COAD	Rho_GTPase_Signaling	TCGA-A6-5661-01A-01R-1653-07	1.23833e-16
TCGA-COAD	Rho_GTPase_Signaling	TCGA-AA-3663-01A-01R-1723-07	-7.25832e-17
TCGA-COAD	Rho_GTPase_Signaling	TCGA-AA-3663-11A-01R-1723-07	2.09535e-16
TCGA-COAD	Rho_GTPase_Signaling	TCGA-A6-2684-01A-01R-A278-07	2.11382e-16
TCGA-COAD	Rho_GTPase_Signaling	TCGA-A6-2684-01C-08R-A277-07	9.71445e-17
TCGA-COAD	Rho_GTPase_Signaling	TCGA-A6-2684-01A-01R-1410-07	1.00322e-16
TCGA-COAD	Rho_GTPase_Signaling	TCGA-A6-2684-11A-01R-A32Z-07	-1.55324e-16
TCGA-COAD	Rho_GTPase_Signaling	TCGA-CK-4951-01A-01R-1410-07	8.50682e-18
TCGA-COAD	Rho_GTPase_Signaling	TCGA-AA-3492-01A-01R-1410-07	-1.142e-16
TCGA-COAD	Rho_GTPase_Signaling	TCGA-CK-6751-01A-11R-1839-07	-1.17394e-16
TCGA-COAD	Rho_GTPase_Signaling	TCGA-AA-3684-01A-02R-0905-07	1.16393e-16
TCGA-COAD	Rho_GTPase_Signaling	TCGA-DM-A1HB-01A-21R-A180-07	-5.84135e-17
TCGA-COAD	Rho_GTPase_Signaling	TCGA-AA-3846-01A-01R-1022-07	1.33945e-16
TCGA-COAD	Rho_GTPase_Signaling	TCGA-F4-6855-01A-11R-1928-07	-2.65246e-16
TCGA-COAD	Rho_GTPase_Signaling	TCGA-A6-2674-01B-04R-A277-07	-3.04752e-16
TCGA-COAD	Rho_GTPase_Signaling	TCGA-A6-2674-01A-02R-0821-07	1.38202e-16
TCGA-COAD	Rho_GTPase_Signaling	TCGA-A6-2674-01A-02R-A278-07	-2.19943e-16
TCGA-COAD	Rho_GTPase_Signaling	TCGA-AA-A01T-01A-21R-A16W-07	-8.11525e-17
TCGA-COAD	Rho_GTPase_Signaling	TCGA-QG-A5Z2-01A-11R-A28H-07	2.15673e-16
TCGA-COAD	Rho_GTPase_Signaling	TCGA-AU-3779-01A-01R-1723-07	-1.19316e-16
TCGA-COAD	Rho_GTPase_Signaling	TCGA-CM-6166-01A-11R-1653-07	1.22999e-16
TCGA-COAD	Rho_GTPase_Signaling	TCGA-CM-6168-01A-11R-1653-07	2.09234e-16
TCGA-COAD	Rho_GTPase_Signaling	TCGA-AA-3667-01A-01R-0905-07	-1.83572e-16
TCGA-COAD	Rho_GTPase_Signaling	TCGA-AA-3664-01A-01R-0905-07	3.09248e-17
TCGA-COAD	Rho_GTPase_Signaling	TCGA-AA-3666-01A-02R-0905-07	6.62114e-17
TCGA-COAD	Rho_GTPase_Signaling	TCGA-AA-3930-01A-01R-1022-07	-1.11022e-16
TCGA-COAD	Rho_GTPase_Signaling	TCGA-AZ-4308-01A-01R-1410-07	1.34524e-16
TCGA-COAD	Rho_GTPase_Signaling	TCGA-NH-A8F8-01A-72R-A41B-07	-1.02507e-16
TCGA-COAD	Rho_GTPase_Signaling	TCGA-AA-3855-01A-01R-1022-07	1.36668e-16
TCGA-COAD	Rho_GTPase_Signaling	TCGA-AZ-6606-01A-11R-1839-07	-1.28078e-16
TCGA-COAD	Rho_GTPase_Signaling	TCGA-G4-6315-01A-11R-1723-07	-2.77556e-17
TCGA-COAD	Rho_GTPase_Signaling	TCGA-G4-6309-01A-21R-1839-07	2.42294e-16
TCGA-COAD	Rho_GTPase_Signaling	TCGA-AA-3956-01A-02R-1022-07	-8.96468e-17
TCGA-COAD	Rho_GTPase_Signaling	TCGA-AY-6196-01A-11R-1723-07	-1.60379e-16
TCGA-COAD	Rho_GTPase_Signaling	TCGA-DM-A280-01A-12R-A16W-07	3.36269e-17
TCGA-COAD	Rho_GTPase_Signaling	TCGA-QG-A5YV-01A-11R-A28H-07	1.49474e-16
TCGA-COAD	Rho_GTPase_Signaling	TCGA-CK-5913-01A-11R-1653-07	-1.66533e-16
TCGA-COAD	Rho_GTPase_Signaling	TCGA-G4-6320-01A-11R-1723-07	1.98538e-16
TCGA-COAD	Rho_GTPase_Signaling	TCGA-AA-3877-01A-01R-1022-07	2.15681e-16
TCGA-COAD	Rho_GTPase_Signaling	TCGA-AA-A02J-01A-01R-A00A-07	5.35638e-18
TCGA-COAD	Rho_GTPase_Signaling	TCGA-F4-6854-01A-11R-1928-07	-1.28103e-17
TCGA-COAD	Rho_GTPase_Signaling	TCGA-AA-A00O-01A-02R-A089-07	2.79224e-17
TCGA-COAD	Rho_GTPase_Signaling	TCGA-DM-A28F-01A-11R-A32Y-07	-1.50541e-16
TCGA-COAD	Rho_GTPase_Signaling	TCGA-NH-A6GC-01A-12R-A41B-07	1.21723e-16
TCGA-COAD	Rho_GTPase_Signaling	TCGA-AA-A010-01A-01R-A089-07	1.0033e-16
TCGA-COAD	Rho_GTPase_Signaling	TCGA-A6-2675-11A-01R-1723-07	6.4018e-17
TCGA-COAD	Rho_GTPase_Signaling	TCGA-A6-2675-01A-02R-1723-07	2.498e-16
TCGA-COAD	Rho_GTPase_Signaling	TCGA-AA-3519-01A-02R-0821-07	-1.27014e-16
TCGA-COAD	Rho_GTPase_Signaling	TCGA-D5-6922-01A-11R-1928-07	-2.69049e-16
TCGA-COAD	Rho_GTPase_Signaling	TCGA-G4-6323-01A-11R-1723-07	-8.21992e-17
TCGA-COAD	Rho_GTPase_Signaling	TCGA-AA-A01V-01A-23R-A083-07	8.75368e-17
TCGA-COAD	Rho_GTPase_Signaling	TCGA-AA-A00K-01A-02R-A002-07	-1.06773e-16
TCGA-COAD	Rho_GTPase_Signaling	TCGA-A6-6651-01A-21R-1839-07	-4.26175e-18
TCGA-COAD	Rho_GTPase_Signaling	TCGA-AD-5900-01A-11R-1653-07	-8.75285e-17
TCGA-COAD	Rho_GTPase_Signaling	TCGA-A6-2679-01A-02R-1410-07	4.48109e-17
TCGA-COAD	Rho_GTPase_Signaling	TCGA-A6-2679-11A-01R-A32Z-07	1.96391e-16
TCGA-COAD	Rho_GTPase_Signaling	TCGA-AA-A00A-01A-01R-A002-07	2.76772e-16
TCGA-COAD	Rho_GTPase_Signaling	TCGA-5M-AAT4-01A-11R-A41B-07	4.8247e-18
TCGA-COAD	Rho_GTPase_Signaling	TCGA-AA-A00E-01A-01R-A002-07	9.8212e-17
TCGA-COAD	Rho_GTPase_Signaling	TCGA-AA-A01F-01A-01R-A002-07	-1.60153e-16
TCGA-COAD	Rho_GTPase_Signaling	TCGA-AA-A01P-01A-21R-A083-07	2.02496e-17
TCGA-COAD	Rho_GTPase_Signaling	TCGA-DM-A288-01A-11R-A16W-07	1.70595e-17
TCGA-COAD	Rho_GTPase_Signaling	TCGA-AY-5543-01A-01R-1653-07	7.95095e-17
TCGA-COAD	Rho_GTPase_Signaling	TCGA-AA-3495-01A-01R-1410-07	-7.47516e-17
TCGA-COAD	Rho_GTPase_Signaling	TCGA-AA-3851-01A-01R-1022-07	-1.80578e-16
TCGA-COAD	Rho_GTPase_Signaling	TCGA-DM-A1D0-01A-11R-A155-07	1.35008e-16
TCGA-COAD	Rho_GTPase_Signaling	TCGA-G4-6303-01A-11R-1774-07	-9.50303e-17
TCGA-COAD	Rho_GTPase_Signaling	TCGA-AM-5820-01A-01R-1653-07	1.28103e-17
TCGA-COAD	Rho_GTPase_Signaling	TCGA-G4-6293-01A-11R-1723-07	-7.25581e-17
TCGA-COAD	Rho_GTPase_Signaling	TCGA-D5-6898-01A-11R-1928-07	-8.51516e-18
TCGA-COAD	Rho_GTPase_Signaling	TCGA-A6-5667-11A-01R-1723-07	-2.35022e-17
TCGA-COAD	Rho_GTPase_Signaling	TCGA-A6-5667-01A-21R-1723-07	5.60699e-17
TCGA-COAD	Rho_GTPase_Signaling	TCGA-F4-6461-01A-11R-1774-07	-2.4186e-16
TCGA-COAD	Rho_GTPase_Signaling	TCGA-F4-6460-01A-11R-1774-07	-1.7504e-16
TCGA-COAD	Rho_GTPase_Signaling	TCGA-AA-3548-01A-01R-1873-07	6.4018e-17
TCGA-COAD	Rho_GTPase_Signaling	TCGA-D5-5540-01A-01R-1653-07	4.33681e-17
TCGA-COAD	Rho_GTPase_Signaling	TCGA-AA-3977-01A-01R-1022-07	-8.96385e-17
TCGA-COAD	Rho_GTPase_Signaling	TCGA-CM-6161-01A-11R-1653-07	8.17322e-17
TCGA-COAD	Rho_GTPase_Signaling	TCGA-AA-A02E-01A-01R-A00A-07	-1.17394e-16
TCGA-COAD	Rho_GTPase_Signaling	TCGA-AY-6386-01A-21R-1723-07	-4.20128e-17
TCGA-COAD	Rho_GTPase_Signaling	TCGA-CK-5916-01A-11R-1653-07	1.68648e-16
TCGA-COAD	Rho_GTPase_Signaling	TCGA-D5-6541-01A-11R-1723-07	1.5585e-16
TCGA-COAD	Rho_GTPase_Signaling	TCGA-AA-3869-01A-01R-1022-07	1.70783e-16
TCGA-COAD	Rho_GTPase_Signaling	TCGA-CA-5797-01A-01R-1653-07	1.9936e-16
TCGA-COAD	Rho_GTPase_Signaling	TCGA-CM-6172-01A-11R-1653-07	-4.9131e-17
TCGA-COAD	Rho_GTPase_Signaling	TCGA-AD-6963-01A-11R-1928-07	2.41293e-16
TCGA-COAD	Rho_GTPase_Signaling	TCGA-A6-A5ZU-01A-11R-A28H-07	1.53723e-16
TCGA-COAD	Rho_GTPase_Signaling	TCGA-NH-A50T-01A-11R-A28H-07	-1.05585e-16
TCGA-COAD	Rho_GTPase_Signaling	TCGA-F4-6808-01A-11R-1839-07	-2.31661e-16
TCGA-COAD	Rho_GTPase_Signaling	TCGA-AA-A01Q-01A-01R-A002-07	-1.75057e-16
TCGA-COAD	Rho_GTPase_Signaling	TCGA-5M-AAT5-01A-21R-A41B-07	1.77484e-16
TCGA-COAD	Rho_GTPase_Signaling	TCGA-NH-A6GA-01A-11R-A37K-07	-2.50851e-16
TCGA-COAD	Rho_GTPase_Signaling	TCGA-AA-3875-01A-01R-0905-07	-6.26168e-17
TCGA-COAD	Rho_GTPase_Signaling	TCGA-A6-2671-01A-01R-1410-07	1.23833e-16
TCGA-COAD	Rho_GTPase_Signaling	TCGA-A6-2671-11A-01R-A32Z-07	1.64515e-16
TCGA-COAD	Rho_GTPase_Signaling	TCGA-DM-A1HA-01A-11R-A155-07	-1.25859e-16
TCGA-COAD	Rho_GTPase_Signaling	TCGA-CM-4747-01A-01R-1410-07	-5.23419e-17
TCGA-COAD	Rho_GTPase_Signaling	TCGA-CK-5914-01A-11R-1653-07	6.18913e-17
TCGA-COAD	Rho_GTPase_Signaling	TCGA-A6-6141-01A-11R-1774-07	1.66533e-16
TCGA-COAD	Rho_GTPase_Signaling	TCGA-AA-3982-01A-02R-1022-07	1.16393e-16
TCGA-COAD	Rho_GTPase_Signaling	TCGA-CM-5864-01A-01R-1653-07	-1.15272e-16
TCGA-COAD	Rho_GTPase_Signaling	TCGA-D5-6931-01A-11R-1928-07	5.12536e-17
TCGA-COAD	Rho_GTPase_Signaling	TCGA-CK-4948-01B-11R-1653-07	1.98538e-16
TCGA-COAD	Rho_GTPase_Signaling	TCGA-AA-3520-01A-01R-0821-07	3.09331e-17
TCGA-COAD	Rho_GTPase_Signaling	TCGA-AA-3520-11A-01R-A32Z-07	-1.69728e-16
TCGA-COAD	Rho_GTPase_Signaling	TCGA-RU-A8FL-01A-11R-A37K-07	-4.37434e-17
TCGA-COAD	Rho_GTPase_Signaling	TCGA-AM-5821-01A-01R-1653-07	1.85757e-16
TCGA-COAD	Rho_GTPase_Signaling	TCGA-AA-A00F-01A-01R-A002-07	-8.32667e-17
TCGA-COAD	Rho_GTPase_Signaling	TCGA-G4-6297-01A-11R-1723-07	-2.45864e-17
TCGA-COAD	Rho_GTPase_Signaling	TCGA-NH-A8F7-01A-11R-A41B-07	-2.52986e-16
TCGA-COAD	Rho_GTPase_Signaling	TCGA-NH-A8F7-06A-31R-A41B-07	-1.75074e-16
TCGA-COAD	Rho_GTPase_Signaling	TCGA-D5-6929-01A-31R-1928-07	-5.79131e-17
TCGA-COAD	Rho_GTPase_Signaling	TCGA-AZ-6607-01A-11R-1839-07	1.4515e-16
TCGA-COAD	Rho_GTPase_Signaling	TCGA-CA-5796-01A-01R-1653-07	-4.58576e-17
TCGA-COAD	Rho_GTPase_Signaling	TCGA-AA-3494-01A-01R-1410-07	-2.77556e-17
TCGA-COAD	Rho_GTPase_Signaling	TCGA-AA-A02H-01A-01R-A089-07	2.65792e-16
TCGA-COAD	Rho_GTPase_Signaling	TCGA-AY-4070-01A-01R-1113-07	-7.07233e-17
TCGA-COAD	Rho_GTPase_Signaling	TCGA-A6-6650-01B-02R-A277-07	-1.40366e-16
TCGA-COAD	Rho_GTPase_Signaling	TCGA-A6-6650-01A-11R-1774-07	2.04981e-16
TCGA-COAD	Rho_GTPase_Signaling	TCGA-A6-6650-01A-11R-A278-07	-2.99619e-16
TCGA-COAD	Rho_GTPase_Signaling	TCGA-AA-3488-01A-01R-1410-07	1.62263e-16
TCGA-COAD	Rho_GTPase_Signaling	TCGA-AA-A01G-01A-01R-A002-07	-1.72905e-16
TCGA-COAD	Rho_GTPase_Signaling	TCGA-AA-3852-01A-01R-0905-07	-1.43031e-16
TCGA-COAD	Rho_GTPase_Signaling	TCGA-G4-6302-01A-11R-1723-07	-8.43509e-17
TCGA-COAD	Rho_GTPase_Signaling	TCGA-A6-A56B-01A-31R-A28H-07	7.9005e-17
TCGA-COAD	Rho_GTPase_Signaling	TCGA-CK-6747-01A-11R-1839-07	-2.98656e-17
TCGA-COAD	Rho_GTPase_Signaling	TCGA-DM-A0X9-01A-11R-A155-07	-2.15673e-16
TCGA-COAD	Rho_GTPase_Signaling	TCGA-AA-A02R-01A-01R-A00A-07	2.42303e-16
TCGA-COAD	Rho_GTPase_Signaling	TCGA-CM-6679-01A-11R-1839-07	6.80337e-17
TCGA-COAD	Rho_GTPase_Signaling	TCGA-AA-3841-01A-01R-0905-07	4.27009e-18
TCGA-COAD	Rho_GTPase_Signaling	TCGA-WS-AB45-01A-11R-A41B-07	-1.59019e-16
TCGA-COAD	Rho_GTPase_Signaling	TCGA-AA-3509-01A-01R-1410-07	1.45158e-16
TCGA-COAD	Rho_GTPase_Signaling	TCGA-AA-3941-01A-01R-1022-07	7.47599e-17
TCGA-COAD	Rho_GTPase_Signaling	TCGA-AA-3502-01A-01R-1410-07	-9.8212e-17
TCGA-COAD	Rho_GTPase_Signaling	TCGA-AZ-6605-11A-01R-1839-07	7.48016e-17
TCGA-COAD	Rho_GTPase_Signaling	TCGA-AZ-6605-01A-11R-1839-07	-2.13071e-16
TCGA-COAD	Rho_GTPase_Signaling	TCGA-DM-A1D4-01A-21R-A155-07	-2.15856e-16
TCGA-COAD	Rho_GTPase_Signaling	TCGA-AZ-5403-01A-01R-1653-07	1.58027e-16
TCGA-COAD	Rho_GTPase_Signaling	TCGA-DM-A28E-01A-11R-A32Y-07	-6.08654e-17
TCGA-COAD	Rho_GTPase_Signaling	TCGA-A6-3809-01A-01R-A278-07	3.52616e-17
TCGA-COAD	Rho_GTPase_Signaling	TCGA-A6-3809-01B-04R-A277-07	3.89437e-17
TCGA-COAD	Rho_GTPase_Signaling	TCGA-A6-3809-01A-01R-1022-07	-1.32406e-16
TCGA-COAD	Rho_GTPase_Signaling	TCGA-AA-A01I-01A-02R-A089-07	2.21719e-17
TCGA-COAD	Rho_GTPase_Signaling	TCGA-A6-6780-01B-04R-A277-07	-1.67701e-16
TCGA-COAD	Rho_GTPase_Signaling	TCGA-A6-6780-01A-11R-A278-07	-1.97471e-16
TCGA-COAD	Rho_GTPase_Signaling	TCGA-A6-6780-01A-11R-1839-07	9.98383e-17
TCGA-COAD	Rho_GTPase_Signaling	TCGA-CK-6748-01A-11R-1839-07	-1.33407e-16
TCGA-COAD	Rho_GTPase_Signaling	TCGA-CM-6163-01A-11R-1653-07	-2.36456e-16
TCGA-COAD	Rho_GTPase_Signaling	TCGA-4N-A93T-01A-11R-A37K-07	5.23461e-17
TCGA-COAD	Rho_GTPase_Signaling	TCGA-D5-5541-01A-01R-1653-07	6.62072e-17
TCGA-COAD	Rho_GTPase_Signaling	TCGA-A6-5662-01A-01R-1653-07	-5.92892e-17
TCGA-COAD	Rho_GTPase_Signaling	TCGA-A6-5662-11A-01R-1653-07	-4.05325e-17
TCGA-COAD	Rho_GTPase_Signaling	TCGA-CM-5861-01A-01R-1653-07	6.96808e-17
TCGA-COAD	Rho_GTPase_Signaling	TCGA-CA-6719-01A-11R-1839-07	-2.68132e-18
TCGA-COAD	Rho_GTPase_Signaling	TCGA-NH-A50U-01A-33R-A37K-07	2.13838e-17
TCGA-COAD	Rho_GTPase_Signaling	TCGA-F4-6459-01A-11R-1774-07	2.24146e-16
TCGA-COAD	Rho_GTPase_Signaling	TCGA-D5-6538-01A-11R-1723-07	-1.84631e-16
TCGA-COAD	Rho_GTPase_Signaling	TCGA-D5-6535-01A-11R-1723-07	9.71445e-17
TCGA-COAD	Rho_GTPase_Signaling	TCGA-AA-A02Y-01A-43R-A32Y-07	2.55955e-16
TCGA-COAD	Rho_GTPase_Signaling	TCGA-5M-AATE-01A-11R-A41B-07	-1.05877e-17
TCGA-COAD	Rho_GTPase_Signaling	TCGA-DM-A0XD-01A-12R-A155-07	5.41559e-17
TCGA-COAD	Rho_GTPase_Signaling	TCGA-4T-AA8H-01A-11R-A41B-07	-2.34855e-16
TCGA-COAD	Rho_GTPase_Signaling	TCGA-CK-6746-01A-11R-1839-07	-2.57281e-16
TCGA-COAD	Rho_GTPase_Signaling	TCGA-AA-A01K-01A-01R-A00A-07	2.19359e-16
TCGA-COAD	Rho_GTPase_Signaling	TCGA-CM-6677-01A-11R-1839-07	4.48151e-17
TCGA-COAD	Rho_GTPase_Signaling	TCGA-AZ-6598-11A-01R-1774-07	-2.31085e-16
TCGA-COAD	Rho_GTPase_Signaling	TCGA-AA-3968-01A-01R-1022-07	2.10281e-16
TCGA-COAD	Rho_GTPase_Signaling	TCGA-CM-4748-01A-01R-1410-07	-2.48449e-17
TCGA-COAD	Rho_GTPase_Signaling	TCGA-AA-3553-01A-01R-0821-07	1.49453e-17
TCGA-COAD	Rho_GTPase_Signaling	TCGA-F4-6569-01A-11R-1774-07	-3.2009e-17
TCGA-COAD	Rho_GTPase_Signaling	TCGA-NH-A50V-01A-11R-A28H-07	4.58868e-17
TCGA-COAD	Rho_GTPase_Signaling	TCGA-CM-6167-01A-11R-1653-07	7.04731e-17
TCGA-COAD	Rho_GTPase_Signaling	TCGA-AA-3989-01A-01R-1022-07	2.77556e-17
TCGA-COAD	Rho_GTPase_Signaling	TCGA-D5-7000-01A-11R-A32Z-07	-2.64745e-16
TCGA-COAD	Rho_GTPase_Signaling	TCGA-CM-6678-01A-11R-1839-07	-5.97604e-17
TCGA-COAD	Rho_GTPase_Signaling	TCGA-DM-A1DB-01A-11R-A155-07	2.78099e-16
TCGA-COAD	Rho_GTPase_Signaling	TCGA-AY-A54L-01A-11R-A28H-07	1.15272e-16
TCGA-COAD	Rho_GTPase_Signaling	TCGA-A6-5657-01A-01R-A32Z-07	2.30551e-16
TCGA-COAD	Rho_GTPase_Signaling	TCGA-AA-3685-01A-02R-A32Z-07	1.9966e-16
TCGA-COAD	Rho_GTPase_Signaling	TCGA-AA-A02F-01A-01R-A089-07	7.04565e-17
TCGA-COAD	Rho_GTPase_Signaling	TCGA-A6-A565-01A-31R-A28H-07	1.4515e-16
TCGA-COAD	Rho_GTPase_Signaling	TCGA-AA-3534-01A-01R-0821-07	-2.04989e-16
TCGA-COAD	Rho_GTPase_Signaling	TCGA-AA-3534-11A-01R-A32Z-07	-2.45538e-16
TCGA-COAD	Rho_GTPase_Signaling	TCGA-G4-6295-01A-11R-1723-07	1.01398e-16
TCGA-COAD	Rho_GTPase_Signaling	TCGA-A6-2683-11A-01R-A32Z-07	-1.5374e-16
TCGA-COAD	Rho_GTPase_Signaling	TCGA-D5-6530-01A-11R-1723-07	-1.64423e-16
TCGA-COAD	Rho_GTPase_Signaling	TCGA-AA-3660-11A-01R-1723-07	2.30068e-16
TCGA-COAD	Rho_GTPase_Signaling	TCGA-DM-A28G-01A-11R-A16W-07	-4.48151e-17
TCGA-COAD	Rho_GTPase_Signaling	TCGA-AA-A00W-01A-01R-A002-07	1.11022e-16
TCGA-COAD	Rho_GTPase_Signaling	TCGA-A6-2683-01A-01R-0821-07	-6.21581e-17
TCGA-COAD	Rho_GTPase_Signaling	TCGA-AA-3715-01A-01R-0905-07	1.06752e-16
TCGA-COAD	Rho_GTPase_Signaling	TCGA-AA-3531-11A-01R-A32Z-07	-2.41293e-16
TCGA-COAD	Rho_GTPase_Signaling	TCGA-AA-3531-01A-01R-0821-07	2.43395e-16
TCGA-COAD	Rho_GTPase_Signaling	TCGA-AA-3952-01A-01R-1022-07	-8.53768e-17
TCGA-COAD	Rho_GTPase_Signaling	TCGA-AA-A024-01A-02R-A00A-07	-1.70783e-16
TCGA-COAD	Rho_GTPase_Signaling	TCGA-AA-3972-01A-01R-1022-07	5.49524e-17
TCGA-COAD	Rho_GTPase_Signaling	TCGA-AA-3530-01A-01R-1022-07	5.35846e-18
TCGA-COAD	Rho_GTPase_Signaling	TCGA-AA-3672-01A-01R-0905-07	-2.88231e-17
TCGA-COAD	Rho_GTPase_Signaling	TCGA-AA-3860-01A-02R-0905-07	1.06765e-16
TCGA-COAD	Rho_GTPase_Signaling	TCGA-AA-3814-01A-01R-0905-07	-1.13712e-16
TCGA-COAD	Rho_GTPase_Signaling	TCGA-G4-6294-01A-11R-1774-07	-1.19571e-16
TCGA-COAD	Rho_GTPase_Signaling	TCGA-AA-3516-01A-02R-0826-07	1.25184e-17
TCGA-COAD	Rho_GTPase_Signaling	TCGA-AA-3516-11A-01R-A32Z-07	-1.27936e-17
TCGA-COAD	Rho_GTPase_Signaling	TCGA-G4-6314-01A-11R-1723-07	-1.81479e-16
TCGA-COAD	Rho_GTPase_Signaling	TCGA-A6-2677-01A-01R-0821-07	-1.19537e-16
TCGA-COAD	Rho_GTPase_Signaling	TCGA-A6-2677-01B-02R-A277-07	2.22595e-16
TCGA-COAD	Rho_GTPase_Signaling	TCGA-A6-2677-01A-01R-A278-07	-2.13567e-16
TCGA-COAD	Rho_GTPase_Signaling	TCGA-A6-2682-11A-01R-A32Z-07	-5.34095e-17
TCGA-COAD	Rho_GTPase_Signaling	TCGA-A6-2682-01A-01R-1410-07	-1.53723e-16
TCGA-COAD	Rho_GTPase_Signaling	TCGA-AA-3552-01A-01R-0821-07	-8.53684e-17
TCGA-COAD	Rho_GTPase_Signaling	TCGA-AA-3867-01A-01R-1022-07	-9.02056e-17
TCGA-COAD	Rho_GTPase_Signaling	TCGA-AD-6895-01A-11R-1928-07	1.92488e-17
TCGA-COAD	Rho_GTPase_Signaling	TCGA-AA-3560-01A-01R-0821-07	-1.71917e-16
TCGA-COAD	Rho_GTPase_Signaling	TCGA-CK-5912-01A-11R-1653-07	-3.84516e-17
TCGA-COAD	Rho_GTPase_Signaling	TCGA-AA-3986-01A-02R-1022-07	5.37097e-18
TCGA-COAD	Rho_GTPase_Signaling	TCGA-AA-3662-01A-01R-1723-07	-2.43645e-16
TCGA-COAD	Rho_GTPase_Signaling	TCGA-AA-A00L-01A-01R-A002-07	-4.6996e-17
TCGA-COAD	Rho_GTPase_Signaling	TCGA-AA-3844-01A-01R-1022-07	2.23596e-17
TCGA-COAD	Rho_GTPase_Signaling	TCGA-AA-3562-01A-02R-0821-07	-4.2703e-17
TCGA-COAD	Rho_GTPase_Signaling	TCGA-AA-3979-01A-01R-1022-07	-2.56414e-17
TCGA-COAD	Rho_GTPase_Signaling	TCGA-AZ-4681-01A-01R-1410-07	1.45717e-16
TCGA-COAD	Rho_GTPase_Signaling	TCGA-A6-6649-01A-11R-1774-07	-1.94856e-16
TCGA-COAD	Rho_GTPase_Signaling	TCGA-AD-6548-01A-11R-1839-07	1.70595e-17
TCGA-COAD	Rho_GTPase_Signaling	TCGA-AA-3524-01A-02R-0821-07	-4.80051e-17
TCGA-COAD	Rho_GTPase_Signaling	TCGA-AA-3506-01A-01R-1410-07	4.25341e-18
TCGA-COAD	Rho_GTPase_Signaling	TCGA-DM-A285-01A-11R-A16W-07	-1.13136e-16
TCGA-COAD	Rho_GTPase_Signaling	TCGA-G4-6321-01A-11R-1723-07	-1.06752e-18
TCGA-COAD	Rho_GTPase_Signaling	TCGA-AA-3976-01A-01R-1022-07	1.30271e-16
TCGA-COAD	Rho_GTPase_Signaling	TCGA-AD-6964-01A-11R-1928-07	5.97646e-17
TCGA-COAD	Rho_GTPase_Signaling	TCGA-AZ-6601-01A-11R-1774-07	6.83214e-17
TCGA-COAD	Rho_GTPase_Signaling	TCGA-AZ-6601-11A-01R-1774-07	1.23816e-16
TCGA-COAD	Rho_GTPase_Signaling	TCGA-G4-6628-01A-11R-1839-07	5.80382e-17
TCGA-COAD	Rho_GTPase_Signaling	TCGA-AA-3496-11A-01R-1839-07	7.04898e-17
TCGA-COAD	Rho_GTPase_Signaling	TCGA-AA-3496-01A-21R-1839-07	2.09234e-16
TCGA-COAD	Rho_GTPase_Signaling	TCGA-A6-4105-01A-02R-1774-07	5.76253e-17
TCGA-COAD	Rho_GTPase_Signaling	TCGA-AA-3870-01A-01R-1022-07	-1.30271e-16
TCGA-COAD	Rho_GTPase_Signaling	TCGA-AA-3950-01A-02R-1022-07	3.41273e-17
TCGA-COAD	Rho_GTPase_Signaling	TCGA-AA-3713-11A-01R-1723-07	7.90133e-17
TCGA-COAD	Rho_GTPase_Signaling	TCGA-AA-3713-01A-21R-1723-07	-1.7504e-16
TCGA-COAD	Rho_GTPase_Signaling	TCGA-AA-3556-01A-01R-0821-07	2.391e-16
TCGA-COAD	Rho_GTPase_Signaling	TCGA-AA-A00Z-01A-01R-A002-07	-2.37278e-16
TCGA-COAD	Rho_GTPase_Signaling	TCGA-AA-3522-01A-01R-0821-07	-1.11589e-16
TCGA-COAD	Rho_GTPase_Signaling	TCGA-AA-3522-11A-01R-A32Z-07	-1.27802e-16
TCGA-COAD	Rho_GTPase_Signaling	TCGA-AZ-4313-01A-01R-1410-07	1.6228e-16
TCGA-COAD	Rho_GTPase_Signaling	TCGA-AA-3697-11A-01R-1723-07	3.41273e-17
TCGA-COAD	Rho_GTPase_Signaling	TCGA-AA-3697-01A-01R-1723-07	-1.40892e-16
TCGA-COAD	Rho_GTPase_Signaling	TCGA-AY-4071-01A-01R-1113-07	-3.95192e-17
TCGA-COAD	Rho_GTPase_Signaling	TCGA-CM-5863-01A-21R-1839-07	1.53723e-16
TCGA-COAD	Rho_GTPase_Signaling	TCGA-AA-3811-01A-01R-1022-07	9.17735e-17
TCGA-COAD	Rho_GTPase_Signaling	TCGA-AA-3862-01A-01R-1022-07	7.04565e-17
TCGA-COAD	Rho_GTPase_Signaling	TCGA-CM-4750-01A-01R-1410-07	1.19537e-16
TCGA-COAD	Rho_GTPase_Signaling	TCGA-AA-3554-01A-01R-0826-07	1.28103e-17
TCGA-COAD	Rho_GTPase_Signaling	TCGA-G4-6586-01A-11R-1774-07	-1.96975e-16
TCGA-COAD	Rho_GTPase_Signaling	TCGA-AA-3675-01A-02R-0905-07	1.94856e-16
TCGA-COAD	Rho_GTPase_Signaling	TCGA-AA-3939-01A-01R-1022-07	3.20048e-17
TCGA-COAD	Rho_GTPase_Signaling	TCGA-G4-6307-01A-11R-1723-07	7.52603e-17
TCGA-COAD	Rho_GTPase_Signaling	TCGA-AA-3511-01A-21R-1839-07	-8.53768e-17
TCGA-COAD	Rho_GTPase_Signaling	TCGA-AA-3511-11A-01R-1839-07	2.42294e-16
TCGA-COAD	Rho_GTPase_Signaling	TCGA-AA-3842-01A-01R-1022-07	1.25188e-16
TCGA-COAD	Rho_GTPase_Signaling	TCGA-AA-3561-01A-01R-0821-07	2.11044e-17
TCGA-COAD	Rho_GTPase_Signaling	TCGA-D5-5538-01A-01R-1653-07	-1.11589e-16
TCGA-COAD	Rho_GTPase_Signaling	TCGA-CA-5255-01A-11R-1839-07	-8.32667e-17
TCGA-COAD	Rho_GTPase_Signaling	TCGA-AA-3858-01A-01R-0905-07	-1.18528e-16
TCGA-COAD	Rho_GTPase_Signaling	TCGA-A6-2676-01A-01R-0826-07	6.40096e-17
TCGA-COAD	Rho_GTPase_Signaling	TCGA-AA-A02K-01A-03R-A32Y-07	-2.42861e-16
TCGA-COAD	Rho_GTPase_Signaling	TCGA-NH-A5IV-01A-42R-A37K-07	-1.98542e-16
TCGA-COAD	Rho_GTPase_Signaling	TCGA-A6-2680-01A-01R-1410-07	1.39845e-16
TCGA-COAD	Rho_GTPase_Signaling	TCGA-A6-2680-11A-01R-A32Z-07	1.35592e-16
TCGA-COAD	Rho_GTPase_Signaling	TCGA-A6-6781-01A-22R-A278-07	2.92551e-16
TCGA-COAD	Rho_GTPase_Signaling	TCGA-A6-6781-01B-06R-A277-07	-1.42814e-16
TCGA-COAD	Rho_GTPase_Signaling	TCGA-A6-6781-01A-22R-1928-07	-1.49478e-16
TCGA-COAD	Rho_GTPase_Signaling	TCGA-T9-A92H-01A-11R-A37K-07	-1.15447e-16
TCGA-COAD	Rho_GTPase_Signaling	TCGA-AY-A8YK-01A-11R-A41B-07	8.32667e-17
TCGA-COAD	Rho_GTPase_Signaling	TCGA-CM-5341-01A-01R-1410-07	-5.34053e-17
TCGA-COAD	Rho_GTPase_Signaling	TCGA-F4-6807-01A-11R-1839-07	5.01402e-17
TCGA-COAD	Rho_GTPase_Signaling	TCGA-AZ-4616-01A-21R-1839-07	4.16334e-17
TCGA-COAD	Rho_GTPase_Signaling	TCGA-DM-A28K-01A-21R-A32Y-07	1.82513e-16
TCGA-COAD	Rho_GTPase_Signaling	TCGA-AY-A71X-01A-12R-A37K-07	-2.71192e-16
TCGA-COAD	Rho_GTPase_Signaling	TCGA-A6-6652-01A-11R-1774-07	2.46898e-16
TCGA-COAD	Rho_GTPase_Signaling	TCGA-F4-6703-01A-11R-1839-07	-9.33915e-17
TCGA-COAD	Rho_GTPase_Signaling	TCGA-AD-6965-01A-11R-1928-07	1.43415e-16
TCGA-COAD	Rho_GTPase_Signaling	TCGA-AZ-4315-01A-01R-1410-07	-1.72905e-16
TCGA-COAD	Rho_GTPase_Signaling	TCGA-AA-3712-01A-21R-1723-07	1.25459e-16
TCGA-COAD	Rho_GTPase_Signaling	TCGA-AA-3712-11A-01R-1723-07	3.39105e-17
TCGA-COAD	Rho_GTPase_Signaling	TCGA-AA-3510-01A-01R-1410-07	-1.79344e-16
TCGA-COAD	Rho_GTPase_Signaling	TCGA-AA-A00D-01A-01R-A002-07	-1.14204e-16
TCGA-COAD	Rho_GTPase_Signaling	TCGA-AA-3971-01A-01R-1022-07	1.81479e-16
TCGA-COAD	Rho_GTPase_Signaling	TCGA-AA-A03F-01A-11R-A16W-07	-8.53851e-17
TCGA-COAD	Rho_GTPase_Signaling	TCGA-AA-A02O-01A-21R-A16W-07	-1.36664e-16
TCGA-COAD	Rho_GTPase_Signaling	TCGA-AD-A5EJ-01A-11R-A28H-07	1.82338e-16
TCGA-COAD	Rho_GTPase_Signaling	TCGA-G4-6627-01A-11R-1774-07	-1.49474e-16
TCGA-COAD	Rho_GTPase_Signaling	TCGA-AA-3861-01A-01R-1022-07	1.07824e-16
TCGA-COAD	Rho_GTPase_Signaling	TCGA-AZ-6603-11A-02R-1839-07	1.87917e-16
TCGA-COAD	Rho_GTPase_Signaling	TCGA-AZ-6603-01A-11R-1839-07	-1.06961e-17
TCGA-COAD	Rho_GTPase_Signaling	TCGA-CA-6716-01A-11R-1839-07	1.81562e-17
TCGA-COAD	Rho_GTPase_Signaling	TCGA-CM-6676-01A-11R-1839-07	-9.71445e-17
TCGA-COAD	Rho_GTPase_Signaling	TCGA-AA-A029-01A-01R-A00A-07	-1.49474e-16
TCGA-COAD	Rho_GTPase_Signaling	TCGA-AA-A01C-01A-01R-A00A-07	1.33953e-16
TCGA-COAD	Rho_GTPase_Signaling	TCGA-CM-6680-01A-11R-1839-07	-1.61921e-17
TCGA-COAD	Rho_GTPase_Signaling	TCGA-CK-4950-01A-01R-1723-07	-1.55837e-16
TCGA-COAD	Rho_GTPase_Signaling	TCGA-D5-6529-01A-11R-1774-07	2.56172e-16
TCGA-COAD	Rho_GTPase_Signaling	TCGA-A6-2678-01A-01R-0821-07	-2.29309e-17
TCGA-COAD	Rho_GTPase_Signaling	TCGA-A6-2678-11A-01R-A32Z-07	-1.74039e-16
TCGA-COAD	Rho_GTPase_Signaling	TCGA-AZ-6599-01A-11R-1774-07	1.41955e-16
TCGA-COAD	Rho_GTPase_Signaling	TCGA-AZ-6599-11A-01R-1774-07	1.62263e-16
TCGA-COAD	Rho_GTPase_Signaling	TCGA-F4-6809-01A-11R-1839-07	5.92808e-17
TCGA-COAD	Rho_GTPase_Signaling	TCGA-5M-AAT6-01A-11R-A41B-07	9.8212e-17
TCGA-COAD	Rho_GTPase_Signaling	TCGA-3L-AA1B-01A-11R-A37K-07	-6.92555e-17
TCGA-COAD	Rho_GTPase_Signaling	TCGA-AA-A01D-01A-01R-A00A-07	5.97646e-17
TCGA-COAD	Rho_GTPase_Signaling	TCGA-A6-6653-01A-11R-1774-07	-5.37097e-18
TCGA-COAD	Rho_GTPase_Signaling	TCGA-CM-5344-01A-21R-1723-07	-1.32406e-16
TCGA-COAD	Rho_GTPase_Signaling	TCGA-DM-A28A-01A-21R-A32Y-07	-2.07099e-16
TCGA-COAD	Rho_GTPase_Signaling	TCGA-DM-A0XF-01A-11R-A155-07	2.13838e-17
TCGA-COAD	Rho_GTPase_Signaling	TCGA-AA-3526-01A-02R-A32Z-07	-1.47831e-16
TCGA-COAD	Rho_GTPase_Signaling	TCGA-AA-3819-01A-01R-0905-07	-1.30271e-16
TCGA-COAD	Rho_GTPase_Signaling	TCGA-A6-6648-01A-11R-1774-07	-1.83597e-16
TCGA-COAD	Rho_GTPase_Signaling	TCGA-CA-5256-01A-01R-1410-07	-1.92488e-17
TCGA-COAD	Rho_GTPase_Signaling	TCGA-QG-A5YX-01A-11R-A28H-07	-2.43428e-16
TCGA-COAD	Rho_GTPase_Signaling	TCGA-QG-A5Z1-01A-11R-A28H-07	1.62685e-16
TCGA-COAD	Rho_GTPase_Signaling	TCGA-AA-3544-01A-01R-1873-07	-1.87267e-16
TCGA-COAD	Rho_GTPase_Signaling	TCGA-F4-6570-01A-11R-1774-07	-1.2701e-16
TCGA-COAD	Rho_GTPase_Signaling	TCGA-D5-6920-01A-11R-1928-07	6.83214e-17
TCGA-COAD	Rho_GTPase_Signaling	TCGA-AA-3866-01A-01R-1022-07	1.70637e-17
TCGA-COAD	Rho_GTPase_Signaling	TCGA-AA-3833-01A-01R-0905-07	1.49453e-17
TCGA-COAD	Rho_GTPase_Signaling	TCGA-A6-6654-01A-21R-1839-07	-1.04651e-16
TCGA-COAD	Rho_GTPase_Signaling	TCGA-AA-3850-01A-01R-1022-07	1.06769e-16
TCGA-COAD	Rho_GTPase_Signaling	TCGA-AD-6889-01A-11R-1928-07	3.4315e-17
TCGA-COAD	Rho_GTPase_Signaling	TCGA-AA-3975-01A-01R-1022-07	-1.83593e-16
TCGA-COAD	Rho_GTPase_Signaling	TCGA-AA-3529-01A-02R-0821-07	-5.12577e-17
TCGA-COAD	Rho_GTPase_Signaling	TCGA-AD-6888-01A-11R-1928-07	1.83593e-16
TCGA-COAD	Rho_GTPase_Signaling	TCGA-AA-3692-01A-01R-0905-07	-7.04565e-17
TCGA-COAD	Rho_GTPase_Signaling	TCGA-AA-3527-11A-01R-A32Z-07	-6.93889e-17
TCGA-COAD	Rho_GTPase_Signaling	TCGA-AA-3527-01A-01R-0821-07	1.56926e-16
TCGA-COAD	Rho_GTPase_Signaling	TCGA-AA-3688-01A-01R-0905-07	-1.70595e-17
TCGA-COAD	Rho_GTPase_Signaling	TCGA-G4-6298-01A-11R-1723-07	2.98656e-17
TCGA-COAD	Rho_GTPase_Signaling	TCGA-AZ-6608-01A-11R-1839-07	1.00326e-16
TCGA-COAD	Rho_GTPase_Signaling	TCGA-AA-3543-01A-01R-0826-07	-5.39432e-17
TCGA-COAD	Rho_GTPase_Signaling	TCGA-AA-3525-11A-01R-A32Z-07	-2.07099e-16
TCGA-COAD	Rho_GTPase_Signaling	TCGA-AA-3525-01A-02R-0826-07	2.23846e-17
TCGA-COAD	Rho_GTPase_Signaling	TCGA-G4-6625-01A-21R-1774-07	2.10969e-16
TCGA-COAD	Rho_GTPase_Signaling	TCGA-G4-6588-01A-11R-1774-07	-1.60145e-16
TCGA-COAD	Rho_GTPase_Signaling	TCGA-G4-6310-01A-11R-1723-07	9.17735e-17
TCGA-COAD	Rho_GTPase_Signaling	TCGA-AA-3662-11A-01R-1723-07	1.96191e-16
TCGA-COAD	Rho_GTPase_Signaling	TCGA-AA-3970-01A-01R-1022-07	-1.42539e-16
TCGA-COAD	Rho_GTPase_Signaling	TCGA-AA-3521-01A-01R-0821-07	2.17791e-16
TCGA-COAD	Rho_GTPase_Signaling	TCGA-AA-3695-01A-01R-0905-07	-5.01402e-17
TCGA-COAD	Rho_GTPase_Signaling	TCGA-A6-6782-01A-11R-1839-07	1.47285e-16
TCGA-COAD	Rho_GTPase_Signaling	TCGA-AA-A022-01A-21R-A16W-07	9.61604e-18
TCGA-COAD	Rho_GTPase_Signaling	TCGA-CK-4952-01A-01R-1723-07	2.73794e-16
TCGA-COAD	Rho_GTPase_Signaling	TCGA-CM-5860-01A-01R-1653-07	-1.5374e-16
TCGA-COAD	Rho_GTPase_Signaling	TCGA-AZ-4684-01A-01R-1410-07	1.75032e-16
TCGA-COAD	Rho_GTPase_Signaling	TCGA-D5-6534-01A-21R-1928-07	1.23833e-16
TCGA-COAD	Rho_GTPase_Signaling	TCGA-DM-A1D8-01A-11R-A155-07	-7.22913e-17
TCGA-COAD	Rho_GTPase_Signaling	TCGA-A6-6138-01A-11R-1774-07	4.25341e-18
TCGA-COAD	Rho_GTPase_Signaling	TCGA-CM-6170-01A-11R-1653-07	-7.47599e-17
TCGA-COAD	Rho_GTPase_Signaling	TCGA-AA-A01X-01A-21R-A083-07	-2.29267e-17
TCGA-COAD	Rho_GTPase_Signaling	TCGA-A6-2681-01A-01R-1410-07	1.38778e-16
TCGA-COAD	Rho_GTPase_Signaling	TCGA-AA-3693-01A-01R-0905-07	1.02507e-16
TCGA-COAD	Rho_GTPase_Signaling	TCGA-AD-6890-01A-11R-1928-07	-3.39105e-17
TCGA-COAD	Rho_GTPase_Signaling	TCGA-AA-3984-01A-02R-1022-07	1.90036e-16
TCGA-COAD	Rho_GTPase_Signaling	TCGA-CM-5349-01A-21R-1723-07	1.05651e-16
TCGA-COAD	Rho_GTPase_Signaling	TCGA-AA-3532-01A-01R-0821-07	-4.58826e-17
TCGA-COAD	Rho_GTPase_Signaling	TCGA-AA-3848-01A-01R-0905-07	-1.249e-16
TCGA-COAD	Rho_GTPase_Signaling	TCGA-AA-A00U-01A-01R-A002-07	1.19529e-16
TCGA-COAD	Rho_GTPase_Signaling	TCGA-AA-3549-01A-02R-0821-07	2.02788e-16
TCGA-COAD	Rho_GTPase_Signaling	TCGA-CM-6162-01A-11R-1653-07	-2.09322e-16
TCGA-COAD	Rho_GTPase_Signaling	TCGA-A6-6140-01A-11R-1774-07	1.23833e-16
TCGA-COAD	Rho_GTPase_Signaling	TCGA-AA-3821-01A-01R-1022-07	-9.70027e-17
TCGA-COAD	Rho_GTPase_Signaling	TCGA-CM-6169-01A-11R-1653-07	2.34853e-16
TCGA-COAD	Rho_GTPase_Signaling	TCGA-DM-A28H-01A-11R-A16W-07	-2.33404e-16
TCGA-COAD	Rho_GTPase_Signaling	TCGA-CM-6164-01A-11R-1653-07	-1.17394e-16
TCGA-COAD	Rho_GTPase_Signaling	TCGA-AA-A00Q-01A-01R-A002-07	2.31669e-16
TCGA-COAD	Rho_GTPase_Signaling	TCGA-CA-6718-01A-11R-1839-07	-2.18283e-16
TCGA-COAD	Rho_GTPase_Signaling	TCGA-AD-6901-01A-11R-1928-07	-6.08821e-17
TCGA-COAD	Rho_GTPase_Signaling	TCGA-G4-6306-01A-11R-1774-07	6.18829e-17
TCGA-COAD	Rho_GTPase_Signaling	TCGA-G4-6311-01A-11R-1723-07	-4.70043e-17
TCGA-COAD	Rho_GTPase_Signaling	TCGA-CM-6674-01A-11R-1839-07	-1.15284e-16
TCGA-COAD	Rho_GTPase_Signaling	TCGA-AA-3872-01A-01R-1022-07	9.8212e-17
TCGA-COAD	Rho_GTPase_Signaling	TCGA-AA-3655-11A-01R-1723-07	1.81479e-17
TCGA-COAD	Rho_GTPase_Signaling	TCGA-AA-3655-01A-02R-1723-07	-9.66608e-18
TCGA-COAD	Rho_GTPase_Signaling	TCGA-A6-5665-01B-03R-2302-07	4.33681e-17
TCGA-COAD	Rho_GTPase_Signaling	TCGA-A6-5665-11A-01R-1653-07	1.55842e-16
TCGA-COAD	Rho_GTPase_Signaling	TCGA-A6-5665-01A-01R-1653-07	1.9966e-16
TCGA-COAD	Rho_GTPase_Signaling	TCGA-AA-A01S-01A-21R-A083-07	-1.70295e-16
TCGA-COAD	Rho_GTPase_Signaling	TCGA-CM-4751-01A-02R-1839-07	1.98551e-16
TCGA-COAD	Rho_GTPase_Signaling	TCGA-AA-A03J-01A-21R-A16W-07	-1.15267e-16
TCGA-COAD	Rho_GTPase_Signaling	TCGA-CM-5862-01A-01R-1653-07	2.07083e-16
TCGA-COAD	Rho_GTPase_Signaling	TCGA-QL-A97D-01A-12R-A41B-07	-2.4342e-16
TCGA-COAD	Rho_GTPase_Signaling	TCGA-AA-3812-01A-01R-0905-07	1.51588e-16
TCGA-COAD	Rho_GTPase_Signaling	TCGA-AD-6899-01A-11R-1928-07	-4.25341e-18
TCGA-COAD	Rho_GTPase_Signaling	TCGA-AZ-4323-01A-21R-1839-07	-1.53723e-16
TCGA-COAD	Rho_GTPase_Signaling	TCGA-G4-6317-01A-11R-1723-07	7.8442e-17
TCGA-COAD	Rho_GTPase_Signaling	TCGA-A6-3810-01B-04R-A277-07	-6.93889e-17
TCGA-COAD	Rho_GTPase_Signaling	TCGA-A6-3810-01A-01R-1022-07	-1.3771e-16
TCGA-COAD	Rho_GTPase_Signaling	TCGA-A6-3810-01A-01R-A278-07	-1.64419e-16
TCGA-COAD	Rho_GTPase_Signaling	TCGA-CM-4752-01A-01R-1410-07	-4.5278e-17
TCGA-COAD	Rho_GTPase_Signaling	TCGA-AA-3815-01A-01R-1022-07	2.11344e-16
TCGA-COAD	Rho_GTPase_Signaling	TCGA-DM-A1D7-01A-11R-A155-07	1.98276e-16
TCGA-COAD	Rho_GTPase_Signaling	TCGA-A6-3807-01A-01R-1022-07	-2.02579e-17
TCGA-COAD	Rho_GTPase_Signaling	TCGA-AA-3837-01A-01R-0905-07	-1.30263e-16
TCGA-COAD	Rho_GTPase_Signaling	TCGA-D5-6537-01A-11R-1723-07	1.8127e-17
TCGA-COAD	Rho_GTPase_Signaling	TCGA-G4-6317-02A-11R-2066-07	-7.68866e-17
TCGA-COAD	Rho_GTPase_Signaling	TCGA-D5-6926-01A-11R-1928-07	5.35429e-18
TCGA-COAD	Rho_GTPase_Signaling	TCGA-CA-6717-01A-11R-1839-07	1.61705e-16
TCGA-COAD	Rho_GTPase_Signaling	TCGA-A6-6137-01A-11R-1774-07	1.75049e-16
TCGA-COAD	Rho_GTPase_Signaling	TCGA-G4-6304-01A-11R-1928-07	-1.94289e-16
TCGA-COAD	Rho_GTPase_Signaling	TCGA-CK-4947-01B-11R-1653-07	5.44436e-17
TCGA-COAD	Rho_GTPase_Signaling	TCGA-D5-6927-01A-21R-1928-07	2.13946e-16
TCGA-COAD	Rho_GTPase_Signaling	TCGA-AZ-6598-01A-11R-1774-07	1.53811e-16
TCGA-COAD	Rho_GTPase_Signaling	TCGA-5M-AATA-01A-31R-A41B-07	1.17961e-16
TCGA-COAD	Rho_GTPase_Signaling	TCGA-AA-3696-01A-01R-0905-07	2.41273e-16
TCGA-COAD	Rho_GTPase_Signaling	TCGA-AA-3681-01A-01R-0905-07	1.70787e-16
TCGA-COAD	Rho_GTPase_Signaling	TCGA-D5-6532-01A-11R-1723-07	-3.01058e-16
TCGA-COAD	Rho_GTPase_Signaling	TCGA-AY-A69D-01A-11R-A37K-07	9.8212e-17
TCGA-COAD	Rho_GTPase_Signaling	TCGA-D5-5537-01A-21R-1928-07	1.75057e-16
TCGA-COAD	Rho_GTPase_Signaling	TCGA-AA-A017-01A-01R-A00A-07	-1.38778e-16
TCGA-COAD	Rho_GTPase_Signaling	TCGA-G4-6322-01A-11R-1723-07	7.25707e-17
TCGA-COAD	Rho_GTPase_Signaling	TCGA-AZ-5407-01A-01R-1723-07	1.88434e-16
TCGA-COAD	Rho_GTPase_Signaling	TCGA-CM-5348-01A-21R-1723-07	-1.02515e-16
TCGA-COAD	Rho_GTPase_Signaling	TCGA-AA-3489-11A-01R-1839-07	3.73633e-18
TCGA-COAD	Rho_GTPase_Signaling	TCGA-AA-3489-01A-21R-1839-07	2.6261e-16
TCGA-COAD	Rho_GTPase_Signaling	TCGA-F4-6806-01A-11R-1839-07	-8.7516e-17
TCGA-COAD	Rho_GTPase_Signaling	TCGA-AA-3831-01A-01R-0905-07	1.92488e-17
TCGA-COAD	Rho_GTPase_Signaling	TCGA-D5-6924-01A-11R-1928-07	-1.8466e-16
TCGA-COAD	Rho_GTPase_Signaling	TCGA-CM-4746-01A-01R-1410-07	1.27002e-16
TCGA-COAD	Rho_GTPase_Signaling	TCGA-AA-3517-11A-01R-A32Z-07	-2.75888e-17
TCGA-COAD	Rho_GTPase_Signaling	TCGA-AA-3517-01A-01R-0821-07	1.06752e-16
TCGA-COAD	Rho_GTPase_Signaling	TCGA-AA-3518-01A-02R-0826-07	-1.15284e-16
TCGA-COAD	Rho_GTPase_Signaling	TCGA-AA-3518-11A-01R-1672-07	-1.98551e-16
TCGA-COAD	Rho_GTPase_Signaling	TCGA-AA-3678-01A-01R-0905-07	1.58018e-16
TCGA-COAD	Rho_GTPase_Signaling	TCGA-A6-6142-01A-11R-1774-07	9.8212e-17
TCGA-COAD	Rho_GTPase_Signaling	TCGA-AA-3864-01A-01R-1022-07	1.43603e-16
TCGA-COAD	Rho_GTPase_Signaling	TCGA-CM-4743-01A-01R-1723-07	-4.25341e-18
TCGA-COAD	Rho_GTPase_Signaling	TCGA-F4-6463-01A-11R-1723-07	1.23833e-16
TCGA-COAD	Rho_GTPase_Signaling	TCGA-AA-A01Z-01A-11R-A083-07	3.2009e-17
TCGA-COAD	Rho_GTPase_Signaling	TCGA-AA-A00R-01A-01R-A002-07	1.91608e-16
TCGA-COAD	Rho_GTPase_Signaling	TCGA-CM-4744-01A-01R-A32Z-07	-1.27936e-17
TCGA-COAD	Rho_GTPase_Signaling	TCGA-NH-A6GB-01A-11R-A37K-07	-3.84558e-17
TCGA-COAD	Rho_GTPase_Signaling	TCGA-DM-A1D9-01A-11R-A155-07	7.04565e-17
TCGA-COAD	Rho_GTPase_Signaling	TCGA-AA-A00N-01A-02R-A00A-07	1.49453e-17
TCGA-COAD	Rho_GTPase_Signaling	TCGA-D5-6531-01A-11R-1723-07	-7.25707e-17
TCGA-COAD	Rho_GTPase_Signaling	TCGA-AZ-4682-01B-01R-A32Z-07	-7.90175e-17
TCGA-COAD	Rho_GTPase_Signaling	TCGA-A6-2685-11A-01R-A32Z-07	-1.53723e-16
TCGA-COAD	Rho_GTPase_Signaling	TCGA-A6-2685-01A-01R-1410-07	-1.06773e-16
TCGA-COAD	Rho_GTPase_Signaling	TCGA-DM-A282-01A-12R-A16W-07	-8.86252e-17
TCGA-COAD	Rho_GTPase_Signaling	TCGA-F4-6805-01A-11R-1839-07	1.2701e-16
TCGA-COAD	Rho_GTPase_Signaling	TCGA-AD-A5EK-01A-11R-A28H-07	2.77556e-17
TCGA-COAD	Rho_GTPase_Signaling	TCGA-DM-A1D6-01A-21R-A155-07	-1.32148e-16
TCGA-COAD	Rho_GTPase_Signaling	TCGA-A6-5656-01B-02R-A277-07	9.07561e-17
TCGA-COAD	Rho_GTPase_Signaling	TCGA-A6-5656-01A-21R-1839-07	-3.84516e-17
TCGA-COAD	Rho_GTPase_Signaling	TCGA-A6-5656-01A-21R-A278-07	-6.56351e-17
TCGA-COAD	Rho_GTPase_Signaling	TCGA-D5-6928-01A-11R-1928-07	8.86043e-17
TCGA-COAD	Rho_GTPase_Signaling	TCGA-D5-6539-01A-11R-1723-07	-2.08167e-16
TCGA-COAD	Rho_GTPase_Signaling	TCGA-AA-3680-01A-01R-0905-07	1.28082e-16
TCGA-COAD	Rho_GTPase_Signaling	TCGA-DM-A1DA-01A-11R-A155-07	-1.83589e-16
TCGA-COAD	Rho_GTPase_Signaling	TCGA-CM-6165-01A-11R-1653-07	-1.2279e-16
TCGA-COAD	Rho_GTPase_Signaling	TCGA-AY-6197-01A-11R-1723-07	4.27009e-17
TCGA-COAD	Rho_GTPase_Signaling	TCGA-DM-A28C-01A-11R-A32Y-07	1.1586e-16
TCGA-COAD	Rho_GTPase_Signaling	TCGA-A6-5664-01A-21R-1839-07	-1.4304e-16
TCGA-COAD	Rho_GTPase_Signaling	TCGA-AA-3818-01A-01R-0905-07	-5.12619e-17
TCGA-COAD	Rho_GTPase_Signaling	TCGA-AA-3660-01A-01R-1723-07	2.14547e-16
TCGA-COAD	Rho_GTPase_Signaling	TCGA-D5-6533-01A-11R-1723-07	-4.15792e-17
TCGA-COAD	Mechanosensitive_Channels	TCGA-AA-3854-01A-01R-0905-07	5.33865e-17
TCGA-COAD	Mechanosensitive_Channels	TCGA-QG-A5YW-01A-11R-A28H-07	-7.47432e-17
TCGA-COAD	Mechanosensitive_Channels	TCGA-AA-3966-01A-01R-1113-07	-6.41347e-18
TCGA-COAD	Mechanosensitive_Channels	TCGA-G4-6626-01A-11R-1774-07	-3.78804e-17
TCGA-COAD	Mechanosensitive_Channels	TCGA-CM-5868-01A-01R-1653-07	-9.61604e-18
TCGA-COAD	Mechanosensitive_Channels	TCGA-AA-3973-01A-01R-1022-07	-6.40513e-18
TCGA-COAD	Mechanosensitive_Channels	TCGA-AA-3673-01A-01R-0905-07	1.05084e-18
TCGA-COAD	Mechanosensitive_Channels	TCGA-CM-6675-01A-11R-1839-07	-4.69793e-17
TCGA-COAD	Mechanosensitive_Channels	TCGA-AA-3538-01A-01R-0821-07	2.67047e-17
TCGA-COAD	Mechanosensitive_Channels	TCGA-AZ-4614-01A-01R-1410-07	-3.4169e-17
TCGA-COAD	Mechanosensitive_Channels	TCGA-AA-3994-01A-01R-1113-07	6.08717e-17
TCGA-COAD	Mechanosensitive_Channels	TCGA-D5-6923-01A-11R-A32Z-07	9.58268e-18
TCGA-COAD	Mechanosensitive_Channels	TCGA-AA-3555-01A-01R-0821-07	-2.77556e-17
TCGA-COAD	Mechanosensitive_Channels	TCGA-AA-3949-01A-01R-1022-07	8.5235e-18
TCGA-COAD	Mechanosensitive_Channels	TCGA-A6-2672-01B-03R-2302-07	3.16921e-18
TCGA-COAD	Mechanosensitive_Channels	TCGA-A6-2672-01A-01R-0826-07	-7.62278e-18
TCGA-COAD	Mechanosensitive_Channels	TCGA-G4-6299-01A-11R-1774-07	3.52199e-17
TCGA-COAD	Mechanosensitive_Channels	TCGA-AA-A00J-01A-02R-A002-07	-9.61604e-18
TCGA-COAD	Mechanosensitive_Channels	TCGA-D5-6932-01A-11R-1928-07	-6.72622e-17
TCGA-COAD	Mechanosensitive_Channels	TCGA-SS-A7HO-01A-21R-A37K-07	-2.13504e-17
TCGA-COAD	Mechanosensitive_Channels	TCGA-AA-A01R-01A-21R-A083-07	2.34928e-17
TCGA-COAD	Mechanosensitive_Channels	TCGA-AA-3542-01A-02R-1873-07	6.83329e-17
TCGA-COAD	Mechanosensitive_Channels	TCGA-A6-4107-01A-02R-1410-07	-3.20173e-17
TCGA-COAD	Mechanosensitive_Channels	TCGA-D5-6540-01A-11R-1723-07	-3.62624e-17
TCGA-COAD	Mechanosensitive_Channels	TCGA-AA-3845-01A-01R-1022-07	-3.20006e-17
TCGA-COAD	Mechanosensitive_Channels	TCGA-AA-3980-01A-02R-1022-07	-5.70958e-17
TCGA-COAD	Mechanosensitive_Channels	TCGA-AA-3955-01A-02R-1022-07	3.78637e-17
TCGA-COAD	Mechanosensitive_Channels	TCGA-A6-A567-01A-31R-A28H-07	3.18589e-18
TCGA-COAD	Mechanosensitive_Channels	TCGA-A6-2686-01A-01R-A32Z-07	-2.13504e-17
TCGA-COAD	Mechanosensitive_Channels	TCGA-A6-2686-11A-01R-A32Z-07	5.49774e-17
TCGA-COAD	Mechanosensitive_Channels	TCGA-CM-6171-01A-11R-1653-07	2.98739e-17
TCGA-COAD	Mechanosensitive_Channels	TCGA-CA-6715-01A-21R-1839-07	2.77556e-17
TCGA-COAD	Mechanosensitive_Channels	TCGA-AA-3679-01A-02R-0905-07	2.35105e-17
TCGA-COAD	Mechanosensitive_Channels	TCGA-AA-3856-01A-01R-0905-07	2.13504e-17
TCGA-COAD	Mechanosensitive_Channels	TCGA-AA-A004-01A-01R-A00A-07	-2.48699e-17
TCGA-COAD	Mechanosensitive_Channels	TCGA-CK-5915-01A-11R-1653-07	7.57941e-17
TCGA-COAD	Mechanosensitive_Channels	TCGA-A6-A566-01A-11R-A28H-07	-1.16093e-17
TCGA-COAD	Mechanosensitive_Channels	TCGA-CA-5254-01A-21R-1839-07	1.70637e-17
TCGA-COAD	Mechanosensitive_Channels	TCGA-A6-5666-01A-01R-1653-07	7.04398e-17
TCGA-COAD	Mechanosensitive_Channels	TCGA-A6-3808-01A-01R-1022-07	-5.76295e-17
TCGA-COAD	Mechanosensitive_Channels	TCGA-AU-6004-01A-11R-1723-07	9.59936e-18
TCGA-COAD	Mechanosensitive_Channels	TCGA-AA-3514-01A-02R-0821-07	4.69772e-17
TCGA-COAD	Mechanosensitive_Channels	TCGA-AA-3514-11A-01R-A32Z-07	4.21671e-17
TCGA-COAD	Mechanosensitive_Channels	TCGA-AA-3710-01A-01R-1022-07	6.45517e-17
TCGA-COAD	Mechanosensitive_Channels	TCGA-A6-5659-01B-04R-A277-07	-1.49286e-17
TCGA-COAD	Mechanosensitive_Channels	TCGA-A6-5659-01A-01R-A278-07	-2.35022e-17
TCGA-COAD	Mechanosensitive_Channels	TCGA-A6-5659-01A-01R-1653-07	4.05825e-17
TCGA-COAD	Mechanosensitive_Channels	TCGA-A6-5659-11A-01R-1653-07	0
TCGA-COAD	Mechanosensitive_Channels	TCGA-AA-3947-01A-01R-1022-07	-1.05084e-18
TCGA-COAD	Mechanosensitive_Channels	TCGA-AZ-4615-01A-01R-1410-07	-2.48199e-17
TCGA-COAD	Mechanosensitive_Channels	TCGA-A6-5660-01A-01R-1653-07	-5.55112e-17
TCGA-COAD	Mechanosensitive_Channels	TCGA-D5-6536-01A-11R-1723-07	1.46768e-16
TCGA-COAD	Mechanosensitive_Channels	TCGA-D5-5539-01A-01R-1653-07	2.25514e-17
TCGA-COAD	Mechanosensitive_Channels	TCGA-D5-6930-01A-11R-1928-07	8.5235e-18
TCGA-COAD	Mechanosensitive_Channels	TCGA-DM-A28M-01A-12R-A16W-07	-7.68616e-17
TCGA-COAD	Mechanosensitive_Channels	TCGA-F4-6704-11A-01R-1839-07	-3.84642e-17
TCGA-COAD	Mechanosensitive_Channels	TCGA-F4-6704-01A-11R-1839-07	9.6077e-17
TCGA-COAD	Mechanosensitive_Channels	TCGA-AA-A02W-01A-01R-A00A-07	-1.28269e-17
TCGA-COAD	Mechanosensitive_Channels	TCGA-AZ-6600-11A-01R-1774-07	-9.60937e-17
TCGA-COAD	Mechanosensitive_Channels	TCGA-AZ-6600-01A-11R-1774-07	5.44603e-17
TCGA-COAD	Mechanosensitive_Channels	TCGA-F4-6856-01A-11R-1928-07	-1.49286e-17
TCGA-COAD	Mechanosensitive_Channels	TCGA-A6-5661-01B-05R-2302-07	-2.34771e-17
TCGA-COAD	Mechanosensitive_Channels	TCGA-A6-5661-01A-01R-1653-07	-5.44603e-17
TCGA-COAD	Mechanosensitive_Channels	TCGA-AA-3663-01A-01R-1723-07	2.88064e-17
TCGA-COAD	Mechanosensitive_Channels	TCGA-AA-3663-11A-01R-1723-07	-6.42181e-18
TCGA-COAD	Mechanosensitive_Channels	TCGA-A6-2684-01A-01R-A278-07	-3.73633e-17
TCGA-COAD	Mechanosensitive_Channels	TCGA-A6-2684-01C-08R-A277-07	-3.54784e-17
TCGA-COAD	Mechanosensitive_Channels	TCGA-A6-2684-01A-01R-1410-07	8.75118e-17
TCGA-COAD	Mechanosensitive_Channels	TCGA-A6-2684-11A-01R-A32Z-07	-9.60937e-17
TCGA-COAD	Mechanosensitive_Channels	TCGA-CK-4951-01A-01R-1410-07	3.41607e-17
TCGA-COAD	Mechanosensitive_Channels	TCGA-AA-3492-01A-01R-1410-07	-4.47942e-17
TCGA-COAD	Mechanosensitive_Channels	TCGA-CK-6751-01A-11R-1839-07	-1.07002e-17
TCGA-COAD	Mechanosensitive_Channels	TCGA-AA-3684-01A-02R-0905-07	-2.98781e-17
TCGA-COAD	Mechanosensitive_Channels	TCGA-DM-A1HB-01A-21R-A180-07	3.2009e-17
TCGA-COAD	Mechanosensitive_Channels	TCGA-AA-3846-01A-01R-1022-07	5.12661e-17
TCGA-COAD	Mechanosensitive_Channels	TCGA-F4-6855-01A-11R-1928-07	8.36337e-17
TCGA-COAD	Mechanosensitive_Channels	TCGA-A6-2674-01B-04R-A277-07	-9.60937e-17
TCGA-COAD	Mechanosensitive_Channels	TCGA-A6-2674-01A-02R-0821-07	9.72446e-18
TCGA-COAD	Mechanosensitive_Channels	TCGA-A6-2674-01A-02R-A278-07	4.11163e-17
TCGA-COAD	Mechanosensitive_Channels	TCGA-AA-A01T-01A-21R-A16W-07	5.71312e-17
TCGA-COAD	Mechanosensitive_Channels	TCGA-QG-A5Z2-01A-11R-A28H-07	-8.11442e-17
TCGA-COAD	Mechanosensitive_Channels	TCGA-AU-3779-01A-01R-1723-07	-1.28269e-17
TCGA-COAD	Mechanosensitive_Channels	TCGA-CM-6166-01A-11R-1653-07	-4.38935e-17
TCGA-COAD	Mechanosensitive_Channels	TCGA-CM-6168-01A-11R-1653-07	1.73472e-17
TCGA-COAD	Mechanosensitive_Channels	TCGA-AA-3667-01A-01R-0905-07	-5.88675e-18
TCGA-COAD	Mechanosensitive_Channels	TCGA-AA-3664-01A-01R-0905-07	1.92154e-17
TCGA-COAD	Mechanosensitive_Channels	TCGA-AA-3666-01A-02R-0905-07	7.61861e-17
TCGA-COAD	Mechanosensitive_Channels	TCGA-AA-3930-01A-01R-1022-07	-7.9005e-17
TCGA-COAD	Mechanosensitive_Channels	TCGA-AZ-4308-01A-01R-1410-07	-1.54645e-17
TCGA-COAD	Mechanosensitive_Channels	TCGA-NH-A8F8-01A-72R-A41B-07	-2.1267e-18
TCGA-COAD	Mechanosensitive_Channels	TCGA-AA-3855-01A-01R-1022-07	-3.41607e-17
TCGA-COAD	Mechanosensitive_Channels	TCGA-AZ-6606-01A-11R-1839-07	-2.35105e-17
TCGA-COAD	Mechanosensitive_Channels	TCGA-G4-6315-01A-11R-1723-07	-5.01569e-17
TCGA-COAD	Mechanosensitive_Channels	TCGA-G4-6309-01A-21R-1839-07	5.25671e-17
TCGA-COAD	Mechanosensitive_Channels	TCGA-AA-3956-01A-02R-1022-07	8.32667e-17
TCGA-COAD	Mechanosensitive_Channels	TCGA-AY-6196-01A-11R-1723-07	1.05134e-16
TCGA-COAD	Mechanosensitive_Channels	TCGA-DM-A280-01A-12R-A16W-07	-3.54701e-17
TCGA-COAD	Mechanosensitive_Channels	TCGA-QG-A5YV-01A-11R-A28H-07	-2.45697e-17
TCGA-COAD	Mechanosensitive_Channels	TCGA-CK-5913-01A-11R-1653-07	3.17755e-18
TCGA-COAD	Mechanosensitive_Channels	TCGA-G4-6320-01A-11R-1723-07	1.63317e-17
TCGA-COAD	Mechanosensitive_Channels	TCGA-AA-3877-01A-01R-1022-07	-7.40677e-17
TCGA-COAD	Mechanosensitive_Channels	TCGA-AA-A02J-01A-01R-A00A-07	-4.26175e-18
TCGA-COAD	Mechanosensitive_Channels	TCGA-F4-6854-01A-11R-1928-07	-9.81954e-17
TCGA-COAD	Mechanosensitive_Channels	TCGA-AA-A00O-01A-02R-A089-07	-3.04286e-17
TCGA-COAD	Mechanosensitive_Channels	TCGA-DM-A28F-01A-11R-A32Y-07	1.28269e-17
TCGA-COAD	Mechanosensitive_Channels	TCGA-NH-A6GC-01A-12R-A41B-07	-3.62791e-17
TCGA-COAD	Mechanosensitive_Channels	TCGA-AA-A010-01A-01R-A089-07	-7.04419e-17
TCGA-COAD	Mechanosensitive_Channels	TCGA-A6-2675-11A-01R-1723-07	7.89966e-17
TCGA-COAD	Mechanosensitive_Channels	TCGA-A6-2675-01A-02R-1723-07	-5.6562e-17
TCGA-COAD	Mechanosensitive_Channels	TCGA-AA-3519-01A-02R-0821-07	-3.84558e-17
TCGA-COAD	Mechanosensitive_Channels	TCGA-D5-6922-01A-11R-1928-07	4.69877e-17
TCGA-COAD	Mechanosensitive_Channels	TCGA-G4-6323-01A-11R-1723-07	2.34938e-17
TCGA-COAD	Mechanosensitive_Channels	TCGA-AA-A01V-01A-23R-A083-07	-6.40367e-17
TCGA-COAD	Mechanosensitive_Channels	TCGA-AA-A00K-01A-02R-A002-07	-3.89562e-17
TCGA-COAD	Mechanosensitive_Channels	TCGA-A6-6651-01A-21R-1839-07	7.04398e-17
TCGA-COAD	Mechanosensitive_Channels	TCGA-AD-5900-01A-11R-1653-07	6.72706e-17
TCGA-COAD	Mechanosensitive_Channels	TCGA-A6-2679-01A-02R-1410-07	3.2231e-17
TCGA-COAD	Mechanosensitive_Channels	TCGA-A6-2679-11A-01R-A32Z-07	-4.9106e-17
TCGA-COAD	Mechanosensitive_Channels	TCGA-AA-A00A-01A-01R-A002-07	2.5631e-17
TCGA-COAD	Mechanosensitive_Channels	TCGA-5M-AAT4-01A-11R-A41B-07	1.01164e-17
TCGA-COAD	Mechanosensitive_Channels	TCGA-AA-A00E-01A-01R-A002-07	-4.29761e-17
TCGA-COAD	Mechanosensitive_Channels	TCGA-AA-A01F-01A-01R-A002-07	-2.77556e-17
TCGA-COAD	Mechanosensitive_Channels	TCGA-AA-A01P-01A-21R-A083-07	-6.40346e-17
TCGA-COAD	Mechanosensitive_Channels	TCGA-DM-A288-01A-11R-A16W-07	-1.07002e-17
TCGA-COAD	Mechanosensitive_Channels	TCGA-AY-5543-01A-01R-1653-07	2.72218e-17
TCGA-COAD	Mechanosensitive_Channels	TCGA-AA-3495-01A-01R-1410-07	-1.1209e-17
TCGA-COAD	Mechanosensitive_Channels	TCGA-AA-3851-01A-01R-1022-07	-6.78043e-17
TCGA-COAD	Mechanosensitive_Channels	TCGA-DM-A1D0-01A-11R-A155-07	-3.04244e-17
TCGA-COAD	Mechanosensitive_Channels	TCGA-G4-6303-01A-11R-1774-07	-4.27009e-18
TCGA-COAD	Mechanosensitive_Channels	TCGA-AM-5820-01A-01R-1653-07	2.56372e-17
TCGA-COAD	Mechanosensitive_Channels	TCGA-G4-6293-01A-11R-1723-07	8.5235e-18
TCGA-COAD	Mechanosensitive_Channels	TCGA-D5-6898-01A-11R-1928-07	-8.32667e-17
TCGA-COAD	Mechanosensitive_Channels	TCGA-A6-5667-11A-01R-1723-07	-6.62197e-17
TCGA-COAD	Mechanosensitive_Channels	TCGA-A6-5667-01A-21R-1723-07	-1.81395e-17
TCGA-COAD	Mechanosensitive_Channels	TCGA-F4-6461-01A-11R-1774-07	-1.25951e-16
TCGA-COAD	Mechanosensitive_Channels	TCGA-F4-6460-01A-11R-1774-07	1.17594e-17
TCGA-COAD	Mechanosensitive_Channels	TCGA-AA-3548-01A-01R-1873-07	6.40513e-18
TCGA-COAD	Mechanosensitive_Channels	TCGA-D5-5540-01A-01R-1653-07	3.50865e-17
TCGA-COAD	Mechanosensitive_Channels	TCGA-AA-3977-01A-01R-1022-07	-1.70553e-17
TCGA-COAD	Mechanosensitive_Channels	TCGA-CM-6161-01A-11R-1653-07	-4.9106e-17
TCGA-COAD	Mechanosensitive_Channels	TCGA-AA-A02E-01A-01R-A00A-07	2.56247e-17
TCGA-COAD	Mechanosensitive_Channels	TCGA-AY-6386-01A-21R-1723-07	8.11421e-17
TCGA-COAD	Mechanosensitive_Channels	TCGA-CK-5916-01A-11R-1653-07	2.56205e-17
TCGA-COAD	Mechanosensitive_Channels	TCGA-D5-6541-01A-11R-1723-07	-2.11836e-18
TCGA-COAD	Mechanosensitive_Channels	TCGA-AA-3869-01A-01R-1022-07	-6.56193e-17
TCGA-COAD	Mechanosensitive_Channels	TCGA-CA-5797-01A-01R-1653-07	2.13755e-17
TCGA-COAD	Mechanosensitive_Channels	TCGA-CM-6172-01A-11R-1653-07	6.31339e-17
TCGA-COAD	Mechanosensitive_Channels	TCGA-AD-6963-01A-11R-1928-07	-2.1267e-18
TCGA-COAD	Mechanosensitive_Channels	TCGA-A6-A5ZU-01A-11R-A28H-07	9.03557e-17
TCGA-COAD	Mechanosensitive_Channels	TCGA-NH-A50T-01A-11R-A28H-07	-5.12661e-17
TCGA-COAD	Mechanosensitive_Channels	TCGA-F4-6808-01A-11R-1839-07	-3.18589e-18
TCGA-COAD	Mechanosensitive_Channels	TCGA-AA-A01Q-01A-01R-A002-07	4.24507e-18
TCGA-COAD	Mechanosensitive_Channels	TCGA-5M-AAT5-01A-21R-A41B-07	4.26842e-17
TCGA-COAD	Mechanosensitive_Channels	TCGA-NH-A6GA-01A-11R-A37K-07	-1.11548e-16
TCGA-COAD	Mechanosensitive_Channels	TCGA-AA-3875-01A-01R-0905-07	5.55112e-17
TCGA-COAD	Mechanosensitive_Channels	TCGA-A6-2671-01A-01R-1410-07	-5.44603e-17
TCGA-COAD	Mechanosensitive_Channels	TCGA-A6-2671-11A-01R-A32Z-07	-8.1165e-17
TCGA-COAD	Mechanosensitive_Channels	TCGA-DM-A1HA-01A-11R-A155-07	4.75193e-17
TCGA-COAD	Mechanosensitive_Channels	TCGA-CM-4747-01A-01R-1410-07	2.02829e-17
TCGA-COAD	Mechanosensitive_Channels	TCGA-CK-5914-01A-11R-1653-07	8.32667e-17
TCGA-COAD	Mechanosensitive_Channels	TCGA-A6-6141-01A-11R-1774-07	4.26175e-18
TCGA-COAD	Mechanosensitive_Channels	TCGA-AA-3982-01A-02R-1022-07	4.26842e-17
TCGA-COAD	Mechanosensitive_Channels	TCGA-CM-5864-01A-01R-1653-07	3.20173e-17
TCGA-COAD	Mechanosensitive_Channels	TCGA-D5-6931-01A-11R-1928-07	-4.9106e-17
TCGA-COAD	Mechanosensitive_Channels	TCGA-CK-4948-01B-11R-1653-07	6.19163e-17
TCGA-COAD	Mechanosensitive_Channels	TCGA-AA-3520-01A-01R-0821-07	3.41607e-17
TCGA-COAD	Mechanosensitive_Channels	TCGA-AA-3520-11A-01R-A32Z-07	-7.33921e-17
TCGA-COAD	Mechanosensitive_Channels	TCGA-RU-A8FL-01A-11R-A37K-07	1.28249e-17
TCGA-COAD	Mechanosensitive_Channels	TCGA-AM-5821-01A-01R-1653-07	-2.98739e-17
TCGA-COAD	Mechanosensitive_Channels	TCGA-AA-A00F-01A-01R-A002-07	-4.58951e-17
TCGA-COAD	Mechanosensitive_Channels	TCGA-G4-6297-01A-11R-1723-07	-9.05726e-17
TCGA-COAD	Mechanosensitive_Channels	TCGA-NH-A8F7-01A-11R-A41B-07	-3.52199e-17
TCGA-COAD	Mechanosensitive_Channels	TCGA-NH-A8F7-06A-31R-A41B-07	3.95046e-17
TCGA-COAD	Mechanosensitive_Channels	TCGA-D5-6929-01A-31R-1928-07	1.92321e-17
TCGA-COAD	Mechanosensitive_Channels	TCGA-AZ-6607-01A-11R-1839-07	8.75285e-17
TCGA-COAD	Mechanosensitive_Channels	TCGA-CA-5796-01A-01R-1653-07	5.34595e-18
TCGA-COAD	Mechanosensitive_Channels	TCGA-AA-3494-01A-01R-1410-07	-3.09415e-17
TCGA-COAD	Mechanosensitive_Channels	TCGA-AA-A02H-01A-01R-A089-07	-4.53947e-17
TCGA-COAD	Mechanosensitive_Channels	TCGA-AY-4070-01A-01R-1113-07	-3.62707e-17
TCGA-COAD	Mechanosensitive_Channels	TCGA-A6-6650-01B-02R-A277-07	-3.9515e-17
TCGA-COAD	Mechanosensitive_Channels	TCGA-A6-6650-01A-11R-1774-07	-2.77556e-17
TCGA-COAD	Mechanosensitive_Channels	TCGA-A6-6650-01A-11R-A278-07	4.54364e-17
TCGA-COAD	Mechanosensitive_Channels	TCGA-AA-3488-01A-01R-1410-07	2.98885e-17
TCGA-COAD	Mechanosensitive_Channels	TCGA-AA-A01G-01A-01R-A002-07	7.25748e-17
TCGA-COAD	Mechanosensitive_Channels	TCGA-AA-3852-01A-01R-0905-07	1.28269e-17
TCGA-COAD	Mechanosensitive_Channels	TCGA-G4-6302-01A-11R-1723-07	9.92629e-17
TCGA-COAD	Mechanosensitive_Channels	TCGA-A6-A56B-01A-31R-A28H-07	-6.40346e-17
TCGA-COAD	Mechanosensitive_Channels	TCGA-CK-6747-01A-11R-1839-07	3.41524e-17
TCGA-COAD	Mechanosensitive_Channels	TCGA-DM-A0X9-01A-11R-A155-07	4.69877e-17
TCGA-COAD	Mechanosensitive_Channels	TCGA-AA-A02R-01A-01R-A00A-07	-2.37524e-17
TCGA-COAD	Mechanosensitive_Channels	TCGA-CM-6679-01A-11R-1839-07	1.48369e-16
TCGA-COAD	Mechanosensitive_Channels	TCGA-AA-3841-01A-01R-0905-07	-7.46484e-18
TCGA-COAD	Mechanosensitive_Channels	TCGA-WS-AB45-01A-11R-A41B-07	3.84475e-17
TCGA-COAD	Mechanosensitive_Channels	TCGA-AA-3509-01A-01R-1410-07	1.7047e-17
TCGA-COAD	Mechanosensitive_Channels	TCGA-AA-3941-01A-01R-1022-07	2.56205e-17
TCGA-COAD	Mechanosensitive_Channels	TCGA-AA-3502-01A-01R-1410-07	-7.47161e-17
TCGA-COAD	Mechanosensitive_Channels	TCGA-AZ-6605-11A-01R-1839-07	-2.02996e-17
TCGA-COAD	Mechanosensitive_Channels	TCGA-AZ-6605-01A-11R-1839-07	-1.00297e-16
TCGA-COAD	Mechanosensitive_Channels	TCGA-DM-A1D4-01A-21R-A155-07	-8.52558e-18
TCGA-COAD	Mechanosensitive_Channels	TCGA-AZ-5403-01A-01R-1653-07	-8.13485e-17
TCGA-COAD	Mechanosensitive_Channels	TCGA-DM-A28E-01A-11R-A32Y-07	7.46431e-18
TCGA-COAD	Mechanosensitive_Channels	TCGA-A6-3809-01A-01R-A278-07	-6.41347e-18
TCGA-COAD	Mechanosensitive_Channels	TCGA-A6-3809-01B-04R-A277-07	-4.05825e-17
TCGA-COAD	Mechanosensitive_Channels	TCGA-A6-3809-01A-01R-1022-07	3.22759e-17
TCGA-COAD	Mechanosensitive_Channels	TCGA-AA-A01I-01A-02R-A089-07	6.29838e-17
TCGA-COAD	Mechanosensitive_Channels	TCGA-A6-6780-01B-04R-A277-07	2.2418e-17
TCGA-COAD	Mechanosensitive_Channels	TCGA-A6-6780-01A-11R-A278-07	-5.33761e-17
TCGA-COAD	Mechanosensitive_Channels	TCGA-A6-6780-01A-11R-1839-07	3.84725e-17
TCGA-COAD	Mechanosensitive_Channels	TCGA-CK-6748-01A-11R-1839-07	-2.56539e-17
TCGA-COAD	Mechanosensitive_Channels	TCGA-CM-6163-01A-11R-1653-07	2.77556e-17
TCGA-COAD	Mechanosensitive_Channels	TCGA-4N-A93T-01A-11R-A37K-07	-3.84391e-17
TCGA-COAD	Mechanosensitive_Channels	TCGA-D5-5541-01A-01R-1653-07	1.81562e-17
TCGA-COAD	Mechanosensitive_Channels	TCGA-A6-5662-01A-01R-1653-07	-5.98063e-17
TCGA-COAD	Mechanosensitive_Channels	TCGA-A6-5662-11A-01R-1653-07	7.58108e-17
TCGA-COAD	Mechanosensitive_Channels	TCGA-CM-5861-01A-01R-1653-07	-3.89729e-17
TCGA-COAD	Mechanosensitive_Channels	TCGA-CA-6719-01A-11R-1839-07	-6.40513e-18
TCGA-COAD	Mechanosensitive_Channels	TCGA-NH-A50U-01A-33R-A37K-07	7.04398e-17
TCGA-COAD	Mechanosensitive_Channels	TCGA-F4-6459-01A-11R-1774-07	-1.19546e-16
TCGA-COAD	Mechanosensitive_Channels	TCGA-D5-6538-01A-11R-1723-07	6.62031e-17
TCGA-COAD	Mechanosensitive_Channels	TCGA-D5-6535-01A-11R-1723-07	8.22159e-17
TCGA-COAD	Mechanosensitive_Channels	TCGA-AA-A02Y-01A-43R-A32Y-07	8.11359e-17
TCGA-COAD	Mechanosensitive_Channels	TCGA-5M-AATE-01A-11R-A41B-07	-8.51599e-17
TCGA-COAD	Mechanosensitive_Channels	TCGA-DM-A0XD-01A-12R-A155-07	1.70637e-17
TCGA-COAD	Mechanosensitive_Channels	TCGA-4T-AA8H-01A-11R-A41B-07	3.95082e-17
TCGA-COAD	Mechanosensitive_Channels	TCGA-CK-6746-01A-11R-1839-07	4.80385e-17
TCGA-COAD	Mechanosensitive_Channels	TCGA-AA-A01K-01A-01R-A00A-07	-4.64706e-17
TCGA-COAD	Mechanosensitive_Channels	TCGA-CM-6677-01A-11R-1839-07	-5.34095e-17
TCGA-COAD	Mechanosensitive_Channels	TCGA-AZ-6598-11A-01R-1774-07	1.7047e-17
TCGA-COAD	Mechanosensitive_Channels	TCGA-AA-3968-01A-01R-1022-07	5.55112e-17
TCGA-COAD	Mechanosensitive_Channels	TCGA-CM-4748-01A-01R-1410-07	2.77556e-17
TCGA-COAD	Mechanosensitive_Channels	TCGA-AA-3553-01A-01R-0821-07	5.35429e-18
TCGA-COAD	Mechanosensitive_Channels	TCGA-F4-6569-01A-11R-1774-07	-1.046e-16
TCGA-COAD	Mechanosensitive_Channels	TCGA-NH-A50V-01A-11R-A28H-07	-6.41347e-18
TCGA-COAD	Mechanosensitive_Channels	TCGA-CM-6167-01A-11R-1653-07	4.26842e-17
TCGA-COAD	Mechanosensitive_Channels	TCGA-AA-3989-01A-01R-1022-07	2.34938e-17
TCGA-COAD	Mechanosensitive_Channels	TCGA-D5-7000-01A-11R-A32Z-07	-5.34095e-17
TCGA-COAD	Mechanosensitive_Channels	TCGA-CM-6678-01A-11R-1839-07	0
TCGA-COAD	Mechanosensitive_Channels	TCGA-DM-A1DB-01A-11R-A155-07	7.25581e-17
TCGA-COAD	Mechanosensitive_Channels	TCGA-AY-A54L-01A-11R-A28H-07	0
TCGA-COAD	Mechanosensitive_Channels	TCGA-A6-5657-01A-01R-A32Z-07	-6.93889e-17
TCGA-COAD	Mechanosensitive_Channels	TCGA-AA-3685-01A-02R-A32Z-07	-3.90313e-17
TCGA-COAD	Mechanosensitive_Channels	TCGA-AA-A02F-01A-01R-A089-07	3.04286e-17
TCGA-COAD	Mechanosensitive_Channels	TCGA-A6-A565-01A-31R-A28H-07	6.62364e-17
TCGA-COAD	Mechanosensitive_Channels	TCGA-AA-3534-01A-01R-0821-07	1.70637e-17
TCGA-COAD	Mechanosensitive_Channels	TCGA-AA-3534-11A-01R-A32Z-07	-1.49286e-17
TCGA-COAD	Mechanosensitive_Channels	TCGA-G4-6295-01A-11R-1723-07	-4.21671e-17
TCGA-COAD	Mechanosensitive_Channels	TCGA-A6-2683-11A-01R-A32Z-07	6.89052e-17
TCGA-COAD	Mechanosensitive_Channels	TCGA-D5-6530-01A-11R-1723-07	-3.52366e-17
TCGA-COAD	Mechanosensitive_Channels	TCGA-AA-3660-11A-01R-1723-07	9.71445e-17
TCGA-COAD	Mechanosensitive_Channels	TCGA-DM-A28G-01A-11R-A16W-07	-2.56247e-17
TCGA-COAD	Mechanosensitive_Channels	TCGA-AA-A00W-01A-01R-A002-07	1.28249e-17
TCGA-COAD	Mechanosensitive_Channels	TCGA-A6-2683-01A-01R-0821-07	6.40409e-18
TCGA-COAD	Mechanosensitive_Channels	TCGA-AA-3715-01A-01R-0905-07	-7.25665e-17
TCGA-COAD	Mechanosensitive_Channels	TCGA-AA-3531-11A-01R-A32Z-07	7.25581e-17
TCGA-COAD	Mechanosensitive_Channels	TCGA-AA-3531-01A-01R-0821-07	2.56351e-17
TCGA-COAD	Mechanosensitive_Channels	TCGA-AA-3952-01A-01R-1022-07	3.41607e-17
TCGA-COAD	Mechanosensitive_Channels	TCGA-AA-A024-01A-02R-A00A-07	3.6571e-17
TCGA-COAD	Mechanosensitive_Channels	TCGA-AA-3972-01A-01R-1022-07	-7.68616e-17
TCGA-COAD	Mechanosensitive_Channels	TCGA-AA-3530-01A-01R-1022-07	4.69877e-17
TCGA-COAD	Mechanosensitive_Channels	TCGA-AA-3672-01A-01R-0905-07	7.25832e-17
TCGA-COAD	Mechanosensitive_Channels	TCGA-AA-3860-01A-02R-0905-07	1.70387e-17
TCGA-COAD	Mechanosensitive_Channels	TCGA-AA-3814-01A-01R-0905-07	-3.73716e-17
TCGA-COAD	Mechanosensitive_Channels	TCGA-G4-6294-01A-11R-1774-07	-1.70303e-17
TCGA-COAD	Mechanosensitive_Channels	TCGA-AA-3516-01A-02R-0826-07	1.81229e-17
TCGA-COAD	Mechanosensitive_Channels	TCGA-AA-3516-11A-01R-A32Z-07	3.54868e-17
TCGA-COAD	Mechanosensitive_Channels	TCGA-G4-6314-01A-11R-1723-07	5.44603e-17
TCGA-COAD	Mechanosensitive_Channels	TCGA-A6-2677-01A-01R-0821-07	-1.49286e-17
TCGA-COAD	Mechanosensitive_Channels	TCGA-A6-2677-01B-02R-A277-07	-9.66274e-17
TCGA-COAD	Mechanosensitive_Channels	TCGA-A6-2677-01A-01R-A278-07	7.18075e-17
TCGA-COAD	Mechanosensitive_Channels	TCGA-A6-2682-11A-01R-A32Z-07	8.8621e-17
TCGA-COAD	Mechanosensitive_Channels	TCGA-A6-2682-01A-01R-1410-07	3.62874e-17
TCGA-COAD	Mechanosensitive_Channels	TCGA-AA-3552-01A-01R-0821-07	2.77556e-17
TCGA-COAD	Mechanosensitive_Channels	TCGA-AA-3867-01A-01R-1022-07	2.02829e-17
TCGA-COAD	Mechanosensitive_Channels	TCGA-AD-6895-01A-11R-1928-07	-6.08488e-17
TCGA-COAD	Mechanosensitive_Channels	TCGA-AA-3560-01A-01R-0821-07	-2.96404e-17
TCGA-COAD	Mechanosensitive_Channels	TCGA-CK-5912-01A-11R-1653-07	6.5123e-17
TCGA-COAD	Mechanosensitive_Channels	TCGA-AA-3986-01A-02R-1022-07	-6.67035e-17
TCGA-COAD	Mechanosensitive_Channels	TCGA-AA-3662-01A-01R-1723-07	2.45822e-17
TCGA-COAD	Mechanosensitive_Channels	TCGA-AA-A00L-01A-01R-A002-07	-2.13671e-17
TCGA-COAD	Mechanosensitive_Channels	TCGA-AA-3844-01A-01R-1022-07	0
TCGA-COAD	Mechanosensitive_Channels	TCGA-AA-3562-01A-02R-0821-07	2.72218e-17
TCGA-COAD	Mechanosensitive_Channels	TCGA-AA-3979-01A-01R-1022-07	2.02829e-17
TCGA-COAD	Mechanosensitive_Channels	TCGA-AZ-4681-01A-01R-1410-07	2.88137e-17
TCGA-COAD	Mechanosensitive_Channels	TCGA-A6-6649-01A-11R-1774-07	3.4144e-17
TCGA-COAD	Mechanosensitive_Channels	TCGA-AD-6548-01A-11R-1839-07	1.69886e-17
TCGA-COAD	Mechanosensitive_Channels	TCGA-AA-3524-01A-02R-0821-07	-5.12661e-17
TCGA-COAD	Mechanosensitive_Channels	TCGA-AA-3506-01A-01R-1410-07	3.95004e-17
TCGA-COAD	Mechanosensitive_Channels	TCGA-DM-A285-01A-11R-A16W-07	-3.68128e-17
TCGA-COAD	Mechanosensitive_Channels	TCGA-G4-6321-01A-11R-1723-07	1.3319e-17
TCGA-COAD	Mechanosensitive_Channels	TCGA-AA-3976-01A-01R-1022-07	1.5992e-17
TCGA-COAD	Mechanosensitive_Channels	TCGA-AD-6964-01A-11R-1928-07	-4.69877e-17
TCGA-COAD	Mechanosensitive_Channels	TCGA-AZ-6601-01A-11R-1774-07	-4.00488e-17
TCGA-COAD	Mechanosensitive_Channels	TCGA-AZ-6601-11A-01R-1774-07	1.3344e-17
TCGA-COAD	Mechanosensitive_Channels	TCGA-G4-6628-01A-11R-1839-07	-3.73716e-17
TCGA-COAD	Mechanosensitive_Channels	TCGA-AA-3496-11A-01R-1839-07	1.35308e-16
TCGA-COAD	Mechanosensitive_Channels	TCGA-AA-3496-01A-21R-1839-07	4.43105e-17
TCGA-COAD	Mechanosensitive_Channels	TCGA-A6-4105-01A-02R-1774-07	4.16334e-17
TCGA-COAD	Mechanosensitive_Channels	TCGA-AA-3870-01A-01R-1022-07	-2.56372e-17
TCGA-COAD	Mechanosensitive_Channels	TCGA-AA-3950-01A-02R-1022-07	6.83381e-17
TCGA-COAD	Mechanosensitive_Channels	TCGA-AA-3713-11A-01R-1723-07	-1.19546e-16
TCGA-COAD	Mechanosensitive_Channels	TCGA-AA-3713-01A-21R-1723-07	4.48109e-17
TCGA-COAD	Mechanosensitive_Channels	TCGA-AA-3556-01A-01R-0821-07	-5.55112e-17
TCGA-COAD	Mechanosensitive_Channels	TCGA-AA-A00Z-01A-01R-A002-07	-2.67047e-17
TCGA-COAD	Mechanosensitive_Channels	TCGA-AA-3522-01A-01R-0821-07	1.14208e-16
TCGA-COAD	Mechanosensitive_Channels	TCGA-AA-3522-11A-01R-A32Z-07	1.49286e-17
TCGA-COAD	Mechanosensitive_Channels	TCGA-AZ-4313-01A-01R-1410-07	5.33803e-17
TCGA-COAD	Mechanosensitive_Channels	TCGA-AA-3697-11A-01R-1723-07	4.69877e-17
TCGA-COAD	Mechanosensitive_Channels	TCGA-AA-3697-01A-01R-1723-07	-9.61604e-18
TCGA-COAD	Mechanosensitive_Channels	TCGA-AY-4071-01A-01R-1113-07	3.62791e-17
TCGA-COAD	Mechanosensitive_Channels	TCGA-CM-5863-01A-21R-1839-07	-4.69877e-17
TCGA-COAD	Mechanosensitive_Channels	TCGA-AA-3811-01A-01R-1022-07	-7.898e-17
TCGA-COAD	Mechanosensitive_Channels	TCGA-AA-3862-01A-01R-1022-07	3.18589e-18
TCGA-COAD	Mechanosensitive_Channels	TCGA-CM-4750-01A-01R-1410-07	-6.08634e-17
TCGA-COAD	Mechanosensitive_Channels	TCGA-AA-3554-01A-01R-0826-07	-1.07086e-17
TCGA-COAD	Mechanosensitive_Channels	TCGA-G4-6586-01A-11R-1774-07	-7.38008e-17
TCGA-COAD	Mechanosensitive_Channels	TCGA-AA-3675-01A-02R-0905-07	-5.76379e-17
TCGA-COAD	Mechanosensitive_Channels	TCGA-AA-3939-01A-01R-1022-07	-6.53857e-17
TCGA-COAD	Mechanosensitive_Channels	TCGA-G4-6307-01A-11R-1723-07	-1.28269e-17
TCGA-COAD	Mechanosensitive_Channels	TCGA-AA-3511-01A-21R-1839-07	-6.93889e-18
TCGA-COAD	Mechanosensitive_Channels	TCGA-AA-3511-11A-01R-1839-07	-7.15073e-17
TCGA-COAD	Mechanosensitive_Channels	TCGA-AA-3842-01A-01R-1022-07	3.33434e-17
TCGA-COAD	Mechanosensitive_Channels	TCGA-AA-3561-01A-01R-0821-07	6.62031e-17
TCGA-COAD	Mechanosensitive_Channels	TCGA-D5-5538-01A-01R-1653-07	5.76295e-17
TCGA-COAD	Mechanosensitive_Channels	TCGA-CA-5255-01A-11R-1839-07	1.66634e-17
TCGA-COAD	Mechanosensitive_Channels	TCGA-AA-3858-01A-01R-0905-07	-4.05825e-17
TCGA-COAD	Mechanosensitive_Channels	TCGA-A6-2676-01A-01R-0826-07	2.56205e-17
TCGA-COAD	Mechanosensitive_Channels	TCGA-AA-A02K-01A-03R-A32Y-07	1.49307e-17
TCGA-COAD	Mechanosensitive_Channels	TCGA-NH-A5IV-01A-42R-A37K-07	-8.75326e-17
TCGA-COAD	Mechanosensitive_Channels	TCGA-A6-2680-01A-01R-1410-07	-4.48109e-17
TCGA-COAD	Mechanosensitive_Channels	TCGA-A6-2680-11A-01R-A32Z-07	5.94977e-17
TCGA-COAD	Mechanosensitive_Channels	TCGA-A6-6781-01A-22R-A278-07	-5.76128e-17
TCGA-COAD	Mechanosensitive_Channels	TCGA-A6-6781-01B-06R-A277-07	9.07394e-18
TCGA-COAD	Mechanosensitive_Channels	TCGA-A6-6781-01A-22R-1928-07	5.97896e-17
TCGA-COAD	Mechanosensitive_Channels	TCGA-T9-A92H-01A-11R-A37K-07	7.04419e-17
TCGA-COAD	Mechanosensitive_Channels	TCGA-AY-A8YK-01A-11R-A41B-07	-6.40346e-17
TCGA-COAD	Mechanosensitive_Channels	TCGA-CM-5341-01A-01R-1410-07	9.6077e-18
TCGA-COAD	Mechanosensitive_Channels	TCGA-F4-6807-01A-11R-1839-07	-5.01569e-17
TCGA-COAD	Mechanosensitive_Channels	TCGA-AZ-4616-01A-21R-1839-07	2.98823e-17
TCGA-COAD	Mechanosensitive_Channels	TCGA-DM-A28K-01A-21R-A32Y-07	-4.24507e-18
TCGA-COAD	Mechanosensitive_Channels	TCGA-AY-A71X-01A-12R-A37K-07	5.97395e-17
TCGA-COAD	Mechanosensitive_Channels	TCGA-A6-6652-01A-11R-1774-07	2.1267e-18
TCGA-COAD	Mechanosensitive_Channels	TCGA-F4-6703-01A-11R-1839-07	4.26175e-18
TCGA-COAD	Mechanosensitive_Channels	TCGA-AD-6965-01A-11R-1928-07	-5.12577e-17
TCGA-COAD	Mechanosensitive_Channels	TCGA-AZ-4315-01A-01R-1410-07	-3.73674e-17
TCGA-COAD	Mechanosensitive_Channels	TCGA-AA-3712-01A-21R-1723-07	3.73716e-17
TCGA-COAD	Mechanosensitive_Channels	TCGA-AA-3712-11A-01R-1723-07	-4.69877e-17
TCGA-COAD	Mechanosensitive_Channels	TCGA-AA-3510-01A-01R-1410-07	4.74213e-17
TCGA-COAD	Mechanosensitive_Channels	TCGA-AA-A00D-01A-01R-A002-07	-4.69877e-17
TCGA-COAD	Mechanosensitive_Channels	TCGA-AA-3971-01A-01R-1022-07	8.80706e-17
TCGA-COAD	Mechanosensitive_Channels	TCGA-AA-A03F-01A-11R-A16W-07	1.28256e-17
TCGA-COAD	Mechanosensitive_Channels	TCGA-AA-A02O-01A-21R-A16W-07	1.28259e-17
TCGA-COAD	Mechanosensitive_Channels	TCGA-AD-A5EJ-01A-11R-A28H-07	1.54624e-17
TCGA-COAD	Mechanosensitive_Channels	TCGA-G4-6627-01A-11R-1774-07	-4.26175e-18
TCGA-COAD	Mechanosensitive_Channels	TCGA-AA-3861-01A-01R-1022-07	-2.65546e-17
TCGA-COAD	Mechanosensitive_Channels	TCGA-AZ-6603-11A-02R-1839-07	2.98739e-17
TCGA-COAD	Mechanosensitive_Channels	TCGA-AZ-6603-01A-11R-1839-07	-5.12411e-17
TCGA-COAD	Mechanosensitive_Channels	TCGA-CA-6716-01A-11R-1839-07	4.9106e-17
TCGA-COAD	Mechanosensitive_Channels	TCGA-CM-6676-01A-11R-1839-07	7.20327e-17
TCGA-COAD	Mechanosensitive_Channels	TCGA-AA-A029-01A-01R-A00A-07	-4.16334e-17
TCGA-COAD	Mechanosensitive_Channels	TCGA-AA-A01C-01A-01R-A00A-07	7.57941e-17
TCGA-COAD	Mechanosensitive_Channels	TCGA-CM-6680-01A-11R-1839-07	-1.17594e-17
TCGA-COAD	Mechanosensitive_Channels	TCGA-CK-4950-01A-01R-1723-07	-2.56205e-17
TCGA-COAD	Mechanosensitive_Channels	TCGA-D5-6529-01A-11R-1774-07	2.98573e-17
TCGA-COAD	Mechanosensitive_Channels	TCGA-A6-2678-01A-01R-0821-07	5.49774e-17
TCGA-COAD	Mechanosensitive_Channels	TCGA-A6-2678-11A-01R-A32Z-07	5.97812e-17
TCGA-COAD	Mechanosensitive_Channels	TCGA-AZ-6599-01A-11R-1774-07	5.55112e-17
TCGA-COAD	Mechanosensitive_Channels	TCGA-AZ-6599-11A-01R-1774-07	-1.76475e-17
TCGA-COAD	Mechanosensitive_Channels	TCGA-F4-6809-01A-11R-1839-07	-1.0355e-16
TCGA-COAD	Mechanosensitive_Channels	TCGA-5M-AAT6-01A-11R-A41B-07	8.1165e-17
TCGA-COAD	Mechanosensitive_Channels	TCGA-3L-AA1B-01A-11R-A37K-07	-2.08167e-17
TCGA-COAD	Mechanosensitive_Channels	TCGA-AA-A01D-01A-01R-A00A-07	5.28423e-17
TCGA-COAD	Mechanosensitive_Channels	TCGA-A6-6653-01A-11R-1774-07	4.58951e-17
TCGA-COAD	Mechanosensitive_Channels	TCGA-CM-5344-01A-21R-1723-07	2.56539e-17
TCGA-COAD	Mechanosensitive_Channels	TCGA-DM-A28A-01A-21R-A32Y-07	1.08912e-16
TCGA-COAD	Mechanosensitive_Channels	TCGA-DM-A0XF-01A-11R-A155-07	5.33761e-17
TCGA-COAD	Mechanosensitive_Channels	TCGA-AA-3526-01A-02R-A32Z-07	-1.70553e-17
TCGA-COAD	Mechanosensitive_Channels	TCGA-AA-3819-01A-01R-0905-07	1.49286e-17
TCGA-COAD	Mechanosensitive_Channels	TCGA-A6-6648-01A-11R-1774-07	-2.08167e-17
TCGA-COAD	Mechanosensitive_Channels	TCGA-CA-5256-01A-01R-1410-07	8.53934e-17
TCGA-COAD	Mechanosensitive_Channels	TCGA-QG-A5YX-01A-11R-A28H-07	4.23673e-18
TCGA-COAD	Mechanosensitive_Channels	TCGA-QG-A5Z1-01A-11R-A28H-07	3.15169e-17
TCGA-COAD	Mechanosensitive_Channels	TCGA-AA-3544-01A-01R-1873-07	6.40346e-17
TCGA-COAD	Mechanosensitive_Channels	TCGA-F4-6570-01A-11R-1774-07	5.23586e-17
TCGA-COAD	Mechanosensitive_Channels	TCGA-D5-6920-01A-11R-1928-07	-4.26842e-17
TCGA-COAD	Mechanosensitive_Channels	TCGA-AA-3866-01A-01R-1022-07	-7.68699e-17
TCGA-COAD	Mechanosensitive_Channels	TCGA-AA-3833-01A-01R-0905-07	-2.56205e-17
TCGA-COAD	Mechanosensitive_Channels	TCGA-A6-6654-01A-21R-1839-07	3.46945e-17
TCGA-COAD	Mechanosensitive_Channels	TCGA-AA-3850-01A-01R-1022-07	5.76379e-17
TCGA-COAD	Mechanosensitive_Channels	TCGA-AD-6889-01A-11R-1928-07	-3.52282e-17
TCGA-COAD	Mechanosensitive_Channels	TCGA-AA-3975-01A-01R-1022-07	-3.04286e-17
TCGA-COAD	Mechanosensitive_Channels	TCGA-AA-3529-01A-02R-0821-07	4.26842e-17
TCGA-COAD	Mechanosensitive_Channels	TCGA-AD-6888-01A-11R-1928-07	-4.24507e-18
TCGA-COAD	Mechanosensitive_Channels	TCGA-AA-3692-01A-01R-0905-07	-5.55112e-17
TCGA-COAD	Mechanosensitive_Channels	TCGA-AA-3527-11A-01R-A32Z-07	-9.6077e-18
TCGA-COAD	Mechanosensitive_Channels	TCGA-AA-3527-01A-01R-0821-07	-2.98885e-17
TCGA-COAD	Mechanosensitive_Channels	TCGA-AA-3688-01A-01R-0905-07	-3.41607e-17
TCGA-COAD	Mechanosensitive_Channels	TCGA-G4-6298-01A-11R-1723-07	-4.96231e-17
TCGA-COAD	Mechanosensitive_Channels	TCGA-AZ-6608-01A-11R-1839-07	2.5631e-17
TCGA-COAD	Mechanosensitive_Channels	TCGA-AA-3543-01A-01R-0826-07	-4.16334e-17
TCGA-COAD	Mechanosensitive_Channels	TCGA-AA-3525-11A-01R-A32Z-07	-7.90217e-17
TCGA-COAD	Mechanosensitive_Channels	TCGA-AA-3525-01A-02R-0826-07	5.35429e-18
TCGA-COAD	Mechanosensitive_Channels	TCGA-G4-6625-01A-21R-1774-07	1.38778e-17
TCGA-COAD	Mechanosensitive_Channels	TCGA-G4-6588-01A-11R-1774-07	1.22773e-16
TCGA-COAD	Mechanosensitive_Channels	TCGA-G4-6310-01A-11R-1723-07	-4.25341e-18
TCGA-COAD	Mechanosensitive_Channels	TCGA-AA-3662-11A-01R-1723-07	2.98739e-17
TCGA-COAD	Mechanosensitive_Channels	TCGA-AA-3970-01A-01R-1022-07	3.84558e-17
TCGA-COAD	Mechanosensitive_Channels	TCGA-AA-3521-01A-01R-0821-07	-2.61793e-17
TCGA-COAD	Mechanosensitive_Channels	TCGA-AA-3695-01A-01R-0905-07	2.13588e-17
TCGA-COAD	Mechanosensitive_Channels	TCGA-A6-6782-01A-11R-1839-07	1.97658e-17
TCGA-COAD	Mechanosensitive_Channels	TCGA-AA-A022-01A-21R-A16W-07	1.92383e-17
TCGA-COAD	Mechanosensitive_Channels	TCGA-CK-4952-01A-01R-1723-07	4.53864e-17
TCGA-COAD	Mechanosensitive_Channels	TCGA-CM-5860-01A-01R-1653-07	3.09415e-17
TCGA-COAD	Mechanosensitive_Channels	TCGA-AZ-4684-01A-01R-1410-07	1.38778e-17
TCGA-COAD	Mechanosensitive_Channels	TCGA-D5-6534-01A-21R-1928-07	8.68863e-17
TCGA-COAD	Mechanosensitive_Channels	TCGA-DM-A1D8-01A-11R-A155-07	-4.24507e-18
TCGA-COAD	Mechanosensitive_Channels	TCGA-A6-6138-01A-11R-1774-07	2.77556e-17
TCGA-COAD	Mechanosensitive_Channels	TCGA-CM-6170-01A-11R-1653-07	-3.09415e-17
TCGA-COAD	Mechanosensitive_Channels	TCGA-AA-A01X-01A-21R-A083-07	7.36517e-17
TCGA-COAD	Mechanosensitive_Channels	TCGA-A6-2681-01A-01R-1410-07	4.26592e-18
TCGA-COAD	Mechanosensitive_Channels	TCGA-AA-3693-01A-01R-0905-07	-5.97729e-17
TCGA-COAD	Mechanosensitive_Channels	TCGA-AD-6890-01A-11R-1928-07	3.1984e-17
TCGA-COAD	Mechanosensitive_Channels	TCGA-AA-3984-01A-02R-1022-07	6.7796e-17
TCGA-COAD	Mechanosensitive_Channels	TCGA-CM-5349-01A-21R-1723-07	-8.91548e-17
TCGA-COAD	Mechanosensitive_Channels	TCGA-AA-3532-01A-01R-0821-07	1.49286e-17
TCGA-COAD	Mechanosensitive_Channels	TCGA-AA-3848-01A-01R-0905-07	-2.45655e-17
TCGA-COAD	Mechanosensitive_Channels	TCGA-AA-A00U-01A-01R-A002-07	3.18589e-18
TCGA-COAD	Mechanosensitive_Channels	TCGA-AA-3549-01A-02R-0821-07	-3.15044e-17
[truncated: 64,610 more rows]

[truncated: 1 more sheets: Comprehensive_Pathway_Gene_Defi]
