# Supplementary material for: Pan‐cancer atlas of cellular architecture reveals a nearest‐neighbour distance‐associated biomechanical‐immune axis involving CD4+ memory T cells
Source: Clin Transl Med. 2026 Jul 21;16(7):e70742. doi: 10.1002/ctm2.70742 (PMC13388988; doi:10.1002/ctm2.70742)
Supplement: Supplementary file 5 — Supporting Information [file CTM2-16-e70742-s006.xlsx]

## Sheet: cluster_composition_detailed
Cluster	Tcell_Subtype	count	percentage	total_cells		Tcell_Subtype	count	percentage		Cancer_Type	GSE	CD4_Memory_Cells	Percentage
0	Activation_markers1	137	1.12029	12229		T_cell_general1	16241	24.547		Melanoma	GSE123813	2727	92.5662
0	CD4_Tfh1	63	0.515169	12229		Cytotoxicity1	13116	19.8238		Gastric Cancer	GSE134520	18	0.610998
0	CD4_Th11	195	1.59457	12229		Activation_markers1	9505	14.366		Cholangiocarcinoma	GSE138709	9	0.305499
0	CD4_Th171	12	0.0981274	12229		CD4_Treg1	3517	5.31566		Hepatocellular Carcinoma	GSE149614	114	3.86965
0	CD4_Th21	24	0.196255	12229		NKT1	2930	4.42846		Colorectal Cancer	GSE178341	78	2.64766
0	CD4_Treg1	11	0.0899501	12229		CD8_effector_memory1	2855	4.3151
0	CD4_central_memory1	68	0.556055	12229		Migration1	2459	3.71658
0	CD4_effector_memory1	121	0.989451	12229		CD8_terminally_differentiated1	2271	3.43243
0	CD4_naive1	187	1.52915	12229		CD4_naive1	2217	3.35082
0	CD4_resident_memory1	58	0.474282	12229		Low_confidence	1934	2.92308
0	CD8_central_memory1	320	2.61673	12229		CD4_central_memory1	1596	2.41222
0	CD8_effector_memory1	947	7.74389	12229		MAIT1	1165	1.7608
0	CD8_naive1	554	4.53022	12229		CD4_effector_memory1	991	1.49782
0	CD8_terminally_differentiated1	1105	9.0359	12229		Exhaustion_markers1	926	1.39957
0	Cytotoxicity1	4056	33.1671	12229		CD8_naive1	837	1.26506
0	Exhaustion_markers1	48	0.39251	12229		CD8_central_memory1	827	1.24994
0	MAIT1	78	0.637828	12229		CD4_Th11	820	1.23936
0	Migration1	541	4.42391	12229		CD4_Tfh1	727	1.0988
0	NKT1	828	6.77079	12229		CD4_Th171	526	0.795006
0	T_cell_general1	2876	23.5179	12229		CD4_resident_memory1	359	0.542599
1	Activation_markers1	94	1.12065	8388		CD4_Th21	344	0.519928
1	CD4_Tfh1	42	0.500715	8388
1	CD4_Th11	59	0.703386	8388
1	CD4_Th171	54	0.643777	8388
1	CD4_Th21	38	0.453028	8388
1	CD4_Treg1	47	0.560324	8388
1	CD4_central_memory1	281	3.35002	8388
1	CD4_effector_memory1	86	1.02527	8388
1	CD4_naive1	748	8.9175	8388
1	CD4_resident_memory1	36	0.429185	8388
1	CD8_central_memory1	135	1.60944	8388
1	CD8_effector_memory1	201	2.39628	8388
1	CD8_naive1	67	0.79876	8388
1	CD8_terminally_differentiated1	283	3.37387	8388
1	Cytotoxicity1	2548	30.3767	8388
1	Exhaustion_markers1	39	0.46495	8388
1	Low_confidence	5	0.059609	8388
1	MAIT1	271	3.23081	8388
1	Migration1	161	1.91941	8388
1	NKT1	778	9.27515	8388
1	T_cell_general1	2415	28.7911	8388
2	Activation_markers1	58	0.915838	6333
2	CD4_Tfh1	45	0.710564	6333
2	CD4_Th11	18	0.284225	6333
2	CD4_Th171	36	0.568451	6333
2	CD4_Th21	25	0.394758	6333
2	CD4_Treg1	2913	45.9972	6333
2	CD4_central_memory1	404	6.37928	6333
2	CD4_effector_memory1	18	0.284225	6333
2	CD4_naive1	117	1.84747	6333
2	CD4_resident_memory1	29	0.457919	6333
2	CD8_central_memory1	15	0.236855	6333
2	CD8_effector_memory1	1	0.0157903	6333
2	CD8_naive1	10	0.157903	6333
2	CD8_terminally_differentiated1	5	0.0789515	6333
2	Cytotoxicity1	154	2.43171	6333
2	Exhaustion_markers1	106	1.67377	6333
2	Low_confidence	1	0.0157903	6333
2	MAIT1	22	0.347387	6333
2	Migration1	59	0.931628	6333
2	NKT1	49	0.773725	6333
2	T_cell_general1	2248	35.4966	6333
3	Activation_markers1	4029	79.5773	5063
3	CD4_Tfh1	8	0.158009	5063
3	CD4_Th11	2	0.0395023	5063
3	CD4_Th171	10	0.197511	5063
3	CD4_Treg1	2	0.0395023	5063
3	CD4_central_memory1	29	0.572783	5063
3	CD4_naive1	30	0.592534	5063
3	CD8_central_memory1	5	0.0987557	5063
3	CD8_naive1	23	0.454276	5063
3	Cytotoxicity1	4	0.0790045	5063
3	Exhaustion_markers1	1	0.0197511	5063
3	Low_confidence	1	0.0197511	5063
3	MAIT1	2	0.0395023	5063
3	Migration1	914	18.0525	5063
3	T_cell_general1	3	0.0592534	5063
4	Activation_markers1	282	6.28903	4484
4	CD4_Tfh1	51	1.13738	4484
4	CD4_Th11	266	5.9322	4484
4	CD4_Th171	8	0.178412	4484
4	CD4_Th21	4	0.0892061	4484
4	CD4_Treg1	10	0.223015	4484
4	CD4_central_memory1	31	0.691347	4484
4	CD4_effector_memory1	87	1.94023	4484
4	CD4_naive1	60	1.33809	4484
4	CD4_resident_memory1	43	0.958965	4484
4	CD8_central_memory1	35	0.780553	4484
4	CD8_effector_memory1	749	16.7038	4484
4	CD8_naive1	11	0.245317	4484
4	CD8_terminally_differentiated1	241	5.37467	4484
4	Cytotoxicity1	863	19.2462	4484
4	Exhaustion_markers1	77	1.71722	4484
4	Low_confidence	1	0.0223015	4484
4	MAIT1	35	0.780553	4484
4	Migration1	31	0.691347	4484
4	NKT1	320	7.13649	4484
4	T_cell_general1	1279	28.5236	4484
5	Activation_markers1	48	1.18489	4051
5	CD4_Tfh1	104	2.56727	4051
5	CD4_Th11	87	2.14762	4051
5	CD4_Th171	17	0.419649	4051
5	CD4_Th21	49	1.20958	4051
5	CD4_Treg1	65	1.60454	4051
5	CD4_central_memory1	16	0.394964	4051
5	CD4_effector_memory1	77	1.90077	4051
5	CD4_naive1	50	1.23426	4051
5	CD4_resident_memory1	62	1.53049	4051
5	CD8_central_memory1	1	0.0246853	4051
5	CD8_effector_memory1	112	2.76475	4051
5	CD8_naive1	13	0.320908	4051
5	CD8_terminally_differentiated1	19	0.46902	4051
5	Cytotoxicity1	1548	38.2128	4051
5	Exhaustion_markers1	387	9.5532	4051
5	Low_confidence	1	0.0246853	4051
5	MAIT1	19	0.46902	4051
5	Migration1	50	1.23426	4051
5	NKT1	171	4.22118	4051
5	T_cell_general1	1155	28.5115	4051
6	Activation_markers1	14	0.360175	3887
6	CD4_Tfh1	61	1.56933	3887
6	CD4_Th11	18	0.463082	3887
6	CD4_Th171	165	4.24492	3887
6	CD4_Th21	58	1.49215	3887
6	CD4_Treg1	101	2.5984	3887
6	CD4_central_memory1	117	3.01003	3887
6	CD4_effector_memory1	26	0.668896	3887
6	CD4_naive1	191	4.91382	3887
6	CD4_resident_memory1	39	1.00334	3887
6	CD8_central_memory1	21	0.540262	3887
6	CD8_effector_memory1	52	1.33779	3887
6	CD8_naive1	13	0.334448	3887
6	CD8_terminally_differentiated1	19	0.488809	3887
6	Cytotoxicity1	350	9.00437	3887
6	Exhaustion_markers1	112	2.8814	3887
6	Low_confidence	1	0.0257268	3887
6	MAIT1	222	5.71135	3887
6	Migration1	52	1.33779	3887
6	NKT1	126	3.24157	3887
6	T_cell_general1	2129	54.7723	3887
7	Activation_markers1	2647	74.7951	3539
7	CD4_Tfh1	64	1.80842	3539
7	CD4_Th11	12	0.339079	3539
7	CD4_Th171	11	0.310822	3539
7	CD4_Th21	3	0.0847697	3539
7	CD4_Treg1	31	0.875954	3539
7	CD4_central_memory1	48	1.35632	3539
7	CD4_effector_memory1	193	5.45352	3539
7	CD4_naive1	284	8.02487	3539
7	CD8_central_memory1	5	0.141283	3539
7	CD8_effector_memory1	26	0.734671	3539
7	CD8_naive1	4	0.113026	3539
7	CD8_terminally_differentiated1	11	0.310822	3539
7	Cytotoxicity1	66	1.86493	3539
7	Exhaustion_markers1	13	0.367335	3539
7	Low_confidence	39	1.10201	3539
7	MAIT1	6	0.169539	3539
7	Migration1	58	1.63888	3539
7	NKT1	6	0.169539	3539
7	T_cell_general1	12	0.339079	3539
8	Activation_markers1	55	1.77878	3092
8	CD4_Tfh1	71	2.29625	3092
8	CD4_Th11	39	1.26132	3092
8	CD4_Th171	76	2.45796	3092
8	CD4_Th21	36	1.16429	3092
8	CD4_Treg1	27	0.873221	3092
8	CD4_central_memory1	234	7.56792	3092
8	CD4_effector_memory1	58	1.87581	3092
8	CD4_naive1	201	6.50065	3092
8	CD4_resident_memory1	17	0.549806	3092
8	CD8_central_memory1	83	2.68435	3092
8	CD8_effector_memory1	254	8.21475	3092
8	CD8_naive1	19	0.614489	3092
8	CD8_terminally_differentiated1	226	7.30918	3092
8	Cytotoxicity1	153	4.94825	3092
8	Exhaustion_markers1	16	0.517464	3092
8	Low_confidence	5	0.161708	3092
8	MAIT1	183	5.9185	3092
8	Migration1	127	4.10737	3092
8	NKT1	239	7.72962	3092
8	T_cell_general1	973	31.4683	3092
9	Activation_markers1	541	18.2155	2970
9	CD4_Tfh1	63	2.12121	2970
9	CD4_Th11	17	0.572391	2970
9	CD4_Th171	6	0.20202	2970
9	CD4_Th21	14	0.47138	2970
9	CD4_Treg1	25	0.841751	2970
9	CD4_central_memory1	202	6.80135	2970
9	CD4_effector_memory1	83	2.79461	2970
9	CD4_naive1	5	0.16835	2970
9	CD4_resident_memory1	21	0.707071	2970
9	CD8_central_memory1	8	0.26936	2970
9	CD8_effector_memory1	145	4.88215	2970
9	CD8_terminally_differentiated1	10	0.3367	2970
9	Cytotoxicity1	161	5.42088	2970
9	Exhaustion_markers1	47	1.58249	2970
9	Low_confidence	1237	41.6498	2970
9	MAIT1	14	0.47138	2970
9	Migration1	229	7.71044	2970
9	NKT1	25	0.841751	2970
9	T_cell_general1	117	3.93939	2970
10	Activation_markers1	75	2.64644	2834
10	CD4_Tfh1	20	0.705716	2834
10	CD4_Th11	24	0.84686	2834
10	CD4_Th171	25	0.882145	2834
10	CD4_Th21	7	0.247001	2834
10	CD4_Treg1	151	5.32816	2834
10	CD4_central_memory1	14	0.494001	2834
10	CD4_effector_memory1	3	0.105857	2834
10	CD4_naive1	19	0.67043	2834
10	CD4_resident_memory1	8	0.282287	2834
10	CD8_central_memory1	2	0.0705716	2834
10	CD8_effector_memory1	61	2.15243	2834
10	CD8_naive1	26	0.917431	2834
10	CD8_terminally_differentiated1	45	1.58786	2834
10	Cytotoxicity1	1216	42.9076	2834
10	Exhaustion_markers1	18	0.635145	2834
10	Low_confidence	8	0.282287	2834
10	MAIT1	25	0.882145	2834
10	Migration1	14	0.494001	2834
10	NKT1	139	4.90473	2834
10	T_cell_general1	934	32.957	2834
11	Activation_markers1	6	0.305966	1961
11	CD4_Tfh1	10	0.509944	1961
11	CD4_Th11	7	0.356961	1961
11	CD4_Th171	89	4.5385	1961
11	CD4_Th21	16	0.81591	1961
11	CD4_Treg1	25	1.27486	1961
11	CD4_central_memory1	97	4.94646	1961
11	CD4_effector_memory1	16	0.81591	1961
11	CD4_naive1	215	10.9638	1961
11	CD4_resident_memory1	19	0.968893	1961
11	CD8_central_memory1	41	2.09077	1961
11	CD8_effector_memory1	3	0.152983	1961
11	CD8_naive1	18	0.917899	1961
11	CD8_terminally_differentiated1	17	0.866905	1961
11	Cytotoxicity1	9	0.45895	1961
11	Exhaustion_markers1	2	0.101989	1961
11	MAIT1	188	9.58695	1961
11	Migration1	61	3.11066	1961
11	NKT1	67	3.41662	1961
11	T_cell_general1	1055	53.7991	1961
12	Activation_markers1	26	1.39785	1860
12	CD4_Tfh1	4	0.215054	1860
12	CD4_Th11	3	0.16129	1860
12	CD4_Th171	3	0.16129	1860
12	CD4_Th21	1	0.0537634	1860
12	CD4_Treg1	1	0.0537634	1860
12	CD4_central_memory1	1	0.0537634	1860
12	CD4_effector_memory1	13	0.698925	1860
12	CD4_naive1	4	0.215054	1860
12	CD4_resident_memory1	3	0.16129	1860
12	CD8_central_memory1	2	0.107527	1860
12	CD8_effector_memory1	31	1.66667	1860
12	CD8_naive1	7	0.376344	1860
12	CD8_terminally_differentiated1	16	0.860215	1860
12	Cytotoxicity1	1098	59.0323	1860
12	Exhaustion_markers1	11	0.591398	1860
12	Low_confidence	2	0.107527	1860
12	MAIT1	4	0.215054	1860
12	Migration1	1	0.0537634	1860
12	NKT1	59	3.17204	1860
12	T_cell_general1	570	30.6452	1860
13	Activation_markers1	3	0.241935	1240
13	CD4_Tfh1	4	0.322581	1240
13	CD4_Th11	4	0.322581	1240
13	CD4_Th171	1	0.0806452	1240
13	CD4_Th21	3	0.241935	1240
13	CD4_Treg1	1	0.0806452	1240
13	CD4_central_memory1	15	1.20968	1240
13	CD4_effector_memory1	9	0.725806	1240
13	CD4_naive1	33	2.66129	1240
13	CD4_resident_memory1	2	0.16129	1240
13	CD8_central_memory1	142	11.4516	1240
13	CD8_effector_memory1	146	11.7742	1240
13	CD8_naive1	62	5	1240
13	CD8_terminally_differentiated1	246	19.8387	1240
13	Cytotoxicity1	115	9.27419	1240
13	Exhaustion_markers1	8	0.645161	1240
13	MAIT1	2	0.16129	1240
13	Migration1	39	3.14516	1240
13	NKT1	92	7.41935	1240
13	T_cell_general1	313	25.2419	1240
14	Activation_markers1	77	7.43243	1036
14	CD4_Tfh1	101	9.74903	1036
14	CD4_Th11	4	0.3861	1036
14	CD4_Th171	2	0.19305	1036
14	CD4_Th21	60	5.79151	1036
14	CD4_Treg1	9	0.868726	1036
14	CD4_central_memory1	4	0.3861	1036
14	CD4_effector_memory1	21	2.02703	1036
14	CD4_naive1	3	0.289575	1036
14	CD4_resident_memory1	9	0.868726	1036
14	CD8_effector_memory1	39	3.76448	1036
14	CD8_naive1	1	0.0965251	1036
14	CD8_terminally_differentiated1	11	1.06178	1036
14	Cytotoxicity1	25	2.41313	1036
14	Exhaustion_markers1	14	1.35135	1036
14	Low_confidence	618	59.6525	1036
14	MAIT1	21	2.02703	1036
14	Migration1	5	0.482625	1036
14	NKT1	5	0.482625	1036
14	T_cell_general1	7	0.675676	1036
15	Activation_markers1	443	49.7753	890
15	CD4_Th11	50	5.61798	890
15	CD4_Th171	3	0.337079	890
15	CD4_Th21	1	0.11236	890
15	CD4_Treg1	25	2.80899	890
15	CD4_central_memory1	9	1.01124	890
15	CD4_effector_memory1	121	13.5955	890
15	CD4_naive1	29	3.25843	890
15	CD4_resident_memory1	3	0.337079	890
15	CD8_central_memory1	5	0.561798	890
15	CD8_effector_memory1	30	3.37079	890
15	CD8_naive1	3	0.337079	890
15	CD8_terminally_differentiated1	2	0.224719	890
15	Cytotoxicity1	126	14.1573	890
15	Low_confidence	7	0.786517	890
15	MAIT1	16	1.79775	890
15	Migration1	17	1.91011	890
16	Activation_markers1	657	81.5136	806
16	CD4_Tfh1	5	0.620347	806
16	CD4_Th171	1	0.124069	806
16	CD4_Th21	1	0.124069	806
16	CD4_Treg1	2	0.248139	806
16	CD4_central_memory1	4	0.496278	806
16	CD4_effector_memory1	1	0.124069	806
16	CD4_naive1	4	0.496278	806
16	CD4_resident_memory1	1	0.124069	806
16	CD8_naive1	2	0.248139	806
16	CD8_terminally_differentiated1	1	0.124069	806
16	Cytotoxicity1	53	6.57568	806
16	Exhaustion_markers1	1	0.124069	806
16	Low_confidence	6	0.744417	806
16	Migration1	61	7.56824	806
16	NKT1	2	0.248139	806
16	T_cell_general1	4	0.496278	806
17	Activation_markers1	4	0.631912	633
17	CD4_Th11	1	0.157978	633
17	CD4_Treg1	1	0.157978	633
17	CD4_central_memory1	2	0.315956	633
17	CD4_effector_memory1	4	0.631912	633
17	CD4_naive1	17	2.68562	633
17	CD4_resident_memory1	1	0.157978	633
17	CD8_central_memory1	3	0.473934	633
17	CD8_effector_memory1	9	1.4218	633
17	CD8_naive1	1	0.157978	633
17	CD8_terminally_differentiated1	1	0.157978	633
17	Cytotoxicity1	516	81.5166	633
17	Low_confidence	1	0.157978	633
17	MAIT1	49	7.74092	633
17	Migration1	9	1.4218	633
17	NKT1	11	1.73776	633
17	T_cell_general1	3	0.473934	633
18	Activation_markers1	54	9.35875	577
18	CD4_Tfh1	11	1.90641	577
18	CD4_Th11	14	2.42634	577
18	CD4_Th171	7	1.21317	577
18	CD4_Th21	4	0.693241	577
18	CD4_Treg1	70	12.1317	577
18	CD4_central_memory1	20	3.4662	577
18	CD4_effector_memory1	40	6.93241	577
18	CD4_naive1	12	2.07972	577
18	CD4_resident_memory1	8	1.38648	577
18	CD8_central_memory1	4	0.693241	577
18	CD8_effector_memory1	49	8.4922	577
18	CD8_naive1	3	0.519931	577
18	CD8_terminally_differentiated1	13	2.25303	577
18	Cytotoxicity1	54	9.35875	577
18	Exhaustion_markers1	26	4.50607	577
18	Low_confidence	1	0.17331	577
18	MAIT1	8	1.38648	577
18	Migration1	18	3.11958	577
18	NKT1	13	2.25303	577
18	T_cell_general1	148	25.6499	577
19	Activation_markers1	215	98.1735	219
19	Cytotoxicity1	1	0.456621	219
19	Migration1	3	1.36986	219
20	Activation_markers1	40	56.338	71
20	CD4_effector_memory1	14	19.7183	71
20	CD4_naive1	8	11.2676	71
20	Migration1	9	12.6761	71

## Sheet: mechanical_pathway_definitions
Pathway	Available_Genes	Genes
Hippo_Core_Kinases	5	STK3, STK4, MST1, LATS1, LATS2
YAP_TAZ	3	YAP1, WWTR1, TAZ
TEAD_Family	4	TEAD1, TEAD2, TEAD3, TEAD4
Hippo_Activation	4	NF2, SAV1, MOB1A, MOB1B
YAP_Inhibitors	4	AMOT, AMOTL1, AMOTL2, PTPN14
Integrin_Signaling	12	ITGA1, ITGA2, ITGA3, ITGA4, ITGA5, ITGA6, ITGB1, ITGB3, ITGB4, ITGB5, ITGB6, ITGB7
Focal_Adhesion	8	VCL, TLN1, TLN2, PXN, ZYX, VASP, ACTN1, ACTN4
Rho_GTPases	6	RHOA, RAC1, RAC2, RAC3, CDC42, RHOC
Actin_Cytoskeleton	6	ACTB, ACTG1, ACTA1, ACTA2, ACTN1, ACTN4
Microtubules	6	TUBA1A, TUBA1B, TUBA1C, TUBB, TUBB1, TUBB3
Intermediate_Filaments	5	VIM, DES, KRT8, KRT18, KRT19
Nuclear_Envelope	6	LMNA, LMNB1, LMNB2, EMD, SUN1, SUN2
LINC_Complex	2	SYNE1, SYNE2
Mechanical_TFs	7	SRF, MKL1, MKL2, NFKB1, RELA, JUN, FOS
ECM_Components	9	COL1A1, COL1A2, COL3A1, COL4A1, COL4A2, FN1, LAMA1, LAMA2, LAMA3
ECM_Remodeling	6	MMP2, MMP9, MMP14, TIMP1, TIMP2, LOX
Adherens_Junctions	5	CDH1, CDH2, CDH5, CTNNA1, CTNNB1
Tight_Junctions	3	OCLN, CLDN1, CLDN4
PI3K_AKT_mTOR	6	PIK3CA, PIK3CB, PIK3R1, AKT1, AKT2, MTOR
MAPK_Signaling	5	MAPK1, MAPK3, MAPK8, MAPK9, MAPK14
Piezo_Channels	2	PIEZO1, PIEZO2
TRP_Channels	3	TRPV4, TRPC1, TRPC6
Stretch_Activated	3	KCNK2, KCNK4, KCNK10
