# Supplementary material for: Pan‐cancer atlas of cellular architecture reveals a nearest‐neighbour distance‐associated biomechanical‐immune axis involving CD4+ memory T cells
Source: Clin Transl Med. 2026 Jul 21;16(7):e70742. doi: 10.1002/ctm2.70742 (PMC13388988; doi:10.1002/ctm2.70742)
Supplement: Supplementary file 6 — Supporting Information [file CTM2-16-e70742-s002.xlsx]

## Sheet: Visium_HD_Human_Colon_Cancer_P1
Cell	NND	NND_Mean	NND_SD	NND_Median	Count			Pathway	Group	Mean	SEM	p_value	Significance
High_Stress	2	19.4934	30.9894	9.84886	122			Hippo_Core	High Stress	0.104793	0.0129492	2.43579e-08	***
High_Stress	37.855	19.4934	30.9894	9.84886	122			Hippo_Core	Low Stress	0.0206182	0.00631032	2.43579e-08	***
High_Stress	62.2656	19.4934	30.9894	9.84886	122			Hippo_Regulators	High Stress	0.0618408	0.00955263	0.000125377	***
High_Stress	1	19.4934	30.9894	9.84886	122			Hippo_Regulators	Low Stress	0.0193818	0.00511546	0.000125377	***
High_Stress	6.7082	19.4934	30.9894	9.84886	122			YAP_TAZ_Targets	High Stress	0.0872789	0.0130342	0.000129419	***
High_Stress	46.4866	19.4934	30.9894	9.84886	122			YAP_TAZ_Targets	Low Stress	0.0279926	0.00778726	0.000129419	***
High_Stress	7.81025	19.4934	30.9894	9.84886	122			Mechanical_Sensors	High Stress	0.270837	0.0104708	3.10239e-13	***
High_Stress	2	19.4934	30.9894	9.84886	122			Mechanical_Sensors	Low Stress	0.164526	0.00891919	3.10239e-13	***
High_Stress	62.6498	19.4934	30.9894	9.84886	122			Mechanotransduction	High Stress	0.12055	0.0117683	4.3853e-08	***
High_Stress	14.8661	19.4934	30.9894	9.84886	122			Mechanotransduction	Low Stress	0.0416371	0.00733425	4.3853e-08	***
High_Stress	82.2192	19.4934	30.9894	9.84886	122			T_Cell_Mechanical	High Stress	0.393465	0.0149304	1.95377e-10	***
High_Stress	1	19.4934	30.9894	9.84886	122			T_Cell_Mechanical	Low Stress	0.272727	0.0101475	1.95377e-10	***
High_Stress	10.2956	19.4934	30.9894	9.84886	122
High_Stress	1.41421	19.4934	30.9894	9.84886	122
High_Stress	5.38516	19.4934	30.9894	9.84886	122
High_Stress	2	19.4934	30.9894	9.84886	122
High_Stress	3	19.4934	30.9894	9.84886	122
High_Stress	19.7231	19.4934	30.9894	9.84886	122
High_Stress	38.2753	19.4934	30.9894	9.84886	122
High_Stress	10.8167	19.4934	30.9894	9.84886	122
High_Stress	1	19.4934	30.9894	9.84886	122
High_Stress	10.7703	19.4934	30.9894	9.84886	122
High_Stress	221.219	19.4934	30.9894	9.84886	122
High_Stress	3	19.4934	30.9894	9.84886	122
High_Stress	10.2956	19.4934	30.9894	9.84886	122
High_Stress	1.41421	19.4934	30.9894	9.84886	122
High_Stress	1	19.4934	30.9894	9.84886	122
High_Stress	2	19.4934	30.9894	9.84886	122
High_Stress	5	19.4934	30.9894	9.84886	122
High_Stress	7.07107	19.4934	30.9894	9.84886	122
High_Stress	1.41421	19.4934	30.9894	9.84886	122
High_Stress	16.1245	19.4934	30.9894	9.84886	122
High_Stress	1	19.4934	30.9894	9.84886	122
High_Stress	29.7321	19.4934	30.9894	9.84886	122
High_Stress	5	19.4934	30.9894	9.84886	122
High_Stress	16.2788	19.4934	30.9894	9.84886	122
High_Stress	13.4164	19.4934	30.9894	9.84886	122
High_Stress	7.07107	19.4934	30.9894	9.84886	122
High_Stress	4	19.4934	30.9894	9.84886	122
High_Stress	13.4164	19.4934	30.9894	9.84886	122
High_Stress	30.2324	19.4934	30.9894	9.84886	122
High_Stress	4.12311	19.4934	30.9894	9.84886	122
High_Stress	16.1245	19.4934	30.9894	9.84886	122
High_Stress	1.41421	19.4934	30.9894	9.84886	122
High_Stress	58.6941	19.4934	30.9894	9.84886	122
High_Stress	4.12311	19.4934	30.9894	9.84886	122
High_Stress	1.41421	19.4934	30.9894	9.84886	122
High_Stress	5.83095	19.4934	30.9894	9.84886	122
High_Stress	20.3961	19.4934	30.9894	9.84886	122
High_Stress	9.05539	19.4934	30.9894	9.84886	122
High_Stress	2	19.4934	30.9894	9.84886	122
High_Stress	1	19.4934	30.9894	9.84886	122
High_Stress	13.1529	19.4934	30.9894	9.84886	122
High_Stress	9.84886	19.4934	30.9894	9.84886	122
High_Stress	10.2956	19.4934	30.9894	9.84886	122
High_Stress	37.4833	19.4934	30.9894	9.84886	122
High_Stress	12.8062	19.4934	30.9894	9.84886	122
High_Stress	7.28011	19.4934	30.9894	9.84886	122
High_Stress	8.94427	19.4934	30.9894	9.84886	122
High_Stress	7.28011	19.4934	30.9894	9.84886	122
High_Stress	46.4866	19.4934	30.9894	9.84886	122
High_Stress	6.40312	19.4934	30.9894	9.84886	122
High_Stress	1	19.4934	30.9894	9.84886	122
High_Stress	119.436	19.4934	30.9894	9.84886	122
High_Stress	9.84886	19.4934	30.9894	9.84886	122
High_Stress	21.6333	19.4934	30.9894	9.84886	122
High_Stress	16.2788	19.4934	30.9894	9.84886	122
High_Stress	61.2209	19.4934	30.9894	9.84886	122
High_Stress	7.61577	19.4934	30.9894	9.84886	122
High_Stress	7.07107	19.4934	30.9894	9.84886	122
High_Stress	10.8167	19.4934	30.9894	9.84886	122
High_Stress	58.6686	19.4934	30.9894	9.84886	122
High_Stress	2	19.4934	30.9894	9.84886	122
High_Stress	29.7321	19.4934	30.9894	9.84886	122
High_Stress	7.28011	19.4934	30.9894	9.84886	122
High_Stress	1	19.4934	30.9894	9.84886	122
High_Stress	10.7703	19.4934	30.9894	9.84886	122
High_Stress	6.40312	19.4934	30.9894	9.84886	122
High_Stress	2.23607	19.4934	30.9894	9.84886	122
High_Stress	19.7231	19.4934	30.9894	9.84886	122
High_Stress	29.1548	19.4934	30.9894	9.84886	122
High_Stress	72.8354	19.4934	30.9894	9.84886	122
High_Stress	7.28011	19.4934	30.9894	9.84886	122
High_Stress	5.09902	19.4934	30.9894	9.84886	122
High_Stress	10	19.4934	30.9894	9.84886	122
High_Stress	33.4215	19.4934	30.9894	9.84886	122
High_Stress	33.0151	19.4934	30.9894	9.84886	122
High_Stress	1	19.4934	30.9894	9.84886	122
High_Stress	42.0119	19.4934	30.9894	9.84886	122
High_Stress	4.47214	19.4934	30.9894	9.84886	122
High_Stress	11.7047	19.4934	30.9894	9.84886	122
High_Stress	20.5183	19.4934	30.9894	9.84886	122
High_Stress	30.2324	19.4934	30.9894	9.84886	122
High_Stress	51.2445	19.4934	30.9894	9.84886	122
High_Stress	7.81025	19.4934	30.9894	9.84886	122
High_Stress	21.9317	19.4934	30.9894	9.84886	122
High_Stress	2.23607	19.4934	30.9894	9.84886	122
High_Stress	20.5183	19.4934	30.9894	9.84886	122
High_Stress	1.41421	19.4934	30.9894	9.84886	122
High_Stress	32.0156	19.4934	30.9894	9.84886	122
High_Stress	18.3576	19.4934	30.9894	9.84886	122
High_Stress	10.2956	19.4934	30.9894	9.84886	122
High_Stress	21.9317	19.4934	30.9894	9.84886	122
High_Stress	13.4164	19.4934	30.9894	9.84886	122
High_Stress	20.5183	19.4934	30.9894	9.84886	122
High_Stress	2	19.4934	30.9894	9.84886	122
High_Stress	12.8062	19.4934	30.9894	9.84886	122
High_Stress	8.06226	19.4934	30.9894	9.84886	122
High_Stress	1	19.4934	30.9894	9.84886	122
High_Stress	2	19.4934	30.9894	9.84886	122
High_Stress	2	19.4934	30.9894	9.84886	122
High_Stress	5.83095	19.4934	30.9894	9.84886	122
High_Stress	3	19.4934	30.9894	9.84886	122
High_Stress	20.3961	19.4934	30.9894	9.84886	122
High_Stress	37.4833	19.4934	30.9894	9.84886	122
High_Stress	186.043	19.4934	30.9894	9.84886	122
High_Stress	1	19.4934	30.9894	9.84886	122
High_Stress	22.2036	19.4934	30.9894	9.84886	122
High_Stress	45.6946	19.4934	30.9894	9.84886	122
High_Stress	1.41421	19.4934	30.9894	9.84886	122
High_Stress	3	19.4934	30.9894	9.84886	122
High_Stress	6.7082	19.4934	30.9894	9.84886	122
Low_Stress	27.4591	19.3311	23.2343	12.1243	122
Low_Stress	133.664	19.3311	23.2343	12.1243	122
Low_Stress	8.544	19.3311	23.2343	12.1243	122
Low_Stress	26.1725	19.3311	23.2343	12.1243	122
Low_Stress	3.16228	19.3311	23.2343	12.1243	122
Low_Stress	5	19.3311	23.2343	12.1243	122
Low_Stress	8	19.3311	23.2343	12.1243	122
Low_Stress	7.28011	19.3311	23.2343	12.1243	122
Low_Stress	2.23607	19.3311	23.2343	12.1243	122
Low_Stress	16.1245	19.3311	23.2343	12.1243	122
Low_Stress	31.1448	19.3311	23.2343	12.1243	122
Low_Stress	15.2643	19.3311	23.2343	12.1243	122
Low_Stress	19.105	19.3311	23.2343	12.1243	122
Low_Stress	174.797	19.3311	23.2343	12.1243	122
Low_Stress	9.43398	19.3311	23.2343	12.1243	122
Low_Stress	17.0294	19.3311	23.2343	12.1243	122
Low_Stress	5.38516	19.3311	23.2343	12.1243	122
Low_Stress	12.0416	19.3311	23.2343	12.1243	122
Low_Stress	10.6301	19.3311	23.2343	12.1243	122
Low_Stress	27.6586	19.3311	23.2343	12.1243	122
Low_Stress	9	19.3311	23.2343	12.1243	122
Low_Stress	12.1655	19.3311	23.2343	12.1243	122
Low_Stress	5.38516	19.3311	23.2343	12.1243	122
Low_Stress	2	19.3311	23.2343	12.1243	122
Low_Stress	22.2036	19.3311	23.2343	12.1243	122
Low_Stress	19	19.3311	23.2343	12.1243	122
Low_Stress	38.6005	19.3311	23.2343	12.1243	122
Low_Stress	9	19.3311	23.2343	12.1243	122
Low_Stress	16.5529	19.3311	23.2343	12.1243	122
Low_Stress	2.82843	19.3311	23.2343	12.1243	122
Low_Stress	18.0278	19.3311	23.2343	12.1243	122
Low_Stress	74.3034	19.3311	23.2343	12.1243	122
Low_Stress	38.6005	19.3311	23.2343	12.1243	122
Low_Stress	27.2029	19.3311	23.2343	12.1243	122
Low_Stress	11.3137	19.3311	23.2343	12.1243	122
Low_Stress	17.0294	19.3311	23.2343	12.1243	122
Low_Stress	16.4924	19.3311	23.2343	12.1243	122
Low_Stress	11.0454	19.3311	23.2343	12.1243	122
Low_Stress	75.6042	19.3311	23.2343	12.1243	122
Low_Stress	8.544	19.3311	23.2343	12.1243	122
Low_Stress	8.60233	19.3311	23.2343	12.1243	122
Low_Stress	2.82843	19.3311	23.2343	12.1243	122
Low_Stress	2.82843	19.3311	23.2343	12.1243	122
Low_Stress	8.06226	19.3311	23.2343	12.1243	122
Low_Stress	5	19.3311	23.2343	12.1243	122
Low_Stress	18.0278	19.3311	23.2343	12.1243	122
Low_Stress	16.1245	19.3311	23.2343	12.1243	122
Low_Stress	7.28011	19.3311	23.2343	12.1243	122
Low_Stress	9.43398	19.3311	23.2343	12.1243	122
Low_Stress	15.8114	19.3311	23.2343	12.1243	122
Low_Stress	12.083	19.3311	23.2343	12.1243	122
Low_Stress	38.6005	19.3311	23.2343	12.1243	122
Low_Stress	6.08276	19.3311	23.2343	12.1243	122
Low_Stress	27.8927	19.3311	23.2343	12.1243	122
Low_Stress	4.47214	19.3311	23.2343	12.1243	122
Low_Stress	3.16228	19.3311	23.2343	12.1243	122
Low_Stress	26.8328	19.3311	23.2343	12.1243	122
Low_Stress	18.0278	19.3311	23.2343	12.1243	122
Low_Stress	12.0416	19.3311	23.2343	12.1243	122
Low_Stress	29.0689	19.3311	23.2343	12.1243	122
Low_Stress	82.662	19.3311	23.2343	12.1243	122
Low_Stress	15.2315	19.3311	23.2343	12.1243	122
Low_Stress	43.4626	19.3311	23.2343	12.1243	122
Low_Stress	8.544	19.3311	23.2343	12.1243	122
Low_Stress	8.94427	19.3311	23.2343	12.1243	122
Low_Stress	4	19.3311	23.2343	12.1243	122
Low_Stress	3.16228	19.3311	23.2343	12.1243	122
Low_Stress	4	19.3311	23.2343	12.1243	122
Low_Stress	35.1141	19.3311	23.2343	12.1243	122
Low_Stress	30.5287	19.3311	23.2343	12.1243	122
Low_Stress	12.6491	19.3311	23.2343	12.1243	122
Low_Stress	12.1655	19.3311	23.2343	12.1243	122
Low_Stress	10.8167	19.3311	23.2343	12.1243	122
Low_Stress	13.6015	19.3311	23.2343	12.1243	122
Low_Stress	11.3137	19.3311	23.2343	12.1243	122
Low_Stress	3.60555	19.3311	23.2343	12.1243	122
Low_Stress	15	19.3311	23.2343	12.1243	122
Low_Stress	2	19.3311	23.2343	12.1243	122
Low_Stress	22.2036	19.3311	23.2343	12.1243	122
Low_Stress	34.9285	19.3311	23.2343	12.1243	122
Low_Stress	31.7805	19.3311	23.2343	12.1243	122
Low_Stress	11.7047	19.3311	23.2343	12.1243	122
Low_Stress	17	19.3311	23.2343	12.1243	122
Low_Stress	24.7588	19.3311	23.2343	12.1243	122
Low_Stress	9.89949	19.3311	23.2343	12.1243	122
Low_Stress	4.47214	19.3311	23.2343	12.1243	122
Low_Stress	6.08276	19.3311	23.2343	12.1243	122
Low_Stress	29.0689	19.3311	23.2343	12.1243	122
Low_Stress	4.12311	19.3311	23.2343	12.1243	122
Low_Stress	26.0768	19.3311	23.2343	12.1243	122
Low_Stress	7.28011	19.3311	23.2343	12.1243	122
Low_Stress	55.6058	19.3311	23.2343	12.1243	122
Low_Stress	11.1803	19.3311	23.2343	12.1243	122
Low_Stress	8.24621	19.3311	23.2343	12.1243	122
Low_Stress	34.5254	19.3311	23.2343	12.1243	122
Low_Stress	19	19.3311	23.2343	12.1243	122
Low_Stress	2.82843	19.3311	23.2343	12.1243	122
Low_Stress	2.23607	19.3311	23.2343	12.1243	122
Low_Stress	3.60555	19.3311	23.2343	12.1243	122
Low_Stress	3.16228	19.3311	23.2343	12.1243	122
Low_Stress	30.5287	19.3311	23.2343	12.1243	122
Low_Stress	12.0416	19.3311	23.2343	12.1243	122
Low_Stress	30.8869	19.3311	23.2343	12.1243	122
Low_Stress	12.6491	19.3311	23.2343	12.1243	122
Low_Stress	4.12311	19.3311	23.2343	12.1243	122
Low_Stress	66.1891	19.3311	23.2343	12.1243	122
Low_Stress	10.8167	19.3311	23.2343	12.1243	122
Low_Stress	5	19.3311	23.2343	12.1243	122
Low_Stress	8.60233	19.3311	23.2343	12.1243	122
Low_Stress	21.095	19.3311	23.2343	12.1243	122
Low_Stress	5	19.3311	23.2343	12.1243	122
Low_Stress	21.4709	19.3311	23.2343	12.1243	122
Low_Stress	21.4709	19.3311	23.2343	12.1243	122
Low_Stress	28.4253	19.3311	23.2343	12.1243	122
Low_Stress	8.24621	19.3311	23.2343	12.1243	122
Low_Stress	29.8329	19.3311	23.2343	12.1243	122
Low_Stress	19.105	19.3311	23.2343	12.1243	122
Low_Stress	12.1655	19.3311	23.2343	12.1243	122
Low_Stress	8.544	19.3311	23.2343	12.1243	122
Low_Stress	9.84886	19.3311	23.2343	12.1243	122
Low_Stress	9.84886	19.3311	23.2343	12.1243	122
Low_Stress	28.6356	19.3311	23.2343	12.1243	122

## Sheet: Visium_HD_Human_Colon_Cancer_P5
Cell	NND	NND_Mean	NND_SD	NND_Median	Count			Pathway	Group	Mean	SEM	p_value	Significance
High_Stress	2.23607	14.5	19.5486	7.28011	210			Hippo_Core	High Stress	0.144434	0.0103849	2.19066e-12	***
High_Stress	19.9249	14.5	19.5486	7.28011	210			Hippo_Core	Low Stress	0.0542842	0.00676094	2.19066e-12	***
High_Stress	1	14.5	19.5486	7.28011	210			Hippo_Regulators	High Stress	0.110326	0.0082917	1.14673e-09	***
High_Stress	8.06226	14.5	19.5486	7.28011	210			Hippo_Regulators	Low Stress	0.0485182	0.00538151	1.14673e-09	***
High_Stress	32.6497	14.5	19.5486	7.28011	210			YAP_TAZ_Targets	High Stress	0.191486	0.0129579	1.23137e-20	***
High_Stress	3.60555	14.5	19.5486	7.28011	210			YAP_TAZ_Targets	Low Stress	0.0476264	0.00609473	1.23137e-20	***
High_Stress	8.06226	14.5	19.5486	7.28011	210			Mechanical_Sensors	High Stress	0.417834	0.00901353	2.66668e-32	***
High_Stress	107.912	14.5	19.5486	7.28011	210			Mechanical_Sensors	Low Stress	0.2631	0.00788215	2.66668e-32	***
High_Stress	2	14.5	19.5486	7.28011	210			Mechanotransduction	High Stress	0.186394	0.00955967	5.81141e-17	***
High_Stress	1	14.5	19.5486	7.28011	210			Mechanotransduction	Low Stress	0.0830552	0.00687476	5.81141e-17	***
High_Stress	7.28011	14.5	19.5486	7.28011	210			T_Cell_Mechanical	High Stress	0.349577	0.0114581	2.68429e-09	***
High_Stress	4.47214	14.5	19.5486	7.28011	210			T_Cell_Mechanical	Low Stress	0.262403	0.00857026	2.68429e-09	***
High_Stress	24.0208	14.5	19.5486	7.28011	210
High_Stress	2.23607	14.5	19.5486	7.28011	210
High_Stress	2.23607	14.5	19.5486	7.28011	210
High_Stress	3.60555	14.5	19.5486	7.28011	210
High_Stress	2.23607	14.5	19.5486	7.28011	210
High_Stress	1	14.5	19.5486	7.28011	210
High_Stress	6.7082	14.5	19.5486	7.28011	210
High_Stress	5.09902	14.5	19.5486	7.28011	210
High_Stress	1	14.5	19.5486	7.28011	210
High_Stress	4.12311	14.5	19.5486	7.28011	210
High_Stress	1	14.5	19.5486	7.28011	210
High_Stress	131.472	14.5	19.5486	7.28011	210
High_Stress	36.7151	14.5	19.5486	7.28011	210
High_Stress	16.2788	14.5	19.5486	7.28011	210
High_Stress	69.7711	14.5	19.5486	7.28011	210
High_Stress	20.6155	14.5	19.5486	7.28011	210
High_Stress	20.6155	14.5	19.5486	7.28011	210
High_Stress	15.8114	14.5	19.5486	7.28011	210
High_Stress	2.23607	14.5	19.5486	7.28011	210
High_Stress	1	14.5	19.5486	7.28011	210
High_Stress	11.7047	14.5	19.5486	7.28011	210
High_Stress	2.23607	14.5	19.5486	7.28011	210
High_Stress	5	14.5	19.5486	7.28011	210
High_Stress	1	14.5	19.5486	7.28011	210
High_Stress	29.0172	14.5	19.5486	7.28011	210
High_Stress	7.07107	14.5	19.5486	7.28011	210
High_Stress	101.828	14.5	19.5486	7.28011	210
High_Stress	12.2066	14.5	19.5486	7.28011	210
High_Stress	9.43398	14.5	19.5486	7.28011	210
High_Stress	22.8254	14.5	19.5486	7.28011	210
High_Stress	34.0147	14.5	19.5486	7.28011	210
High_Stress	12.0416	14.5	19.5486	7.28011	210
High_Stress	17.088	14.5	19.5486	7.28011	210
High_Stress	7.28011	14.5	19.5486	7.28011	210
High_Stress	1	14.5	19.5486	7.28011	210
High_Stress	29.4279	14.5	19.5486	7.28011	210
High_Stress	1	14.5	19.5486	7.28011	210
High_Stress	7.28011	14.5	19.5486	7.28011	210
High_Stress	3.16228	14.5	19.5486	7.28011	210
High_Stress	2	14.5	19.5486	7.28011	210
High_Stress	3.60555	14.5	19.5486	7.28011	210
High_Stress	2.23607	14.5	19.5486	7.28011	210
High_Stress	19.2354	14.5	19.5486	7.28011	210
High_Stress	12.2066	14.5	19.5486	7.28011	210
High_Stress	6.40312	14.5	19.5486	7.28011	210
High_Stress	7.07107	14.5	19.5486	7.28011	210
High_Stress	17.6918	14.5	19.5486	7.28011	210
High_Stress	9.43398	14.5	19.5486	7.28011	210
High_Stress	6.40312	14.5	19.5486	7.28011	210
High_Stress	6.32456	14.5	19.5486	7.28011	210
High_Stress	1.41421	14.5	19.5486	7.28011	210
High_Stress	2.23607	14.5	19.5486	7.28011	210
High_Stress	7	14.5	19.5486	7.28011	210
High_Stress	25.2982	14.5	19.5486	7.28011	210
High_Stress	3.60555	14.5	19.5486	7.28011	210
High_Stress	6.7082	14.5	19.5486	7.28011	210
High_Stress	27.2947	14.5	19.5486	7.28011	210
High_Stress	8.06226	14.5	19.5486	7.28011	210
High_Stress	19.4165	14.5	19.5486	7.28011	210
High_Stress	64.8999	14.5	19.5486	7.28011	210
High_Stress	5.09902	14.5	19.5486	7.28011	210
High_Stress	3.16228	14.5	19.5486	7.28011	210
High_Stress	37	14.5	19.5486	7.28011	210
High_Stress	15.8114	14.5	19.5486	7.28011	210
High_Stress	1	14.5	19.5486	7.28011	210
High_Stress	8.06226	14.5	19.5486	7.28011	210
High_Stress	3.60555	14.5	19.5486	7.28011	210
High_Stress	9.43398	14.5	19.5486	7.28011	210
High_Stress	8.544	14.5	19.5486	7.28011	210
High_Stress	37	14.5	19.5486	7.28011	210
High_Stress	5.65685	14.5	19.5486	7.28011	210
High_Stress	1	14.5	19.5486	7.28011	210
High_Stress	4.12311	14.5	19.5486	7.28011	210
High_Stress	12.2066	14.5	19.5486	7.28011	210
High_Stress	52.4023	14.5	19.5486	7.28011	210
High_Stress	2.23607	14.5	19.5486	7.28011	210
High_Stress	8.24621	14.5	19.5486	7.28011	210
High_Stress	6.7082	14.5	19.5486	7.28011	210
High_Stress	4.47214	14.5	19.5486	7.28011	210
High_Stress	45.8803	14.5	19.5486	7.28011	210
High_Stress	8.544	14.5	19.5486	7.28011	210
High_Stress	18.0278	14.5	19.5486	7.28011	210
High_Stress	2.23607	14.5	19.5486	7.28011	210
High_Stress	28.178	14.5	19.5486	7.28011	210
High_Stress	13.3417	14.5	19.5486	7.28011	210
High_Stress	6.32456	14.5	19.5486	7.28011	210
High_Stress	41.8688	14.5	19.5486	7.28011	210
High_Stress	17.0294	14.5	19.5486	7.28011	210
High_Stress	1	14.5	19.5486	7.28011	210
High_Stress	8.06226	14.5	19.5486	7.28011	210
High_Stress	10.4403	14.5	19.5486	7.28011	210
High_Stress	2.82843	14.5	19.5486	7.28011	210
High_Stress	1	14.5	19.5486	7.28011	210
High_Stress	8.24621	14.5	19.5486	7.28011	210
High_Stress	7.28011	14.5	19.5486	7.28011	210
High_Stress	2.23607	14.5	19.5486	7.28011	210
High_Stress	8.06226	14.5	19.5486	7.28011	210
High_Stress	2.23607	14.5	19.5486	7.28011	210
High_Stress	18.4391	14.5	19.5486	7.28011	210
High_Stress	23.8537	14.5	19.5486	7.28011	210
High_Stress	1	14.5	19.5486	7.28011	210
High_Stress	5	14.5	19.5486	7.28011	210
High_Stress	38.0132	14.5	19.5486	7.28011	210
High_Stress	12.2066	14.5	19.5486	7.28011	210
High_Stress	1	14.5	19.5486	7.28011	210
High_Stress	1	14.5	19.5486	7.28011	210
High_Stress	8.06226	14.5	19.5486	7.28011	210
High_Stress	7	14.5	19.5486	7.28011	210
High_Stress	19.2354	14.5	19.5486	7.28011	210
High_Stress	85.0529	14.5	19.5486	7.28011	210
High_Stress	13.6015	14.5	19.5486	7.28011	210
High_Stress	7.07107	14.5	19.5486	7.28011	210
High_Stress	1	14.5	19.5486	7.28011	210
High_Stress	1	14.5	19.5486	7.28011	210
High_Stress	2	14.5	19.5486	7.28011	210
High_Stress	21.1896	14.5	19.5486	7.28011	210
High_Stress	6.32456	14.5	19.5486	7.28011	210
High_Stress	7.07107	14.5	19.5486	7.28011	210
High_Stress	5.65685	14.5	19.5486	7.28011	210
High_Stress	1.41421	14.5	19.5486	7.28011	210
High_Stress	19.4165	14.5	19.5486	7.28011	210
High_Stress	1	14.5	19.5486	7.28011	210
High_Stress	1	14.5	19.5486	7.28011	210
High_Stress	11.7047	14.5	19.5486	7.28011	210
High_Stress	11.4018	14.5	19.5486	7.28011	210
High_Stress	8.06226	14.5	19.5486	7.28011	210
High_Stress	3.60555	14.5	19.5486	7.28011	210
High_Stress	6.08276	14.5	19.5486	7.28011	210
High_Stress	4.24264	14.5	19.5486	7.28011	210
High_Stress	66.3099	14.5	19.5486	7.28011	210
High_Stress	6.7082	14.5	19.5486	7.28011	210
High_Stress	19.4165	14.5	19.5486	7.28011	210
High_Stress	19.4165	14.5	19.5486	7.28011	210
High_Stress	2.23607	14.5	19.5486	7.28011	210
High_Stress	8.24621	14.5	19.5486	7.28011	210
High_Stress	41.8688	14.5	19.5486	7.28011	210
High_Stress	18.3576	14.5	19.5486	7.28011	210
High_Stress	4.47214	14.5	19.5486	7.28011	210
High_Stress	1.41421	14.5	19.5486	7.28011	210
High_Stress	8.06226	14.5	19.5486	7.28011	210
High_Stress	52.4023	14.5	19.5486	7.28011	210
High_Stress	62.6498	14.5	19.5486	7.28011	210
High_Stress	2.23607	14.5	19.5486	7.28011	210
High_Stress	15	14.5	19.5486	7.28011	210
High_Stress	10.4403	14.5	19.5486	7.28011	210
High_Stress	1.41421	14.5	19.5486	7.28011	210
High_Stress	7.28011	14.5	19.5486	7.28011	210
High_Stress	21.9317	14.5	19.5486	7.28011	210
High_Stress	20.6155	14.5	19.5486	7.28011	210
High_Stress	9.21954	14.5	19.5486	7.28011	210
High_Stress	5.38516	14.5	19.5486	7.28011	210
High_Stress	3.16228	14.5	19.5486	7.28011	210
High_Stress	2	14.5	19.5486	7.28011	210
High_Stress	6.7082	14.5	19.5486	7.28011	210
High_Stress	5.09902	14.5	19.5486	7.28011	210
High_Stress	89.4986	14.5	19.5486	7.28011	210
High_Stress	11.4018	14.5	19.5486	7.28011	210
High_Stress	5	14.5	19.5486	7.28011	210
High_Stress	1	14.5	19.5486	7.28011	210
High_Stress	36.7151	14.5	19.5486	7.28011	210
High_Stress	2.23607	14.5	19.5486	7.28011	210
High_Stress	17.1172	14.5	19.5486	7.28011	210
High_Stress	1.41421	14.5	19.5486	7.28011	210
High_Stress	52.0096	14.5	19.5486	7.28011	210
High_Stress	6.7082	14.5	19.5486	7.28011	210
High_Stress	4.47214	14.5	19.5486	7.28011	210
High_Stress	21.9317	14.5	19.5486	7.28011	210
High_Stress	18.4391	14.5	19.5486	7.28011	210
High_Stress	3.16228	14.5	19.5486	7.28011	210
High_Stress	2.23607	14.5	19.5486	7.28011	210
High_Stress	31.5753	14.5	19.5486	7.28011	210
High_Stress	24.5967	14.5	19.5486	7.28011	210
High_Stress	2.23607	14.5	19.5486	7.28011	210
High_Stress	5.65685	14.5	19.5486	7.28011	210
High_Stress	6.7082	14.5	19.5486	7.28011	210
High_Stress	1	14.5	19.5486	7.28011	210
High_Stress	52.0096	14.5	19.5486	7.28011	210
High_Stress	1	14.5	19.5486	7.28011	210
High_Stress	18.7883	14.5	19.5486	7.28011	210
High_Stress	20.6155	14.5	19.5486	7.28011	210
High_Stress	5.65685	14.5	19.5486	7.28011	210
High_Stress	15	14.5	19.5486	7.28011	210
High_Stress	10.4403	14.5	19.5486	7.28011	210
High_Stress	2.23607	14.5	19.5486	7.28011	210
High_Stress	17.6918	14.5	19.5486	7.28011	210
High_Stress	21.1896	14.5	19.5486	7.28011	210
High_Stress	18.3576	14.5	19.5486	7.28011	210
High_Stress	1.41421	14.5	19.5486	7.28011	210
High_Stress	24.7588	14.5	19.5486	7.28011	210
High_Stress	8.06226	14.5	19.5486	7.28011	210
High_Stress	6.32456	14.5	19.5486	7.28011	210
High_Stress	19.4165	14.5	19.5486	7.28011	210
High_Stress	9.43398	14.5	19.5486	7.28011	210
High_Stress	40.6079	14.5	19.5486	7.28011	210
High_Stress	15.5563	14.5	19.5486	7.28011	210
High_Stress	4.47214	14.5	19.5486	7.28011	210
High_Stress	13.3417	14.5	19.5486	7.28011	210
High_Stress	1	14.5	19.5486	7.28011	210
Low_Stress	37.6431	16.6349	17.9547	9.43398	211
Low_Stress	72.0347	16.6349	17.9547	9.43398	211
Low_Stress	23.7065	16.6349	17.9547	9.43398	211
Low_Stress	53.3667	16.6349	17.9547	9.43398	211
Low_Stress	9.05539	16.6349	17.9547	9.43398	211
Low_Stress	31.1448	16.6349	17.9547	9.43398	211
Low_Stress	13	16.6349	17.9547	9.43398	211
Low_Stress	56.4358	16.6349	17.9547	9.43398	211
Low_Stress	9.05539	16.6349	17.9547	9.43398	211
Low_Stress	18.4391	16.6349	17.9547	9.43398	211
Low_Stress	1.41421	16.6349	17.9547	9.43398	211
Low_Stress	37.6431	16.6349	17.9547	9.43398	211
Low_Stress	19.0263	16.6349	17.9547	9.43398	211
Low_Stress	10.0499	16.6349	17.9547	9.43398	211
Low_Stress	6.7082	16.6349	17.9547	9.43398	211
Low_Stress	63.0635	16.6349	17.9547	9.43398	211
Low_Stress	16.0312	16.6349	17.9547	9.43398	211
Low_Stress	53	16.6349	17.9547	9.43398	211
Low_Stress	4	16.6349	17.9547	9.43398	211
Low_Stress	8	16.6349	17.9547	9.43398	211
Low_Stress	1.41421	16.6349	17.9547	9.43398	211
Low_Stress	2.23607	16.6349	17.9547	9.43398	211
Low_Stress	9.84886	16.6349	17.9547	9.43398	211
Low_Stress	27.2947	16.6349	17.9547	9.43398	211
Low_Stress	19.0263	16.6349	17.9547	9.43398	211
Low_Stress	9.21954	16.6349	17.9547	9.43398	211
Low_Stress	7.81025	16.6349	17.9547	9.43398	211
Low_Stress	17.2047	16.6349	17.9547	9.43398	211
Low_Stress	10	16.6349	17.9547	9.43398	211
Low_Stress	5.38516	16.6349	17.9547	9.43398	211
Low_Stress	9.21954	16.6349	17.9547	9.43398	211
Low_Stress	7.07107	16.6349	17.9547	9.43398	211
Low_Stress	1.41421	16.6349	17.9547	9.43398	211
Low_Stress	2	16.6349	17.9547	9.43398	211
Low_Stress	2.23607	16.6349	17.9547	9.43398	211
Low_Stress	1	16.6349	17.9547	9.43398	211
Low_Stress	10	16.6349	17.9547	9.43398	211
Low_Stress	21.4009	16.6349	17.9547	9.43398	211
Low_Stress	7.81025	16.6349	17.9547	9.43398	211
Low_Stress	9.89949	16.6349	17.9547	9.43398	211
Low_Stress	16.5529	16.6349	17.9547	9.43398	211
Low_Stress	2.23607	16.6349	17.9547	9.43398	211
Low_Stress	2.23607	16.6349	17.9547	9.43398	211
Low_Stress	30.0832	16.6349	17.9547	9.43398	211
Low_Stress	10.0499	16.6349	17.9547	9.43398	211
Low_Stress	14.3178	16.6349	17.9547	9.43398	211
Low_Stress	13.4536	16.6349	17.9547	9.43398	211
Low_Stress	23.3452	16.6349	17.9547	9.43398	211
Low_Stress	5.83095	16.6349	17.9547	9.43398	211
Low_Stress	4.12311	16.6349	17.9547	9.43398	211
Low_Stress	47.3814	16.6349	17.9547	9.43398	211
Low_Stress	7.28011	16.6349	17.9547	9.43398	211
Low_Stress	55.4437	16.6349	17.9547	9.43398	211
Low_Stress	21.4709	16.6349	17.9547	9.43398	211
Low_Stress	18.0278	16.6349	17.9547	9.43398	211
Low_Stress	48.8774	16.6349	17.9547	9.43398	211
Low_Stress	47.2017	16.6349	17.9547	9.43398	211
Low_Stress	19.9249	16.6349	17.9547	9.43398	211
Low_Stress	49.4975	16.6349	17.9547	9.43398	211
Low_Stress	23.0868	16.6349	17.9547	9.43398	211
Low_Stress	5	16.6349	17.9547	9.43398	211
Low_Stress	24.0832	16.6349	17.9547	9.43398	211
Low_Stress	7	16.6349	17.9547	9.43398	211
Low_Stress	5.83095	16.6349	17.9547	9.43398	211
Low_Stress	4	16.6349	17.9547	9.43398	211
Low_Stress	1	16.6349	17.9547	9.43398	211
Low_Stress	9.43398	16.6349	17.9547	9.43398	211
Low_Stress	11.1803	16.6349	17.9547	9.43398	211
Low_Stress	5	16.6349	17.9547	9.43398	211
Low_Stress	56.0446	16.6349	17.9547	9.43398	211
Low_Stress	1.41421	16.6349	17.9547	9.43398	211
Low_Stress	15.0333	16.6349	17.9547	9.43398	211
Low_Stress	16.4012	16.6349	17.9547	9.43398	211
Low_Stress	49.7293	16.6349	17.9547	9.43398	211
Low_Stress	2.82843	16.6349	17.9547	9.43398	211
Low_Stress	2	16.6349	17.9547	9.43398	211
Low_Stress	12.3693	16.6349	17.9547	9.43398	211
Low_Stress	12.3693	16.6349	17.9547	9.43398	211
Low_Stress	3.16228	16.6349	17.9547	9.43398	211
Low_Stress	2	16.6349	17.9547	9.43398	211
Low_Stress	2.82843	16.6349	17.9547	9.43398	211
Low_Stress	5.65685	16.6349	17.9547	9.43398	211
Low_Stress	8	16.6349	17.9547	9.43398	211
Low_Stress	2.82843	16.6349	17.9547	9.43398	211
Low_Stress	36.2353	16.6349	17.9547	9.43398	211
Low_Stress	1	16.6349	17.9547	9.43398	211
Low_Stress	31.0483	16.6349	17.9547	9.43398	211
Low_Stress	12.8062	16.6349	17.9547	9.43398	211
Low_Stress	3.16228	16.6349	17.9547	9.43398	211
Low_Stress	1	16.6349	17.9547	9.43398	211
Low_Stress	4.47214	16.6349	17.9547	9.43398	211
Low_Stress	26.9258	16.6349	17.9547	9.43398	211
Low_Stress	16.4012	16.6349	17.9547	9.43398	211
Low_Stress	51.1077	16.6349	17.9547	9.43398	211
Low_Stress	8.94427	16.6349	17.9547	9.43398	211
Low_Stress	14.1421	16.6349	17.9547	9.43398	211
Low_Stress	4.47214	16.6349	17.9547	9.43398	211
Low_Stress	5.38516	16.6349	17.9547	9.43398	211
Low_Stress	11.1803	16.6349	17.9547	9.43398	211
Low_Stress	4.47214	16.6349	17.9547	9.43398	211
Low_Stress	2.23607	16.6349	17.9547	9.43398	211
Low_Stress	77.1038	16.6349	17.9547	9.43398	211
Low_Stress	10.0499	16.6349	17.9547	9.43398	211
Low_Stress	11.1803	16.6349	17.9547	9.43398	211
Low_Stress	5.83095	16.6349	17.9547	9.43398	211
Low_Stress	8.06226	16.6349	17.9547	9.43398	211
Low_Stress	5.65685	16.6349	17.9547	9.43398	211
Low_Stress	26.4197	16.6349	17.9547	9.43398	211
Low_Stress	10	16.6349	17.9547	9.43398	211
Low_Stress	8	16.6349	17.9547	9.43398	211
Low_Stress	52.8015	16.6349	17.9547	9.43398	211
Low_Stress	1	16.6349	17.9547	9.43398	211
Low_Stress	4.12311	16.6349	17.9547	9.43398	211
Low_Stress	8	16.6349	17.9547	9.43398	211
Low_Stress	20.2485	16.6349	17.9547	9.43398	211
Low_Stress	13.4536	16.6349	17.9547	9.43398	211
Low_Stress	40.025	16.6349	17.9547	9.43398	211
Low_Stress	9.43398	16.6349	17.9547	9.43398	211
Low_Stress	13.1529	16.6349	17.9547	9.43398	211
Low_Stress	19.0263	16.6349	17.9547	9.43398	211
Low_Stress	49.7293	16.6349	17.9547	9.43398	211
Low_Stress	60.8769	16.6349	17.9547	9.43398	211
Low_Stress	3	16.6349	17.9547	9.43398	211
Low_Stress	28.4605	16.6349	17.9547	9.43398	211
Low_Stress	80.9568	16.6349	17.9547	9.43398	211
Low_Stress	6.7082	16.6349	17.9547	9.43398	211
Low_Stress	13.6015	16.6349	17.9547	9.43398	211
Low_Stress	2	16.6349	17.9547	9.43398	211
Low_Stress	7.07107	16.6349	17.9547	9.43398	211
Low_Stress	10	16.6349	17.9547	9.43398	211
Low_Stress	3.60555	16.6349	17.9547	9.43398	211
Low_Stress	16.7631	16.6349	17.9547	9.43398	211
Low_Stress	10.0499	16.6349	17.9547	9.43398	211
Low_Stress	1	16.6349	17.9547	9.43398	211
Low_Stress	7.61577	16.6349	17.9547	9.43398	211
Low_Stress	17.2047	16.6349	17.9547	9.43398	211
Low_Stress	3.60555	16.6349	17.9547	9.43398	211
Low_Stress	7	16.6349	17.9547	9.43398	211
Low_Stress	33.7343	16.6349	17.9547	9.43398	211
Low_Stress	20	16.6349	17.9547	9.43398	211
Low_Stress	1.41421	16.6349	17.9547	9.43398	211
Low_Stress	12.0416	16.6349	17.9547	9.43398	211
Low_Stress	4.12311	16.6349	17.9547	9.43398	211
Low_Stress	3.16228	16.6349	17.9547	9.43398	211
Low_Stress	2.23607	16.6349	17.9547	9.43398	211
Low_Stress	16.1245	16.6349	17.9547	9.43398	211
Low_Stress	9.43398	16.6349	17.9547	9.43398	211
Low_Stress	3.16228	16.6349	17.9547	9.43398	211
Low_Stress	41.7612	16.6349	17.9547	9.43398	211
Low_Stress	1.41421	16.6349	17.9547	9.43398	211
Low_Stress	7.61577	16.6349	17.9547	9.43398	211
Low_Stress	9.21954	16.6349	17.9547	9.43398	211
Low_Stress	1	16.6349	17.9547	9.43398	211
Low_Stress	36.7967	16.6349	17.9547	9.43398	211
Low_Stress	39.0128	16.6349	17.9547	9.43398	211
Low_Stress	5.38516	16.6349	17.9547	9.43398	211
Low_Stress	4	16.6349	17.9547	9.43398	211
Low_Stress	8.544	16.6349	17.9547	9.43398	211
Low_Stress	25	16.6349	17.9547	9.43398	211
Low_Stress	69.2026	16.6349	17.9547	9.43398	211
Low_Stress	2	16.6349	17.9547	9.43398	211
Low_Stress	48.0416	16.6349	17.9547	9.43398	211
Low_Stress	18.0278	16.6349	17.9547	9.43398	211
Low_Stress	1	16.6349	17.9547	9.43398	211
Low_Stress	7.07107	16.6349	17.9547	9.43398	211
Low_Stress	20.2237	16.6349	17.9547	9.43398	211
Low_Stress	36.2353	16.6349	17.9547	9.43398	211
Low_Stress	25	16.6349	17.9547	9.43398	211
Low_Stress	6.32456	16.6349	17.9547	9.43398	211
Low_Stress	5	16.6349	17.9547	9.43398	211
Low_Stress	6.32456	16.6349	17.9547	9.43398	211
Low_Stress	2.82843	16.6349	17.9547	9.43398	211
Low_Stress	1.41421	16.6349	17.9547	9.43398	211
Low_Stress	1.41421	16.6349	17.9547	9.43398	211
Low_Stress	70.5195	16.6349	17.9547	9.43398	211
Low_Stress	28.4605	16.6349	17.9547	9.43398	211
Low_Stress	12.0416	16.6349	17.9547	9.43398	211
Low_Stress	3	16.6349	17.9547	9.43398	211
Low_Stress	23.5372	16.6349	17.9547	9.43398	211
Low_Stress	1	16.6349	17.9547	9.43398	211
Low_Stress	8.60233	16.6349	17.9547	9.43398	211
Low_Stress	8.60233	16.6349	17.9547	9.43398	211
Low_Stress	7.07107	16.6349	17.9547	9.43398	211
Low_Stress	2.23607	16.6349	17.9547	9.43398	211
Low_Stress	9.48683	16.6349	17.9547	9.43398	211
Low_Stress	16.5529	16.6349	17.9547	9.43398	211
Low_Stress	4	16.6349	17.9547	9.43398	211
Low_Stress	23.3452	16.6349	17.9547	9.43398	211
Low_Stress	9.43398	16.6349	17.9547	9.43398	211
Low_Stress	2.82843	16.6349	17.9547	9.43398	211
Low_Stress	29.2062	16.6349	17.9547	9.43398	211
Low_Stress	34.2345	16.6349	17.9547	9.43398	211
Low_Stress	3.16228	16.6349	17.9547	9.43398	211
Low_Stress	4	16.6349	17.9547	9.43398	211
Low_Stress	20	16.6349	17.9547	9.43398	211
Low_Stress	1.41421	16.6349	17.9547	9.43398	211
Low_Stress	26.4008	16.6349	17.9547	9.43398	211
Low_Stress	7.61577	16.6349	17.9547	9.43398	211
Low_Stress	11.1803	16.6349	17.9547	9.43398	211
Low_Stress	4.47214	16.6349	17.9547	9.43398	211
Low_Stress	52.0865	16.6349	17.9547	9.43398	211
Low_Stress	2.23607	16.6349	17.9547	9.43398	211
Low_Stress	1	16.6349	17.9547	9.43398	211
Low_Stress	4.12311	16.6349	17.9547	9.43398	211
Low_Stress	88.6002	16.6349	17.9547	9.43398	211
Low_Stress	21.9317	16.6349	17.9547	9.43398	211
Low_Stress	9.21954	16.6349	17.9547	9.43398	211
Low_Stress	5.38516	16.6349	17.9547	9.43398	211
Low_Stress	37.855	16.6349	17.9547	9.43398	211
Low_Stress	8.94427	16.6349	17.9547	9.43398	211
Low_Stress	13.1529	16.6349	17.9547	9.43398	211

## Sheet: Visium_HD_Human_Colon_Normal_P3
Cell	NND	NND_Mean	NND_SD	NND_Median	Count			Pathway	Group	Mean	SEM	p_value	Significance
High_Stress	1	4.06296	6.01282	1.41421	304			Hippo_Core	High Stress	0.175763	0.00807303	3.53546e-21	***
High_Stress	1.41421	4.06296	6.01282	1.41421	304			Hippo_Core	Low Stress	0.0794729	0.00549704	3.53546e-21	***
High_Stress	1	4.06296	6.01282	1.41421	304			Hippo_Regulators	High Stress	0.13078	0.00627109	5.09145e-10	***
High_Stress	1	4.06296	6.01282	1.41421	304			Hippo_Regulators	Low Stress	0.0791477	0.00523063	5.09145e-10	***
High_Stress	1	4.06296	6.01282	1.41421	304			YAP_TAZ_Targets	High Stress	0.169623	0.00918751	7.21949e-17	***
High_Stress	3	4.06296	6.01282	1.41421	304			YAP_TAZ_Targets	Low Stress	0.0765115	0.00561901	7.21949e-17	***
High_Stress	1.41421	4.06296	6.01282	1.41421	304			Mechanical_Sensors	High Stress	0.466424	0.00738494	2.67015e-39	***
High_Stress	1	4.06296	6.01282	1.41421	304			Mechanical_Sensors	Low Stress	0.328561	0.0063728	2.67015e-39	***
High_Stress	1	4.06296	6.01282	1.41421	304			Mechanotransduction	High Stress	0.244728	0.0075044	6.40098e-25	***
High_Stress	1.41421	4.06296	6.01282	1.41421	304			Mechanotransduction	Low Stress	0.138542	0.00635773	6.40098e-25	***
High_Stress	4.24264	4.06296	6.01282	1.41421	304			T_Cell_Mechanical	High Stress	0.519966	0.0109503	2.74945e-38	***
High_Stress	1.41421	4.06296	6.01282	1.41421	304			T_Cell_Mechanical	Low Stress	0.326694	0.00847981	2.74945e-38	***
High_Stress	1.41421	4.06296	6.01282	1.41421	304
High_Stress	1	4.06296	6.01282	1.41421	304
High_Stress	1.41421	4.06296	6.01282	1.41421	304
High_Stress	1	4.06296	6.01282	1.41421	304
High_Stress	1	4.06296	6.01282	1.41421	304
High_Stress	19.6977	4.06296	6.01282	1.41421	304
High_Stress	2	4.06296	6.01282	1.41421	304
High_Stress	1	4.06296	6.01282	1.41421	304
High_Stress	1	4.06296	6.01282	1.41421	304
High_Stress	4.12311	4.06296	6.01282	1.41421	304
High_Stress	1	4.06296	6.01282	1.41421	304
High_Stress	2.82843	4.06296	6.01282	1.41421	304
High_Stress	2	4.06296	6.01282	1.41421	304
High_Stress	7.61577	4.06296	6.01282	1.41421	304
High_Stress	5	4.06296	6.01282	1.41421	304
High_Stress	1	4.06296	6.01282	1.41421	304
High_Stress	2	4.06296	6.01282	1.41421	304
High_Stress	5.09902	4.06296	6.01282	1.41421	304
High_Stress	2.23607	4.06296	6.01282	1.41421	304
High_Stress	11.4018	4.06296	6.01282	1.41421	304
High_Stress	1	4.06296	6.01282	1.41421	304
High_Stress	12.8062	4.06296	6.01282	1.41421	304
High_Stress	1	4.06296	6.01282	1.41421	304
High_Stress	26.4008	4.06296	6.01282	1.41421	304
High_Stress	3	4.06296	6.01282	1.41421	304
High_Stress	5	4.06296	6.01282	1.41421	304
High_Stress	24	4.06296	6.01282	1.41421	304
High_Stress	1	4.06296	6.01282	1.41421	304
High_Stress	2	4.06296	6.01282	1.41421	304
High_Stress	1	4.06296	6.01282	1.41421	304
High_Stress	1.41421	4.06296	6.01282	1.41421	304
High_Stress	1.41421	4.06296	6.01282	1.41421	304
High_Stress	1	4.06296	6.01282	1.41421	304
High_Stress	7.81025	4.06296	6.01282	1.41421	304
High_Stress	1.41421	4.06296	6.01282	1.41421	304
High_Stress	1	4.06296	6.01282	1.41421	304
High_Stress	22.0907	4.06296	6.01282	1.41421	304
High_Stress	1.41421	4.06296	6.01282	1.41421	304
High_Stress	1	4.06296	6.01282	1.41421	304
High_Stress	1	4.06296	6.01282	1.41421	304
High_Stress	1	4.06296	6.01282	1.41421	304
High_Stress	3.60555	4.06296	6.01282	1.41421	304
High_Stress	7.07107	4.06296	6.01282	1.41421	304
High_Stress	1	4.06296	6.01282	1.41421	304
High_Stress	1	4.06296	6.01282	1.41421	304
High_Stress	1.41421	4.06296	6.01282	1.41421	304
High_Stress	1	4.06296	6.01282	1.41421	304
High_Stress	6.32456	4.06296	6.01282	1.41421	304
High_Stress	8.06226	4.06296	6.01282	1.41421	304
High_Stress	23.0868	4.06296	6.01282	1.41421	304
High_Stress	1.41421	4.06296	6.01282	1.41421	304
High_Stress	12.083	4.06296	6.01282	1.41421	304
High_Stress	1	4.06296	6.01282	1.41421	304
High_Stress	2.23607	4.06296	6.01282	1.41421	304
High_Stress	1	4.06296	6.01282	1.41421	304
High_Stress	6.32456	4.06296	6.01282	1.41421	304
High_Stress	1	4.06296	6.01282	1.41421	304
High_Stress	2.23607	4.06296	6.01282	1.41421	304
High_Stress	1	4.06296	6.01282	1.41421	304
High_Stress	1	4.06296	6.01282	1.41421	304
High_Stress	1	4.06296	6.01282	1.41421	304
High_Stress	12.1655	4.06296	6.01282	1.41421	304
High_Stress	1	4.06296	6.01282	1.41421	304
High_Stress	2	4.06296	6.01282	1.41421	304
High_Stress	14.3178	4.06296	6.01282	1.41421	304
High_Stress	1	4.06296	6.01282	1.41421	304
High_Stress	12.083	4.06296	6.01282	1.41421	304
High_Stress	3	4.06296	6.01282	1.41421	304
High_Stress	6.08276	4.06296	6.01282	1.41421	304
High_Stress	2.23607	4.06296	6.01282	1.41421	304
High_Stress	2.23607	4.06296	6.01282	1.41421	304
High_Stress	1.41421	4.06296	6.01282	1.41421	304
High_Stress	2	4.06296	6.01282	1.41421	304
High_Stress	2.23607	4.06296	6.01282	1.41421	304
High_Stress	1	4.06296	6.01282	1.41421	304
High_Stress	1	4.06296	6.01282	1.41421	304
High_Stress	3	4.06296	6.01282	1.41421	304
High_Stress	1.41421	4.06296	6.01282	1.41421	304
High_Stress	3	4.06296	6.01282	1.41421	304
High_Stress	1	4.06296	6.01282	1.41421	304
High_Stress	5.38516	4.06296	6.01282	1.41421	304
High_Stress	1.41421	4.06296	6.01282	1.41421	304
High_Stress	2.23607	4.06296	6.01282	1.41421	304
High_Stress	4	4.06296	6.01282	1.41421	304
High_Stress	11	4.06296	6.01282	1.41421	304
High_Stress	1	4.06296	6.01282	1.41421	304
High_Stress	17	4.06296	6.01282	1.41421	304
High_Stress	1	4.06296	6.01282	1.41421	304
High_Stress	1	4.06296	6.01282	1.41421	304
High_Stress	1	4.06296	6.01282	1.41421	304
High_Stress	7	4.06296	6.01282	1.41421	304
High_Stress	4.12311	4.06296	6.01282	1.41421	304
High_Stress	2	4.06296	6.01282	1.41421	304
High_Stress	12.3693	4.06296	6.01282	1.41421	304
High_Stress	1	4.06296	6.01282	1.41421	304
High_Stress	23.8537	4.06296	6.01282	1.41421	304
High_Stress	1.41421	4.06296	6.01282	1.41421	304
High_Stress	1.41421	4.06296	6.01282	1.41421	304
High_Stress	1.41421	4.06296	6.01282	1.41421	304
High_Stress	1.41421	4.06296	6.01282	1.41421	304
High_Stress	17.0294	4.06296	6.01282	1.41421	304
High_Stress	2.23607	4.06296	6.01282	1.41421	304
High_Stress	1	4.06296	6.01282	1.41421	304
High_Stress	1	4.06296	6.01282	1.41421	304
High_Stress	32.1403	4.06296	6.01282	1.41421	304
High_Stress	2.82843	4.06296	6.01282	1.41421	304
High_Stress	1	4.06296	6.01282	1.41421	304
High_Stress	2.82843	4.06296	6.01282	1.41421	304
High_Stress	14.7648	4.06296	6.01282	1.41421	304
High_Stress	15.5242	4.06296	6.01282	1.41421	304
High_Stress	1	4.06296	6.01282	1.41421	304
High_Stress	1.41421	4.06296	6.01282	1.41421	304
High_Stress	4	4.06296	6.01282	1.41421	304
High_Stress	8.24621	4.06296	6.01282	1.41421	304
High_Stress	1	4.06296	6.01282	1.41421	304
High_Stress	17.0294	4.06296	6.01282	1.41421	304
High_Stress	1	4.06296	6.01282	1.41421	304
High_Stress	22.0907	4.06296	6.01282	1.41421	304
High_Stress	1	4.06296	6.01282	1.41421	304
High_Stress	1	4.06296	6.01282	1.41421	304
High_Stress	1.41421	4.06296	6.01282	1.41421	304
High_Stress	1	4.06296	6.01282	1.41421	304
High_Stress	1	4.06296	6.01282	1.41421	304
High_Stress	1	4.06296	6.01282	1.41421	304
High_Stress	1	4.06296	6.01282	1.41421	304
High_Stress	1	4.06296	6.01282	1.41421	304
High_Stress	1	4.06296	6.01282	1.41421	304
High_Stress	1.41421	4.06296	6.01282	1.41421	304
High_Stress	1	4.06296	6.01282	1.41421	304
High_Stress	4.47214	4.06296	6.01282	1.41421	304
High_Stress	1	4.06296	6.01282	1.41421	304
High_Stress	12.0416	4.06296	6.01282	1.41421	304
High_Stress	1	4.06296	6.01282	1.41421	304
High_Stress	2.82843	4.06296	6.01282	1.41421	304
High_Stress	1	4.06296	6.01282	1.41421	304
High_Stress	1.41421	4.06296	6.01282	1.41421	304
High_Stress	1	4.06296	6.01282	1.41421	304
High_Stress	1	4.06296	6.01282	1.41421	304
High_Stress	12.8062	4.06296	6.01282	1.41421	304
High_Stress	1.41421	4.06296	6.01282	1.41421	304
High_Stress	1	4.06296	6.01282	1.41421	304
High_Stress	1.41421	4.06296	6.01282	1.41421	304
High_Stress	6.08276	4.06296	6.01282	1.41421	304
High_Stress	3.16228	4.06296	6.01282	1.41421	304
High_Stress	1	4.06296	6.01282	1.41421	304
High_Stress	1	4.06296	6.01282	1.41421	304
High_Stress	1	4.06296	6.01282	1.41421	304
High_Stress	1.41421	4.06296	6.01282	1.41421	304
High_Stress	1	4.06296	6.01282	1.41421	304
High_Stress	1	4.06296	6.01282	1.41421	304
High_Stress	1	4.06296	6.01282	1.41421	304
High_Stress	7.07107	4.06296	6.01282	1.41421	304
High_Stress	1	4.06296	6.01282	1.41421	304
High_Stress	4.12311	4.06296	6.01282	1.41421	304
High_Stress	1	4.06296	6.01282	1.41421	304
High_Stress	1	4.06296	6.01282	1.41421	304
High_Stress	1	4.06296	6.01282	1.41421	304
High_Stress	1	4.06296	6.01282	1.41421	304
High_Stress	1	4.06296	6.01282	1.41421	304
High_Stress	10.4403	4.06296	6.01282	1.41421	304
High_Stress	12.2066	4.06296	6.01282	1.41421	304
High_Stress	12.1655	4.06296	6.01282	1.41421	304
High_Stress	3.16228	4.06296	6.01282	1.41421	304
High_Stress	2	4.06296	6.01282	1.41421	304
High_Stress	1	4.06296	6.01282	1.41421	304
High_Stress	1.41421	4.06296	6.01282	1.41421	304
High_Stress	2.82843	4.06296	6.01282	1.41421	304
High_Stress	1.41421	4.06296	6.01282	1.41421	304
High_Stress	1.41421	4.06296	6.01282	1.41421	304
High_Stress	1	4.06296	6.01282	1.41421	304
High_Stress	1	4.06296	6.01282	1.41421	304
High_Stress	1	4.06296	6.01282	1.41421	304
High_Stress	1.41421	4.06296	6.01282	1.41421	304
High_Stress	10.4403	4.06296	6.01282	1.41421	304
High_Stress	1	4.06296	6.01282	1.41421	304
High_Stress	3.60555	4.06296	6.01282	1.41421	304
High_Stress	3	4.06296	6.01282	1.41421	304
High_Stress	14.3178	4.06296	6.01282	1.41421	304
High_Stress	1	4.06296	6.01282	1.41421	304
High_Stress	1	4.06296	6.01282	1.41421	304
High_Stress	6.32456	4.06296	6.01282	1.41421	304
High_Stress	3.16228	4.06296	6.01282	1.41421	304
High_Stress	7.07107	4.06296	6.01282	1.41421	304
High_Stress	8.06226	4.06296	6.01282	1.41421	304
High_Stress	1	4.06296	6.01282	1.41421	304
High_Stress	1.41421	4.06296	6.01282	1.41421	304
High_Stress	3	4.06296	6.01282	1.41421	304
High_Stress	27.7308	4.06296	6.01282	1.41421	304
High_Stress	1	4.06296	6.01282	1.41421	304
High_Stress	19.6977	4.06296	6.01282	1.41421	304
High_Stress	6.08276	4.06296	6.01282	1.41421	304
High_Stress	2.23607	4.06296	6.01282	1.41421	304
High_Stress	1.41421	4.06296	6.01282	1.41421	304
High_Stress	32.1403	4.06296	6.01282	1.41421	304
High_Stress	2.23607	4.06296	6.01282	1.41421	304
High_Stress	1	4.06296	6.01282	1.41421	304
High_Stress	1	4.06296	6.01282	1.41421	304
High_Stress	1	4.06296	6.01282	1.41421	304
High_Stress	1.41421	4.06296	6.01282	1.41421	304
High_Stress	1	4.06296	6.01282	1.41421	304
High_Stress	31.1448	4.06296	6.01282	1.41421	304
High_Stress	1.41421	4.06296	6.01282	1.41421	304
High_Stress	1	4.06296	6.01282	1.41421	304
High_Stress	1	4.06296	6.01282	1.41421	304
High_Stress	7.81025	4.06296	6.01282	1.41421	304
High_Stress	1	4.06296	6.01282	1.41421	304
High_Stress	3.60555	4.06296	6.01282	1.41421	304
High_Stress	1	4.06296	6.01282	1.41421	304
High_Stress	1	4.06296	6.01282	1.41421	304
High_Stress	26.4008	4.06296	6.01282	1.41421	304
High_Stress	1	4.06296	6.01282	1.41421	304
High_Stress	12.0416	4.06296	6.01282	1.41421	304
High_Stress	1	4.06296	6.01282	1.41421	304
High_Stress	1	4.06296	6.01282	1.41421	304
High_Stress	3.16228	4.06296	6.01282	1.41421	304
High_Stress	1	4.06296	6.01282	1.41421	304
High_Stress	1.41421	4.06296	6.01282	1.41421	304
High_Stress	1	4.06296	6.01282	1.41421	304
High_Stress	1	4.06296	6.01282	1.41421	304
High_Stress	2.82843	4.06296	6.01282	1.41421	304
High_Stress	3.16228	4.06296	6.01282	1.41421	304
High_Stress	34.9285	4.06296	6.01282	1.41421	304
High_Stress	2	4.06296	6.01282	1.41421	304
High_Stress	1	4.06296	6.01282	1.41421	304
High_Stress	1	4.06296	6.01282	1.41421	304
High_Stress	12.8062	4.06296	6.01282	1.41421	304
High_Stress	3	4.06296	6.01282	1.41421	304
High_Stress	1	4.06296	6.01282	1.41421	304
High_Stress	1	4.06296	6.01282	1.41421	304
High_Stress	2	4.06296	6.01282	1.41421	304
High_Stress	5.09902	4.06296	6.01282	1.41421	304
High_Stress	2	4.06296	6.01282	1.41421	304
High_Stress	1	4.06296	6.01282	1.41421	304
High_Stress	6.7082	4.06296	6.01282	1.41421	304
High_Stress	1	4.06296	6.01282	1.41421	304
High_Stress	1.41421	4.06296	6.01282	1.41421	304
High_Stress	1	4.06296	6.01282	1.41421	304
High_Stress	1	4.06296	6.01282	1.41421	304
High_Stress	1.41421	4.06296	6.01282	1.41421	304
High_Stress	7	4.06296	6.01282	1.41421	304
High_Stress	3.60555	4.06296	6.01282	1.41421	304
High_Stress	1	4.06296	6.01282	1.41421	304
High_Stress	2.23607	4.06296	6.01282	1.41421	304
High_Stress	1	4.06296	6.01282	1.41421	304
High_Stress	2	4.06296	6.01282	1.41421	304
High_Stress	2	4.06296	6.01282	1.41421	304
High_Stress	1.41421	4.06296	6.01282	1.41421	304
High_Stress	1.41421	4.06296	6.01282	1.41421	304
High_Stress	1.41421	4.06296	6.01282	1.41421	304
High_Stress	1	4.06296	6.01282	1.41421	304
High_Stress	3	4.06296	6.01282	1.41421	304
High_Stress	3.16228	4.06296	6.01282	1.41421	304
High_Stress	3.16228	4.06296	6.01282	1.41421	304
High_Stress	1	4.06296	6.01282	1.41421	304
High_Stress	1.41421	4.06296	6.01282	1.41421	304
High_Stress	2	4.06296	6.01282	1.41421	304
High_Stress	1	4.06296	6.01282	1.41421	304
High_Stress	1.41421	4.06296	6.01282	1.41421	304
High_Stress	1	4.06296	6.01282	1.41421	304
High_Stress	4.47214	4.06296	6.01282	1.41421	304
High_Stress	2	4.06296	6.01282	1.41421	304
High_Stress	1.41421	4.06296	6.01282	1.41421	304
High_Stress	1	4.06296	6.01282	1.41421	304
High_Stress	2.23607	4.06296	6.01282	1.41421	304
High_Stress	1	4.06296	6.01282	1.41421	304
High_Stress	11.7047	4.06296	6.01282	1.41421	304
High_Stress	1	4.06296	6.01282	1.41421	304
High_Stress	1	4.06296	6.01282	1.41421	304
High_Stress	1	4.06296	6.01282	1.41421	304
High_Stress	2.23607	4.06296	6.01282	1.41421	304
High_Stress	1	4.06296	6.01282	1.41421	304
High_Stress	1	4.06296	6.01282	1.41421	304
High_Stress	1.41421	4.06296	6.01282	1.41421	304
High_Stress	7.81025	4.06296	6.01282	1.41421	304
High_Stress	5.09902	4.06296	6.01282	1.41421	304
High_Stress	4.24264	4.06296	6.01282	1.41421	304
High_Stress	11	4.06296	6.01282	1.41421	304
High_Stress	1	4.06296	6.01282	1.41421	304
High_Stress	7.61577	4.06296	6.01282	1.41421	304
High_Stress	4.12311	4.06296	6.01282	1.41421	304
High_Stress	3.16228	4.06296	6.01282	1.41421	304
High_Stress	1	4.06296	6.01282	1.41421	304
High_Stress	2	4.06296	6.01282	1.41421	304
High_Stress	1.41421	4.06296	6.01282	1.41421	304
High_Stress	1	4.06296	6.01282	1.41421	304
High_Stress	1.41421	4.06296	6.01282	1.41421	304
High_Stress	1.41421	4.06296	6.01282	1.41421	304
High_Stress	3.16228	4.06296	6.01282	1.41421	304
High_Stress	1	4.06296	6.01282	1.41421	304
High_Stress	1	4.06296	6.01282	1.41421	304
High_Stress	3.60555	4.06296	6.01282	1.41421	304
High_Stress	1.41421	4.06296	6.01282	1.41421	304
Low_Stress	2.23607	6.53057	12.0612	3.16228	304
Low_Stress	6	6.53057	12.0612	3.16228	304
Low_Stress	14.3178	6.53057	12.0612	3.16228	304
Low_Stress	2.23607	6.53057	12.0612	3.16228	304
Low_Stress	2.23607	6.53057	12.0612	3.16228	304
Low_Stress	127.758	6.53057	12.0612	3.16228	304
Low_Stress	15	6.53057	12.0612	3.16228	304
Low_Stress	5.83095	6.53057	12.0612	3.16228	304
Low_Stress	2.23607	6.53057	12.0612	3.16228	304
Low_Stress	2	6.53057	12.0612	3.16228	304
Low_Stress	4	6.53057	12.0612	3.16228	304
Low_Stress	31.4006	6.53057	12.0612	3.16228	304
Low_Stress	3	6.53057	12.0612	3.16228	304
Low_Stress	2.23607	6.53057	12.0612	3.16228	304
Low_Stress	4	6.53057	12.0612	3.16228	304
Low_Stress	3.16228	6.53057	12.0612	3.16228	304
Low_Stress	3	6.53057	12.0612	3.16228	304
Low_Stress	10.4403	6.53057	12.0612	3.16228	304
Low_Stress	2.23607	6.53057	12.0612	3.16228	304
Low_Stress	22.6274	6.53057	12.0612	3.16228	304
Low_Stress	2.82843	6.53057	12.0612	3.16228	304
Low_Stress	5.83095	6.53057	12.0612	3.16228	304
Low_Stress	7.28011	6.53057	12.0612	3.16228	304
Low_Stress	6.7082	6.53057	12.0612	3.16228	304
Low_Stress	5.38516	6.53057	12.0612	3.16228	304
Low_Stress	1.41421	6.53057	12.0612	3.16228	304
Low_Stress	40.3113	6.53057	12.0612	3.16228	304
Low_Stress	2.23607	6.53057	12.0612	3.16228	304
Low_Stress	1	6.53057	12.0612	3.16228	304
Low_Stress	9.89949	6.53057	12.0612	3.16228	304
Low_Stress	1.41421	6.53057	12.0612	3.16228	304
Low_Stress	2	6.53057	12.0612	3.16228	304
Low_Stress	2.23607	6.53057	12.0612	3.16228	304
Low_Stress	5.83095	6.53057	12.0612	3.16228	304
Low_Stress	1	6.53057	12.0612	3.16228	304
Low_Stress	1	6.53057	12.0612	3.16228	304
Low_Stress	4.24264	6.53057	12.0612	3.16228	304
Low_Stress	27.313	6.53057	12.0612	3.16228	304
Low_Stress	4.12311	6.53057	12.0612	3.16228	304
Low_Stress	7.07107	6.53057	12.0612	3.16228	304
Low_Stress	6.40312	6.53057	12.0612	3.16228	304
Low_Stress	9.84886	6.53057	12.0612	3.16228	304
Low_Stress	2.23607	6.53057	12.0612	3.16228	304
Low_Stress	2.23607	6.53057	12.0612	3.16228	304
Low_Stress	2.23607	6.53057	12.0612	3.16228	304
Low_Stress	1.41421	6.53057	12.0612	3.16228	304
Low_Stress	1	6.53057	12.0612	3.16228	304
Low_Stress	23.7697	6.53057	12.0612	3.16228	304
Low_Stress	2.23607	6.53057	12.0612	3.16228	304
Low_Stress	6.32456	6.53057	12.0612	3.16228	304
Low_Stress	1.41421	6.53057	12.0612	3.16228	304
Low_Stress	3.16228	6.53057	12.0612	3.16228	304
Low_Stress	2.23607	6.53057	12.0612	3.16228	304
Low_Stress	1	6.53057	12.0612	3.16228	304
Low_Stress	1	6.53057	12.0612	3.16228	304
Low_Stress	1.41421	6.53057	12.0612	3.16228	304
Low_Stress	1	6.53057	12.0612	3.16228	304
Low_Stress	2	6.53057	12.0612	3.16228	304
Low_Stress	5.09902	6.53057	12.0612	3.16228	304
Low_Stress	2.23607	6.53057	12.0612	3.16228	304
Low_Stress	3.16228	6.53057	12.0612	3.16228	304
Low_Stress	10	6.53057	12.0612	3.16228	304
Low_Stress	8	6.53057	12.0612	3.16228	304
Low_Stress	12.1655	6.53057	12.0612	3.16228	304
Low_Stress	2	6.53057	12.0612	3.16228	304
Low_Stress	9.43398	6.53057	12.0612	3.16228	304
Low_Stress	1	6.53057	12.0612	3.16228	304
Low_Stress	1	6.53057	12.0612	3.16228	304
Low_Stress	1	6.53057	12.0612	3.16228	304
Low_Stress	10.4403	6.53057	12.0612	3.16228	304
Low_Stress	7	6.53057	12.0612	3.16228	304
Low_Stress	1.41421	6.53057	12.0612	3.16228	304
Low_Stress	1	6.53057	12.0612	3.16228	304
Low_Stress	2.23607	6.53057	12.0612	3.16228	304
Low_Stress	1.41421	6.53057	12.0612	3.16228	304
Low_Stress	1.41421	6.53057	12.0612	3.16228	304
Low_Stress	10	6.53057	12.0612	3.16228	304
Low_Stress	1	6.53057	12.0612	3.16228	304
Low_Stress	2.23607	6.53057	12.0612	3.16228	304
Low_Stress	4	6.53057	12.0612	3.16228	304
Low_Stress	2.23607	6.53057	12.0612	3.16228	304
Low_Stress	4.12311	6.53057	12.0612	3.16228	304
Low_Stress	3.16228	6.53057	12.0612	3.16228	304
Low_Stress	2.23607	6.53057	12.0612	3.16228	304
Low_Stress	10.6301	6.53057	12.0612	3.16228	304
Low_Stress	2	6.53057	12.0612	3.16228	304
Low_Stress	1.41421	6.53057	12.0612	3.16228	304
Low_Stress	4.12311	6.53057	12.0612	3.16228	304
Low_Stress	9.89949	6.53057	12.0612	3.16228	304
Low_Stress	2	6.53057	12.0612	3.16228	304
Low_Stress	7.61577	6.53057	12.0612	3.16228	304
Low_Stress	3	6.53057	12.0612	3.16228	304
Low_Stress	2	6.53057	12.0612	3.16228	304
Low_Stress	35.4683	6.53057	12.0612	3.16228	304
Low_Stress	4.47214	6.53057	12.0612	3.16228	304
Low_Stress	3.60555	6.53057	12.0612	3.16228	304
Low_Stress	4.24264	6.53057	12.0612	3.16228	304
Low_Stress	3.16228	6.53057	12.0612	3.16228	304
Low_Stress	5	6.53057	12.0612	3.16228	304
Low_Stress	4.47214	6.53057	12.0612	3.16228	304
Low_Stress	18.4391	6.53057	12.0612	3.16228	304
Low_Stress	7.07107	6.53057	12.0612	3.16228	304
Low_Stress	1.41421	6.53057	12.0612	3.16228	304
Low_Stress	2.23607	6.53057	12.0612	3.16228	304
Low_Stress	1	6.53057	12.0612	3.16228	304
Low_Stress	5.83095	6.53057	12.0612	3.16228	304
Low_Stress	4.47214	6.53057	12.0612	3.16228	304
Low_Stress	1	6.53057	12.0612	3.16228	304
Low_Stress	1	6.53057	12.0612	3.16228	304
Low_Stress	7.81025	6.53057	12.0612	3.16228	304
Low_Stress	6	6.53057	12.0612	3.16228	304
Low_Stress	9.48683	6.53057	12.0612	3.16228	304
Low_Stress	17.0294	6.53057	12.0612	3.16228	304
Low_Stress	1	6.53057	12.0612	3.16228	304
Low_Stress	1.41421	6.53057	12.0612	3.16228	304
Low_Stress	3	6.53057	12.0612	3.16228	304
Low_Stress	3	6.53057	12.0612	3.16228	304
Low_Stress	4.47214	6.53057	12.0612	3.16228	304
Low_Stress	3.16228	6.53057	12.0612	3.16228	304
Low_Stress	4	6.53057	12.0612	3.16228	304
Low_Stress	2.23607	6.53057	12.0612	3.16228	304
Low_Stress	6.7082	6.53057	12.0612	3.16228	304
Low_Stress	5.38516	6.53057	12.0612	3.16228	304
Low_Stress	4.47214	6.53057	12.0612	3.16228	304
Low_Stress	7.81025	6.53057	12.0612	3.16228	304
Low_Stress	1	6.53057	12.0612	3.16228	304
Low_Stress	1	6.53057	12.0612	3.16228	304
Low_Stress	1	6.53057	12.0612	3.16228	304
Low_Stress	12.2066	6.53057	12.0612	3.16228	304
Low_Stress	4.24264	6.53057	12.0612	3.16228	304
Low_Stress	15.5242	6.53057	12.0612	3.16228	304
Low_Stress	12.0416	6.53057	12.0612	3.16228	304
Low_Stress	10.2956	6.53057	12.0612	3.16228	304
Low_Stress	13.1529	6.53057	12.0612	3.16228	304
Low_Stress	9.84886	6.53057	12.0612	3.16228	304
Low_Stress	2.23607	6.53057	12.0612	3.16228	304
Low_Stress	10.4403	6.53057	12.0612	3.16228	304
Low_Stress	2.23607	6.53057	12.0612	3.16228	304
Low_Stress	6.40312	6.53057	12.0612	3.16228	304
Low_Stress	1	6.53057	12.0612	3.16228	304
Low_Stress	6.40312	6.53057	12.0612	3.16228	304
Low_Stress	5.38516	6.53057	12.0612	3.16228	304
Low_Stress	1	6.53057	12.0612	3.16228	304
Low_Stress	3.16228	6.53057	12.0612	3.16228	304
Low_Stress	1	6.53057	12.0612	3.16228	304
Low_Stress	1	6.53057	12.0612	3.16228	304
Low_Stress	13.3417	6.53057	12.0612	3.16228	304
Low_Stress	3.16228	6.53057	12.0612	3.16228	304
Low_Stress	1.41421	6.53057	12.0612	3.16228	304
Low_Stress	2.23607	6.53057	12.0612	3.16228	304
Low_Stress	2.23607	6.53057	12.0612	3.16228	304
Low_Stress	1	6.53057	12.0612	3.16228	304
Low_Stress	2.23607	6.53057	12.0612	3.16228	304
Low_Stress	6.08276	6.53057	12.0612	3.16228	304
Low_Stress	18.4391	6.53057	12.0612	3.16228	304
Low_Stress	1	6.53057	12.0612	3.16228	304
Low_Stress	13.6015	6.53057	12.0612	3.16228	304
Low_Stress	1.41421	6.53057	12.0612	3.16228	304
Low_Stress	9.48683	6.53057	12.0612	3.16228	304
Low_Stress	5.38516	6.53057	12.0612	3.16228	304
Low_Stress	2	6.53057	12.0612	3.16228	304
Low_Stress	1	6.53057	12.0612	3.16228	304
Low_Stress	3.60555	6.53057	12.0612	3.16228	304
Low_Stress	10.4403	6.53057	12.0612	3.16228	304
Low_Stress	11.0454	6.53057	12.0612	3.16228	304
Low_Stress	1.41421	6.53057	12.0612	3.16228	304
Low_Stress	2.82843	6.53057	12.0612	3.16228	304
Low_Stress	1	6.53057	12.0612	3.16228	304
Low_Stress	7.28011	6.53057	12.0612	3.16228	304
Low_Stress	3	6.53057	12.0612	3.16228	304
Low_Stress	1	6.53057	12.0612	3.16228	304
Low_Stress	9.05539	6.53057	12.0612	3.16228	304
Low_Stress	10.4403	6.53057	12.0612	3.16228	304
Low_Stress	1	6.53057	12.0612	3.16228	304
Low_Stress	4	6.53057	12.0612	3.16228	304
Low_Stress	10.6301	6.53057	12.0612	3.16228	304
Low_Stress	4.47214	6.53057	12.0612	3.16228	304
Low_Stress	2.23607	6.53057	12.0612	3.16228	304
Low_Stress	1.41421	6.53057	12.0612	3.16228	304
Low_Stress	5.83095	6.53057	12.0612	3.16228	304
Low_Stress	2.82843	6.53057	12.0612	3.16228	304
Low_Stress	1.41421	6.53057	12.0612	3.16228	304
Low_Stress	97.7394	6.53057	12.0612	3.16228	304
Low_Stress	1.41421	6.53057	12.0612	3.16228	304
Low_Stress	1	6.53057	12.0612	3.16228	304
Low_Stress	12.2066	6.53057	12.0612	3.16228	304
Low_Stress	8.06226	6.53057	12.0612	3.16228	304
Low_Stress	2.23607	6.53057	12.0612	3.16228	304
Low_Stress	2.82843	6.53057	12.0612	3.16228	304
Low_Stress	1	6.53057	12.0612	3.16228	304
Low_Stress	1	6.53057	12.0612	3.16228	304
Low_Stress	2.23607	6.53057	12.0612	3.16228	304
Low_Stress	1	6.53057	12.0612	3.16228	304
Low_Stress	2	6.53057	12.0612	3.16228	304
Low_Stress	3.60555	6.53057	12.0612	3.16228	304
Low_Stress	3.16228	6.53057	12.0612	3.16228	304
Low_Stress	8.06226	6.53057	12.0612	3.16228	304
Low_Stress	109.636	6.53057	12.0612	3.16228	304
Low_Stress	1.41421	6.53057	12.0612	3.16228	304
Low_Stress	1.41421	6.53057	12.0612	3.16228	304
Low_Stress	15.5242	6.53057	12.0612	3.16228	304
Low_Stress	1.41421	6.53057	12.0612	3.16228	304
Low_Stress	2.23607	6.53057	12.0612	3.16228	304
Low_Stress	1.41421	6.53057	12.0612	3.16228	304
Low_Stress	5	6.53057	12.0612	3.16228	304
Low_Stress	1.41421	6.53057	12.0612	3.16228	304
Low_Stress	3.16228	6.53057	12.0612	3.16228	304
Low_Stress	1.41421	6.53057	12.0612	3.16228	304
Low_Stress	3.16228	6.53057	12.0612	3.16228	304
Low_Stress	1.41421	6.53057	12.0612	3.16228	304
Low_Stress	18.7883	6.53057	12.0612	3.16228	304
Low_Stress	12.1655	6.53057	12.0612	3.16228	304
Low_Stress	5.38516	6.53057	12.0612	3.16228	304
Low_Stress	2	6.53057	12.0612	3.16228	304
Low_Stress	13.0384	6.53057	12.0612	3.16228	304
Low_Stress	2	6.53057	12.0612	3.16228	304
Low_Stress	3.60555	6.53057	12.0612	3.16228	304
Low_Stress	1.41421	6.53057	12.0612	3.16228	304
Low_Stress	9.43398	6.53057	12.0612	3.16228	304
Low_Stress	10	6.53057	12.0612	3.16228	304
Low_Stress	13.3417	6.53057	12.0612	3.16228	304
Low_Stress	2.23607	6.53057	12.0612	3.16228	304
Low_Stress	8.06226	6.53057	12.0612	3.16228	304
Low_Stress	1.41421	6.53057	12.0612	3.16228	304
Low_Stress	8.06226	6.53057	12.0612	3.16228	304
Low_Stress	11.6619	6.53057	12.0612	3.16228	304
Low_Stress	1	6.53057	12.0612	3.16228	304
Low_Stress	19.4165	6.53057	12.0612	3.16228	304
Low_Stress	2.82843	6.53057	12.0612	3.16228	304
Low_Stress	1	6.53057	12.0612	3.16228	304
Low_Stress	1.41421	6.53057	12.0612	3.16228	304
Low_Stress	7.81025	6.53057	12.0612	3.16228	304
Low_Stress	2.23607	6.53057	12.0612	3.16228	304
Low_Stress	3.16228	6.53057	12.0612	3.16228	304
Low_Stress	1	6.53057	12.0612	3.16228	304
Low_Stress	1.41421	6.53057	12.0612	3.16228	304
Low_Stress	10.198	6.53057	12.0612	3.16228	304
Low_Stress	4	6.53057	12.0612	3.16228	304
Low_Stress	2	6.53057	12.0612	3.16228	304
Low_Stress	4	6.53057	12.0612	3.16228	304
Low_Stress	5.83095	6.53057	12.0612	3.16228	304
Low_Stress	7.2111	6.53057	12.0612	3.16228	304
Low_Stress	4.47214	6.53057	12.0612	3.16228	304
Low_Stress	3.16228	6.53057	12.0612	3.16228	304
Low_Stress	4.12311	6.53057	12.0612	3.16228	304
Low_Stress	3.16228	6.53057	12.0612	3.16228	304
Low_Stress	2.82843	6.53057	12.0612	3.16228	304
Low_Stress	2.23607	6.53057	12.0612	3.16228	304
Low_Stress	2	6.53057	12.0612	3.16228	304
Low_Stress	1	6.53057	12.0612	3.16228	304
Low_Stress	7.28011	6.53057	12.0612	3.16228	304
Low_Stress	7.2111	6.53057	12.0612	3.16228	304
Low_Stress	4.47214	6.53057	12.0612	3.16228	304
Low_Stress	24.1868	6.53057	12.0612	3.16228	304
Low_Stress	3.16228	6.53057	12.0612	3.16228	304
Low_Stress	2.23607	6.53057	12.0612	3.16228	304
Low_Stress	1	6.53057	12.0612	3.16228	304
Low_Stress	1	6.53057	12.0612	3.16228	304
Low_Stress	2.23607	6.53057	12.0612	3.16228	304
Low_Stress	1.41421	6.53057	12.0612	3.16228	304
Low_Stress	2.23607	6.53057	12.0612	3.16228	304
Low_Stress	12.8062	6.53057	12.0612	3.16228	304
Low_Stress	1.41421	6.53057	12.0612	3.16228	304
Low_Stress	1.41421	6.53057	12.0612	3.16228	304
Low_Stress	11.4018	6.53057	12.0612	3.16228	304
Low_Stress	11.7047	6.53057	12.0612	3.16228	304
Low_Stress	2	6.53057	12.0612	3.16228	304
Low_Stress	2.23607	6.53057	12.0612	3.16228	304
Low_Stress	5.38516	6.53057	12.0612	3.16228	304
Low_Stress	9.43398	6.53057	12.0612	3.16228	304
Low_Stress	12.083	6.53057	12.0612	3.16228	304
Low_Stress	1.41421	6.53057	12.0612	3.16228	304
Low_Stress	6.7082	6.53057	12.0612	3.16228	304
Low_Stress	17.6918	6.53057	12.0612	3.16228	304
Low_Stress	3.16228	6.53057	12.0612	3.16228	304
Low_Stress	12.083	6.53057	12.0612	3.16228	304
Low_Stress	1	6.53057	12.0612	3.16228	304
Low_Stress	5	6.53057	12.0612	3.16228	304
Low_Stress	4.12311	6.53057	12.0612	3.16228	304
Low_Stress	1	6.53057	12.0612	3.16228	304
Low_Stress	18.3576	6.53057	12.0612	3.16228	304
Low_Stress	5.38516	6.53057	12.0612	3.16228	304
Low_Stress	3.60555	6.53057	12.0612	3.16228	304
Low_Stress	10	6.53057	12.0612	3.16228	304
Low_Stress	3.60555	6.53057	12.0612	3.16228	304
Low_Stress	11.0454	6.53057	12.0612	3.16228	304
Low_Stress	8	6.53057	12.0612	3.16228	304
Low_Stress	6.08276	6.53057	12.0612	3.16228	304
Low_Stress	3.60555	6.53057	12.0612	3.16228	304
Low_Stress	1	6.53057	12.0612	3.16228	304
Low_Stress	5.83095	6.53057	12.0612	3.16228	304
Low_Stress	13.0384	6.53057	12.0612	3.16228	304
Low_Stress	2.23607	6.53057	12.0612	3.16228	304
Low_Stress	1.41421	6.53057	12.0612	3.16228	304
Low_Stress	9.43398	6.53057	12.0612	3.16228	304
Low_Stress	3.16228	6.53057	12.0612	3.16228	304
Low_Stress	1	6.53057	12.0612	3.16228	304
Low_Stress	3.60555	6.53057	12.0612	3.16228	304
Low_Stress	5.38516	6.53057	12.0612	3.16228	304
Low_Stress	2	6.53057	12.0612	3.16228	304
Low_Stress	24.7386	6.53057	12.0612	3.16228	304
Low_Stress	7.2111	6.53057	12.0612	3.16228	304
Low_Stress	21.4009	6.53057	12.0612	3.16228	304
Low_Stress	2.23607	6.53057	12.0612	3.16228	304

## Sheet: Visium_HD_Human_Colon_Normal_P5
Cell	NND	NND_Mean	NND_SD	NND_Median	Count			Pathway	Group	Mean	SEM	p_value	Significance
High_Stress	1	11.24	20.9671	4	176			Hippo_Core	High Stress	0.122512	0.0106953	2.65742e-10	***
High_Stress	109.124	11.24	20.9671	4	176			Hippo_Core	Low Stress	0.0411809	0.00629753	2.65742e-10	***
High_Stress	12.2066	11.24	20.9671	4	176			Hippo_Regulators	High Stress	0.0963642	0.00797148	3.57495e-09	***
High_Stress	12.8062	11.24	20.9671	4	176			Hippo_Regulators	Low Stress	0.0373785	0.00553936	3.57495e-09	***
High_Stress	14.2127	11.24	20.9671	4	176			YAP_TAZ_Targets	High Stress	0.110913	0.0101427	3.37222e-11	***
High_Stress	2.23607	11.24	20.9671	4	176			YAP_TAZ_Targets	Low Stress	0.0314208	0.00539687	3.37222e-11	***
High_Stress	2.82843	11.24	20.9671	4	176			Mechanical_Sensors	High Stress	0.324284	0.00985511	2.0183e-12	***
High_Stress	6	11.24	20.9671	4	176			Mechanical_Sensors	Low Stress	0.22998	0.00834666	2.0183e-12	***
High_Stress	3.16228	11.24	20.9671	4	176			Mechanotransduction	High Stress	0.143035	0.00955155	1.0016e-13	***
High_Stress	64.195	11.24	20.9671	4	176			Mechanotransduction	Low Stress	0.0538631	0.00627814	1.0016e-13	***
High_Stress	3.60555	11.24	20.9671	4	176			T_Cell_Mechanical	High Stress	0.377151	0.0114006	1.17843e-15	***
High_Stress	2	11.24	20.9671	4	176			T_Cell_Mechanical	Low Stress	0.255876	0.00880209	1.17843e-15	***
High_Stress	2.23607	11.24	20.9671	4	176
High_Stress	8	11.24	20.9671	4	176
High_Stress	2	11.24	20.9671	4	176
High_Stress	15.2643	11.24	20.9671	4	176
High_Stress	3.16228	11.24	20.9671	4	176
High_Stress	55.8659	11.24	20.9671	4	176
High_Stress	3.60555	11.24	20.9671	4	176
High_Stress	3	11.24	20.9671	4	176
High_Stress	11.4018	11.24	20.9671	4	176
High_Stress	3.60555	11.24	20.9671	4	176
High_Stress	67.3573	11.24	20.9671	4	176
High_Stress	2.23607	11.24	20.9671	4	176
High_Stress	2.23607	11.24	20.9671	4	176
High_Stress	2	11.24	20.9671	4	176
High_Stress	2.82843	11.24	20.9671	4	176
High_Stress	5.83095	11.24	20.9671	4	176
High_Stress	4.12311	11.24	20.9671	4	176
High_Stress	2.23607	11.24	20.9671	4	176
High_Stress	16.5529	11.24	20.9671	4	176
High_Stress	5.38516	11.24	20.9671	4	176
High_Stress	4.12311	11.24	20.9671	4	176
High_Stress	5.38516	11.24	20.9671	4	176
High_Stress	67.4463	11.24	20.9671	4	176
High_Stress	3.60555	11.24	20.9671	4	176
High_Stress	2	11.24	20.9671	4	176
High_Stress	51.4782	11.24	20.9671	4	176
High_Stress	2.23607	11.24	20.9671	4	176
High_Stress	2	11.24	20.9671	4	176
High_Stress	4	11.24	20.9671	4	176
High_Stress	3.60555	11.24	20.9671	4	176
High_Stress	3.16228	11.24	20.9671	4	176
High_Stress	4.12311	11.24	20.9671	4	176
High_Stress	2.23607	11.24	20.9671	4	176
High_Stress	7.07107	11.24	20.9671	4	176
High_Stress	34.2345	11.24	20.9671	4	176
High_Stress	4.24264	11.24	20.9671	4	176
High_Stress	4	11.24	20.9671	4	176
High_Stress	18.3576	11.24	20.9671	4	176
High_Stress	7.07107	11.24	20.9671	4	176
High_Stress	4.12311	11.24	20.9671	4	176
High_Stress	3.60555	11.24	20.9671	4	176
High_Stress	5.65685	11.24	20.9671	4	176
High_Stress	11.4018	11.24	20.9671	4	176
High_Stress	3.16228	11.24	20.9671	4	176
High_Stress	85.9826	11.24	20.9671	4	176
High_Stress	3.16228	11.24	20.9671	4	176
High_Stress	2.82843	11.24	20.9671	4	176
High_Stress	2.23607	11.24	20.9671	4	176
High_Stress	2.23607	11.24	20.9671	4	176
High_Stress	43.9318	11.24	20.9671	4	176
High_Stress	43.8292	11.24	20.9671	4	176
High_Stress	3	11.24	20.9671	4	176
High_Stress	3.16228	11.24	20.9671	4	176
High_Stress	5.65685	11.24	20.9671	4	176
High_Stress	15	11.24	20.9671	4	176
High_Stress	2.23607	11.24	20.9671	4	176
High_Stress	1.41421	11.24	20.9671	4	176
High_Stress	2.23607	11.24	20.9671	4	176
High_Stress	7.07107	11.24	20.9671	4	176
High_Stress	4.24264	11.24	20.9671	4	176
High_Stress	3.60555	11.24	20.9671	4	176
High_Stress	7.07107	11.24	20.9671	4	176
High_Stress	2.23607	11.24	20.9671	4	176
High_Stress	4	11.24	20.9671	4	176
High_Stress	4.47214	11.24	20.9671	4	176
High_Stress	49.5782	11.24	20.9671	4	176
High_Stress	5	11.24	20.9671	4	176
High_Stress	6.7082	11.24	20.9671	4	176
High_Stress	4.12311	11.24	20.9671	4	176
High_Stress	3.16228	11.24	20.9671	4	176
High_Stress	4.24264	11.24	20.9671	4	176
High_Stress	4.12311	11.24	20.9671	4	176
High_Stress	3.16228	11.24	20.9671	4	176
High_Stress	2.23607	11.24	20.9671	4	176
High_Stress	3.16228	11.24	20.9671	4	176
High_Stress	1.41421	11.24	20.9671	4	176
High_Stress	5.65685	11.24	20.9671	4	176
High_Stress	8.60233	11.24	20.9671	4	176
High_Stress	2.23607	11.24	20.9671	4	176
High_Stress	55.8659	11.24	20.9671	4	176
High_Stress	5.09902	11.24	20.9671	4	176
High_Stress	2.23607	11.24	20.9671	4	176
High_Stress	1	11.24	20.9671	4	176
High_Stress	4.47214	11.24	20.9671	4	176
High_Stress	2.23607	11.24	20.9671	4	176
High_Stress	9.89949	11.24	20.9671	4	176
High_Stress	13.6015	11.24	20.9671	4	176
High_Stress	43.8292	11.24	20.9671	4	176
High_Stress	3	11.24	20.9671	4	176
High_Stress	2.23607	11.24	20.9671	4	176
High_Stress	5.65685	11.24	20.9671	4	176
High_Stress	43.9318	11.24	20.9671	4	176
High_Stress	7	11.24	20.9671	4	176
High_Stress	3.16228	11.24	20.9671	4	176
High_Stress	4	11.24	20.9671	4	176
High_Stress	4.47214	11.24	20.9671	4	176
High_Stress	4.12311	11.24	20.9671	4	176
High_Stress	2.82843	11.24	20.9671	4	176
High_Stress	3	11.24	20.9671	4	176
High_Stress	3.16228	11.24	20.9671	4	176
High_Stress	2.23607	11.24	20.9671	4	176
High_Stress	21.3776	11.24	20.9671	4	176
High_Stress	2.23607	11.24	20.9671	4	176
High_Stress	6.08276	11.24	20.9671	4	176
High_Stress	2.23607	11.24	20.9671	4	176
High_Stress	67.3573	11.24	20.9671	4	176
High_Stress	5.09902	11.24	20.9671	4	176
High_Stress	3.60555	11.24	20.9671	4	176
High_Stress	6.7082	11.24	20.9671	4	176
High_Stress	2.23607	11.24	20.9671	4	176
High_Stress	7.07107	11.24	20.9671	4	176
High_Stress	8.06226	11.24	20.9671	4	176
High_Stress	156.697	11.24	20.9671	4	176
High_Stress	3	11.24	20.9671	4	176
High_Stress	1.41421	11.24	20.9671	4	176
High_Stress	6.08276	11.24	20.9671	4	176
High_Stress	3.60555	11.24	20.9671	4	176
High_Stress	2.23607	11.24	20.9671	4	176
High_Stress	8.06226	11.24	20.9671	4	176
High_Stress	2.23607	11.24	20.9671	4	176
High_Stress	2.23607	11.24	20.9671	4	176
High_Stress	3.60555	11.24	20.9671	4	176
High_Stress	1	11.24	20.9671	4	176
High_Stress	4.12311	11.24	20.9671	4	176
High_Stress	4	11.24	20.9671	4	176
High_Stress	13.6015	11.24	20.9671	4	176
High_Stress	4.12311	11.24	20.9671	4	176
High_Stress	3.16228	11.24	20.9671	4	176
High_Stress	5.65685	11.24	20.9671	4	176
High_Stress	1	11.24	20.9671	4	176
High_Stress	2.82843	11.24	20.9671	4	176
High_Stress	15.2643	11.24	20.9671	4	176
High_Stress	1	11.24	20.9671	4	176
High_Stress	7.07107	11.24	20.9671	4	176
High_Stress	1.41421	11.24	20.9671	4	176
High_Stress	1	11.24	20.9671	4	176
High_Stress	41.7732	11.24	20.9671	4	176
High_Stress	9.21954	11.24	20.9671	4	176
High_Stress	2.23607	11.24	20.9671	4	176
High_Stress	2.23607	11.24	20.9671	4	176
High_Stress	5	11.24	20.9671	4	176
High_Stress	8.544	11.24	20.9671	4	176
High_Stress	51.4782	11.24	20.9671	4	176
High_Stress	4	11.24	20.9671	4	176
High_Stress	1.41421	11.24	20.9671	4	176
High_Stress	5	11.24	20.9671	4	176
High_Stress	83.4086	11.24	20.9671	4	176
High_Stress	7.07107	11.24	20.9671	4	176
High_Stress	3	11.24	20.9671	4	176
High_Stress	4.12311	11.24	20.9671	4	176
High_Stress	18.4391	11.24	20.9671	4	176
High_Stress	5	11.24	20.9671	4	176
High_Stress	1.41421	11.24	20.9671	4	176
High_Stress	3.16228	11.24	20.9671	4	176
High_Stress	2.23607	11.24	20.9671	4	176
High_Stress	1	11.24	20.9671	4	176
High_Stress	2.23607	11.24	20.9671	4	176
High_Stress	2.23607	11.24	20.9671	4	176
High_Stress	4.47214	11.24	20.9671	4	176
High_Stress	11.4018	11.24	20.9671	4	176
High_Stress	1.41421	11.24	20.9671	4	176
High_Stress	10.2956	11.24	20.9671	4	176
High_Stress	6.08276	11.24	20.9671	4	176
High_Stress	3.16228	11.24	20.9671	4	176
Low_Stress	3.16228	12.1677	14.9233	6.36384	176
Low_Stress	3.16228	12.1677	14.9233	6.36384	176
Low_Stress	3.16228	12.1677	14.9233	6.36384	176
Low_Stress	5.83095	12.1677	14.9233	6.36384	176
Low_Stress	29.1204	12.1677	14.9233	6.36384	176
Low_Stress	2	12.1677	14.9233	6.36384	176
Low_Stress	7.61577	12.1677	14.9233	6.36384	176
Low_Stress	2.23607	12.1677	14.9233	6.36384	176
Low_Stress	7.28011	12.1677	14.9233	6.36384	176
Low_Stress	4	12.1677	14.9233	6.36384	176
Low_Stress	7.81025	12.1677	14.9233	6.36384	176
Low_Stress	10.6301	12.1677	14.9233	6.36384	176
Low_Stress	1	12.1677	14.9233	6.36384	176
Low_Stress	16.4012	12.1677	14.9233	6.36384	176
Low_Stress	34.4384	12.1677	14.9233	6.36384	176
Low_Stress	3.16228	12.1677	14.9233	6.36384	176
Low_Stress	1.41421	12.1677	14.9233	6.36384	176
Low_Stress	7.28011	12.1677	14.9233	6.36384	176
Low_Stress	2.82843	12.1677	14.9233	6.36384	176
Low_Stress	5	12.1677	14.9233	6.36384	176
Low_Stress	5	12.1677	14.9233	6.36384	176
Low_Stress	19.2094	12.1677	14.9233	6.36384	176
Low_Stress	5	12.1677	14.9233	6.36384	176
Low_Stress	5	12.1677	14.9233	6.36384	176
Low_Stress	23.1948	12.1677	14.9233	6.36384	176
Low_Stress	8.06226	12.1677	14.9233	6.36384	176
Low_Stress	26.3059	12.1677	14.9233	6.36384	176
Low_Stress	4	12.1677	14.9233	6.36384	176
Low_Stress	2.82843	12.1677	14.9233	6.36384	176
Low_Stress	4.24264	12.1677	14.9233	6.36384	176
Low_Stress	9.21954	12.1677	14.9233	6.36384	176
Low_Stress	6.32456	12.1677	14.9233	6.36384	176
Low_Stress	24.7588	12.1677	14.9233	6.36384	176
Low_Stress	31.3847	12.1677	14.9233	6.36384	176
Low_Stress	7	12.1677	14.9233	6.36384	176
Low_Stress	4.12311	12.1677	14.9233	6.36384	176
Low_Stress	8.60233	12.1677	14.9233	6.36384	176
Low_Stress	19.2094	12.1677	14.9233	6.36384	176
Low_Stress	2.82843	12.1677	14.9233	6.36384	176
Low_Stress	9.84886	12.1677	14.9233	6.36384	176
Low_Stress	4.12311	12.1677	14.9233	6.36384	176
Low_Stress	49.0408	12.1677	14.9233	6.36384	176
Low_Stress	8.06226	12.1677	14.9233	6.36384	176
Low_Stress	9.21954	12.1677	14.9233	6.36384	176
Low_Stress	10.198	12.1677	14.9233	6.36384	176
Low_Stress	26.9258	12.1677	14.9233	6.36384	176
Low_Stress	7.07107	12.1677	14.9233	6.36384	176
Low_Stress	5	12.1677	14.9233	6.36384	176
Low_Stress	3.16228	12.1677	14.9233	6.36384	176
Low_Stress	10.198	12.1677	14.9233	6.36384	176
Low_Stress	7.81025	12.1677	14.9233	6.36384	176
Low_Stress	1	12.1677	14.9233	6.36384	176
Low_Stress	6.32456	12.1677	14.9233	6.36384	176
Low_Stress	28.4429	12.1677	14.9233	6.36384	176
Low_Stress	3	12.1677	14.9233	6.36384	176
Low_Stress	8.06226	12.1677	14.9233	6.36384	176
Low_Stress	9	12.1677	14.9233	6.36384	176
Low_Stress	11.0454	12.1677	14.9233	6.36384	176
Low_Stress	4	12.1677	14.9233	6.36384	176
Low_Stress	4	12.1677	14.9233	6.36384	176
Low_Stress	4.12311	12.1677	14.9233	6.36384	176
Low_Stress	2.23607	12.1677	14.9233	6.36384	176
Low_Stress	7.07107	12.1677	14.9233	6.36384	176
Low_Stress	2	12.1677	14.9233	6.36384	176
Low_Stress	31.4006	12.1677	14.9233	6.36384	176
Low_Stress	9.84886	12.1677	14.9233	6.36384	176
Low_Stress	3.16228	12.1677	14.9233	6.36384	176
Low_Stress	6.32456	12.1677	14.9233	6.36384	176
Low_Stress	14.2127	12.1677	14.9233	6.36384	176
Low_Stress	5.09902	12.1677	14.9233	6.36384	176
Low_Stress	11.0454	12.1677	14.9233	6.36384	176
Low_Stress	31.4006	12.1677	14.9233	6.36384	176
Low_Stress	3.16228	12.1677	14.9233	6.36384	176
Low_Stress	22.2036	12.1677	14.9233	6.36384	176
Low_Stress	3.16228	12.1677	14.9233	6.36384	176
Low_Stress	26.9258	12.1677	14.9233	6.36384	176
Low_Stress	4.12311	12.1677	14.9233	6.36384	176
Low_Stress	3	12.1677	14.9233	6.36384	176
Low_Stress	5.83095	12.1677	14.9233	6.36384	176
Low_Stress	59.1692	12.1677	14.9233	6.36384	176
Low_Stress	11.1803	12.1677	14.9233	6.36384	176
Low_Stress	9.48683	12.1677	14.9233	6.36384	176
Low_Stress	2	12.1677	14.9233	6.36384	176
Low_Stress	13.3417	12.1677	14.9233	6.36384	176
Low_Stress	5.38516	12.1677	14.9233	6.36384	176
Low_Stress	46.669	12.1677	14.9233	6.36384	176
Low_Stress	2.23607	12.1677	14.9233	6.36384	176
Low_Stress	3	12.1677	14.9233	6.36384	176
Low_Stress	4.24264	12.1677	14.9233	6.36384	176
Low_Stress	9.21954	12.1677	14.9233	6.36384	176
Low_Stress	1	12.1677	14.9233	6.36384	176
Low_Stress	7.28011	12.1677	14.9233	6.36384	176
Low_Stress	6.40312	12.1677	14.9233	6.36384	176
Low_Stress	6.32456	12.1677	14.9233	6.36384	176
Low_Stress	2	12.1677	14.9233	6.36384	176
Low_Stress	16.4012	12.1677	14.9233	6.36384	176
Low_Stress	3.16228	12.1677	14.9233	6.36384	176
Low_Stress	9.05539	12.1677	14.9233	6.36384	176
Low_Stress	5	12.1677	14.9233	6.36384	176
Low_Stress	18.3848	12.1677	14.9233	6.36384	176
Low_Stress	5.09902	12.1677	14.9233	6.36384	176
Low_Stress	11.4018	12.1677	14.9233	6.36384	176
Low_Stress	16.0312	12.1677	14.9233	6.36384	176
Low_Stress	5	12.1677	14.9233	6.36384	176
Low_Stress	5.65685	12.1677	14.9233	6.36384	176
Low_Stress	8.60233	12.1677	14.9233	6.36384	176
Low_Stress	3.16228	12.1677	14.9233	6.36384	176
Low_Stress	2.23607	12.1677	14.9233	6.36384	176
Low_Stress	7.28011	12.1677	14.9233	6.36384	176
Low_Stress	2.82843	12.1677	14.9233	6.36384	176
Low_Stress	3.60555	12.1677	14.9233	6.36384	176
Low_Stress	75.7166	12.1677	14.9233	6.36384	176
Low_Stress	13.9284	12.1677	14.9233	6.36384	176
Low_Stress	28.0179	12.1677	14.9233	6.36384	176
Low_Stress	29.7321	12.1677	14.9233	6.36384	176
Low_Stress	4	12.1677	14.9233	6.36384	176
Low_Stress	8.06226	12.1677	14.9233	6.36384	176
Low_Stress	3.16228	12.1677	14.9233	6.36384	176
Low_Stress	66.0379	12.1677	14.9233	6.36384	176
Low_Stress	4.24264	12.1677	14.9233	6.36384	176
Low_Stress	1	12.1677	14.9233	6.36384	176
Low_Stress	10.0499	12.1677	14.9233	6.36384	176
Low_Stress	16.1245	12.1677	14.9233	6.36384	176
Low_Stress	9.21954	12.1677	14.9233	6.36384	176
Low_Stress	6.08276	12.1677	14.9233	6.36384	176
Low_Stress	56.5862	12.1677	14.9233	6.36384	176
Low_Stress	90.0056	12.1677	14.9233	6.36384	176
Low_Stress	66.0379	12.1677	14.9233	6.36384	176
Low_Stress	6.32456	12.1677	14.9233	6.36384	176
Low_Stress	5.65685	12.1677	14.9233	6.36384	176
Low_Stress	58.9406	12.1677	14.9233	6.36384	176
Low_Stress	27.6586	12.1677	14.9233	6.36384	176
Low_Stress	18.3848	12.1677	14.9233	6.36384	176
Low_Stress	7.28011	12.1677	14.9233	6.36384	176
Low_Stress	5.83095	12.1677	14.9233	6.36384	176
Low_Stress	42.5793	12.1677	14.9233	6.36384	176
Low_Stress	29.1204	12.1677	14.9233	6.36384	176
Low_Stress	3.16228	12.1677	14.9233	6.36384	176
Low_Stress	4.12311	12.1677	14.9233	6.36384	176
Low_Stress	4.12311	12.1677	14.9233	6.36384	176
Low_Stress	11.6619	12.1677	14.9233	6.36384	176
Low_Stress	31.3847	12.1677	14.9233	6.36384	176
Low_Stress	7.61577	12.1677	14.9233	6.36384	176
Low_Stress	3	12.1677	14.9233	6.36384	176
Low_Stress	5	12.1677	14.9233	6.36384	176
Low_Stress	3.16228	12.1677	14.9233	6.36384	176
Low_Stress	20.0998	12.1677	14.9233	6.36384	176
Low_Stress	8.48528	12.1677	14.9233	6.36384	176
Low_Stress	3	12.1677	14.9233	6.36384	176
Low_Stress	28.4429	12.1677	14.9233	6.36384	176
Low_Stress	24.7588	12.1677	14.9233	6.36384	176
Low_Stress	3.16228	12.1677	14.9233	6.36384	176
Low_Stress	5.65685	12.1677	14.9233	6.36384	176
Low_Stress	7.61577	12.1677	14.9233	6.36384	176
Low_Stress	3.16228	12.1677	14.9233	6.36384	176
Low_Stress	23.1948	12.1677	14.9233	6.36384	176
Low_Stress	7.07107	12.1677	14.9233	6.36384	176
Low_Stress	1.41421	12.1677	14.9233	6.36384	176
Low_Stress	3.60555	12.1677	14.9233	6.36384	176
Low_Stress	2.23607	12.1677	14.9233	6.36384	176
Low_Stress	5.38516	12.1677	14.9233	6.36384	176
Low_Stress	20.0998	12.1677	14.9233	6.36384	176
Low_Stress	4.47214	12.1677	14.9233	6.36384	176
Low_Stress	2.23607	12.1677	14.9233	6.36384	176
Low_Stress	6.08276	12.1677	14.9233	6.36384	176
Low_Stress	1	12.1677	14.9233	6.36384	176
Low_Stress	2.23607	12.1677	14.9233	6.36384	176
Low_Stress	5	12.1677	14.9233	6.36384	176
Low_Stress	6.40312	12.1677	14.9233	6.36384	176
Low_Stress	8.48528	12.1677	14.9233	6.36384	176
Low_Stress	8.94427	12.1677	14.9233	6.36384	176
Low_Stress	4.12311	12.1677	14.9233	6.36384	176
Low_Stress	6.32456	12.1677	14.9233	6.36384	176
Low_Stress	37.2156	12.1677	14.9233	6.36384	176
Low_Stress	1	12.1677	14.9233	6.36384	176
Low_Stress	10.0499	12.1677	14.9233	6.36384	176

## Sheet: nnd_statistics_summary
Sample	Test	High_NND_Mean	High_NND_Median	High_NND_SD	High_NND_N	Low_NND_Mean	Low_NND_Median	Low_NND_SD	Low_NND_N	Difference	Percent_Change	P_Value	Significant	Effect_Size	Effect_Size_Label	Shapiro_High_p	Shapiro_Low_p	Variance_Ratio
Visium_HD_Human_Colon_Cancer_P1	Wilcoxon rank-sum test	19.4934	9.84886	30.9894	122	19.3311	12.1243	23.2343	122	0.162328	0.839724	0.0241201	TRUE	0.144375	small	2.14059e-17	1.47164e-16	1.77897
Visium_HD_Human_Colon_Cancer_P5	Wilcoxon rank-sum test	14.5	7.28011	19.5486	210	16.6349	9.43398	17.9547	211	-2.13492	-12.834	0.0313086	TRUE	0.104937	small	2.23747e-20	2.49659e-16	1.18542
Visium_HD_Human_Colon_Normal_P3	Wilcoxon rank-sum test	4.06296	1.41421	6.01282	304	6.53057	3.16228	12.0612	304	-2.46761	-37.7855	2.37194e-13	TRUE	0.297107	small	9.35009e-27	8.57781e-31	0.24853
Visium_HD_Human_Colon_Normal_P5	Wilcoxon rank-sum test	11.24	4	20.9671	176	12.1677	6.36384	14.9233	176	-0.927696	-7.62423	1.94858e-05	TRUE	0.227629	small	1.84708e-22	2.23803e-18	1.97399
