# Supplementary material for: Pan‐cancer atlas of cellular architecture reveals a nearest‐neighbour distance‐associated biomechanical‐immune axis involving CD4+ memory T cells
Source: Clin Transl Med. 2026 Jul 21;16(7):e70742. doi: 10.1002/ctm2.70742 (PMC13388988; doi:10.1002/ctm2.70742)
Supplement: Supplementary file 7 — Supporting Information [file CTM2-16-e70742-s008.xlsx]

## Sheet: Fig.6
tcga_folder	SAMPLE_ID	patient	days_to_death	vital_status	cancer_type	paper_days_to_last_followup	paper_tumor_stage	YAP1	TAZ	WWTR1	TEAD1	TEAD2	TEAD3	TEAD4	LATS1	LATS2	MST1	MST2	SAV1	MOB1A	MOB1B	CTGF	CYR61	ANKD1	AMOT	AMOTL1	AMOTL2	CD4	IL7R	CCR7	SELL	LEF1	TCF7
TCGA-BLCA	NA	TCGA-GV-A6ZA	NA	Alive	TCGA-BLCA	NA	NA	39.4774	27.6797	5.6114	10.6857	31.8181	157.873	11.9675	7.4982	5.8409	6.5108	NA	5.8831	80.1785	10.996	NA	NA	NA	0.2283	0.7747	5.226	11.8105	4.701	2.7202	4.3254	1.9914	2.5098
TCGA-BLCA	NA	TCGA-XF-A9SW	362	Dead	TCGA-BLCA	NA	NA	75.5596	15.4498	67.4247	27.2674	34.4206	123.517	38.1322	6.7461	24.0092	2.361	NA	14.7473	65.4681	9.9034	NA	NA	NA	10.6086	34.3789	26.2738	32.3267	10.3773	6.3632	22.4754	6.6915	2.2839
TCGA-BLCA	NA	TCGA-GU-A763	NA	Alive	TCGA-BLCA	NA	NA	20.8035	18.2816	2.9371	3.0323	0.7024	66.9383	10.8575	2.9728	1.5067	4.2739	NA	3.6899	42.4117	6.1983	NA	NA	NA	0.2783	4.6833	2.0613	11.7136	0.2086	0.6343	4.5529	0.3592	1.1117
TCGA-BLCA	NA	TCGA-2F-A9KR	3183	Dead	TCGA-BLCA	NA	NA	40.1599	27.2111	13.9157	9.6786	73.5003	183.284	11.6843	9.5806	11.0592	12.3006	NA	11.3765	112.913	22.8793	NA	NA	NA	2.2306	7.1005	14.3834	27.9689	2.6545	0.582	3.6289	1.476	3.2655
TCGA-BLCA	NA	TCGA-ZF-AA5N	168	Dead	TCGA-BLCA	NA	NA	112.483	8.879	4.0534	30.1855	1.0213	141.679	12.2908	5.9358	15.3175	3.1054	NA	5.4638	60.343	6.03	NA	NA	NA	0.8872	47.2029	53.0218	3.1723	2.0538	11.3765	8.9849	0.5677	0.3204
TCGA-BLCA	NA	TCGA-E7-A3Y1	NA	Alive	TCGA-BLCA	NA	NA	20.2089	24.0637	6.6622	4.8841	2.6484	67.4318	3.2022	6.0885	1.8657	11.6326	NA	4.522	34.0621	7.3348	NA	NA	NA	0.5309	3.445	4.7709	12.7337	0.7395	1.3112	1.3708	1.9912	0.4611
TCGA-BLCA	NA	TCGA-BT-A20R	154	Dead	TCGA-BLCA	NA	NA	137.788	5.5675	229.213	144.122	44.3974	240.231	29.1505	14.3293	90.7607	0.3899	NA	28.8932	69.7826	12.11	NA	NA	NA	8.0026	122.84	38.3203	8.8767	1.2388	0.9786	3.0592	0.4314	0.5378
TCGA-BLCA	NA	TCGA-BT-A20R	154	Dead	TCGA-BLCA	NA	NA	68.9366	10.7213	38.9775	27.971	63.7966	68.9195	28.1408	9.7318	26.1725	1.5441	NA	14.9181	99.4956	9.7981	NA	NA	NA	49.9847	15.2959	35.129	23.931	5.9238	1.6985	6.5067	9.2061	2.2852
TCGA-BLCA	NA	TCGA-DK-A1AG	NA	Alive	TCGA-BLCA	NA	NA	64.2479	18.9865	11.2813	19.9609	80.4895	145.571	13.028	10.5209	5.7267	12.8856	NA	12.4947	98.1659	17.0465	NA	NA	NA	1.2755	3.9481	8.7813	12.1497	2.6901	0.7797	4.99	2.77	2.3008
TCGA-BLCA	NA	TCGA-UY-A9PB	NA	Alive	TCGA-BLCA	NA	NA	123.29	15.3789	17.9588	17.6991	9.3804	95.1505	41.2899	9.905	13.8936	1.486	NA	18.4215	87.5948	8.1742	NA	NA	NA	1.4585	27.2926	59.9755	60.4213	22.7154	6.3595	15.9529	8.4869	2.0543
TCGA-BLCA	NA	TCGA-XF-A9T4	495	Dead	TCGA-BLCA	NA	NA	96.0835	11.1733	46.1594	31.052	74.6549	117.775	15.0533	16.1982	22.5036	2.7821	NA	22.4617	109.613	12.9804	NA	NA	NA	0.3927	27.0568	33.4737	19.4415	18.3314	2.4376	8.0627	4.8901	9.1269
TCGA-BLCA	NA	TCGA-XF-A9T5	NA	Alive	TCGA-BLCA	NA	NA	21.1551	25.0465	13.3692	4.4083	24.0582	81.7142	23.362	6.2191	4.3334	4.2556	NA	10.1417	85.8467	3.8402	NA	NA	NA	1.0342	3.4031	10.7544	105.395	14.3201	11.5737	11.3421	3.3214	3.1689
TCGA-BLCA	NA	TCGA-DK-AA6T	NA	Alive	TCGA-BLCA	NA	NA	6.0147	21.1195	5.1804	2.71	4.1028	10.8331	1.6038	3.7614	2.0642	3.261	NA	4.6938	113.84	6.1968	NA	NA	NA	3.8515	5.2077	1.6697	19.9747	1.5631	97.2683	67.8792	1.7313	16.4643
TCGA-BLCA	NA	TCGA-ZF-A9RF	NA	Alive	TCGA-BLCA	NA	NA	60.6156	19.0568	23.8456	51.0937	35.2594	61.8279	20.1497	18.5251	17.0941	22.9252	NA	11.4211	83.2693	7.9759	NA	NA	NA	0.0944	11.2021	69.174	69.2855	156.744	5.5449	8.0559	1.4823	5.9416
TCGA-BLCA	NA	TCGA-UY-A8OD	NA	Alive	TCGA-BLCA	NA	NA	25.6748	12.9073	48.1563	21.1403	12.5761	67.9529	15.2679	6.6592	16.5128	5.2979	NA	9.6109	49.2611	6.7301	NA	NA	NA	0.7106	9.7513	36.1733	16.916	5.5978	7.5808	15.3293	5.1606	2.4211
TCGA-BLCA	NA	TCGA-FJ-A3ZF	NA	Alive	TCGA-BLCA	NA	NA	38.5462	19.5026	7.595	28.034	87.0351	121.75	14.2832	16.7158	3.9579	5.5871	NA	5.5805	113.711	10.6452	NA	NA	NA	11.5173	5.0322	8.2395	2.6841	0.4406	70.7306	1042.22	1.615	1.4893
TCGA-BLCA	NA	TCGA-E7-A6MF	NA	Alive	TCGA-BLCA	NA	NA	137.532	12.701	20.1169	29.3915	44.5387	135.095	4.3256	31.5608	5.0681	7.9865	NA	26.4683	88.8842	19.9667	NA	NA	NA	7.9648	73.7246	25.259	37.2372	2.4589	2.8027	6.1771	1.6505	1.8189
TCGA-BLCA	NA	TCGA-E7-A4IJ	674	Dead	TCGA-BLCA	NA	NA	26.5911	15.2927	10.6329	16.2528	135.103	51.8946	15.1545	6.6589	6.1151	4.2664	NA	5.6215	103.123	14.4501	NA	NA	NA	5.7773	2.891	11.8525	9.4361	1.3527	2.6704	156.506	3.2368	3.5441
TCGA-BLCA	NA	TCGA-FD-A6TA	NA	Alive	TCGA-BLCA	NA	NA	50.3122	8.9585	16.0384	17.399	17.4696	70.9418	7.3376	11.5612	10.3586	2.0313	NA	6.4486	96.4012	9.1701	NA	NA	NA	0.4784	18.5471	21.0485	35.2501	8.072	10.4633	16.3688	6.6366	3.6582
TCGA-BLCA	NA	TCGA-UY-A8OB	NA	Alive	TCGA-BLCA	NA	NA	31.5315	24.5253	8.6836	23.5843	2.5169	100.576	64.1421	4.6285	7.3916	2.7265	NA	10.0276	90.0607	4.5955	NA	NA	NA	0.0443	26.447	86.9102	5.896	21.2591	0.3786	1.9468	0.425	3.7532
TCGA-BLCA	NA	TCGA-UY-A9PE	NA	Alive	TCGA-BLCA	NA	NA	27.2785	12.2253	9.0628	8.7958	44.8559	118.038	8.8648	6.4133	7.2728	6.2665	NA	4.4499	79.6667	4.5055	NA	NA	NA	7.8047	9.6456	7.1127	4.3828	1.0034	104.226	516.141	1.9809	1.4866
TCGA-BLCA	NA	TCGA-4Z-AA7Q	510	Dead	TCGA-BLCA	NA	NA	22.0045	10.5685	7.805	3.9453	9.3614	143.894	4.6457	3.9653	2.7368	0.4835	NA	5.8871	71.17	6.7235	NA	NA	NA	4.5856	9.165	5.2447	29.0988	8.227	10.8537	10.6649	1.8454	1.5768
TCGA-BLCA	NA	TCGA-FD-A3NA	NA	Alive	TCGA-BLCA	NA	NA	58.0206	13.3225	13.0285	21.975	11.2818	115.087	33.6684	8.8442	10.4681	6.2994	NA	9.1624	98.7977	14.5382	NA	NA	NA	1.4146	3.3776	9.1721	19.8541	11.861	50.812	11.9151	2.5411	5.4142
TCGA-BLCA	NA	TCGA-CU-A0YR	460	Dead	TCGA-BLCA	NA	NA	54.2261	7.1226	8.0676	12.1795	3.5427	102.01	15.338	13.9982	14.7416	0.4045	NA	11.8272	150.946	12.572	NA	NA	NA	2.3901	4.9621	17.4162	38.4515	12.1962	291.299	5.9241	3.3375	2.4927
TCGA-BLCA	NA	TCGA-CU-A0YR	460	Dead	TCGA-BLCA	NA	NA	132.681	9.9141	105.936	101.423	44.5039	153.916	8.4885	17.6005	45.1972	1.2141	NA	22.796	81.1414	12.6042	NA	NA	NA	12.6573	91.1596	70.4726	29.1609	10.2681	7.5241	16.7576	3.1087	3.0316
TCGA-BLCA	NA	TCGA-BT-A42C	NA	Alive	TCGA-BLCA	NA	NA	31.3292	13.5463	20.3717	6.0463	26.5199	132.045	5.5556	9.734	6.0477	3.1528	NA	9.9355	115.234	14.933	NA	NA	NA	9.9379	7.5027	23.8723	3.2623	1.5364	5.2132	27.1647	2.0324	8.7321
TCGA-BLCA	NA	TCGA-BT-A20V	154	Dead	TCGA-BLCA	NA	NA	39.6863	33.705	27.3559	17.2304	118.038	77.0597	207.499	10.4221	7.8839	1.8477	NA	14.1749	190.362	5.954	NA	NA	NA	1.7156	20.3899	35.7051	49.5475	2.8764	3.0686	11.8523	0.4433	2.3212
TCGA-BLCA	NA	TCGA-DK-A2HX	1420	Dead	TCGA-BLCA	NA	NA	95.626	15.2528	55.4687	46.1575	14.5599	125.669	24.6396	12.6589	21.6955	1.3331	NA	19.7144	83.8072	8.0483	NA	NA	NA	27.5444	32.0868	84.3574	23.8825	10.0867	5.0948	8.8896	11.8862	4.7778
TCGA-BLCA	NA	TCGA-GC-A3WC	NA	Alive	TCGA-BLCA	NA	NA	48.0958	16.868	20.3359	18.4752	13.5644	46.0821	22.6002	12.567	11.5606	3.5996	NA	14.5909	105.028	13.5958	NA	NA	NA	5.7608	10.6667	15.4679	66.7256	12.5384	10.5309	17.7466	8.3402	2.5106
TCGA-BLCA	NA	TCGA-GC-A3WC	NA	Alive	TCGA-BLCA	NA	NA	95.8101	13.046	96.1079	85.6901	26.8986	164.683	6.0736	13.7592	38.2211	2.8291	NA	18.2224	68.9345	12.358	NA	NA	NA	8.706	66.1095	77.2622	35.9957	24.4426	27.3213	49.8849	3.4365	7.2934
TCGA-BLCA	NA	TCGA-FD-A3B6	1005	Dead	TCGA-BLCA	NA	NA	105.217	21.8845	24.8853	37.9565	4.6956	43.7652	136.981	14.7902	21.6658	2.6726	NA	19.6224	125.877	8.4335	NA	NA	NA	10.3416	27.5181	53.2423	51.3407	14.0925	3.8004	13.1435	3.3289	14.8017
TCGA-BLCA	NA	TCGA-DK-A3IU	706	Dead	TCGA-BLCA	NA	NA	125.33	9.3978	26.8148	43.5541	15.5123	143.344	27.5966	9.8554	29.8973	1.0044	NA	15.8523	96.67	7.7931	NA	NA	NA	19.386	40.4506	64.7197	105.204	41.8319	43.0358	100.438	8.9135	16.9622
TCGA-BLCA	NA	TCGA-HQ-A2OF	NA	Alive	TCGA-BLCA	NA	NA	88.1928	10.5864	12.9816	17.9769	35.0023	161.02	52.2933	14.7138	14.9656	16.2576	NA	13.7092	129.953	21.2622	NA	NA	NA	19.305	22.9411	27.53	9.5773	3.191	0.6719	10.15	1.3673	6.1607
TCGA-BLCA	NA	TCGA-FD-A43X	NA	Alive	TCGA-BLCA	NA	NA	24.027	24.2088	2.7923	9.5175	1.7194	117.285	3.1672	10.8608	3.0143	15.9785	NA	6.8562	62.6477	9.3514	NA	NA	NA	0.1867	2.7192	5.2476	5.2003	0.1685	2.8943	1.0358	1.9514	3.4479
TCGA-BLCA	NA	TCGA-DK-A3IT	NA	Alive	TCGA-BLCA	NA	NA	75.3663	20.952	17.3228	22.4701	9.7789	88.0236	34.7495	10.7421	15.5964	3.0236	NA	12.7808	109.836	8.1193	NA	NA	NA	7.2804	30.6517	56.9232	15.2512	9.7406	87.5589	15.6255	3.4762	3.8928
TCGA-BLCA	NA	TCGA-GV-A3QK	NA	Alive	TCGA-BLCA	NA	NA	13.6153	10.1599	6.198	7.2544	2.0111	73.2842	3.0946	10.3013	4.6954	7.6482	NA	5.4493	83.161	9.2135	NA	NA	NA	2.5554	2.4981	6.3692	12.5573	8.618	47.9938	14.8987	2.6938	3.3052
TCGA-BLCA	NA	TCGA-C4-A0F7	62	Dead	TCGA-BLCA	NA	NA	36.1383	8.5381	26.8717	16.5222	3.8148	76.2436	19.9151	16.5871	9.2988	0.8814	NA	22.8804	66.1065	9.5604	NA	NA	NA	0.7789	9.3031	9.58	5.4719	4.7486	68.0246	6.2592	1.9967	5.5372
TCGA-BLCA	NA	TCGA-K4-A3WU	NA	Alive	TCGA-BLCA	NA	NA	71.6844	19.3187	31.441	21.9858	21.3009	98.9895	10.6126	17.5941	17.1137	6.5932	NA	16.1344	91.4978	10.2061	NA	NA	NA	9.1947	26.5347	48.4293	39.9573	28.1052	439.293	236.996	9.6543	15.6301
TCGA-BLCA	NA	TCGA-GV-A40G	NA	Alive	TCGA-BLCA	NA	NA	29.2267	44.0612	15.9534	24.9941	5.4634	123.116	6.4161	10.2772	4.8737	3.4032	NA	7.667	80.0988	9.5163	NA	NA	NA	17.1871	4.3303	9.5474	5.1855	0.39	1.7094	3.3078	3.9985	6.7659
TCGA-BLCA	NA	TCGA-DK-A2I6	NA	Alive	TCGA-BLCA	NA	NA	38.1073	18.4599	25.614	10.7201	44.1532	70.676	42.292	4.107	4.5629	2.1328	NA	14.4805	229.008	8.9002	NA	NA	NA	0.1132	19.5484	6.5633	4.5814	57.0543	0.8228	0.6667	1.7962	1.6195
TCGA-BLCA	NA	TCGA-GC-A3BM	651	Dead	TCGA-BLCA	NA	NA	64.5888	12.1096	30.1645	24.711	12.9471	106.087	5.5344	13.3961	34.7362	4.8517	NA	11.9412	62.6547	8.9267	NA	NA	NA	6.8342	17.9929	63.1185	66.9576	11.8519	2.0844	5.6888	7.7051	4.8148
TCGA-BLCA	NA	TCGA-GC-A3BM	651	Dead	TCGA-BLCA	NA	NA	59.1334	18.0046	17.2386	19.081	3.7601	115	6.9083	17.659	6.7148	6.9269	NA	13.8512	133.805	11.7727	NA	NA	NA	0.4921	5.1506	16.4411	13.7634	2.0064	6.8467	9.8311	3.1216	5.3419
TCGA-BLCA	NA	TCGA-DK-A3IQ	539	Dead	TCGA-BLCA	NA	NA	91.0987	14.5889	81.1824	54.2868	36.5762	136.239	24.9509	11.4684	34.0079	2.0743	NA	14.0671	68.7001	10.1248	NA	NA	NA	4.5061	43.419	26.8951	16.5877	39.9268	12.022	1.2958	12.5685	4.4179
TCGA-BLCA	NA	TCGA-G2-A2ES	1004	Dead	TCGA-BLCA	NA	NA	30.4229	8.6145	29.8229	10.4169	6.107	46.3751	33.3418	6.6208	8.2418	0.5238	NA	18.311	102.475	9.7674	NA	NA	NA	0.2013	5.2023	15.4831	19.1454	15.6395	1.1406	3.2687	2.4195	0.4007
TCGA-BLCA	NA	TCGA-DK-A3IN	250	Dead	TCGA-BLCA	NA	NA	49.3626	9.1016	21.1823	36.0094	20.9522	106.206	25.5468	13.5679	11.9358	2.5011	NA	23.2851	90.6566	12.9688	NA	NA	NA	1.063	19.6978	13.3769	49.1856	16.24	2.7024	457.82	5.4149	2.4959
TCGA-BLCA	NA	TCGA-FD-A3B7	122	Dead	TCGA-BLCA	NA	NA	40.9194	8.7717	32.0138	20.6975	20.2634	47.1962	53.7572	10.5917	16.597	0.6633	NA	19.1402	82.4578	8.2142	NA	NA	NA	2.7403	22.4846	18.2335	67.7119	74.285	13.7192	25.1786	6.5459	14.4768
TCGA-BLCA	NA	TCGA-GU-A42P	332	Dead	TCGA-BLCA	NA	NA	75.6114	16.512	12.9252	39.7843	83.8297	151.021	5.0514	13.8869	9.5075	21.7697	NA	12.5305	79.4196	16.2069	NA	NA	NA	20.9397	7.1646	27.3821	5.5307	1.1716	3.7168	366.199	2.1896	2.3212
TCGA-BLCA	NA	TCGA-FD-A3SN	NA	Alive	TCGA-BLCA	NA	NA	57.6472	14.1275	24.7952	20.3377	16.7447	63.5078	45.5767	7.6389	10.414	1.1854	NA	8.9951	86.711	10.9271	NA	NA	NA	10.5715	24.216	40.1489	8.5752	3.8753	1.8604	2.2305	2.4901	6.2859
TCGA-BLCA	NA	TCGA-FD-A3SQ	1423	Dead	TCGA-BLCA	NA	NA	76.9752	17.3542	32.7314	30.5094	20.2496	89.3823	13.4851	9.3181	23.6323	5.0375	NA	12.7312	92.159	10.6494	NA	NA	NA	4.1997	22.0104	58.3021	26.6026	7.2289	39.2027	11.085	16.4744	6.2466
TCGA-BLCA	NA	TCGA-CU-A0YO	149	Dead	TCGA-BLCA	NA	NA	74.378	6.8967	19.1499	23.1031	5.8386	74.0001	5.0438	12.7779	14.4878	0.4907	NA	8.1555	76.3065	6.7599	NA	NA	NA	5.4756	17.5522	33.0628	24.4139	11.25	22.9009	11.7828	3.0128	3.7258
TCGA-BLCA	NA	TCGA-K4-AAQO	NA	Alive	TCGA-BLCA	NA	NA	78.0121	9.9405	46.435	36.2935	20.9071	184.776	4.4957	14.9308	19.4037	2.6107	NA	14.8487	91.349	8.6847	NA	NA	NA	5.18	34.8959	30.2704	35.7218	10.6865	26.585	35.5921	2.8981	2.7693
TCGA-BLCA	NA	TCGA-CU-A0YN	393	Dead	TCGA-BLCA	NA	NA	53.6343	11.3302	21.0483	33.824	5.5293	51.5696	47.078	15.8736	19.7578	1.0344	NA	24.5918	86.5021	7.9137	NA	NA	NA	0.4156	30.252	27.4159	25.7339	55.431	7.6649	12.6445	9.5803	13.373
TCGA-BLCA	NA	TCGA-CU-A0YN	393	Dead	TCGA-BLCA	NA	NA	158.611	6.4427	169.462	160.277	50.4869	232.844	8.4634	17.9409	49.4598	0.4404	NA	21.1503	82.4622	17.0948	NA	NA	NA	12.544	162.68	50.5375	22.3787	1.0041	2.0978	5.0007	0.6264	4.7137
TCGA-BLCA	NA	TCGA-GV-A40E	261	Dead	TCGA-BLCA	NA	NA	542.702	28.095	8.2081	36.7682	31.3486	174.823	54.6573	7.6148	18.4875	1.923	NA	13.0646	70.893	8.2404	NA	NA	NA	3.6732	22.5076	61.1957	11.7083	13.8835	11.8471	1.4272	1.9309	2.9629
TCGA-BLCA	NA	TCGA-CF-A9FM	NA	Alive	TCGA-BLCA	NA	NA	95.8847	16.6472	11.2468	18.5517	2.532	136.464	3.4625	20.2313	6.9578	4.6482	NA	13.388	106.826	19.8319	NA	NA	NA	4.0414	10.3006	13.4377	26.4381	4.2285	41.9544	5.2525	3.0624	3.7544
TCGA-BLCA	NA	TCGA-ZF-AA4N	88	Dead	TCGA-BLCA	NA	NA	49.9864	35.8056	44.0628	16.812	45.7701	39.3029	76.1521	11.3363	10.2452	5.5124	NA	16.0065	100.796	6.7408	NA	NA	NA	0.4032	26.9706	13.7911	21.8242	7.1795	1.8503	31.3519	1.5275	10.043
TCGA-BLCA	NA	TCGA-FD-A43P	NA	Alive	TCGA-BLCA	NA	NA	71.3346	15.1239	20.9236	19.4789	57.8451	119.209	20.5731	9.396	11.781	2.3266	NA	11.4067	117.89	13.156	NA	NA	NA	11.8425	15.3157	22.8993	58.7155	26.1867	70.9066	52.4406	11.6596	11.6739
TCGA-BLCA	NA	TCGA-GV-A3QF	617	Dead	TCGA-BLCA	NA	NA	38.195	10.478	16.3125	11.1686	59.0018	97.1044	2.7447	4.4191	6.4654	16.5259	NA	5.0407	94.7028	9.1109	NA	NA	NA	9.5517	4.3948	18.9315	3.3374	0.5751	3.599	176.483	0.911	3.1668
TCGA-BLCA	NA	TCGA-GC-A3YS	NA	Alive	TCGA-BLCA	NA	NA	195.195	20.1888	31.9837	16.6235	51.283	140.514	47.103	11.2269	14.4407	1.4947	NA	26.4998	82.7284	12.4236	NA	NA	NA	0.402	23.353	19.3522	26.4953	26.0638	3.8996	3.3493	9.2134	4.9705
TCGA-BLCA	NA	TCGA-DK-A3IV	294	Dead	TCGA-BLCA	NA	NA	98.0803	28.018	18.6349	52.3423	7.0656	135.294	23.7237	20.4121	9.7996	3.8205	NA	19.1515	70.9314	10.0888	NA	NA	NA	65.9338	11.4346	32.246	39.232	23.8956	42.5188	61.9969	7.2867	13.1853
TCGA-BLCA	NA	TCGA-FD-A3SS	391	Dead	TCGA-BLCA	NA	NA	129.469	23.8947	15.5615	13.793	3.9066	324.746	43.0134	5.5754	16.8213	8.9883	NA	11.2193	70.1814	6.39	NA	NA	NA	50.3232	41.4242	58.6524	8.1368	1.5608	1.4255	2.9873	1.3679	3.0335
TCGA-BLCA	NA	TCGA-GC-A3RB	NA	Alive	TCGA-BLCA	NA	NA	45.2377	16.2475	12.394	32.7107	108.257	75.4735	50.6645	10.0674	15.5813	1.8078	NA	15.6035	148.083	10.5941	NA	NA	NA	10.5687	13.1457	18.8963	14.1181	2.8806	2.3509	1.0371	1.9408	4.9941
TCGA-BLCA	NA	TCGA-DK-A1A5	65	Dead	TCGA-BLCA	NA	NA	66.1698	20.2331	26.2479	25.9329	25.2482	185.058	17.4926	23.5122	17.1586	3.8744	NA	12.1365	126.177	21.1708	NA	NA	NA	0.888	17.9658	27.4325	15.1286	7.3525	5.6392	3.2079	7.1134	7.6192
TCGA-BLCA	NA	TCGA-DK-A1AA	NA	Alive	TCGA-BLCA	NA	NA	79.7095	8.458	17.5553	25.2025	2.4187	98.8783	5.9431	14.587	14.2668	2.5519	NA	10.6422	121.268	19.9262	NA	NA	NA	0.4579	16.082	11.562	33.3678	2.1386	2.2595	13.3235	3.1062	2.6103
TCGA-BLCA	NA	TCGA-K4-A3WS	NA	Alive	TCGA-BLCA	NA	NA	75.1352	16.1534	36.8988	27.6589	25.6156	162.127	25.4212	12.4345	23.8176	3.6121	NA	9.548	90.5588	8.9225	NA	NA	NA	4.3866	23.6653	22.3368	26.4949	17.5974	192.946	27.8508	13.8171	3.0144
TCGA-BLCA	NA	TCGA-BL-A0C8	NA	Alive	TCGA-BLCA	NA	NA	43.7029	4.1078	10.1181	22.7255	18.153	31.967	7.5012	13.1694	10.9355	2.3085	NA	12.1545	86.2729	19.8423	NA	NA	NA	61.3088	18.0767	37.3539	11.4269	5.1765	8.9828	4.4704	1.5727	1.5304
TCGA-BLCA	NA	TCGA-BL-A0C8	NA	Alive	TCGA-BLCA	NA	NA	81.5496	8.0571	13.1221	46.3871	20.6214	65.5515	5.5842	38.0087	13.7115	7.5546	NA	21.0578	128.269	48.6752	NA	NA	NA	69.1753	25.6855	39.0335	7.1316	2.0367	9.8363	3.5159	2.0391	10.3769
TCGA-BLCA	NA	TCGA-BL-A0C8	NA	Alive	TCGA-BLCA	NA	NA	39.4907	8.8975	10.3862	17.592	27.1719	70.9992	13.9331	9.7386	9.5146	2.0832	NA	11.7662	66.0041	13.5871	NA	NA	NA	49.3282	12.2668	36.5886	9.8239	1.5721	16.8915	6.9035	2.1437	1.0419
TCGA-BLCA	NA	TCGA-FD-A6TK	NA	Alive	TCGA-BLCA	NA	NA	57.352	13.4329	26.9555	28.851	34.1809	106.292	45.3462	11.1045	15.3605	1.4228	NA	9.6039	125.865	9.056	NA	NA	NA	0.8663	48.2303	38.2022	53.9714	27.8105	6.652	13.721	6.382	2.1566
TCGA-BLCA	NA	TCGA-UY-A78L	NA	Alive	TCGA-BLCA	NA	NA	43.4919	16.5854	12.1599	13.8363	5.9176	90.9698	13.5758	3.9948	12.762	0.6369	NA	10.7539	65.0837	7.76	NA	NA	NA	20.1907	17.4773	36.2364	6.4386	7.8611	0.8342	2.9185	2.2208	1.1648
TCGA-BLCA	NA	TCGA-4Z-AA84	NA	Alive	TCGA-BLCA	NA	NA	29.6455	9.9245	11.949	17.136	22.3909	22.4744	52.6655	10.1722	5.7588	4.3022	NA	10.472	71.2265	7.4242	NA	NA	NA	0.5165	19.6125	9.7431	4.2226	2.2191	0.3036	1.9515	1.7172	2.7226
TCGA-BLCA	NA	TCGA-XF-A9SK	486	Dead	TCGA-BLCA	NA	NA	53.9612	28.8326	23.939	16.8593	57.2096	118.743	32.2641	5.5085	13.1218	3.5681	NA	7.7165	90.5551	9.5519	NA	NA	NA	1.9977	14.4269	27.3245	50.736	15.4014	5.5252	7.7494	6.3132	3.0205
TCGA-BLCA	NA	TCGA-YF-AA3M	NA	Alive	TCGA-BLCA	NA	NA	66.5256	16.187	25.5159	23.289	15.5742	112.602	38.4472	7.0208	8.3957	1.1704	NA	8.1105	80.6597	5.6655	NA	NA	NA	4.1074	40.3163	67.4271	10.7591	1.3838	50.9132	3.2681	0.5771	10.4347
TCGA-BLCA	NA	TCGA-G2-A3IE	612	Dead	TCGA-BLCA	NA	NA	34.9823	11.9462	5.3809	5.9918	1.7821	87.2764	2.5677	5.9977	3.5608	6.1819	NA	6.3997	68.0308	12.9512	NA	NA	NA	9.9021	8.534	4.3516	11.1556	1.4836	127.162	227.864	1.63	1.4063
TCGA-BLCA	NA	TCGA-ZF-A9RL	NA	Alive	TCGA-BLCA	NA	NA	89.1216	10.8189	11.6546	10.4011	127.844	130.454	1.9042	18.3737	5.9356	5.0195	NA	9.4853	133.836	24.8612	NA	NA	NA	10.176	20.0952	10.6249	19.9457	0.1701	73.5812	2.8264	1.4692	5.2831
TCGA-BLCA	NA	TCGA-HQ-A2OE	NA	Alive	TCGA-BLCA	NA	NA	56.4521	8.3819	19.2259	28.3265	59.4531	117.278	5.3205	8.4603	3.4357	2.3808	NA	14.7798	169.965	12.774	NA	NA	NA	25.0461	15.9541	16.8518	8.8418	5.5616	56.4744	13.732	19.9145	20.0295
TCGA-BLCA	NA	TCGA-DK-AA74	NA	Alive	TCGA-BLCA	NA	NA	23.5349	16.2872	25.3324	7.6815	35.1319	57.6997	49.4525	4.201	8.059	1.1466	NA	5.7824	54.0925	7.1268	NA	NA	NA	0.7069	12.693	14.9352	94.4294	26.067	11.11	17.7588	11.3736	3.9389
TCGA-BLCA	NA	TCGA-H4-A2HO	NA	Alive	TCGA-BLCA	NA	NA	38.1067	8.9878	11.1929	22.0194	3.314	72.1839	4.2933	6.7477	5.3847	3.4795	NA	5.9151	51.1281	13.2866	NA	NA	NA	13.2429	2.4832	17.5292	17.504	11.168	159.153	15.8158	3.1074	2.6129
TCGA-BLCA	NA	TCGA-ZF-AA53	NA	Alive	TCGA-BLCA	NA	NA	31.3553	18.0786	17.3951	9.337	38.5247	38.6014	57.8208	5.4592	8.6497	1.8272	NA	11.1011	78.6006	8.3146	NA	NA	NA	0.2248	9.8209	8.6568	50.4626	14.2373	1.1531	3.4978	3.2531	3.6468
TCGA-BLCA	NA	TCGA-HQ-A5ND	274	Dead	TCGA-BLCA	NA	NA	52.3124	33.2838	39.6611	18.2941	3.5959	69.2977	35.6323	18.5523	6.456	2.4134	NA	18.0675	127.755	14.2483	NA	NA	NA	0.5532	5.3826	23.0034	2.4233	8.7643	0.3588	34.7147	0.7934	5.2356
TCGA-BLCA	NA	TCGA-FD-A6TC	NA	Alive	TCGA-BLCA	NA	NA	59.1584	17.8568	20.652	19.2794	12.1236	223.666	10.5769	7.7781	10.3427	3.3633	NA	8.8198	105.466	7.1133	NA	NA	NA	19.3592	16.0373	107.693	13.0269	15.851	2.8316	11.4617	5.7874	4.2558
TCGA-BLCA	NA	TCGA-GV-A3JV	434	Dead	TCGA-BLCA	NA	NA	35.5975	12.8619	18.2145	32.195	14.8519	173.367	5.1614	11.5227	14.8314	8.1626	NA	6.0968	64.6419	12.1901	NA	NA	NA	2.3697	17.3554	10.5875	31.6144	9.0024	9.3837	13.0273	6.6083	4.7978
TCGA-BLCA	NA	TCGA-XF-A8HH	57	Dead	TCGA-BLCA	NA	NA	46.42	16.1951	14.5196	13.949	7.213	115.435	5.8817	6.6213	12.4141	5.5439	NA	6.908	90.1293	9.3164	NA	NA	NA	3.2035	12.7448	10.2495	18.6645	2.4356	67.9115	59.6557	3.6378	3.0958
TCGA-BLCA	NA	TCGA-DK-A2I1	NA	Alive	TCGA-BLCA	NA	NA	29.9706	9.545	12.7037	8.6581	8.4825	40.2292	9.2207	3.2609	8.1156	2.322	NA	4.4237	59.7014	5.4302	NA	NA	NA	0.6755	5.233	10.1127	22.477	5.4966	133.912	156.37	5.6483	2.4219
TCGA-BLCA	NA	TCGA-ZF-AA5H	NA	Alive	TCGA-BLCA	NA	NA	110.538	13.4403	16.4332	28.5127	2.9841	78.0641	38.674	9.413	19.0471	2.3452	NA	30.8717	73.0544	14.7838	NA	NA	NA	0.1854	23.5423	32.8415	38.4184	44.2169	11.7465	17.8455	4.9764	7.4867
TCGA-BLCA	NA	TCGA-E7-A7PW	NA	Alive	TCGA-BLCA	NA	NA	14.7345	20.653	6.0688	8.5793	55.4069	55.5711	6.2524	4.2281	1.1164	11.1913	NA	3.9911	101.64	7.5683	NA	NA	NA	3.2514	3.9234	5.9673	2.5301	0.3435	1.9738	667.225	1.1455	2.7565
TCGA-BLCA	NA	TCGA-PQ-A6FI	NA	Alive	TCGA-BLCA	NA	NA	105.046	23.219	19.4113	14.4341	37.9175	61.7597	146.944	14.4343	8.1137	1.3977	NA	10.123	80.6649	8.0005	NA	NA	NA	0.2323	35.2298	15.7866	6.698	9.5414	0.5366	2.05	0.6226	2.2401
TCGA-BLCA	NA	TCGA-FD-A62S	406	Dead	TCGA-BLCA	NA	NA	57.873	10.1807	38.4534	31.191	40.0063	93.6163	44.1041	12.9272	33.3943	1.5588	NA	26.729	105.67	11.4476	NA	NA	NA	2.3142	29.001	45.5659	85.6682	38.749	24.6195	20.2372	14.9368	5.9879
TCGA-BLCA	NA	TCGA-FD-A5C0	550	Dead	TCGA-BLCA	NA	NA	57.4435	10.8952	26.7466	19.5589	7.5746	176.162	6.5934	8.2884	11.7816	1.4752	NA	9.7784	127.11	10.3491	NA	NA	NA	14.1524	25.4239	27.7488	12.6127	5.4267	5.8659	8.9253	2.3406	2.5722
TCGA-BLCA	NA	TCGA-GU-A42R	577	Dead	TCGA-BLCA	NA	NA	32.4388	10.8015	11.9455	10.3963	47.4767	121.299	8.677	8.9591	6.232	4.1542	NA	10.6834	104.805	14.1462	NA	NA	NA	0.7136	6.8973	9.3441	5.8196	1.2459	4.378	2.0872	5.5848	2.473
TCGA-BLCA	NA	TCGA-UY-A78M	690	Dead	TCGA-BLCA	NA	NA	20.9077	20.3334	4.6088	4.184	8.5544	96.63	21.8793	3.9438	6.6945	5.4556	NA	2.8746	57.3652	3.7465	NA	NA	NA	2.5967	7.5616	6.3948	3.5989	3.0493	50.8213	0.7796	2.3614	1.471
TCGA-BLCA	NA	TCGA-GV-A3QI	NA	Alive	TCGA-BLCA	NA	NA	87.7695	16.6465	21.4869	13.132	5.4024	82.9523	36.7831	15.4746	8.412	9.5111	NA	39.0448	126.265	22.468	NA	NA	NA	4.8821	35.9588	7.0857	5.4179	2.3341	2.6992	42.4729	9.3274	44.0254
TCGA-BLCA	NA	TCGA-FD-A5C1	NA	Alive	TCGA-BLCA	NA	NA	298.686	15.2018	10.2124	6.0035	7.9095	90.6227	66.3235	4.3216	10.7591	1.2131	NA	6.2751	52.036	4.8012	NA	NA	NA	0.1424	11.7377	17.5771	42.2896	18.1261	6.3303	9.2567	5.1825	2.0147
TCGA-BLCA	NA	TCGA-DK-AA6X	NA	Alive	TCGA-BLCA	NA	NA	59.7904	14.9512	21.302	16.7034	26.3861	62.7681	17.2318	12.7716	9.0372	4.0221	NA	9.4129	95.6605	11.8097	NA	NA	NA	10.3806	14.3838	21.0815	24.3701	7.638	9.2795	50.4686	5.0366	2.9551
TCGA-BLCA	NA	TCGA-CU-A3YL	NA	Alive	TCGA-BLCA	NA	NA	38.1144	45.5386	9.2537	23.8678	8.5026	158.881	7.4577	9.674	12.6971	5.1045	NA	4.6002	55.6537	7.9583	NA	NA	NA	0.7679	4.7519	21.4229	11.2183	1.7336	4.0055	1.6349	6.5585	1.88
TCGA-BLCA	NA	TCGA-FD-A6TH	131	Dead	TCGA-BLCA	NA	NA	183.441	13.7624	8.3761	82.5279	7.0159	168.801	62.6178	9.6413	23.7762	1.2952	NA	7.0295	109.179	6.7775	NA	NA	NA	65.2217	30.8022	97.3166	19.5922	2.5614	1.8817	7.1733	4.3912	8.7643
TCGA-BLCA	NA	TCGA-BT-A20T	453	Dead	TCGA-BLCA	NA	NA	46.1398	12.5341	15.4385	10.7251	17.7436	112.671	20.7736	12.7401	13.6301	2.6262	NA	5.7094	109.238	13.1356	NA	NA	NA	0.7908	8.1454	27.9016	20.2766	2.4467	2.2393	6.6349	8.9934	4.7349
TCGA-BLCA	NA	TCGA-FD-A6TG	93	Dead	TCGA-BLCA	NA	NA	42.2349	8.8196	24.0085	21.7912	13.249	89.2803	8.6418	8.5863	11.2776	1.5298	NA	8.9135	102.537	6.5542	NA	NA	NA	3.4198	27.5548	11.8959	31.9539	3.0325	15.1179	7.2977	4.4027	3.0128
TCGA-BLCA	NA	TCGA-DK-A6B1	NA	Alive	TCGA-BLCA	NA	NA	72.4789	27.9758	20.4637	25.9069	13.3847	140.565	9.5964	12.2656	21.1004	8.7415	NA	10.1094	101.055	14.5429	NA	NA	NA	13.1431	4.5915	20.3122	10.9348	2.2885	2.4365	12.7946	6.1344	3.2474
TCGA-BLCA	NA	TCGA-ZF-AA58	NA	Alive	TCGA-BLCA	NA	NA	45.4114	30.2392	46.563	30.1626	15.3743	85.7928	59.3998	7.1523	20.1314	2.8385	NA	22.7223	140.804	9.3846	NA	NA	NA	0.2859	15.1214	48.2237	120.862	35.8533	13.0723	26.3697	7.5921	10.4252
TCGA-BLCA	NA	TCGA-CF-A47T	385	Dead	TCGA-BLCA	NA	NA	17.9076	15.8068	5.9802	6.034	3.7207	89.7203	7.5645	7.1812	1.5433	6.3497	NA	3.5546	45.2846	7.6378	NA	NA	NA	0.2087	5.274	4.2338	4.182	0.2206	49.1604	0.2115	2.7253	3.0611
TCGA-BLCA	NA	TCGA-XF-AAMH	344	Dead	TCGA-BLCA	NA	NA	42.9303	17.9921	9.3858	9.9749	47.2652	61.1379	63.6574	4.3506	3.1532	4.9109	NA	4.8026	23.9402	5.9565	NA	NA	NA	12.1942	20.8664	18.2184	7.0884	0.939	14.0602	0.9857	53.9522	13.5552
TCGA-BLCA	NA	TCGA-BL-A3JM	205	Dead	TCGA-BLCA	NA	NA	36.3673	8.1555	29.6384	31.8206	35.1174	42.489	54.8852	20.946	9.0783	1.7292	NA	21.216	97.0503	10.1023	NA	NA	NA	56.5631	16.9626	9.6523	21.1164	2.8419	3.0854	3.2961	88.3532	48.2388
TCGA-BLCA	NA	TCGA-FD-A6TI	294	Dead	TCGA-BLCA	NA	NA	50.7903	9.5107	23.6723	13.3494	5.2024	84.9682	7.8508	8.1086	21.1029	6.7319	NA	9.0743	62.246	7.1801	NA	NA	NA	4.456	11.4842	38.7474	14.1952	4.3524	0.9037	3.0376	1.3022	1.6798
TCGA-BLCA	NA	TCGA-ZF-AA51	NA	Alive	TCGA-BLCA	NA	NA	19.7215	8.4357	10.8439	11.1008	13.4018	53.4593	3.9588	2.3297	6.1682	4.6901	NA	4.4517	89.3077	9.7299	NA	NA	NA	10.8976	5.0048	3.7714	25.3685	14.3841	53.5116	53.0616	5.5906	2.3186
TCGA-BLCA	NA	TCGA-DK-AA6U	NA	Alive	TCGA-BLCA	NA	NA	50.2415	30.4773	12.2327	22.9089	264.424	95.2876	11.5621	10.1194	10.7508	8.2407	NA	8.6638	85.5515	16.5732	NA	NA	NA	11.6857	17.3845	21.1076	5.302	1.1269	31.7012	164.521	1.9204	2.4587
TCGA-BLCA	NA	TCGA-CF-A47W	NA	Alive	TCGA-BLCA	NA	NA	21.1976	16.9423	5.7191	3.9125	2.2165	71.0927	8.0763	4.026	2.0801	5.8739	NA	3.2366	43.3878	7.9913	NA	NA	NA	0.5858	4.1878	2.642	10.7484	0.0155	10.1451	0.4088	1.3969	1.1522
TCGA-BLCA	NA	TCGA-FD-A43U	NA	Alive	TCGA-BLCA	NA	NA	12.5568	19.2087	8.1857	6.3074	10.6139	28.1849	15.6977	3.5914	4.2066	7.2857	NA	2.6416	40.4447	4.6614	NA	NA	NA	4.0724	4.2717	5.6563	66.5804	12.698	155.221	11.3475	6.5422	7.4422
TCGA-BLCA	NA	TCGA-DK-A3IL	413	Dead	TCGA-BLCA	NA	NA	43.8829	21.7589	11.6787	11.1787	5.496	125.462	8.4366	5.1531	5.9361	7.2887	NA	4.8397	45.7775	7.0018	NA	NA	NA	8.964	19.6001	8.3104	2.572	2.27	8.7752	8.7896	2.0813	3.6359
TCGA-BLCA	NA	TCGA-XF-A8HC	200	Dead	TCGA-BLCA	NA	NA	39.821	39.3931	12.4054	19.7921	1.6675	129.424	1.7024	3.7605	1.6404	23.7456	NA	7.5619	47.3069	5.1314	NA	NA	NA	22.8705	2.8415	16.5237	1.6678	0.2306	0.9907	19.3729	0.8724	6.5018
TCGA-BLCA	NA	TCGA-ZF-AA4T	599	Dead	TCGA-BLCA	NA	NA	37.3931	14.4071	11.5606	9.9721	1.8479	201.467	1.4032	10.3658	2.1185	5.4785	NA	11.761	166.392	28.4551	NA	NA	NA	15.0661	7.8056	9.497	1.9965	1.0606	14.5421	25.3359	0.8336	27.841
TCGA-BLCA	NA	TCGA-E7-A97P	437	Dead	TCGA-BLCA	NA	NA	65.4596	11.5411	44.0994	18.0281	38.0622	74.9584	31.7459	13.9383	11.8221	3.0961	NA	16.6435	134.97	14.5536	NA	NA	NA	0.3689	21.0017	28.213	22.6892	13.6248	1.9075	7.2611	4.0012	5.8942
TCGA-BLCA	NA	TCGA-XF-AAMW	253	Dead	TCGA-BLCA	NA	NA	55.7799	14.7897	56.5195	27.8429	33.4264	63.3301	20.3451	12.8661	15.261	1.59	NA	23.8895	122.849	8.8737	NA	NA	NA	1.049	18.2117	28.8571	28.6682	17.8028	5.5105	9.4527	11.6494	7.3632
TCGA-BLCA	NA	TCGA-E5-A4U1	NA	Alive	TCGA-BLCA	NA	NA	8.7651	36.9476	6.2539	3.7051	44.8814	86.4172	12.6135	8.8482	2.4606	14.7372	NA	2.3875	31.4911	28.2063	NA	NA	NA	2.6952	9.9386	3.3466	2.6853	0.2377	8.3887	1.7556	0.921	1.9002
TCGA-BLCA	NA	TCGA-E7-A8O7	NA	Alive	TCGA-BLCA	NA	NA	91.0614	11.7423	18.3802	42.0331	10.5097	125.327	5.5615	18.5738	8.5919	3.9171	NA	13.3314	107.844	17.1287	NA	NA	NA	10.5985	22.2253	22.602	19.7839	4.2694	16.2429	13.2338	2.9845	5.762
TCGA-BLCA	NA	TCGA-CF-A3MF	NA	Alive	TCGA-BLCA	NA	NA	3.3434	9.8146	2.0012	2.7756	0.4556	80.5953	0.9822	2.3515	0.6752	7.4828	NA	0.4289	4.067	1.1055	NA	NA	NA	0.4815	1.0293	0.8775	2.2655	0.1363	9.9807	0.2175	0.4379	0.5661
TCGA-BLCA	NA	TCGA-4Z-AA7M	NA	Alive	TCGA-BLCA	NA	NA	51.9695	28.4583	11.6333	13.4455	24.9612	157.49	2.835	10.6935	8.0279	14.9186	NA	8.1314	108.747	15.4087	NA	NA	NA	3.1586	15.9898	10.6978	5.0762	1.6284	206.103	334.528	2.4382	6.995
TCGA-BLCA	NA	TCGA-GC-A3OO	NA	Alive	TCGA-BLCA	NA	NA	74.8249	9.5621	55.0514	33.4991	14.8748	153.155	42.1666	15.7832	16.3689	1.6818	NA	16.4191	80.512	3.8946	NA	NA	NA	19.5554	43.2745	38.6882	25.7582	4.261	2.542	12.4685	3.7355	9.8241
TCGA-BLCA	NA	TCGA-K4-A4AC	278	Dead	TCGA-BLCA	NA	NA	74.4416	25.038	18.8551	14.0141	71.8557	98.091	83.2854	9.7483	8.7186	2.4836	NA	28.206	74.8415	5.7982	NA	NA	NA	0.2439	39.0777	10.3209	23.1011	19.7334	1.0129	2.6263	0.5575	3.6939
TCGA-BLCA	NA	TCGA-GU-A764	NA	Alive	TCGA-BLCA	NA	NA	30.2994	11.9282	21.0343	14.9009	33.2495	96.9901	47.6464	5.889	9.489	1.0854	NA	22.5476	82.9416	6.746	NA	NA	NA	12.0419	38.1099	31.0803	28.7494	18.8244	12.2587	11.5103	4.5953	10.8324
TCGA-BLCA	NA	TCGA-G2-AA3B	NA	Alive	TCGA-BLCA	NA	NA	28.412	13.4546	13.7808	6.9188	0.7794	40.8008	1.7706	4.3589	4.9072	2.377	NA	4.0919	59.8613	7.4386	NA	NA	NA	4.9763	6.954	7.0238	5.0887	1.0489	9.2461	141.439	0.7378	0.5214
TCGA-BLCA	NA	TCGA-BT-A0YX	400	Dead	TCGA-BLCA	NA	NA	38.2765	7.3619	12.5799	10.3167	15.7959	51.5804	11.4137	9.6929	8.1014	1.409	NA	7.9532	91.2668	11.2637	NA	NA	NA	1.3797	24.4284	10.3353	26.4976	5.057	3.1621	9.3206	3.5909	2.0214
TCGA-BLCA	NA	TCGA-DK-AA71	NA	Alive	TCGA-BLCA	NA	NA	26.0977	19.6743	8.1572	14.1192	67.4135	80.2731	13.8843	6.9928	4.0518	5.8757	NA	6.9719	64.7572	12.5102	NA	NA	NA	5.2617	8.8718	9.5694	7.7633	0.9295	4.462	1.3218	2.3736	3.3352
TCGA-BLCA	NA	TCGA-DK-A2I2	237	Dead	TCGA-BLCA	NA	NA	36.7021	15.2387	11.8361	13.3593	36.3787	32.5605	49.376	5.3559	8.9686	0.7714	NA	18.7879	88.8401	15.3839	NA	NA	NA	3.2967	11.999	39.9786	50.4819	53.2658	4.3645	11.0813	6.6059	7.0466
TCGA-BLCA	NA	TCGA-XF-AAN3	NA	Alive	TCGA-BLCA	NA	NA	66.8059	14.2117	27.1098	24.6567	20.3632	74.0984	20.6142	9.9857	11.1988	1.9579	NA	11.5668	105.871	6.486	NA	NA	NA	6.5885	12.8293	36.9444	36.6882	13.1123	2.6961	7.0028	4.807	2.8983
TCGA-BLCA	NA	TCGA-ZF-AA5P	NA	Alive	TCGA-BLCA	NA	NA	115.709	14.7471	52.8569	29.2848	46.6839	123.146	30.4003	6.5576	23.2477	1.7886	NA	14.1628	64.0748	7.4737	NA	NA	NA	2.5695	34.0005	47.8923	9.1032	9.0739	17.4137	69.4596	3.1942	2.3674
TCGA-BLCA	NA	TCGA-CF-A7I0	NA	Alive	TCGA-BLCA	NA	NA	22.6066	17.3319	12.2307	12.9384	6.7366	147.724	4.5561	7.7023	6.5482	10.7798	NA	4.7188	62.5024	10.3694	NA	NA	NA	1.8616	5.179	6.2154	18.5756	2.5035	11.6148	3.7518	4.5225	2.4199
TCGA-BLCA	NA	TCGA-2F-A9KQ	NA	Alive	TCGA-BLCA	NA	NA	49.0231	13.0447	14.4697	16.3087	5.2328	98.7844	5.6808	14.3258	6.9615	14.3335	NA	7.0905	113.23	14.5467	NA	NA	NA	5.9147	6.4305	12.8955	7.3498	1.2397	9.4594	4.6879	3.7462	2.1341
TCGA-BLCA	NA	TCGA-ZF-A9RE	106	Dead	TCGA-BLCA	NA	NA	97.4516	17.6857	32.4768	21.4062	48.8554	63.1982	29.8939	19.181	8.2869	3.4351	NA	13.2121	94.4956	9.8643	NA	NA	NA	4.5721	33.1911	27.0195	4.3298	0.6276	0.3013	1.6602	1.112	1.0232
TCGA-BLCA	NA	TCGA-E7-A7XN	NA	Alive	TCGA-BLCA	NA	NA	43.902	14.6954	20.4526	9.7086	10.6271	62.273	32.5536	6.2293	8.3745	2.514	NA	9.3492	95.329	7.713	NA	NA	NA	0.1739	17.6206	22.2805	30.5714	6.1098	0.9909	4.68	0.7417	1.203
TCGA-BLCA	NA	TCGA-G2-A2EC	696	Dead	TCGA-BLCA	NA	NA	62.1133	7.6567	19.9669	26.2927	11.2618	73.7131	7.8026	7.2181	13.3416	2.1004	NA	7.9916	76.7611	13.0994	NA	NA	NA	3.385	18.8315	21.7396	79.0925	17.2234	60.8606	28.5041	12.7702	7.0074
TCGA-BLCA	NA	TCGA-E7-A678	NA	Alive	TCGA-BLCA	NA	NA	34.4633	22.4483	5.7908	5.5829	1.2905	68.1669	3.6063	6.008	1.5987	5.3959	NA	4.6657	55.1913	8.3024	NA	NA	NA	0.9666	4.1921	2.1632	23.6673	0.866	1.5675	0.532	0.813	0.6859
TCGA-BLCA	NA	TCGA-G2-A2EF	NA	Alive	TCGA-BLCA	NA	NA	97.2902	27.0455	73.995	64.7062	45.231	59.3375	47.3564	20.8018	17.5959	3.2674	NA	19.7717	121.71	14.8783	NA	NA	NA	0.1771	31.6515	100.503	51.2309	26.4739	4.958	4.5532	5.3649	1.1897
TCGA-BLCA	NA	TCGA-GD-A3OS	NA	Alive	TCGA-BLCA	NA	NA	516.497	30.1062	52.4664	32.8417	266.884	54.3447	31.4809	13.7232	29.2102	17.296	NA	31.299	91.332	11.122	NA	NA	NA	36.7968	24.295	134.159	27.5661	14.7514	2.3634	3.9625	20.6019	6.7349
TCGA-BLCA	NA	TCGA-DK-A3WW	NA	Alive	TCGA-BLCA	NA	NA	54.897	12.0396	12.2274	17.7156	21.3143	64.9396	47.433	9.0589	12.9974	2.5769	NA	13.027	92.5738	11.3793	NA	NA	NA	0.0869	15.29	11.0397	29.457	9.4061	1.2131	6.6158	1.9457	0.529
TCGA-BLCA	NA	TCGA-GD-A3OQ	NA	Alive	TCGA-BLCA	NA	NA	103.458	13.0286	52.1885	56.486	15.7007	124.504	3.0468	21.943	16.8643	2.9505	NA	14.2218	85.2991	17.7453	NA	NA	NA	12.8626	47.0423	13.7493	61.1403	15.6522	2.224	11.2628	6.0001	5.5478
TCGA-BLCA	NA	TCGA-GD-A3OQ	NA	Alive	TCGA-BLCA	NA	NA	90.8909	13.8598	57.9015	39.1682	35.6182	125.608	13.6988	21.2813	16.8902	2.0508	NA	21.9662	121.025	14.2289	NA	NA	NA	2.9762	40.7053	41.5498	9.0143	7.8079	2.2035	3.4839	3.9534	5.0804
TCGA-BLCA	NA	TCGA-G2-A2EL	819	Dead	TCGA-BLCA	NA	NA	10.3352	14.2561	5.0973	59.6685	16.1833	37.2794	3.9352	26.0545	2.1076	1.8657	NA	29.9387	64.4926	17.989	NA	NA	NA	2.3115	134.035	4.3921	2.4791	0.239	0.255	0.5659	0.8449	2.0591
TCGA-BLCA	NA	TCGA-XF-A9T8	418	Dead	TCGA-BLCA	NA	NA	40.5874	20.9138	56.8951	11.2254	39.9694	42.8275	39.2391	8.9176	11.269	2.5524	NA	11.0614	88.8645	8.519	NA	NA	NA	0.3143	5.9876	17.1841	68.2328	5.4983	1.7997	21.0264	3.0169	0.9876
TCGA-BLCA	NA	TCGA-GD-A3OP	NA	Alive	TCGA-BLCA	NA	NA	64.2741	12.9822	18.2077	26.6237	8.0858	86.592	11.1283	12.1463	14.6944	5.2846	NA	11.3549	103.962	16.2028	NA	NA	NA	19.2295	8.0734	24.8661	42.2082	4.7126	4.5509	29.754	5.5372	2.6014
TCGA-BLCA	NA	TCGA-GD-A3OP	NA	Alive	TCGA-BLCA	NA	NA	66.8662	14.1588	20.371	16.5169	12.4812	100.089	7.1174	9.4888	12.2092	3.1474	NA	7.8339	73.7279	8.1546	NA	NA	NA	3.1542	15.6166	34.8265	24.0051	4.5488	13.1402	7.2368	2.2741	1.911
TCGA-BLCA	NA	TCGA-XF-AAML	232	Dead	TCGA-BLCA	NA	NA	44.4761	13.2753	11.119	10.3898	47.9854	166.616	14.4173	8.5278	3.1821	20.5681	NA	13.7508	90.0952	11.3771	NA	NA	NA	16.7876	25.2436	17.9106	12.0435	3.6682	6.6468	10.6624	0.7875	8.5694
TCGA-BLCA	NA	TCGA-4Z-AA82	1556	Dead	TCGA-BLCA	NA	NA	53.3538	22.9414	26.6997	27.1112	39.5651	63.328	55.6961	13.6587	25.2066	0.6325	NA	16.2411	129.607	9.6647	NA	NA	NA	1.6159	27.2658	18.6942	20.6817	7.0965	3.7853	2.3829	3.1418	0.8268
TCGA-BLCA	NA	TCGA-K4-A5RI	356	Dead	TCGA-BLCA	NA	NA	50.5322	18.399	46.1219	22.2287	18.4406	85.3968	16.3705	9.446	27.0973	1.8442	NA	10.7684	71.439	8.922	NA	NA	NA	2.3687	17.4622	30.2587	105.859	66.2781	106.18	85.8518	8.5623	13.8632
TCGA-BLCA	NA	TCGA-K4-A5RI	356	Dead	TCGA-BLCA	NA	NA	39.7635	25.2712	29.7489	16.0572	14.196	74.1366	30.7144	6.5678	12.3238	2.4701	NA	17.661	130.083	7.6286	NA	NA	NA	0.6381	4.1758	19.4799	15.9802	1.5966	1.4546	4.0845	2.4733	2.9959
TCGA-BLCA	NA	TCGA-XF-A9ST	128	Dead	TCGA-BLCA	NA	NA	80.8896	2.6188	26.3387	22.4574	41.8437	331.103	128.571	10.4516	13.6314	11.6442	NA	13.1048	54.7607	16.4733	NA	NA	NA	6.2095	22.1791	72.4353	2.341	0.5955	297.37	0.4803	2.4467	4.7304
TCGA-BLCA	NA	TCGA-GV-A3QH	258	Dead	TCGA-BLCA	NA	NA	41.8994	16.0023	16.2696	34.1799	148.522	201.178	4.5585	13.1036	10.3589	5.4525	NA	8.8391	112.854	18.5576	NA	NA	NA	7.0378	11.8293	25.9291	3.8936	0.4001	0.1176	5.0932	1.9436	4.9087
TCGA-BLCA	NA	TCGA-4Z-AA81	1270	Dead	TCGA-BLCA	NA	NA	42.5306	12.5784	9.4216	33.8546	0.9334	106.278	43.0434	7.8609	16.6443	1.5448	NA	11.1509	94.6377	5.7352	NA	NA	NA	1.8601	15.3991	34.3822	9.353	11.9314	1.0764	15.6067	1.0529	15.4002
TCGA-BLCA	NA	TCGA-DK-A1AC	NA	Alive	TCGA-BLCA	NA	NA	27.8295	5.7023	14.5629	32.4892	58.6324	66.4007	4.3125	20.1878	6.7491	2.454	NA	14.9642	128.417	17.6426	NA	NA	NA	16.9218	8.7129	6.9498	38.4042	7.0464	7.4167	1442.34	4.4852	2.0003
TCGA-BLCA	NA	TCGA-ZF-A9R4	NA	Alive	TCGA-BLCA	NA	NA	47.2653	12.1572	16.5076	21.9496	1.0921	130.836	3.3575	14.9703	5.6918	2.2863	NA	8.7098	117.74	15.0635	NA	NA	NA	4.1667	11.7807	7.3401	11.6603	1.5446	2.6218	24.7342	1.2389	1.0134
TCGA-BLCA	NA	TCGA-FD-A6TB	NA	Alive	TCGA-BLCA	NA	NA	67.3796	16.1731	23.5226	10.5596	66.2938	90.2563	45.6486	12.8229	18.6702	3.7681	NA	14.2334	113.791	8.9358	NA	NA	NA	1.1242	23.3405	77.7416	50.4599	27.2267	53.2421	87.2442	6.4768	12.843
TCGA-BLCA	NA	TCGA-XF-AAMG	NA	Alive	TCGA-BLCA	NA	NA	23.2225	16.4016	16.4877	12.3338	87.4657	74.2629	12.8225	15.549	6.1466	2.5655	NA	12.1855	60.9113	10.0313	NA	NA	NA	3.4751	9.9976	3.9504	17.4038	7.4783	1.1743	114.261	6.6055	6.642
TCGA-BLCA	NA	TCGA-CF-A1HR	NA	Alive	TCGA-BLCA	NA	NA	44.3823	12.2205	12.1777	9.7222	11.2491	95.925	8.2801	9.4886	7.3969	5.0965	NA	4.0192	94.8065	5.2416	NA	NA	NA	2.7075	9.536	66.0991	10.9163	4.8022	61.7113	5.0394	2.811	8.7985
TCGA-BLCA	NA	TCGA-CF-A3MG	NA	Alive	TCGA-BLCA	NA	NA	49.3136	16.6627	15.9692	13.9196	5.657	154.866	3.9569	11.6122	6.9836	5.4889	NA	5.2415	111.163	8.5731	NA	NA	NA	3.5688	8.3385	23.948	3.1427	1.373	31.096	0.7791	0.9922	7.8243
TCGA-BLCA	NA	TCGA-LC-A66R	NA	Alive	TCGA-BLCA	NA	NA	58.0613	12.4643	25.8105	20.9597	34.12	62.0175	71.1283	7.7288	15.5735	0.5118	NA	34.1833	64.2014	7.6655	NA	NA	NA	0.191	40.3476	20.8998	26.0558	24.8146	6.6864	25.4441	3.955	8.298
TCGA-BLCA	NA	TCGA-GU-AATP	NA	Alive	TCGA-BLCA	NA	NA	33.2059	16.1049	12.0194	16.0202	33.0643	125.085	12.772	5.8683	12.6234	8.4611	NA	4.9957	71.5341	6.7321	NA	NA	NA	5.1105	2.2981	26.62	16.3145	3.2897	27.2484	215.077	5.753	1.7128
TCGA-BLCA	NA	TCGA-2F-A9KW	254	Dead	TCGA-BLCA	NA	NA	79.2917	13.5436	20.449	52.8401	37.2347	102.587	24.0911	13.8681	26.0432	3.373	NA	13.3476	72.404	23.0184	NA	NA	NA	25.1318	7.0735	105.818	18.3357	11.3802	299.137	8.8954	5.2841	2.1321
TCGA-BLCA	NA	TCGA-UY-A9PF	NA	Alive	TCGA-BLCA	NA	NA	40.648	5.607	13.9389	7.2409	3.0434	88.8665	2.9993	6.2654	11.8489	5.9293	NA	4.7617	46.5935	14.5444	NA	NA	NA	1.9035	2.549	14.8111	11.2777	4.7348	36.3334	238.911	3.9473	0.8558
TCGA-BLCA	NA	TCGA-FD-A43N	NA	Alive	TCGA-BLCA	NA	NA	29.4472	10.987	8.4302	7.7566	73.9769	83.1068	7.033	9.4812	10.2894	3.7614	NA	6.7091	56.5322	11.2628	NA	NA	NA	2.5541	10.4713	8.3396	8.5431	7.6253	91.686	162.806	4.1576	1.2886
TCGA-BLCA	NA	TCGA-GV-A3JW	NA	Alive	TCGA-BLCA	NA	NA	25.843	13.4534	17.9955	24.9432	66.5267	62.586	5.7059	5.484	4.3733	6.7856	NA	6.7226	97.0033	36.3914	NA	NA	NA	6.0428	12.0508	8.3494	3.6688	0.3524	7.7738	21.0841	2.3083	0.4354
TCGA-BLCA	NA	TCGA-DK-A1A7	NA	Alive	TCGA-BLCA	NA	NA	6.441	2.1886	3.5695	2.8176	4.6812	29.8314	1.8418	3.2885	2.895	1.2363	NA	2.7715	48.2741	8.5494	NA	NA	NA	0.578	2.2238	2.4489	3.5266	1.6043	2.6996	5.5664	2.2113	2.1163
TCGA-BLCA	NA	TCGA-E7-A7DV	NA	Alive	TCGA-BLCA	NA	NA	39.576	23.7381	8.116	9.7783	26.5703	42.163	40.0167	4.8257	8.8154	1.5997	NA	3.9599	77.7865	7.6552	NA	NA	NA	7.3115	1.266	10.7632	170.541	129.4	0.7113	7.4355	1.3507	2.693
TCGA-BLCA	NA	TCGA-DK-A3IK	146	Dead	TCGA-BLCA	NA	NA	32.3728	14.459	6.9747	9.3173	7.7768	94.1629	4.2261	5.7031	7.171	4.9677	NA	4.5827	64.2563	7.0722	NA	NA	NA	2.2923	5.9302	8.4329	5.4792	1.5136	89.1138	128.47	2.5629	1.7345
TCGA-BLCA	NA	TCGA-C4-A0F0	NA	Alive	TCGA-BLCA	NA	NA	2377.73	16.1984	16.3046	19.395	27.0568	16.3737	115.69	8.9167	10.9596	0.1233	NA	17.2549	128.331	8.6867	NA	NA	NA	0.4141	48.5245	62.4977	11.8262	29.91	2.4153	9.5608	2.2794	1.0865
TCGA-BLCA	NA	TCGA-DK-A3X2	547	Dead	TCGA-BLCA	NA	NA	99.3	18.8062	8.9244	9.4991	56.1494	72.7713	55.7496	11.1411	9.1453	5.8622	NA	18.6825	114.879	18.1051	NA	NA	NA	7.8812	51.9748	5.1539	9.3362	1.0826	1.8103	0.5095	5.8189	12.675
TCGA-BLCA	NA	TCGA-E5-A2PC	NA	Alive	TCGA-BLCA	NA	NA	61.5935	21.5327	18.1247	17.1775	18.5868	118.699	12.9667	5.9411	5.2555	2.2605	NA	9.8894	113.755	13.096	NA	NA	NA	1.3981	2.0228	12.1542	10.361	0.8615	0.7775	18.9294	0.3096	2.1951
TCGA-BLCA	NA	TCGA-BT-A20Q	593	Dead	TCGA-BLCA	NA	NA	59.5242	9.738	15.7116	21.9803	7.0561	82.9953	9.1269	18.2799	14.2801	3.2932	NA	10.1256	112.355	12.1257	NA	NA	NA	0.9685	14.2085	42.5877	34.759	8.037	3.627	8.8339	6.4551	3.4287
TCGA-BLCA	NA	TCGA-BT-A20Q	593	Dead	TCGA-BLCA	NA	NA	189.718	8.3073	203.412	142.413	32.3142	230.457	4.5745	17.039	36.3224	0.5179	NA	18.7687	72.4668	18.6633	NA	NA	NA	7.4272	165.527	79.6943	9.9604	0.3124	0.15	1.3774	0.2573	0.646
TCGA-BLCA	NA	TCGA-DK-A3IM	248	Dead	TCGA-BLCA	NA	NA	34.0419	9.4501	40.0531	15.3227	24.9958	55.4764	45.0005	20.5123	6.7925	1.2003	NA	19.7677	107.034	7.6384	NA	NA	NA	0.294	22.7168	13.6607	3.7849	4.9594	0.6234	1.2188	1.618	11.3625
TCGA-BLCA	NA	TCGA-SY-A9G0	1008	Dead	TCGA-BLCA	NA	NA	103.508	11.024	72.1297	44.3212	31.395	126.361	22.2164	13.9872	30.2182	3.6728	NA	15.9592	73.108	11.7633	NA	NA	NA	4.1836	51.5217	28.5632	16.1111	10.6368	24.791	41.4167	7.6042	5.2401
TCGA-BLCA	NA	TCGA-XF-A9SU	182	Dead	TCGA-BLCA	NA	NA	20.9663	15.0751	17.5626	9.3437	20.1922	77.9722	15.9245	4.5042	4.8892	1.4221	NA	4.0779	38.1591	5.5209	NA	NA	NA	1.7677	10.2469	7.1995	16.0535	8.1488	170.643	26.0471	3.0308	2.7884
TCGA-BLCA	NA	TCGA-UY-A78O	NA	Alive	TCGA-BLCA	NA	NA	22.0505	18.5013	6.7622	4.85	3.5938	128.294	10.8674	5.7579	3.6742	8.2213	NA	5.9067	52.9483	4.6448	NA	NA	NA	3.5893	3.612	8.8786	8.0038	1.4537	66.2231	2.6666	2.3515	4.4868
TCGA-BLCA	NA	TCGA-CF-A8HX	NA	Alive	TCGA-BLCA	NA	NA	7.3649	23.0572	3.7229	4.4608	5.1897	92.1079	4.8924	6.3177	2.5993	11.2824	NA	1.599	23.6457	4.6844	NA	NA	NA	0.3208	2.1071	6.2217	5.8087	0.2077	10.6375	1.2669	1.0264	3.8741
TCGA-BLCA	NA	TCGA-FD-A3SL	712	Dead	TCGA-BLCA	NA	NA	66.0292	9.2569	63.3144	28.1713	18.5246	93.3533	26.3239	7.4713	23.1521	0.5159	NA	11.5536	78.7766	7.2161	NA	NA	NA	17.4249	24.487	32.1055	27.599	2.5829	2.1911	13.0108	10.4137	6.3914
TCGA-BLCA	NA	TCGA-4Z-AA87	NA	Alive	TCGA-BLCA	NA	NA	24.5105	9.0455	1.8512	12.5384	83.7883	138.5	5.061	9.3534	3.9143	4.6607	NA	5.9642	105.009	8.8227	NA	NA	NA	4.112	7.298	5.6232	14.2565	1.1919	258.041	98.434	0.913	1.8076
TCGA-BLCA	NA	TCGA-DK-AA6S	NA	Alive	TCGA-BLCA	NA	NA	58.1035	22.4021	20.8027	20.435	89.112	47.1587	22.8903	11.3638	22.8637	2.158	NA	9.4701	109.284	7.4094	NA	NA	NA	11.4688	17.4863	19.8435	22.0583	14.0794	2.6802	7.186	10.1173	6.4073
TCGA-BLCA	NA	TCGA-UY-A9PA	NA	Alive	TCGA-BLCA	NA	NA	81.3376	12.286	14.7858	23.1042	6.6803	105.798	21.4742	15.7398	12.0875	3.1365	NA	7.8101	103.381	9.3939	NA	NA	NA	2.9134	12.263	28.5937	24.6062	9.988	1.8629	14.5043	0.9662	3.2906
TCGA-BLCA	NA	TCGA-FD-A3B5	272	Dead	TCGA-BLCA	NA	NA	46.0077	18.0488	13.962	18.0734	78.0353	80.9847	26.1621	8.7255	9.8067	4.1825	NA	16.9507	80.2356	8.482	NA	NA	NA	1.2954	24.052	15.8357	23.3972	3.574	0.5211	1.1412	1.519	2.2961
TCGA-BLCA	NA	TCGA-FD-A62O	216	Dead	TCGA-BLCA	NA	NA	47.6041	9.1337	10.6504	21.5306	3.3582	97.7188	3.2157	14.1739	8.7915	8.6882	NA	9.2104	92.8188	9.4338	NA	NA	NA	3.7824	10.3215	40.2126	5.1645	1.8687	341.808	11.3975	3.6819	12.7393
TCGA-BLCA	NA	TCGA-FD-A3SM	547	Dead	TCGA-BLCA	NA	NA	64.1559	14.2309	16.969	19.624	13.0392	104.197	6.5671	15.2498	21.4053	3.9017	NA	16.5529	106.705	15.4062	NA	NA	NA	10.5623	14.3446	47.8817	10.1523	5.0365	0.7759	1.609	5.5736	6.7295
TCGA-BLCA	NA	TCGA-DK-A1AE	NA	Alive	TCGA-BLCA	NA	NA	48.4869	11.5101	29.1709	21.7541	25.2534	45.4969	26.7678	19.2634	10.9393	2.2961	NA	17.9459	94.3909	18.7948	NA	NA	NA	0.2087	27.3429	8.306	7.6508	0.6787	0.3568	0.9831	9.2833	3.2115
TCGA-BLCA	NA	TCGA-4Z-AA7Y	NA	Alive	TCGA-BLCA	NA	NA	73.9817	17.4922	16.7426	21.613	27.8468	151.861	4.3698	13.1252	12.0375	3.3474	NA	15.0157	127.038	19.5566	NA	NA	NA	6.6408	14.7748	22.4304	6.3967	2.3371	1.6124	7.0952	1.5086	4.7996
TCGA-BLCA	NA	TCGA-FD-A3B3	974	Dead	TCGA-BLCA	NA	NA	67.3713	9.2798	37.9683	22.7158	50.6843	67.4339	61.9743	14.9195	21.153	1.0283	NA	27.2241	78.1163	7.6573	NA	NA	NA	1.4192	34.8534	55.5506	48.7666	46.9361	20.5194	23.0614	7.291	7.3529
TCGA-BLCA	NA	TCGA-CF-A5U8	NA	Alive	TCGA-BLCA	NA	NA	30.4305	24.0555	6.5657	9.5828	1.3283	103.107	4.827	10.1948	4.4019	8.5521	NA	3.759	64.5987	10.4535	NA	NA	NA	0.3201	2.5844	3.5672	13.7302	0.1909	1.6038	2.0105	1.6435	2.7264
TCGA-BLCA	NA	TCGA-BT-A20W	254	Dead	TCGA-BLCA	NA	NA	77.7897	9.0267	14.073	19.3343	38.0081	111.502	25.8748	13.6323	14.3703	4.2695	NA	12.4784	119.743	14.7877	NA	NA	NA	6.2182	9.734	15.4137	28.4813	9.6744	138.262	46.9684	9.0641	5.2924
TCGA-BLCA	NA	TCGA-BT-A20W	254	Dead	TCGA-BLCA	NA	NA	95.1346	7.4305	68.3996	55.3334	41.6052	94.1637	14.8447	17.1714	44.8201	0.7826	NA	21.6084	109.881	15.2649	NA	NA	NA	13.6587	37.6188	33.4598	74.9418	28.7719	18.778	37.4369	13.3066	7.1229
TCGA-BLCA	NA	TCGA-DK-AA6P	NA	Alive	TCGA-BLCA	NA	NA	24.3936	9.3546	5.2029	13.0129	80.5756	65.1837	12.1967	6.9778	10.8547	3.4851	NA	6.0837	120.303	19.0875	NA	NA	NA	12.0063	2.8164	2.7863	6.5842	0.833	2.8325	1.9892	4.0377	3.5441
TCGA-BLCA	NA	TCGA-ZF-A9RC	NA	Alive	TCGA-BLCA	NA	NA	35.696	20.0064	20.2019	19.3931	41.5469	126.871	14.9911	12.995	8.4431	17.5946	NA	6.8245	96.7168	8.9137	NA	NA	NA	4.036	16.5795	5.0288	4.1227	2.1649	73.2896	3.6565	8.9189	9.6844
TCGA-BLCA	NA	TCGA-FD-A5BV	163	Dead	TCGA-BLCA	NA	NA	28.4122	20.122	14.6605	20.2823	2.6126	76.4706	16.8258	7.7833	9.1458	3.0627	NA	9.3325	69.4754	14.4487	NA	NA	NA	0.5012	4.8109	11.1653	3.2034	1.6166	25.1251	107.647	2.3145	1.7195
TCGA-BLCA	NA	TCGA-5N-A9KI	76	Dead	TCGA-BLCA	NA	NA	57.3663	19.0759	24.3065	14.1877	8.8211	122.387	34.8617	8.7642	13.8779	2.4272	NA	12.0745	90.189	6.5578	NA	NA	NA	48.2257	11.6303	53.5277	15.5142	4.5054	2.8445	8.3781	3.2849	2.5472
TCGA-BLCA	NA	TCGA-C4-A0F6	NA	Alive	TCGA-BLCA	NA	NA	57.496	11.761	8.4387	9.9852	6.2128	136.245	10.3845	9.7995	7.473	3.6416	NA	16.3437	109.544	16.1936	NA	NA	NA	5.8243	12.4693	8.8852	13.8177	2.1304	312.044	15.5358	4.7126	0.9363
TCGA-BLCA	NA	TCGA-E7-A5KE	NA	Alive	TCGA-BLCA	NA	NA	35.7714	20.0005	11.5609	14.4458	2.0727	213.503	2.086	12.5071	4.9117	9.9121	NA	13.4929	86.0405	10.3733	NA	NA	NA	16.1175	16.2218	16.4279	4.8928	0.3629	19.7627	140.199	1.658	0.8732
TCGA-BLCA	NA	TCGA-XF-A9SL	2020	Dead	TCGA-BLCA	NA	NA	49.2305	15.2237	40.2143	25.0869	32.5126	132	16.9852	6.4574	16.1476	2.2355	NA	9.4667	51.7518	6.4648	NA	NA	NA	7.2804	27.3717	27.2989	73.0583	35.3862	47.7794	105.989	12.0175	14.3148
TCGA-BLCA	NA	TCGA-K4-A54R	NA	Alive	TCGA-BLCA	NA	NA	72.5435	12.5788	17.1505	20.3059	27.9746	114.573	19.0924	8.1195	14.2447	5.0763	NA	11.3634	137.084	9.7045	NA	NA	NA	0.3066	21.7885	18.1278	44.7084	29.8474	38.1709	9.3073	9.2829	5.1912
TCGA-BLCA	NA	TCGA-K4-A54R	NA	Alive	TCGA-BLCA	NA	NA	73.9561	12.1093	35.7715	28.0308	8.2676	126.824	10.3325	13.5074	32.9705	6.5303	NA	8.5318	84.2152	11.3536	NA	NA	NA	3.0424	9.2215	16.6444	71.0112	27.7223	3.4785	11.8017	2.6971	5.2182
TCGA-BLCA	NA	TCGA-XF-AAN1	941	Dead	TCGA-BLCA	NA	NA	26.4731	16.3029	5.9626	15.4391	10.0611	122.562	7.76	9.5002	4.6914	12.6677	NA	6.2818	77.415	11.1502	NA	NA	NA	2.208	6.5193	10.1533	9.4146	0.9011	22.6509	3.7558	2.5756	4.8468
TCGA-BLCA	NA	TCGA-FD-A3B8	NA	Alive	TCGA-BLCA	NA	NA	95.1513	10.6841	71.4934	39.8772	69.9125	100.29	52.4283	18.3542	40.6162	0.9473	NA	16.6602	119.458	14.6681	NA	NA	NA	1.6482	49.5438	88.0793	129.25	186.629	31.8214	99.0056	7.3384	9.0785
TCGA-BLCA	NA	TCGA-GC-A6I1	0	Dead	TCGA-BLCA	NA	NA	19.777	9.446	7.8834	6.6808	25.726	39.3117	54.4375	5.4555	5.6275	1.6456	NA	8.8544	63.9135	7.2881	NA	NA	NA	0.0597	11.5701	13.4314	51.4063	18.5491	3.6309	10.7326	1.189	1.2349
TCGA-BLCA	NA	TCGA-BL-A13J	81	Dead	TCGA-BLCA	NA	NA	130.501	7.8206	184.153	193.549	39.1959	197.778	4.4202	16.4742	45.1036	0.5869	NA	25.8469	86.7909	18.7837	NA	NA	NA	8.4399	149.694	121.062	22.1398	2.5148	0.2203	10.3181	0.6802	0.5146
TCGA-BLCA	NA	TCGA-BL-A13J	81	Dead	TCGA-BLCA	NA	NA	68.0021	13.1325	27.3366	31.0262	7.0316	87.3356	10.1067	11.6039	8.2532	3.8097	NA	20.9353	108.288	11.6084	NA	NA	NA	3.0641	20.0896	6.8354	10.5386	4.4403	46.5164	263.11	3.8241	2.4689
TCGA-BLCA	NA	TCGA-BL-A13J	81	Dead	TCGA-BLCA	NA	NA	120.872	10.3624	35.9248	78.0389	6.3984	70.4719	6.7628	29.4215	16.1181	7.3457	NA	24.6105	174.971	42.7322	NA	NA	NA	5.5047	35.5295	7.1442	15.0053	32.2412	19.5046	174.015	7.0152	11.2438
TCGA-BLCA	NA	TCGA-BL-A13J	81	Dead	TCGA-BLCA	NA	NA	83.4978	6.1421	30.6889	44.1283	6.4894	30.8808	5.9921	16.09	11.8834	2.4444	NA	18.7894	135.424	18.3996	NA	NA	NA	3.7632	37.1324	7.5647	12.5362	10.6798	22.1208	173.149	3.7492	2.0228
TCGA-BLCA	NA	TCGA-UY-A78N	2641	Dead	TCGA-BLCA	NA	NA	49.0718	20.5869	12.4058	15.8164	7.531	172.109	18.7404	12.126	4.7789	5.2762	NA	14.3256	72.2711	8.0738	NA	NA	NA	1.2981	20.3443	8.8196	4.9378	0.7082	227.626	15.8932	2.4742	9.8153
TCGA-BLCA	NA	TCGA-ZF-AA4U	262	Dead	TCGA-BLCA	NA	NA	39.278	16.9127	9.8333	7.8716	8.435	116.027	12.1029	7.614	5.4979	10.3905	NA	8.5691	115.51	16.2753	NA	NA	NA	0.0631	0.9639	6.9476	5.3293	0.167	0.1542	1.3311	1.4283	2.9656
TCGA-BLCA	NA	TCGA-UY-A8OC	0	Dead	TCGA-BLCA	NA	NA	65.8857	19.6941	60.2084	18.9245	30.0956	64.8039	35.1102	7.0041	15.3678	1.6997	NA	20.9734	66.1254	8.9254	NA	NA	NA	0.5628	23.9298	12.1121	7.6023	7.2549	0.6208	2.252	11.1237	2.8077
TCGA-BLCA	NA	TCGA-K4-A5RJ	NA	Alive	TCGA-BLCA	NA	NA	45.021	34.3429	31.7126	29.0197	41.6403	16.6088	27.7394	12.1656	20.42	9.0483	NA	15.7593	113.479	8.6968	NA	NA	NA	4.1695	5.2898	55.8014	235.444	22.5391	7.2443	20.9491	3.8758	4.9408
TCGA-BLCA	NA	TCGA-ZF-A9R0	680	Dead	TCGA-BLCA	NA	NA	16.3836	10.1603	8.2669	7.2946	3.4923	102.94	2.1258	7.0214	2.3558	12.2941	NA	4.4343	52.5864	3.77	NA	NA	NA	0.6068	6.8908	8.655	7.6976	1.3016	70.3711	32.5703	0.7993	3.4269
TCGA-BLCA	NA	TCGA-DK-A2I4	NA	Alive	TCGA-BLCA	NA	NA	65.4714	9.8034	19.6974	34.8817	10.9792	74.1886	21.3763	12.4341	26.2746	0.9361	NA	19.5019	127.55	11.9806	NA	NA	NA	22.0465	14.5654	50.1391	148.425	96.6836	11.9781	28.5711	5.4557	5.6582
TCGA-BLCA	NA	TCGA-FD-A6TE	NA	Alive	TCGA-BLCA	NA	NA	69.4933	20.9022	28.7752	15.4222	1.789	151.446	18.5483	7.6047	6.6666	10.3578	NA	22.0562	132.305	18.1213	NA	NA	NA	16.5793	15.4245	17.1402	7.2843	1.061	0.762	1.3444	0.8819	11.3915
TCGA-BLCA	NA	TCGA-E7-A5KF	NA	Alive	TCGA-BLCA	NA	NA	149.101	14.1891	5.6925	18.777	0.6668	153.437	2.9947	16.6057	5.2977	4.5647	NA	9.2304	108.503	14.3374	NA	NA	NA	7.7622	22.5361	10.9756	7.9581	0.4008	2.2921	7.5881	0.6089	2.011
TCGA-BLCA	NA	TCGA-GD-A2C5	NA	Alive	TCGA-BLCA	NA	NA	35.9194	12.3517	13.5601	15.5999	5.1923	73.1706	14.2252	9.9858	9.1799	1.9594	NA	8.5254	105.89	3.9529	NA	NA	NA	5.4009	8.6764	18.3876	8.1891	3.0827	9.4156	32.0504	4.3199	1.7285
TCGA-BLCA	NA	TCGA-GD-A2C5	NA	Alive	TCGA-BLCA	NA	NA	48.5771	8.4173	25.0677	15.5674	11.1589	64.8406	4.6721	9.0715	10.947	1.4834	NA	11.8295	74.1686	10.4322	NA	NA	NA	5.5064	8.5686	17.2099	36.053	36.153	23.6522	42.8302	4.5034	7.5874
TCGA-BLCA	NA	TCGA-G2-A2EK	NA	Alive	TCGA-BLCA	NA	NA	51.4296	7.5193	9.8266	14.2972	4.467	62.9844	9.2264	11.2972	5.9699	2.7251	NA	8.0779	67.3763	12.0101	NA	NA	NA	13.1378	11.9322	15.9279	18.0581	6.2109	10.5988	32.2254	3.2848	4.887
TCGA-BLCA	NA	TCGA-DK-AA6R	NA	Alive	TCGA-BLCA	NA	NA	49.6059	13.4065	23.1559	20.2923	24.9812	58.6416	51.616	5.6877	13.5654	0.6973	NA	18.2887	115.115	13.5438	NA	NA	NA	0.8009	31.6103	38.0379	8.4922	11.0534	1.9435	1.4062	1.8873	5.3855
TCGA-BLCA	NA	TCGA-4Z-AA80	19	Dead	TCGA-BLCA	NA	NA	86.9036	9.5955	20.4526	14.0078	153.181	145.418	1.8506	18.0135	2.5669	8.2813	NA	14.7559	182.05	19.539	NA	NA	NA	10.1349	11.8559	14.9603	6.8574	2.7819	90.016	28.2633	1.9197	5.2467
TCGA-BLCA	NA	TCGA-UY-A78K	536	Dead	TCGA-BLCA	NA	NA	32.5697	26.6279	16.3763	17.5452	10.1489	52.9816	16.0504	4.8488	5.3289	2.9253	NA	7.673	96.9668	14.6599	NA	NA	NA	6.5161	12.7917	23.4855	53.8006	21.4138	57.8166	80.7508	8.664	16.4946
TCGA-BLCA	NA	TCGA-XF-A9T0	NA	Alive	TCGA-BLCA	NA	NA	34.5943	15.8609	7.6546	13.6147	8.1005	102.597	23.0011	6.9716	9.8397	8.4895	NA	4.5248	68.8939	12.3513	NA	NA	NA	1.1045	7.3725	5.5533	17.5512	9.3775	147.877	9.3705	5.5002	0.6736
TCGA-BLCA	NA	TCGA-XF-A9T3	NA	Alive	TCGA-BLCA	NA	NA	72.3634	15.0777	39.6147	20.6006	13.6028	95.9746	33.8774	8.8709	20.2708	4.5513	NA	15.8301	62.5123	9.2117	NA	NA	NA	0.8115	15.5763	46.1321	25.1591	18.5824	12.4169	18.5378	3.8293	4.1886
TCGA-BLCA	NA	TCGA-FD-A3SP	NA	Alive	TCGA-BLCA	NA	NA	88.4073	12.0598	65.2701	41.8228	44.2937	89.0799	55.4239	15.1078	32.6562	1.9315	NA	21.5945	163.77	13.0088	NA	NA	NA	1.4935	41.8781	51.9589	122.873	78.9341	4.3125	11.5685	15.0781	7.5365
TCGA-BLCA	NA	TCGA-DK-AA6Q	413	Dead	TCGA-BLCA	NA	NA	44.6734	20.4931	41.2435	18.4799	60.6733	80.8402	27.271	7.5668	13.0585	1.8305	NA	17.3624	139.318	8.5499	NA	NA	NA	0.1344	14.704	11.0121	28.9017	2.3998	3.1098	18.6283	10.8453	0.8167
TCGA-BLCA	NA	TCGA-4Z-AA89	NA	Alive	TCGA-BLCA	NA	NA	60.6904	20.6142	5.4969	13.0393	0.9518	167.223	4.6756	12.9851	3.3321	12.0303	NA	7.3538	85.7642	12.7407	NA	NA	NA	0.5581	5.8151	6.2387	7.6056	0.7509	5.0187	2.1422	1.3393	2.5557
TCGA-BLCA	NA	TCGA-K4-A6FZ	NA	Alive	TCGA-BLCA	NA	NA	59.1322	14.2618	18.8246	19.6874	7.9194	84.1769	48.1305	12.2844	12.7592	3.6986	NA	18.2228	108.516	9.9271	NA	NA	NA	3.6352	15.4272	32.5892	24.8057	26.3462	6.6716	11.2958	2.5315	3.4399
TCGA-BLCA	NA	TCGA-FD-A6TF	69	Dead	TCGA-BLCA	NA	NA	58.9702	25.405	28.871	19.7116	16.9158	162.611	116.58	6.293	16.4959	2.2385	NA	11.1675	73.8569	8.0257	NA	NA	NA	48.0547	29.1559	39.7228	15.1202	11.3531	4.4391	13.2264	3.1381	4.4
TCGA-BLCA	NA	TCGA-ZF-AA4W	NA	Alive	TCGA-BLCA	NA	NA	34.9635	17.4974	29.6632	13.894	33.2849	54.9115	33.9107	9.1307	5.5423	1.7988	NA	14.517	39.2029	4.6271	NA	NA	NA	0.1276	17.464	11.9434	1.6638	2.2462	0.4986	1.9748	0.729	1.6418
TCGA-BLCA	NA	TCGA-DK-AA6W	415	Dead	TCGA-BLCA	NA	NA	35.1065	18.9649	15.4397	26.5198	135.696	61.4543	27.2315	13.0202	4.3607	6.2588	NA	30.7645	83.0135	16.495	NA	NA	NA	53.9721	12.2944	26.9531	45.2667	3.5892	5.4182	7.3864	32.7787	5.076
TCGA-BLCA	NA	TCGA-2F-A9KP	364	Dead	TCGA-BLCA	NA	NA	75.398	15.4197	13.9403	22.5216	19.6721	128.06	6.0895	14.588	11.8601	4.1878	NA	11.1225	108.273	16.6689	NA	NA	NA	1.8109	16.9454	15.7442	4.5281	2.4103	83.322	11.2668	2.9922	2.7524
TCGA-BLCA	NA	TCGA-YF-AA3L	NA	Alive	TCGA-BLCA	NA	NA	22.8922	20.0695	8.8199	4.6855	3.5494	91.4986	4.0849	4.3486	2.6251	14.4551	NA	3.3706	38.6014	12.4766	NA	NA	NA	1.3759	9.369	7.5115	8.3988	0.7719	0.902	5.552	2.144	2.0959
TCGA-BLCA	NA	TCGA-K4-A6MB	NA	Alive	TCGA-BLCA	NA	NA	65.0145	15.4113	16.3665	21.9313	31.6507	172.427	14.0206	12.4197	15.6353	5.2654	NA	8.0735	123.305	9.8701	NA	NA	NA	6.2707	24.918	23.8242	15.5298	2.674	282.483	11.7232	6.0276	3.4734
TCGA-BLCA	NA	TCGA-KQ-A41N	NA	Alive	TCGA-BLCA	NA	NA	25.1976	20.9368	6.4841	8.5521	4.3122	69.5076	5.7588	2.1516	4.9633	12.0258	NA	2.1762	34.4515	10.1636	NA	NA	NA	0.1346	5.6002	6.0121	2.4344	1.134	151.65	10.3848	2.1348	0.4576
TCGA-BLCA	NA	TCGA-BT-A0S7	200	Dead	TCGA-BLCA	NA	NA	63.2677	4.9831	23.3282	18.5399	22.3497	51.2935	20.3866	29.7021	28.4698	2.0753	NA	23.8829	81.08	13.2495	NA	NA	NA	1.1406	27.2076	10.1609	12.6135	7.4852	7.5373	6.6401	1.9681	3.8657
TCGA-BLCA	NA	TCGA-R3-A69X	NA	Alive	TCGA-BLCA	NA	NA	82.9639	9.6776	38.283	37.6743	21.1357	77.3599	19.5242	12.2018	22.6077	3.9048	NA	12.6259	148.034	11.9113	NA	NA	NA	2.3981	25.2964	41.9604	56.8843	18.4696	15.461	42.4387	8.0322	11.4903
TCGA-BLCA	NA	TCGA-GU-A762	232	Dead	TCGA-BLCA	NA	NA	46.1397	22.6644	9.8715	17.826	10.0994	42.4551	92.1767	4.3443	12.4303	1.2603	NA	12.6443	87.5868	9.4867	NA	NA	NA	0.1509	27.6959	26.972	74.5939	29.6521	8.0258	15.1439	4.1289	4.3414
TCGA-BLCA	NA	TCGA-GC-A3RD	NA	Alive	TCGA-BLCA	NA	NA	49.7172	16.9513	8.8866	14.5495	26.9179	123.266	11.3373	6.961	8.2338	4.3571	NA	9.2473	108.461	13.6925	NA	NA	NA	1.8275	6.5641	12.1713	11.7125	3.2697	46.155	5.1062	1.8876	1.4367
TCGA-BLCA	NA	TCGA-CF-A8HY	NA	Alive	TCGA-BLCA	NA	NA	17.8987	13.1974	5.6482	2.9374	2.5286	77.8804	12.7412	3.5573	2.7695	2.8708	NA	1.0295	46.3275	6.3865	NA	NA	NA	0.277	4.0202	2.8708	6.8822	0.5976	3.5999	0.5966	1.0763	2.2801
TCGA-BLCA	NA	TCGA-LT-A8JT	NA	Alive	TCGA-BLCA	NA	NA	60.7029	16.5206	5.8799	12.5696	5.2511	106.035	1.9832	14.7618	8.4348	8.3688	NA	7.2445	83.7678	17.3842	NA	NA	NA	2.5905	12.1338	17.074	22.5208	4.6295	68.9059	23.8605	2.5034	3.1008
TCGA-BLCA	NA	TCGA-XF-A9SI	NA	Alive	TCGA-BLCA	NA	NA	35.5825	20.7346	24.7162	8.8317	50.2777	52.3102	15.5688	6.7787	14.5224	1.8587	NA	9.0605	126.396	7.3194	NA	NA	NA	5.5011	12.6365	30.2731	110.587	88.505	55.2529	99.0259	7.3738	13.937
TCGA-BLCA	NA	TCGA-FJ-A3Z7	NA	Alive	TCGA-BLCA	NA	NA	13.7096	6.4104	15.3207	8.5468	12.1056	69.9608	11.1998	4.7419	5.8567	3.1292	NA	4.1461	23.2515	5.7174	NA	NA	NA	0.3359	6.7082	1.7983	6.8346	2.2066	1.3529	5.0516	5.2543	0.4091
TCGA-BLCA	NA	TCGA-FD-A5BX	173	Dead	TCGA-BLCA	NA	NA	32.1409	15.7255	41.0524	9.5956	42.2411	43.6396	29.9772	6.1829	19.095	2.742	NA	4.6168	52.8451	8.9819	NA	NA	NA	3.3386	10.7193	18.2434	226.682	20.7714	0.7322	39.9794	33.0407	1.2985
TCGA-BLCA	NA	TCGA-DK-A3X1	NA	Alive	TCGA-BLCA	NA	NA	20.0923	6.101	5.1991	3.6619	43.5057	51.8496	11.2333	2.5595	4.6891	1.3026	NA	4.1656	71.0536	6.1258	NA	NA	NA	3.4106	3.8388	2.9747	5.608	1.5655	4.4517	8.596	2.3201	1.8591
TCGA-BLCA	NA	TCGA-GD-A76B	NA	Dead	TCGA-BLCA	NA	NA	18.4627	10.9967	6.3671	5.1983	13.2812	102.813	3.4677	6.4142	4.706	9.9032	NA	3.1076	60.9405	7.3674	NA	NA	NA	8.093	5.877	15.4529	28.6327	8.1278	52.0251	31.4673	4.2824	1.5764
TCGA-BLCA	NA	TCGA-ZF-AA52	1077	Dead	TCGA-BLCA	NA	NA	39.0316	20.5604	53.9003	15.2523	10.7372	77.3433	38.2293	4.913	12.7143	4.9516	NA	7.7094	53.3865	7.1108	NA	NA	NA	35.3528	17.0296	66.2346	22.2346	12.5712	2.2514	4.1064	4.9737	2.6885
TCGA-BLCA	NA	TCGA-FD-A3SJ	739	Dead	TCGA-BLCA	NA	NA	38.5738	7.5622	27.5891	21.8092	173.247	76.1517	7.3783	12.0918	8.5288	5.1923	NA	12.0125	111.445	11.1505	NA	NA	NA	2.5423	17.9462	9.8783	15.8555	1.8459	3.8512	15.1599	4.1806	3.0893
TCGA-BLCA	NA	TCGA-YC-A9TC	20	Dead	TCGA-BLCA	NA	NA	6.8441	23.3692	20.3632	5.3707	57.2875	16.5786	36.2736	7.2516	4.7193	5.7253	NA	7.1391	58.6311	9.6881	NA	NA	NA	1.5553	4.6109	6.7244	10.2307	1.5737	0.845	0.3652	3.6971	1.4944
TCGA-BLCA	NA	TCGA-XF-A9T6	NA	Alive	TCGA-BLCA	NA	NA	168.693	17.3123	24.3144	11.0811	2.2359	171.162	62.6329	6.5037	11.0982	2.1001	NA	13.7207	70.8771	9.3219	NA	NA	NA	3.4072	118.085	19.2295	16.6471	10.0945	18.1165	4.5561	1.2878	6.9117
TCGA-BLCA	NA	TCGA-E7-A7DU	NA	Alive	TCGA-BLCA	NA	NA	17.2443	23.7193	4.7058	5.3357	5.9679	137.006	3.2868	5.0215	4.1046	7.0161	NA	3.9121	54.0387	6.774	NA	NA	NA	0.4831	0.9369	3.5403	8.9362	0.94	3.3038	2.22	1.5079	1.1313
TCGA-BLCA	NA	TCGA-FD-A3SR	602	Dead	TCGA-BLCA	NA	NA	134.761	19.8469	32.2159	65.6593	9.0302	409.34	29.6837	11.5924	22.4995	5.9296	NA	21.62	120.332	13.6334	NA	NA	NA	152.135	35.5236	188.652	64.8076	12.1089	8.251	35.0798	7.164	3.9487
TCGA-BLCA	NA	TCGA-4Z-AA7R	522	Dead	TCGA-BLCA	NA	NA	35.4004	22.535	19.9783	19.1953	146.885	40.9611	21.4028	6.6795	12.5052	6.1693	NA	20.3753	82.9133	10.95	NA	NA	NA	10.4188	13.7126	21.5698	7.6183	0.7668	0.2017	6.1823	2.7012	2.5562
TCGA-BLCA	NA	TCGA-FJ-A3Z9	385	Dead	TCGA-BLCA	NA	NA	33.261	11.5255	5.9318	8.8656	2.0606	106.023	6.5773	14.0299	4.0616	6.7056	NA	3.0474	63.3812	11.4201	NA	NA	NA	1.8765	13.4901	6.5146	1.0532	0.1993	184.785	2.7912	0.8558	1.8881
TCGA-BLCA	NA	TCGA-BT-A3PK	303	Dead	TCGA-BLCA	NA	NA	63.2838	11.166	26.9922	17.4165	34.9693	63.2719	42.3923	8.6315	21.4375	1.5763	NA	10.2014	86.6871	13.0851	NA	NA	NA	0.8334	27.7233	23.7632	31.9253	11.8932	8.093	13.618	6.7007	5.1992
TCGA-BLCA	NA	TCGA-CF-A9FF	NA	Alive	TCGA-BLCA	NA	NA	19.6631	13.7699	7.5266	4.9419	3.925	86.8943	4.7129	5.8969	4.7212	4.6013	NA	2.2933	38.6236	8.0917	NA	NA	NA	2.7775	3.2252	4.4475	5.4543	2.5603	14.1369	17.5555	4.3068	3.6879
TCGA-BLCA	NA	TCGA-DK-A6B0	NA	Alive	TCGA-BLCA	NA	NA	38.4493	16.8418	7.0967	6.5206	2.1907	97.5739	7.2508	10.5635	2.7727	5.228	NA	6.1772	69.3575	9.7357	NA	NA	NA	1.5496	3.9052	6.0366	12.113	0.3776	1.0691	0.6403	1.707	1.7614
TCGA-BLCA	NA	TCGA-ZF-A9RN	615	Dead	TCGA-BLCA	NA	NA	2.8782	11.5656	10.2546	17.7162	81.5802	68.7508	4.0111	15.6825	7.3311	1.0329	NA	9.4611	177.24	8.5392	NA	NA	NA	6.0229	49.163	2.2322	27.3543	2.1021	1.476	12.136	1.6379	1.4159
TCGA-BLCA	NA	TCGA-FD-A62P	191	Dead	TCGA-BLCA	NA	NA	81.6125	14.6002	14.3744	12.3739	18.6206	91.774	21.2292	3.9839	12.0264	0.9795	NA	8.2782	85.0838	5.6133	NA	NA	NA	0.7927	41.2011	24.9372	31.5521	8.3115	7.438	9.5224	3.0963	3.023
TCGA-BLCA	NA	TCGA-E7-A519	NA	Alive	TCGA-BLCA	NA	NA	8.165	18.4488	4.2611	2.2129	1.3243	40.0484	12.5761	0.8579	1.7306	6.1351	NA	1.4081	11.4425	2.4575	NA	NA	NA	0.6106	4.3733	2.5066	33.507	3.1516	10.3789	7.0027	2.3216	2.564
TCGA-BLCA	NA	TCGA-BT-A20J	579	Dead	TCGA-BLCA	NA	NA	16.4686	9.9154	19.0191	20.8208	57.0248	33.2196	50.1265	7.5549	18.988	0.4101	NA	15.9675	95.8109	11.4812	NA	NA	NA	8.3693	6.7722	21.4506	66.0639	17.7176	6.7149	16.6498	1.9447	7.8741
TCGA-BLCA	NA	TCGA-GC-A3I6	630	Dead	TCGA-BLCA	NA	NA	88.9585	22.2082	32.11	15.6876	32.0003	99.8231	30.723	11.8583	10.9156	4.2011	NA	13.4716	110.743	10.0107	NA	NA	NA	0.886	40.4259	45.1486	30.3603	10.9281	2.0472	5.5147	2.5539	9.7941
TCGA-BLCA	NA	TCGA-XF-A9SP	454	Dead	TCGA-BLCA	NA	NA	39.5461	14.5137	24.3328	12.7029	37.1827	97.7214	11.5937	4.8072	11.3108	3.324	NA	10.6057	72.1259	6.4381	NA	NA	NA	1.19	15.0381	14.5859	19.9961	7.1114	119.197	51.9779	5.0806	2.6789
TCGA-BLCA	NA	TCGA-S5-A6DX	56	Dead	TCGA-BLCA	NA	NA	18.275	12.2784	10.2066	6.438	5.9736	81.38	19.0073	2.2569	3.1715	3.7698	NA	1.8739	26.0638	3.7896	NA	NA	NA	2.5052	6.3648	1.579	28.3474	4.4299	160.34	16.3081	3.3333	1.8921
TCGA-BLCA	NA	TCGA-FD-A43S	NA	Alive	TCGA-BLCA	NA	NA	24.162	24.5146	22.3473	7.8731	20.6621	65.1529	23.1986	4.2892	6.037	3.7622	NA	4.2235	41.4617	5.0039	NA	NA	NA	2.2441	15.4326	7.6994	62.0141	19.3676	56.2099	77.3653	8.0166	15.4181
TCGA-BLCA	NA	TCGA-4Z-AA7N	1367	Dead	TCGA-BLCA	NA	NA	41.6411	13.2546	29.1496	18.1282	25.2141	74.2957	7.2367	10.1891	22.6709	7.3044	NA	11.7933	86.0733	13.2351	NA	NA	NA	3.3198	19.1294	14.1573	96.9206	79.741	165.097	241.769	21.6815	26.7611
TCGA-BLCA	NA	TCGA-4Z-AA83	NA	Alive	TCGA-BLCA	NA	NA	40.7831	16.9306	7.5846	20.3407	3.1528	129.591	4.0541	13.6217	7.6936	7.3752	NA	7.5047	67.7792	10.7145	NA	NA	NA	1.9097	8.6884	12.5057	12.1435	7.8464	77.0542	1.7044	2.4278	4.0139
TCGA-BLCA	NA	TCGA-BT-A2LA	NA	Alive	TCGA-BLCA	NA	NA	36.7543	11.7561	14.0895	12.4366	10.4264	78.5399	5.2114	7.9254	8.0847	1.3369	NA	5.7348	51.3965	8.3033	NA	NA	NA	4.0818	9.0946	9.2914	70.9408	9.0831	2.4247	21.2757	2.4593	3.9088
TCGA-BLCA	NA	TCGA-BT-A2LA	NA	Alive	TCGA-BLCA	NA	NA	13.1565	13.3381	20.4965	30.3572	93.9855	24.7345	42.9837	26.6113	4.173	10.8671	NA	27.8189	46.7603	12.209	NA	NA	NA	15.5667	17.6822	31.3696	4.7251	0.4536	0.0838	1.9422	32.7782	16.2814
TCGA-BLCA	NA	TCGA-CU-A5W6	56	Dead	TCGA-BLCA	NA	NA	31.6822	9.6446	12.6946	7.7598	23.1207	78.763	4.4796	6.1182	5.4803	3.345	NA	7.1725	84.4051	12.0555	NA	NA	NA	1.983	7.3369	11.0203	7.6558	2.1602	6.1575	7.2344	2.3791	4.1814
TCGA-BLCA	NA	TCGA-FT-A61P	NA	Alive	TCGA-BLCA	NA	NA	80.0326	20.9799	30.0339	28.1056	15.4763	118.374	51.6941	9.2138	10.3981	4.1604	NA	14.4703	112.927	10.1191	NA	NA	NA	4.0611	45.2757	29.4426	39.7667	10.9632	2.2828	7.3664	4.8502	6.3342
TCGA-BLCA	NA	TCGA-SY-A9G5	NA	Alive	TCGA-BLCA	NA	NA	53.1812	21.3672	15.709	14.2294	44.7681	122.871	28.3574	6.1519	15.1165	2.3793	NA	11.9165	86.5785	9.6508	NA	NA	NA	0.4906	23.1063	48.0952	48.1259	17.6909	3.0057	6.6117	5.3956	6.4527
TCGA-BLCA	NA	TCGA-ZF-A9RM	NA	Alive	TCGA-BLCA	NA	NA	112.301	13.1651	20.0263	35.8589	7.2905	218.649	8.4024	18.4148	10.2167	8.5919	NA	12.2173	114.641	17.21	NA	NA	NA	21.6807	17.3361	16.0908	16.7621	0.7014	57.2705	23.2752	0.6014	5.7959
TCGA-BLCA	NA	TCGA-CF-A27C	NA	Alive	TCGA-BLCA	NA	NA	46.3021	16.7442	3.9898	7.8951	1.7792	166.72	2.153	13.3253	3.9762	5.7407	NA	4.6936	90.5688	8.1241	NA	NA	NA	2.4965	2.7991	10.1862	30.8375	0.7465	1.3892	3.7534	0.7064	0.6604
TCGA-BLCA	NA	TCGA-XF-AAMR	NA	Alive	TCGA-BLCA	NA	NA	119.953	17.0872	84.0449	57.0539	47.3713	147.246	12.0787	11.7635	27.408	2.2115	NA	13.736	103.74	13.1794	NA	NA	NA	7.0313	59.3507	30.7235	26.7102	2.7318	2.2275	10.5989	4.8001	1.2869
TCGA-BLCA	NA	TCGA-4Z-AA7W	NA	Alive	TCGA-BLCA	NA	NA	27.5255	15.4751	9.4638	2.1654	8.5236	76.9474	37.6342	1.4664	1.5231	1.1089	NA	3.0948	45.6079	3.949	NA	NA	NA	0.8885	14.2125	15.9589	34.9254	8.6033	11.7828	7.0323	1.1441	1.5714
TCGA-BLCA	NA	TCGA-CF-A47X	NA	Alive	TCGA-BLCA	NA	NA	16.0018	13.1736	3.0656	7.7449	23.4631	112.144	1.9138	9.0635	4.9433	2.9611	NA	4.4829	100.808	22.7394	NA	NA	NA	2.9084	2.2513	8.1152	6.275	1.1768	4.8255	1.7969	0.9016	1.21
TCGA-BLCA	NA	TCGA-XF-AAMQ	NA	Alive	TCGA-BLCA	NA	NA	44.5181	16.4532	16.5857	12.9602	27.4429	168.83	15.0481	20.5238	7.3999	2.2592	NA	12.7478	90.08	11.543	NA	NA	NA	1.2718	15.2152	22.6404	44.1273	15.8476	13.8276	17.817	5.3727	4.9401
TCGA-BLCA	NA	TCGA-4Z-AA7O	NA	Alive	TCGA-BLCA	NA	NA	35.6404	17.861	15.9409	10.2272	2.7534	122.093	7.3309	13.2644	9.3269	10.35	NA	8.0514	92.9803	14.8457	NA	NA	NA	0.1248	1.7873	14.3848	15.7939	4.1334	3.2004	221.968	3.2773	1.3696
TCGA-BLCA	NA	TCGA-CF-A9FH	NA	Alive	TCGA-BLCA	NA	NA	51.1234	18.8284	8.4894	6.8425	1.2975	124.921	3.2182	14.7343	5.1736	10.0322	NA	5.7387	78.3169	12.3475	NA	NA	NA	2.0911	9.0384	15.2364	8.0874	0.328	19.3852	5.3618	1.8721	4.1324
TCGA-BLCA	NA	TCGA-BT-A20U	455	Dead	TCGA-BLCA	NA	NA	71.5285	10.9937	22.9828	30.9243	23.3473	73.105	22.7051	18.3997	12.7918	2.6495	NA	20.96	144.793	13.2022	NA	NA	NA	3.3462	17.9373	19.5788	14.9078	6.4402	1.4478	2.7878	6.6201	2.0889
TCGA-BLCA	NA	TCGA-BT-A20U	455	Dead	TCGA-BLCA	NA	NA	49.0328	8.4181	24.7005	17.7976	8.8603	78.1938	6.1967	7.4292	10.8235	1.2716	NA	6.0309	68.5263	6.9648	NA	NA	NA	4.2504	28.3438	16.1689	8.7339	3.131	4.6894	12.7198	2.7314	3.0328
TCGA-BLCA	NA	TCGA-XF-A8HE	NA	Alive	TCGA-BLCA	NA	NA	60.0693	19.0053	17.654	11.082	40.5593	73.7839	22.228	17.5554	11.2045	3.5495	NA	14.308	60.2358	9.839	NA	NA	NA	0.4083	7.5794	16.8572	23.4499	6.219	2.3358	14.9415	3.1024	1.6679
TCGA-BLCA	NA	TCGA-E7-A8O8	NA	Alive	TCGA-BLCA	NA	NA	10.2123	11.362	6.4729	3.4233	2.2472	63.2817	17.7011	4.4828	2.3861	2.0598	NA	3.5843	41.3292	5.2701	NA	NA	NA	1.0219	0.6856	4.6685	5.4245	0.993	0.5376	0.6089	1.1821	0.4943
TCGA-BLCA	NA	TCGA-XF-A8HF	2954	Dead	TCGA-BLCA	NA	NA	23.4564	5.5357	4.1787	4.8398	4.2006	42.3846	13.6075	2.4955	6.0983	11.8105	NA	3.0859	43.6341	9.7143	NA	NA	NA	0.8903	4.2206	5.195	18.0091	1.6997	67.6607	64.6654	2.7225	1.127
TCGA-BLCA	NA	TCGA-DK-A1AD	NA	Alive	TCGA-BLCA	NA	NA	24.4781	8.3372	7.934	8.943	89.9211	44.0401	2.1922	7.0277	4.8945	2.4525	NA	4.9693	89.7032	11.2232	NA	NA	NA	11.9365	7.4629	8.5458	9.2842	2.001	192.421	767.949	1.7108	1.0678
TCGA-BLCA	NA	TCGA-FD-A3B4	510	Dead	TCGA-BLCA	NA	NA	88.4927	17.6296	27.088	26.5011	38.3137	79.5571	59.0473	16.0947	21.7702	0.9016	NA	18.4465	132.507	12.8427	NA	NA	NA	0.4616	40.953	45.5109	26.5065	24.0275	8.6812	41.6162	5.5964	6.1671
TCGA-BLCA	NA	TCGA-XF-A9SY	NA	Alive	TCGA-BLCA	NA	NA	69.2354	14.5839	17.9036	49.2236	27.3648	51.3151	74.8489	13.0425	22.8348	1.1599	NA	21.2727	99.1687	10.2917	NA	NA	NA	0.2364	35.1946	48.7241	66.4436	66.2607	9.9198	21.3236	6.8751	4.7017
TCGA-BLCA	NA	TCGA-K4-A4AB	NA	Alive	TCGA-BLCA	NA	NA	157.106	12.8383	26.6583	24.3346	9.9038	93.6021	12.8755	9.6703	18.6791	1.4948	NA	15.9019	89.5364	12.089	NA	NA	NA	1.3163	16.2352	19.633	17.1626	8.2117	1.471	15.6157	4.0325	1.6741
TCGA-BLCA	NA	TCGA-FD-A3N6	NA	Alive	TCGA-BLCA	NA	NA	84.3813	10.0842	17.5651	16.0075	24.002	97.622	26.4939	14.7945	11.9497	5.0328	NA	15.048	87.5834	12.9132	NA	NA	NA	0.0799	37.9046	9.9749	8.6424	2.5437	0.3316	1.039	2.6647	3.0974
TCGA-BLCA	NA	TCGA-BT-A42E	NA	Alive	TCGA-BLCA	NA	NA	401.871	13.7998	9.6315	6.4758	40.3329	67.2763	34.3973	7.8459	11.3807	2.7608	NA	11.7137	66.0603	7.5176	NA	NA	NA	0.207	19.9791	10.0944	33.5002	4.5858	3.3882	5.48	2.5156	1.2315
TCGA-BLCA	NA	TCGA-FD-A5BY	NA	Alive	TCGA-BLCA	NA	NA	36.5295	20.2736	19.77	10.1184	87.337	109.555	34.7985	7.9407	7.9998	2.1388	NA	14.0964	144.503	10.8707	NA	NA	NA	0.3466	8.0334	23.3392	21.6127	10.3827	2.0274	23.8035	3.575	2.612
TCGA-BLCA	NA	TCGA-XF-AAMJ	1670	Dead	TCGA-BLCA	NA	NA	49.3372	16.2226	30.8103	23.5101	44.1844	74.0942	21.9477	7.8326	19.4057	15.4715	NA	8.488	74.0431	9.4521	NA	NA	NA	0.6868	15.6392	18.3224	19.3289	9.1974	41.877	8.8595	16.8696	5.5756
TCGA-BLCA	NA	TCGA-XF-A8HB	NA	Alive	TCGA-BLCA	NA	NA	45.5984	25.6207	21.8803	10.8836	10.6368	68.6005	38.6771	3.8138	4.4479	4.65	NA	13.6653	71.2046	8.3355	NA	NA	NA	0.9827	10.7704	36.0957	5.9206	0.5547	0.6975	0.3688	0.8009	10.4511
TCGA-BLCA	NA	TCGA-FJ-A3ZE	324	Dead	TCGA-BLCA	NA	NA	57.0205	14.5068	11.6414	5.5336	3.3487	128.752	5.8242	21.7331	10.5683	6.401	NA	16.2312	40.5809	15.6157	NA	NA	NA	1.8747	4.5656	11.1666	1.5207	0.0921	0.5084	8.5463	0.8583	0.9777
TCGA-BLCA	NA	TCGA-E7-A4XJ	68	Dead	TCGA-BLCA	NA	NA	18.9102	16.2169	6.0949	6.6859	2.3962	87.4341	10.5498	8.4088	4.1935	8.1022	NA	2.8311	32.6995	5.086	NA	NA	NA	1.7809	6.9809	4.9086	4.3092	0.648	76.1092	45.8539	2.146	1.5526
TCGA-BLCA	NA	TCGA-E7-A6MD	NA	Alive	TCGA-BLCA	NA	NA	49.0704	13.0372	13.5848	10.7259	77.5548	112.286	12.1855	11.4173	11.7075	3.3621	NA	8.1109	104.851	17.9935	NA	NA	NA	3.1153	7.5542	12.2266	30.0073	17.7042	12.113	37.8686	6.0552	9.0939
TCGA-BLCA	NA	TCGA-BT-A3PH	142	Dead	TCGA-BLCA	NA	NA	34.3547	10.7114	7.0348	8.3851	3.6983	133.314	4.5801	10.058	13.0392	4.2863	NA	8.0796	113.835	6.9158	NA	NA	NA	0.2103	13.9697	26.5979	8.0359	0.932	1.6379	0.4953	3.4294	1.4295
TCGA-BLCA	NA	TCGA-4Z-AA86	311	Dead	TCGA-BLCA	NA	NA	71.3178	16.3792	16.593	18.0731	15.2597	62.2463	88.162	11.2856	17.9766	2.3172	NA	29.2366	137.976	11.5385	NA	NA	NA	0.2198	38.5373	28.5384	59.3824	91.4971	6.4118	16.1765	8.9988	9.3086
TCGA-BLCA	NA	TCGA-FD-A3SO	168	Dead	TCGA-BLCA	NA	NA	71.8847	18.124	19.6967	38.0976	12.0521	99.6234	71.6481	21.7971	34.4926	1.0153	NA	23.4905	112.215	9.442	NA	NA	NA	12.4449	52.6315	88.289	38.7524	11.9802	4.1453	8.1195	4.3125	7.477
TCGA-BLCA	NA	TCGA-YC-A89H	NA	Alive	TCGA-BLCA	NA	NA	33.6091	14.9555	12.0776	10.1306	11.5719	98.1675	12.1658	10.6927	5.6746	4.0925	NA	9.4864	79.8517	15.1621	NA	NA	NA	0.0973	12.5616	14.1833	16.262	5.5789	133.272	5.2671	2.1801	0.808
TCGA-BLCA	NA	TCGA-CF-A9FL	565	Dead	TCGA-BLCA	NA	NA	46.6407	13.0218	14.0644	15.7655	5.2047	74.5089	4.0905	8.3152	7.5059	3.7052	NA	5.8965	64.334	11.3491	NA	NA	NA	0.3157	4.5716	5.0054	6.708	0.8526	36.2954	132.521	2.2408	0.5253
TCGA-BLCA	NA	TCGA-5N-A9KM	530	Dead	TCGA-BLCA	NA	NA	59.1385	15.2004	16.4286	10.2148	9.3065	77.6797	3.7951	8.7422	14.4848	1.8912	NA	6.6051	126.887	10.3825	NA	NA	NA	1.3576	8.4516	63.4503	23.4823	10.3437	3.2078	10.4185	2.5256	11.3216
TCGA-BLCA	NA	TCGA-YC-A8S6	NA	Alive	TCGA-BLCA	NA	NA	42.5336	13.1287	54.7673	17.4294	22.9125	102.277	33.1038	10.8606	26.4532	3.107	NA	11.1455	78.7741	11.7993	NA	NA	NA	3.4342	21.7231	10.9947	45.5092	27.7119	43.3156	26.4942	11.2916	4.6143
TCGA-BLCA	NA	TCGA-FD-A5BU	NA	Alive	TCGA-BLCA	NA	NA	59.1899	9.5247	40.0716	11.7587	33.2576	118.278	40.0942	6.9761	19.6739	1.0194	NA	19.0476	81.6641	9.1048	NA	NA	NA	0.3626	44.3498	31.8242	41.1699	12.4764	5.0866	13.8386	4.0603	5.364
TCGA-BLCA	NA	TCGA-XF-AAN2	1869	Dead	TCGA-BLCA	NA	NA	43.245	13.1352	20.5251	21.0906	26.0226	97.8706	51.7379	10.3211	14.6082	1.7736	NA	27.4134	146.552	12.0215	NA	NA	NA	7.1077	11.2317	24.3278	33.6651	3.4351	0.4794	3.1697	5.203	5.0388
TCGA-BLCA	NA	TCGA-G2-AA3F	NA	Alive	TCGA-BLCA	NA	NA	52.6217	12.9626	8.1134	19.12	47.4809	111.762	5.4601	16.8388	10.4579	4.057	NA	6.0817	81.1912	16.2082	NA	NA	NA	36.8577	14.8443	12.8143	5.7307	0.7678	186.758	9.1392	1.8968	1.225
TCGA-BLCA	NA	TCGA-G2-A2EO	1804	Dead	TCGA-BLCA	NA	NA	29.2475	17.8553	15.2754	7.8412	9.4824	48.5186	32.5718	6.2125	5.9192	4.634	NA	10.2626	58.3968	9.6169	NA	NA	NA	0.3131	7.0199	4.1128	31.2845	12.0861	2.2213	8.0122	5.7718	2.7199
TCGA-BLCA	NA	TCGA-DK-A3WY	NA	Alive	TCGA-BLCA	NA	NA	24.2687	21.4547	23.8496	7.7365	17.0107	78.7453	13.7874	7.7559	9.9321	2.0131	NA	13.405	128.682	12.9698	NA	NA	NA	1.2566	15.1381	13.1764	117.634	65.9046	90.1623	297.472	18.7317	37.7522
TCGA-BLCA	NA	TCGA-CF-A47Y	NA	Alive	TCGA-BLCA	NA	NA	19.762	14.627	4.7728	3.6208	0.9252	71.7197	2.934	5.7584	1.9712	4.8307	NA	2.6406	30.8743	6.3765	NA	NA	NA	0.1142	2.4847	2.3068	14.9977	0.1265	1.0993	0.4649	1.4887	1.3838
TCGA-BLCA	NA	TCGA-DK-A1A6	NA	Alive	TCGA-BLCA	NA	NA	26.5428	7.3808	2.3351	13.1033	2.0791	173.324	5.9258	9.6738	8.8611	0.9027	NA	7.0212	192.598	11.8697	NA	NA	NA	0.107	3.0199	13.9013	23.6795	9.3007	129.648	5.4195	0.931	2.0462
TCGA-BLCA	NA	TCGA-GU-A42Q	344	Dead	TCGA-BLCA	NA	NA	35.2872	17.87	49.2893	13.3363	66.6605	78.6331	45.3579	17.3384	14.4164	4.5131	NA	15.5863	85.8602	7.9884	NA	NA	NA	1.023	16.423	16.9494	4.3215	4.9222	0.3425	0.4717	2.1743	1.8965
TCGA-BLCA	NA	TCGA-GV-A3JZ	NA	Alive	TCGA-BLCA	NA	NA	17.661	11.3553	7.7315	37.4636	44.563	37.081	12.1768	9.0321	10.4029	2.2221	NA	8.7187	115.585	7.3182	NA	NA	NA	4.916	17.5038	7.9101	15.1407	2.3009	1.7431	87.3938	7.9691	6.8017
TCGA-BLCA	NA	TCGA-XF-AAMY	NA	Alive	TCGA-BLCA	NA	NA	45.9837	8.0119	25.6473	13.4936	53.6053	141.943	14.4022	16.3378	23.0713	9.3956	NA	8.0726	79.428	12.9277	NA	NA	NA	11.7415	26.7557	24.7297	19.147	5.6819	48.5719	30.8505	4.7013	3.3058
TCGA-BLCA	NA	TCGA-XF-AAN7	565	Dead	TCGA-BLCA	NA	NA	66.4588	10.5231	87.5993	30.6954	178.048	25.7581	32.5256	12.9912	12.9133	2.4809	NA	26.9736	60.0354	5.9618	NA	NA	NA	38.984	92.6372	14.4059	22.8806	1.4527	1.8105	4.8647	9.0344	1.8828
TCGA-BLCA	NA	TCGA-KQ-A41O	NA	Alive	TCGA-BLCA	NA	NA	23.984	20.7508	2.1071	5.4076	0.7014	99.3413	0.9429	7.0274	2.3517	23.4545	NA	6.3293	65.2072	6.9431	NA	NA	NA	0.4874	4.2718	5.4925	4.3571	0.1005	5.4387	2.3563	0.4104	0.5831
TCGA-BLCA	NA	TCGA-BT-A2LD	623	Dead	TCGA-BLCA	NA	NA	241.667	17.3388	13.9018	82.7152	44.3377	109.501	94.3247	6.8963	35.3026	1.6093	NA	8.6942	110.885	11.3512	NA	NA	NA	112.9	38.3888	77.3516	16.0956	4.0057	5.8663	8.094	1.5261	3.4416
TCGA-BLCA	NA	TCGA-UY-A9PD	NA	Alive	TCGA-BLCA	NA	NA	38.0181	12.6861	8.6313	12.7978	18.8613	125.47	6.8988	10.6616	10.2933	7.3318	NA	6.3703	120.437	11.1344	NA	NA	NA	0.2402	4.7432	20.015	4.8863	0.994	321.693	840.946	2.7812	1.9535
TCGA-BLCA	NA	TCGA-E7-A6ME	NA	Alive	TCGA-BLCA	NA	NA	40.4371	12.7957	12.4192	40.116	46.1487	71.8371	5.855	13.6702	7.3707	7.86	NA	9.1911	108.225	11.0554	NA	NA	NA	7.735	22.4532	10.7696	13.2793	2.1101	3.06	99.3559	7.3387	6.6161
TCGA-BLCA	NA	TCGA-KQ-A41Q	NA	Alive	TCGA-BLCA	NA	NA	24.5314	16.0647	7.4749	11.963	10.8189	142.09	1.7118	19.5165	3.5032	2.4487	NA	7.5745	85.6418	13.8261	NA	NA	NA	5.5683	5.5886	5.1436	2.0034	2.7361	190.203	153.282	1.3695	7.445
TCGA-BLCA	NA	TCGA-PQ-A6FN	NA	Alive	TCGA-BLCA	NA	NA	32.8257	16.5562	17.7087	7.0871	18.5496	56.3877	55.7916	2.2822	4.5644	2.5125	NA	10.2551	50.4979	5.5969	NA	NA	NA	0.5992	25.1189	8.3732	7.072	3.9754	6.7322	7.8222	3.3138	2.7202
TCGA-BLCA	NA	TCGA-S5-AA26	NA	Alive	TCGA-BLCA	NA	NA	39.1534	29.1047	6.782	7.0898	12.3604	128.893	5.9178	8.5503	3.7999	14.7133	NA	3.4005	29.2555	10.347	NA	NA	NA	1.2523	8.7398	8.3234	4.2489	0.4774	1.3872	2.0771	2.2009	1.9634
TCGA-BLCA	NA	TCGA-XF-A9SX	719	Dead	TCGA-BLCA	NA	NA	48.9065	18.8881	15.1967	22.0912	12.9784	92.3362	62.1603	7.7602	16.2443	2.8687	NA	12.3741	74.6331	9.7096	NA	NA	NA	2.5824	16.5765	60.6777	83.2351	27.1338	27.6112	22.1524	15.416	4.8381
TCGA-BLCA	NA	TCGA-FD-A3N5	685	Dead	TCGA-BLCA	NA	NA	99.5223	13.6316	22.1025	27.3105	51.81	91.9683	75.7189	12.2582	11.0828	1.0435	NA	29.1976	90.2316	7.4095	NA	NA	NA	0.2626	63.8831	29.3992	25.1935	9.0782	0.878	1.6676	1.9511	5.0032
TCGA-BLCA	NA	TCGA-CF-A1HS	NA	Alive	TCGA-BLCA	NA	NA	35.3763	11.5313	36.0697	19.1707	61.538	52.4489	68.8865	16.7444	10.9927	0.5164	NA	29.4094	86.8412	11.3646	NA	NA	NA	0.6984	25.6541	10.6885	24.1453	12.8937	2.8463	5.4981	2.6631	5.1785
TCGA-BLCA	NA	TCGA-GC-A4ZW	NA	Alive	TCGA-BLCA	NA	NA	86.3588	19.2009	8.3645	28.689	60.1366	83.8689	24.3389	11.6529	12.4809	1.251	NA	14.3343	123.145	11.8496	NA	NA	NA	8.3869	8.0104	38.6023	6.9579	1.7091	0.895	1.3014	1.797	4.2721
TCGA-BLCA	NA	TCGA-XF-AAN8	118	Dead	TCGA-BLCA	NA	NA	34.8074	12.2256	42.4516	14.8866	34.6334	37.5653	62.2474	6.0567	40.1249	4.635	NA	12.5114	49.9427	7.6848	NA	NA	NA	2.7609	14.9435	48.1908	67.9443	25.0857	13.5966	48.5767	4.9872	2.3347
TCGA-BLCA	NA	TCGA-K4-A83P	NA	Alive	TCGA-BLCA	NA	NA	24.9266	12.5431	22.2354	14.0434	35.5194	71.0279	8.9059	7.7691	14.8846	2.1431	NA	8.3049	81.3522	5.3312	NA	NA	NA	3.341	12.7349	9.2956	76.6825	44.0839	40.7252	125.713	8.2332	14.2127
TCGA-BLCA	NA	TCGA-XF-A9T2	575	Dead	TCGA-BLCA	NA	NA	56.1106	15.0666	43.4231	17.7674	88.0341	47.7896	38.6216	12.7769	9.693	51.8474	NA	23.0677	72.0046	12.0796	NA	NA	NA	80.7231	15.5251	23.9616	15.8846	1.8179	1.0597	2.0036	109.565	71.6573
TCGA-BLCA	NA	TCGA-ZF-A9R5	NA	Alive	TCGA-BLCA	NA	NA	56.8244	27.1374	9.1045	18.7302	1.9728	84.6419	6.9243	13.5708	3.5719	11.1486	NA	12.3311	89.6503	24.1248	NA	NA	NA	1.3535	7.2892	2.1871	11.0486	3.3805	2.855	2.2631	2.0386	2.0088
TCGA-BLCA	NA	TCGA-GD-A6C6	NA	Alive	TCGA-BLCA	NA	NA	6.7945	13.1797	5.0715	1.2572	16.6898	19.9394	30.5895	0.952	0.5646	1.5393	NA	2.804	15.4057	2.0429	NA	NA	NA	3.2881	4.5782	1.0881	2.5831	1.0636	0.2837	0.521	0.3981	3.3834
TCGA-BLCA	NA	TCGA-C4-A0F1	NA	Alive	TCGA-BLCA	NA	NA	33.2839	8.5332	21.0563	12.5579	35.8601	37.2345	26.4408	10.429	8.8853	1.2332	NA	13.0799	50.5264	8.4584	NA	NA	NA	0.843	19.1632	9.3017	6.8417	7.093	0.9909	2.6266	3.6559	0.6659
TCGA-BLCA	NA	TCGA-DK-A6B6	NA	Alive	TCGA-BLCA	NA	NA	20.5512	9.9633	3.6915	9.5782	1.6978	65.4104	2.5244	7.0931	2.9356	4.0344	NA	7.5018	81.6303	11.4585	NA	NA	NA	5.4371	4.5876	4.8542	9.9772	2.0897	4.6616	25.9612	2.4231	2.2219
TCGA-BLCA	NA	TCGA-ZF-A9R3	949	Dead	TCGA-BLCA	NA	NA	53.759	12.74	12.7002	17.2799	2.2541	106.07	4.9125	12.049	12.9678	9.055	NA	10.7858	108.242	12.1721	NA	NA	NA	5.0506	10.9173	31.5227	11.716	6.6179	8.1734	13.5913	3.5861	3.2358
TCGA-BLCA	NA	TCGA-FD-A5BZ	835	Dead	TCGA-BLCA	NA	NA	79.8961	10.3685	24.3346	30.1731	53.2047	113.343	21.9802	10.2256	26.0156	6.1314	NA	15.9561	87.1841	14.1569	NA	NA	NA	3.743	23.9842	35.3396	15.4928	7.5668	104.056	7.2018	11.2311	5.6346
TCGA-BLCA	NA	TCGA-GC-A6I3	NA	Alive	TCGA-BLCA	NA	NA	10.3085	26.8143	4.053	4.1556	46.3093	23.306	6.1366	2.7208	2.1887	5.0252	NA	2.279	57.1761	4.9095	NA	NA	NA	2.8325	4.1618	2.9844	24.7537	8.1399	34.8461	91.9128	3.2421	4.5784
TCGA-BLCA	NA	TCGA-GC-A6I3	NA	Alive	TCGA-BLCA	NA	NA	11.5389	23.1346	18.5605	5.0098	15.6853	21.9647	33.8834	2.3395	6.9632	2.572	NA	2.8614	42.9427	4.9088	NA	NA	NA	4.0267	8.2328	4.0253	41.7739	32.5219	143.394	70.2603	9.9722	19.0399
TCGA-BLCA	NA	TCGA-XF-AAMT	90	Dead	TCGA-BLCA	NA	NA	53.4826	38.3546	26.9723	25.0641	47.2985	86.6645	38.2995	10.5651	22.2533	2.2902	NA	19.9538	94.7482	8.4523	NA	NA	NA	0.6034	18.6575	30.6605	36.0121	19.0618	4.462	7.7689	7.0948	2.4867
TCGA-BLCA	NA	TCGA-CU-A72E	413	Dead	TCGA-BLCA	NA	NA	47.8185	14.8003	21.114	8.4151	10.0458	90.897	12.5459	7.6527	6.6171	1.7647	NA	11.0221	64.9061	8.641	NA	NA	NA	0.3252	10.6179	6.6151	14.8014	1.7528	1.1492	1.3957	2.081	0.6862
TCGA-BLCA	NA	TCGA-CU-A3QU	NA	Alive	TCGA-BLCA	NA	NA	69.2611	22.1846	15.2986	38.8844	2.0122	167.833	16.3863	7.1477	9.8867	6.3645	NA	11.5257	90.9317	19.5012	NA	NA	NA	22.9943	11.4096	12.9482	3.7861	0.8363	0.2707	7.4155	10.8579	4.3045
TCGA-BLCA	NA	TCGA-ZF-A9R2	NA	Alive	TCGA-BLCA	NA	NA	39.1087	5.3913	12.4281	15.4403	103.778	96.5452	7.618	16.05	4.9185	3.0492	NA	9.385	118.627	19.1182	NA	NA	NA	1.9599	8.3617	11.2913	6.0392	0.3183	2.2571	1.9453	1.2671	0.5609
TCGA-BLCA	NA	TCGA-G2-A3IB	220	Dead	TCGA-BLCA	NA	NA	30.2669	15.5647	16.3053	17.8912	9.958	97.4298	19.948	12.1281	13.4001	0.705	NA	13.7577	95.7832	2.8627	NA	NA	NA	0.0799	17.657	16.9457	4.6034	11.8812	0.5044	0.4632	0.5899	1.7286
TCGA-BLCA	NA	TCGA-GU-AATQ	213	Dead	TCGA-BLCA	NA	NA	41.3922	29.3756	36.1918	10.6059	52.4971	67.5927	34.2356	7.58	8.4162	3.4746	NA	14.0152	92.3475	8.8497	NA	NA	NA	0.5618	4.0694	12.0626	17.3265	1.0448	1.2273	2.7441	1.2481	2.4132
TCGA-BLCA	NA	TCGA-XF-A9SM	NA	Alive	TCGA-BLCA	NA	NA	41.8933	13.5514	23.0938	11.4065	97.6569	77.8755	52.2548	6.7475	12.9053	1.3874	NA	17.8302	97.7865	11.4724	NA	NA	NA	3.1882	17.3045	22.6542	122.088	25.4347	11.0284	31.1092	7.229	11.4251
TCGA-BLCA	NA	TCGA-XF-A9SJ	98	Dead	TCGA-BLCA	NA	NA	33.9586	21.9682	10.5865	8.7596	9.6666	77.2006	20.4255	2.4025	7.0417	1.4255	NA	6.5628	71.3797	3.9997	NA	NA	NA	18.8897	7.9239	18.9689	25.0048	12.3725	3.861	8.6078	2.6015	6.6133
TCGA-BLCA	NA	TCGA-ZF-AA4R	1036	Dead	TCGA-BLCA	NA	NA	47.6329	26.0416	30.7986	19.4232	109.071	121.883	34.2737	12.5659	17.2463	1.5819	NA	17.5684	125.02	13.4286	NA	NA	NA	22.5526	17.1124	28.6107	8.3293	1.8247	0.5475	23.2717	6.5861	5.7333
TCGA-BLCA	NA	TCGA-DK-A6AV	NA	Alive	TCGA-BLCA	NA	NA	27.2802	11.2284	6.3691	16.1532	5.6585	146.17	9.228	7.347	4.5814	1.5755	NA	5.2347	140.489	7.1465	NA	NA	NA	0.5211	9.9947	31.5178	11.4525	2.9411	167.649	13.8307	2.7522	3.049
TCGA-BLCA	NA	TCGA-CF-A5UA	NA	Alive	TCGA-BLCA	NA	NA	24.9079	16.5138	15.2287	4.013	7.0069	129.367	39.7092	4.8594	2.7928	4.1681	NA	3.3053	44.8155	9.286	NA	NA	NA	1.38	2.2177	3.022	16.6832	0.2985	0.6917	0.8621	4.3457	2.1671
TCGA-BLCA	NA	TCGA-FD-A5BS	NA	Alive	TCGA-BLCA	NA	NA	6.8534	11.8044	8.5393	3.6708	15.0509	12.8313	28.0184	2.6499	4.7723	0.9847	NA	2.8822	28.355	2.0877	NA	NA	NA	0.2889	3.3499	4.8753	60.4359	9.8939	8.5198	14.5899	4.7849	4.6177
TCGA-BLCA	NA	TCGA-XF-AAN4	823	Dead	TCGA-BLCA	NA	NA	123.593	17.0217	128.378	51.8013	48.4846	184.435	35.7091	13.9195	34.4249	1.1582	NA	21.2642	100.003	12.4148	NA	NA	NA	2.7592	66.0465	38.7437	69.9206	25.4317	18.4785	52.0667	6.3462	4.4188
TCGA-BLCA	NA	TCGA-FD-A62N	NA	Alive	TCGA-BLCA	NA	NA	18.5831	15.609	18.5875	8.2263	11.145	29.5896	57.1804	6.4616	10.7714	0.8274	NA	10.3947	79.921	5.1362	NA	NA	NA	0.388	26.2523	42.7627	159.498	96.9897	29.9644	43.0122	9.6381	10.4627
TCGA-BLCA	NA	TCGA-XF-A9SH	1971	Dead	TCGA-BLCA	NA	NA	35.8156	11.0358	6.2017	7.4644	2.5432	61.3771	7.3217	6.4434	7.8195	13.3182	NA	4.6805	47.0476	9.2548	NA	NA	NA	2.1365	2.7401	5.5403	26.7927	2.3104	14.0799	1.8602	1.4603	1.4853
TCGA-BLCA	NA	TCGA-CF-A3MH	NA	Alive	TCGA-BLCA	NA	NA	33.0089	16.1151	12.1417	8.7925	1.8392	146.792	3.1005	6.6898	3.8124	5.3622	NA	3.9709	55.8222	8.6427	NA	NA	NA	1.6227	8.9997	11.262	11.7972	0.7204	30.5758	7.0329	1.7958	3.7446
TCGA-BLCA	NA	TCGA-UY-A78P	NA	Alive	TCGA-BLCA	NA	NA	22.0461	71.6659	12.5109	9.6	35.2334	41.2748	39.9063	6.0553	6.4106	1.7906	NA	7.6927	70.5345	7.6388	NA	NA	NA	0.4447	3.2563	12.9587	50.5487	8.8278	4.8069	15.0225	2.5586	1.1213
TCGA-BLCA	NA	TCGA-XF-A8HG	467	Dead	TCGA-BLCA	NA	NA	20.4329	16.7091	0.5867	3.848	0.4468	64.8987	0.3746	7.533	1.8315	8.4338	NA	7.8304	56.4566	10.4942	NA	NA	NA	5.2233	3.3987	0.8468	3.039	0.0708	76.4981	45.4432	0.4372	2.6862
TCGA-BLCA	NA	TCGA-FJ-A871	272	Dead	TCGA-BLCA	NA	NA	53.2062	22.1662	10.7969	25.6787	92.2021	43.7329	116.559	5.4377	10.5907	5.4393	NA	6.2463	42.155	11.9564	NA	NA	NA	0.9957	85.4763	9.5806	2.7964	50.7371	0.7857	1.6596	55.5895	35.7681
TCGA-BLCA	NA	TCGA-2F-A9KT	NA	Alive	TCGA-BLCA	NA	NA	37.2635	23.5335	16.461	36.7983	52.1865	149.319	23.2493	17.5191	20.2917	6.6318	NA	10.8841	125.994	19.0709	NA	NA	NA	0.3809	16.9862	12.3105	5.8959	1.8377	97.927	2.6235	2.4764	3.0691
TCGA-BLCA	NA	TCGA-ZF-AA54	590	Dead	TCGA-BLCA	NA	NA	41.9632	23.0416	89.6863	55.2161	65.1236	20.385	99.0749	12.1396	16.066	1.5159	NA	12.8925	131.045	11.2016	NA	NA	NA	1.1904	23.7893	17.7805	177.442	10.6405	4.2701	8.2825	22.6647	2.8559
TCGA-BLCA	NA	TCGA-GC-A3RC	NA	Alive	TCGA-BLCA	NA	NA	100.62	11.4407	33.3583	18.7287	4.2061	129.14	101.779	18.8647	13.1736	0.6273	NA	27.0332	106.009	12.059	NA	NA	NA	0.2854	84.9546	10.2223	55.5961	39.276	2.3953	7.3324	11.0122	1.0802
TCGA-BLCA	NA	TCGA-BT-A20X	251	Dead	TCGA-BLCA	NA	NA	55.1281	9.7524	50.1511	15.9092	35.423	29.5766	43.4113	14.6229	9.9421	1.1991	NA	22.6735	81.702	16.2941	NA	NA	NA	0.5687	16.3735	10.0391	8.3046	4.7129	0.991	8.4998	3.534	1.8213
TCGA-BLCA	NA	TCGA-GU-A767	144	Dead	TCGA-BLCA	NA	NA	17.0481	21.416	11.1661	8.4351	65.9909	95.6648	14.1077	2.2632	5.4606	3.348	NA	6.1296	47.6719	8.6994	NA	NA	NA	1.2817	11.4408	11.5166	8.697	1.0329	42.2479	2.8748	3.6202	1.1699
TCGA-BLCA	NA	TCGA-G2-AA3C	211	Dead	TCGA-BLCA	NA	NA	26.7946	24.6387	36.3317	10.6024	38.4821	13.5691	73.6445	3.4026	6.2447	1.1787	NA	6.5905	53.9816	7.1725	NA	NA	NA	0.1819	7.6686	6.4109	156.61	20.5629	1.8984	7.6647	1.2403	2.2854
TCGA-BLCA	NA	TCGA-BT-A20O	370	Dead	TCGA-BLCA	NA	NA	32.8458	13.4514	20.7568	21.5568	20.9476	21.3579	29.8813	15.0097	16.5509	1.3661	NA	16.2247	139.333	16.0795	NA	NA	NA	1.1147	12.146	10.8454	237.733	29.9138	10.0993	144.834	4.0541	7.383
TCGA-BLCA	NA	TCGA-XF-AAN5	NA	Alive	TCGA-BLCA	NA	NA	65.4	13.4467	18.0119	21.3772	11.5086	52.2305	47.5189	11.3431	18.4098	3.8422	NA	20.6175	111.787	10.6568	NA	NA	NA	0.1391	35.635	44.1419	27.3223	25.1904	4.4591	14.7965	2.1695	3.7968
TCGA-BLCA	NA	TCGA-BL-A5ZZ	NA	Alive	TCGA-BLCA	NA	NA	80.0002	10.2584	52.7394	35.0879	48.2353	70.4833	43.2585	9.6985	28.0962	1.3002	NA	17.4016	79.0786	13.1671	NA	NA	NA	1.5416	27.5123	27.0788	43.3845	19.4066	5.4059	11.6578	43.9617	11.4415
TCGA-BLCA	NA	TCGA-DK-A1A3	665	Dead	TCGA-BLCA	NA	NA	69.1575	6.8027	32.0356	35.4206	4.8003	53.24	11.9947	6.6831	20.0003	1.1775	NA	8.5164	101.839	12.0754	NA	NA	NA	121.9	4.4801	132.257	31.5615	9.2466	3.9678	9.3087	3.2194	1.2787
TCGA-BLCA	NA	TCGA-G2-A2EJ	NA	Alive	TCGA-BLCA	NA	NA	80.5985	8.2912	44.921	22.5611	15.3391	69.1482	32.6958	13.4369	18.7417	0.766	NA	23.9709	85.4696	7.1574	NA	NA	NA	0.2611	65.0797	59.8526	5.4908	5.7575	1.3587	4.0463	0.9444	2.0884
TCGA-BLCA	NA	TCGA-FD-A6TD	386	Dead	TCGA-BLCA	NA	NA	38.6406	17.0143	18.1196	12.8963	14.8531	73.2382	51.0543	7.9356	10.747	11.6125	NA	16.7452	67.6929	7.7738	NA	NA	NA	1.4382	20.6431	26.9697	42.2215	26.0381	7.2746	14.7254	6.3031	3.9972
TCGA-BLCA	NA	TCGA-XF-AAME	2828	Dead	TCGA-BLCA	NA	NA	48.0831	14.1429	44.5574	19.5332	39.213	69.5777	23.5401	8.7603	22.5751	2.5233	NA	15.7012	70.0493	9.4839	NA	NA	NA	3.1942	22.6308	27.5121	89.5781	46.2014	41.6566	73.577	9.1118	7.565
TCGA-BLCA	NA	TCGA-E7-A3X6	904	Dead	TCGA-BLCA	NA	NA	63.1476	12.994	10.4298	7.4099	6.7308	101.956	16.8021	11.5713	5.3662	2.0191	NA	16.6277	115.743	10.5435	NA	NA	NA	0.1969	19.466	22.3067	33.1822	2.0081	3.5276	7.3693	2.5069	2.1412
TCGA-BLCA	NA	TCGA-E7-A85H	NA	Alive	TCGA-BLCA	NA	NA	28.9217	18.761	5.7781	10.7611	62.6713	103.642	13.8413	6.6483	5.044	1.0962	NA	4.4546	124.213	46.4429	NA	NA	NA	5.5954	2.6505	5.6688	16.9388	1.759	76.6881	6980.05	2.4846	0.5964
TCGA-BLCA	NA	TCGA-E5-A4TZ	467	Dead	TCGA-BLCA	NA	NA	89.4059	15.2307	22.566	30.0592	68.3789	147.898	21.1348	21.5793	8.6766	2.9603	NA	12.5206	92.8666	10.1514	NA	NA	NA	4.2526	45.6055	28.571	9.6111	0.5899	118.916	2.807	0.8096	5.0375
TCGA-BLCA	NA	TCGA-DK-AA6L	1163	Dead	TCGA-BLCA	NA	NA	65.4903	34.2218	17.575	13.977	7.0188	114.235	48.0408	7.0074	8.3624	2.6075	NA	12.6491	96.6566	6.9622	NA	NA	NA	1.8778	9.0364	92.407	54.0868	7.5034	1.7227	2.2652	1.4104	0.4086
TCGA-BLCA	NA	TCGA-FD-A5BT	328	Dead	TCGA-BLCA	NA	NA	33.7514	20.1804	17.3134	7.7356	9.7576	68.1198	44.6333	2.7538	10.6349	2.1183	NA	3.5272	32.5497	3.7934	NA	NA	NA	2.0182	14.3803	23.5678	70.1389	9.6987	18.4951	19.0129	2.5685	7.5987
TCGA-BLCA	NA	TCGA-KQ-A41S	NA	Alive	TCGA-BLCA	NA	NA	48.2725	11.1115	16.3322	16.2208	8.4092	72.054	23.1665	10.1563	17.618	2.6524	NA	9.3529	51.1532	6.9524	NA	NA	NA	36.113	12.9685	36.5534	15.2521	2.996	1.1202	3.765	4.3076	3.908
TCGA-BLCA	NA	TCGA-ZF-AA4V	NA	Alive	TCGA-BLCA	NA	NA	40.6233	8.6294	20.3244	24.5321	3.3443	50.3284	22.9021	12.017	10.0716	1.238	NA	14.1723	140.116	7.6484	NA	NA	NA	3.6289	16.9552	30.3499	18.9918	6.0119	1.7893	8.1946	4.468	9.3197
TCGA-BLCA	NA	TCGA-FT-A3EE	99	Dead	TCGA-BLCA	NA	NA	56.1366	9.0246	13.757	41.2811	23.7388	84.154	21.3038	12.1889	23.9061	3.245	NA	15.517	136.503	13.8515	NA	NA	NA	1.3297	21.3561	37.6607	9.2675	4.4327	234.412	20.3217	2.3541	5.8113
TCGA-BLCA	NA	TCGA-UY-A9PH	NA	Alive	TCGA-BLCA	NA	NA	26.913	16.8538	9.8335	5.948	4.872	105.607	8.0428	9.251	5.6515	11.11	NA	5.8193	68.3744	5.254	NA	NA	NA	1.4378	3.7873	11.5113	54.4675	19.426	22.4816	15.6574	3.0421	5.9904
TCGA-BLCA	NA	TCGA-GU-AATO	324	Dead	TCGA-BLCA	NA	NA	25.3692	20.2396	18.2074	8.3409	4.8842	93.3301	41.0685	5.1008	6.3352	4.0801	NA	6.4064	69.711	4.0899	NA	NA	NA	17.0836	13.2428	20.326	27.541	3.0403	3.5446	6.3508	3.7717	1.8048
TCGA-BLCA	NA	TCGA-G2-A3VY	NA	Alive	TCGA-BLCA	NA	NA	56.8417	19.9996	6.7889	35.1518	111.123	164.761	7.1182	9.454	11.1529	3.7593	NA	8.1674	161.227	16.2481	NA	NA	NA	28.8114	6.7207	26.6726	6.2534	0.1426	26.2612	2681.48	1.6651	0.7484
TCGA-BLCA	NA	TCGA-XF-A9SV	388	Dead	TCGA-BLCA	NA	NA	34.4134	10.1844	9.5848	9.834	16.5036	107.784	4.5247	14.3513	8.5582	5.7242	NA	7.7315	68.119	10.4542	NA	NA	NA	2.934	7.2727	19.8302	10.0394	1.2244	152.468	5.3048	5.6892	1.5613
TCGA-BLCA	NA	TCGA-ZF-A9R7	NA	Alive	TCGA-BLCA	NA	NA	83.2423	37.9734	5.0679	10.1664	31.9978	118.391	8.1196	10.1914	5.4849	15.4418	NA	5.6758	58.6813	4.9265	NA	NA	NA	0.339	17.1976	43.096	30.8896	2.1593	15.4125	20.9491	2.648	2.4572
TCGA-BLCA	NA	TCGA-DK-AA75	340	Dead	TCGA-BLCA	NA	NA	15.4803	7.6805	4.7287	13.4208	119.749	80.8974	4.7561	6.9645	2.8822	4.7938	NA	4.9292	78.1672	8.3791	NA	NA	NA	11.3428	5.2158	8.6582	2.9507	0.3839	10.5133	114.704	1.4108	0.7078
TCGA-BLCA	NA	TCGA-H4-A2HQ	NA	Alive	TCGA-BLCA	NA	NA	63.1013	25.4938	19.0298	19.2502	22.7258	89.7406	18.8697	14.2773	16.1967	5.1926	NA	15.6615	183.705	14.7698	NA	NA	NA	0.7204	1.824	34.3674	12.4842	2.0393	1.1518	5.1417	2.3499	4.301
TCGA-BLCA	NA	TCGA-BT-A2LB	492	Dead	TCGA-BLCA	NA	NA	32.463	11.0805	11.646	12.5954	9.9299	74.0436	21.6122	7.2003	10.9473	4.1674	NA	6.9225	109.911	6.0212	NA	NA	NA	0.7805	5.2984	14.3698	17.0733	14.7548	206.679	349.955	3.83	2.174
TCGA-BLCA	NA	TCGA-BT-A2LB	492	Dead	TCGA-BLCA	NA	NA	50.8988	7.2839	23.8347	19.0771	6.7713	60.6487	9.4519	7.6433	17.8332	0.9467	NA	6.5542	57.5994	5.7143	NA	NA	NA	2.7596	18.256	52.9524	17.3439	22.3118	29.1721	30.0721	6.2348	5.3372
TCGA-BLCA	NA	TCGA-CF-A47S	NA	Alive	TCGA-BLCA	NA	NA	30.1769	14.6469	7.0694	8.709	1.2095	100.82	4.328	6.6861	2.1822	4.8905	NA	5.1815	53.6496	8.2527	NA	NA	NA	2.0678	7.5227	6.9898	9.2731	1.0065	47.0067	2.5821	1.2033	7.6776
TCGA-BLCA	NA	TCGA-MV-A51V	NA	Alive	TCGA-BLCA	NA	NA	18.4251	11.5891	10.6192	15.8725	3.3145	72.0256	4.8209	5.944	9.4155	4.7434	NA	9.8294	59.8548	6.7992	NA	NA	NA	5.4445	4.0094	7.177	4.5742	0.6286	0.8183	27.2895	2.3568	2.6817
TCGA-BLCA	NA	TCGA-FD-A43Y	474	Dead	TCGA-BLCA	NA	NA	33.9655	19.7752	30.73	10.0696	52.4947	68.447	44.6036	6.4926	10.9556	1.9017	NA	8.7956	85.5731	21.9609	NA	NA	NA	0.1422	12.8872	7.1924	18.5786	4.0223	1.4239	1.8817	3.6231	3.5987
TCGA-BLCA	NA	TCGA-DK-AA76	NA	Alive	TCGA-BLCA	NA	NA	75.758	7.7375	6.8351	12.7621	215.123	116.241	12.8253	18.3083	9.947	4.8791	NA	8.8361	127.277	21.0094	NA	NA	NA	8.6968	15.2829	14.7172	3.2106	0.3771	0.7376	2.4631	4.3133	1.2497
TCGA-BLCA	NA	TCGA-E7-A677	NA	Alive	TCGA-BLCA	NA	NA	87.2026	14.4868	19.5446	31.2406	4.0682	160.365	6.1293	17.1087	9.0406	5.0048	NA	13.0972	107.763	13.4862	NA	NA	NA	14.952	41.2962	38.6582	16.0252	2.9372	57.872	2.2985	23.3019	29.3166
TCGA-BLCA	NA	TCGA-E7-A541	778	Dead	TCGA-BLCA	NA	NA	40.9444	31.5771	7.8463	13.2241	7.5496	139.841	34.5963	5.6479	8.5705	4.4679	NA	10.209	103.883	10.3978	NA	NA	NA	0.3796	4.8035	14.7048	24.3199	5.7079	7.5859	13.3238	4.291	6.4148
TCGA-BLCA	NA	TCGA-K4-A3WV	NA	Alive	TCGA-BLCA	NA	NA	27.5917	11.9136	27.6848	7.2305	110.15	102.204	18.2048	15.6283	4.567	8.5854	NA	23.5956	162.605	22.6544	NA	NA	NA	10.9063	11.0982	12.5708	2.7704	0.7417	1.105	30.0765	24.9855	2.5551
TCGA-BLCA	NA	TCGA-K4-A3WV	NA	Alive	TCGA-BLCA	NA	NA	65.9848	14.864	22.7463	22.2784	10.7986	98.3534	3.2543	11.584	7.9662	5.5366	NA	11.7179	64.0029	13.2262	NA	NA	NA	7.7012	21.7934	14.1989	39.1846	3.9573	3.3027	11.4342	2.6389	2.0844
TCGA-BLCA	NA	TCGA-DK-A6B5	NA	Alive	TCGA-BLCA	NA	NA	95.3478	20.3025	21.6123	8.9387	49.547	116.564	63.3245	8.3383	14.8323	6.5737	NA	10.5196	167.974	14.0782	NA	NA	NA	11.9572	15.3764	44.4121	22.0258	2.6179	2.1235	2.547	1.3685	4.4797
TCGA-BLCA	NA	TCGA-DK-A3WX	321	Dead	TCGA-BLCA	NA	NA	99.9429	19.6813	17.5805	36.5078	48.3913	79.3839	100.042	18.7205	20.8082	1.4715	NA	17.3745	100.324	11.7539	NA	NA	NA	0.6919	29.668	16.8723	23.3374	34.0784	3.2915	16.6959	5.3654	8.179
TCGA-BLCA	NA	TCGA-KQ-A41P	NA	Alive	TCGA-BLCA	NA	NA	29.0418	15.5915	10.4026	4.4283	16.5307	51.2347	17.6129	5.7172	6.3515	2.2875	NA	5.5361	51.7628	5.6492	NA	NA	NA	1.0659	2.4101	8.3636	15.1229	1.6535	1.9439	6.0622	2.1788	0.5937
TCGA-BLCA	NA	TCGA-DK-AA6M	NA	Alive	TCGA-BLCA	NA	NA	38.955	10.8296	20.1306	12.6045	33.6777	77.6848	60.1352	6.2397	9.9858	2.5102	NA	14.1531	45.7368	10.5564	NA	NA	NA	0.9881	22.6788	35.0297	67.929	37.1409	9.1186	7.402	10.0743	7.364
TCGA-BLCA	NA	TCGA-GV-A3JX	NA	Alive	TCGA-BLCA	NA	NA	74.0994	14.9468	27.5668	28.7151	42.2143	104.997	31.3258	12.541	13.211	3.4072	NA	20.4981	149.489	16.6932	NA	NA	NA	44.7915	14.9089	43.8085	35.1727	7.8241	2.6646	22.9239	23.3359	15.9547
TCGA-BLCA	NA	TCGA-BT-A42F	NA	Alive	TCGA-BLCA	NA	NA	17.8372	17.388	16.6591	3.0432	8.5247	39.7838	21.6422	5.4895	5.3813	1.6828	NA	5.6849	63.7045	4.1561	NA	NA	NA	3.746	9.8787	12.2074	35.9001	10.673	14.4975	15.9668	1.5958	1.4488
TCGA-BLCA	NA	TCGA-XF-A9SZ	859	Dead	TCGA-BLCA	NA	NA	49.4373	19.3747	17.1875	12.4239	16.2162	181.517	12.8993	7.6771	10.973	7.1202	NA	4.2951	117.905	7.6871	NA	NA	NA	0.4815	14.4627	22.8911	26.7616	13.7485	3.9587	3.0564	4.9987	1.2884
TCGA-BLCA	NA	TCGA-2F-A9KO	734	Dead	TCGA-BLCA	NA	NA	59.3951	23.1855	29.8878	11.798	21.9794	94.1293	16.2745	11.56	11.3242	4.1728	NA	8.275	115.659	16.8641	NA	NA	NA	1.2321	9.2244	20.0818	36.641	12.6891	10.2598	30.3337	4.4688	2.9251
TCGA-BLCA	NA	TCGA-XF-A8HD	NA	Alive	TCGA-BLCA	NA	NA	51.1833	19.7409	12.0618	22.2313	3.5626	142.658	27.8381	8.0705	17.2757	2.7188	NA	7.2952	97.2476	8.2589	NA	NA	NA	4.4615	5.7221	26.9966	14.8665	7.1153	1.4669	16.8777	1.8725	7.0403
TCGA-BLCA	NA	TCGA-FD-A5BR	NA	Alive	TCGA-BLCA	NA	NA	74.8428	12.1308	20.9484	9.143	15.2177	119.222	9.8661	7.4285	12.8475	6.7446	NA	10.7176	57.7969	9.1231	NA	NA	NA	3.7236	24.0353	16.9378	28.7342	12.1745	32.1451	43.7772	3.0516	4.3569
TCGA-BLCA	NA	TCGA-HQ-A5NE	370	Dead	TCGA-BLCA	NA	NA	78.8653	20.9019	23.1162	21.3432	7.9649	180.65	46.0325	15.552	20.9574	2.2239	NA	26.5811	91.3681	11.6349	NA	NA	NA	8.6676	29.7083	40.2852	14.8865	20.2864	3.8367	7.4872	2.9616	4.8225
TCGA-BLCA	NA	TCGA-G2-AA3D	NA	Alive	TCGA-BLCA	NA	NA	48.1751	14.7748	8.6865	9.7503	22.2028	105.566	8.7871	3.646	8.7778	3.5217	NA	5.476	74.6771	10.141	NA	NA	NA	4.3245	8.4958	15.9467	5.2139	2.1132	7.0046	5.9644	2.3604	2.3008
TCGA-BLCA	NA	TCGA-KQ-A41R	NA	Alive	TCGA-BLCA	NA	NA	14.7181	16.2636	5.373	5.052	15.0605	94.0316	3.6825	4.8935	5.982	13.9806	NA	2.1827	48.1326	10.6447	NA	NA	NA	4.1013	4.4746	6.2395	4.7565	0.7621	1.9088	15.5329	6.8213	0.4348
TCGA-BLCA	NA	TCGA-CF-A47V	NA	Alive	TCGA-BLCA	NA	NA	33.8416	21.7949	10.718	13.0926	4.2851	139.097	6.826	9.7438	5.3667	10.6633	NA	2.7038	39.3955	7.0314	NA	NA	NA	1.1836	5.447	8.8511	21.0112	1.554	3.8233	5.4636	4.2404	1.6359
TCGA-BLCA	NA	TCGA-ZF-AA4X	NA	Alive	TCGA-BLCA	NA	NA	69.3059	28.095	16.3504	22.248	0.7808	114.347	20.8823	11.8737	4.871	14.4045	NA	11.8547	72.5747	10.3185	NA	NA	NA	32.4686	21.7686	16.8198	8.6947	1.836	18.2722	25.0401	0.8801	11.8538
TCGA-BLCA	NA	TCGA-GU-A766	NA	Alive	TCGA-BLCA	NA	NA	40.9344	10.9047	23.1039	13.4528	11.7023	42.7341	59.0017	8.8124	17.3611	1.092	NA	13.2689	80.4625	6.4988	NA	NA	NA	0.5193	23.1733	59.207	42.1972	37.0243	18.6318	50.6325	2.5243	6.6181
TCGA-BLCA	NA	TCGA-XF-AAN0	1718	Dead	TCGA-BLCA	NA	NA	36.2223	13.0934	9.5459	25.3979	4.0864	69.8651	21.5686	6.0102	18.7681	3.0646	NA	6.6457	74.7336	3.8509	NA	NA	NA	15.2333	15.8773	68.3756	31.7138	8.7831	4.9091	11.1312	1.9542	4.6221
TCGA-BLCA	NA	TCGA-ZF-AA56	259	Dead	TCGA-BLCA	NA	NA	52.5097	15.8188	23.2839	13.8425	20.8704	98.6891	21.9968	10.9222	18.5099	2.5456	NA	14.3159	123.637	8.0389	NA	NA	NA	2.9008	7.3191	25.513	40.9439	19.683	8.6005	23.3788	4.0101	4.5022
TCGA-BLCA	NA	TCGA-DK-AA77	NA	Alive	TCGA-BLCA	NA	NA	70.2772	14.6033	10.1494	14.3554	17.2376	130.233	16.9621	14.4782	9.6576	2.5794	NA	12.7412	191.045	18.7151	NA	NA	NA	0.4285	2.8813	13.4203	19.997	4.6203	2.198	4.557	1.9631	1.6799
TCGA-BLCA	NA	TCGA-ZF-A9R9	864	Dead	TCGA-BLCA	NA	NA	31.4602	13.6744	16.6249	19.3456	6.8034	62.4085	4.5536	4.1088	5.4802	9.7883	NA	3.6058	30.8399	6.9036	NA	NA	NA	8.767	8.3515	6.7488	8.9259	1.8581	107.521	18.0821	6.4847	6.8196
TCGA-BLCA	NA	TCGA-BL-A13I	223	Dead	TCGA-BLCA	NA	NA	83.6886	10.8194	118.903	62.048	23.1765	28.2273	25.5515	46.7127	43.8817	5.7754	NA	22.9265	223.499	59.9302	NA	NA	NA	1.4416	24.0475	42.3831	172.481	25.1176	2.8439	11.0561	62.4639	14.2513
TCGA-BLCA	NA	TCGA-BL-A13I	223	Dead	TCGA-BLCA	NA	NA	31.1072	15.8581	71.2291	12.5075	29.8827	38.6325	53.8497	11.3239	20.1966	2.0556	NA	17.066	107.613	12.9797	NA	NA	NA	0.6686	7.3082	29.8861	293.552	6.7754	3.9355	9.3543	57.9821	11.6849
TCGA-BLCA	NA	TCGA-BL-A13I	223	Dead	TCGA-BLCA	NA	NA	45.0831	9.6819	43.7321	26.2526	33.5786	38.3544	24.9067	17.746	34.3657	1.4228	NA	18.2828	90.2322	12.0546	NA	NA	NA	0.984	15.3854	68.2902	341.28	6.809	3.8456	3.5316	33.9572	10.392
TCGA-BLCA	NA	TCGA-BT-A20N	795	Dead	TCGA-BLCA	NA	NA	57.0511	12.981	16.7172	15.8462	4.0155	62.0665	39.831	15.3412	4.9515	3.4167	NA	16.2013	128.09	19.9232	NA	NA	NA	0.0788	13.3256	6.8962	3.3036	5.4823	0.4617	5.4771	2.1061	2.5242
TCGA-BLCA	NA	TCGA-BT-A20N	795	Dead	TCGA-BLCA	NA	NA	142.965	7.0506	176.214	146.288	36.92	209.555	14.1977	16.8783	104.615	0.4467	NA	21.3625	80.4245	19.0669	NA	NA	NA	8.2241	170.413	183.425	20.8486	2.012	3.1191	25.0864	1.2238	1.6626
TCGA-BLCA	NA	TCGA-LT-A5Z6	NA	Alive	TCGA-BLCA	NA	NA	40.7878	24.1677	5.523	30.5341	1.6381	92.385	21.3966	4.1372	3.1112	5.9774	NA	13.3704	70.3439	11.0774	NA	NA	NA	13.9575	13.7369	13.1585	9.9426	2.5925	3.3993	7.477	1.7313	8.2629
TCGA-BLCA	NA	TCGA-XF-AAMZ	1348	Dead	TCGA-BLCA	NA	NA	21.5468	17.3888	8.8853	12.7328	22.5545	129.371	8.8404	8.7246	5.8485	1.2506	NA	7.1764	100.317	23.3383	NA	NA	NA	1.165	4.8383	9.9934	16.5146	9.1819	68.0327	38.0091	2.8318	7.1864
TCGA-BLCA	NA	TCGA-XF-AAMX	206	Dead	TCGA-BLCA	NA	NA	54.8681	6.7235	4.1826	10.5112	20.2424	120.004	3.7825	9.3125	6.3623	10.4095	NA	4.0685	99.1467	10.1002	NA	NA	NA	0.2509	22.4781	22.6718	13.3317	1.944	15.0625	3.34	2.0706	4.4335
TCGA-BLCA	NA	TCGA-K4-A5RH	NA	Alive	TCGA-BLCA	NA	NA	30.053	18.0146	55.3127	22.9649	42.4631	65.2041	46.5435	17.6171	34.9008	1.9454	NA	16.5856	108.041	10.6666	NA	NA	NA	3.736	19.2868	27.3688	160.254	17.8929	8.202	24.5901	6.3951	9.2147
TCGA-BLCA	NA	TCGA-XF-A8HI	544	Dead	TCGA-BLCA	NA	NA	59.7464	18.3542	12.5246	16.2752	10.8245	118.758	6.0356	12.4479	8.1932	6.9164	NA	8.7363	100.279	15.9484	NA	NA	NA	2.2365	4.5778	12.9626	13.2325	6.36	4.5769	5.3737	3.781	2.0227
TCGA-BLCA	NA	TCGA-4Z-AA7S	1064	Dead	TCGA-BLCA	NA	NA	42.7024	22.873	14.9557	8.5337	8.7651	152.865	4.7013	16.2788	5.6127	9.3165	NA	4.4654	63.5387	16.2198	NA	NA	NA	16.9423	11.0914	9.6913	5.6201	1.3053	80.9096	3.4367	2.7686	5.9544
TCGA-BLCA	NA	TCGA-DK-A1AB	508	Dead	TCGA-BLCA	NA	NA	79.9697	7.3528	47.3032	33.415	100.13	63.1222	19.2954	12.5691	19.214	0.7154	NA	20.431	116.795	14.372	NA	NA	NA	10.7319	18.584	40.2618	42.2006	18.2758	2.0343	5.9189	6.5864	1.9519
TCGA-BLCA	NA	TCGA-ZF-A9R1	NA	Alive	TCGA-BLCA	NA	NA	43.481	20.118	14.2795	22.2343	6.3683	113.969	28.8946	9.386	8.7762	4.3046	NA	10.1143	138	13.993	NA	NA	NA	2.6931	8.2286	13.1498	18.9086	3.7561	15.3269	14.8442	2.365	3.6325
TCGA-BLCA	NA	TCGA-CF-A3MI	NA	Alive	TCGA-BLCA	NA	NA	11.12	8.7781	2.5636	2.6933	2.1602	68.2299	2.6391	2.4352	1.9966	2.3487	NA	1.3687	25.4355	3.5473	NA	NA	NA	0.4123	1.4366	2.0181	5.4457	0.3269	91.446	1.8809	1.7981	0.6444
TCGA-BLCA	NA	TCGA-DK-A1AF	NA	Alive	TCGA-BLCA	NA	NA	76.2711	8.5436	57.3166	30.6258	29.9241	78.5451	22.3572	16.3235	33.2438	1.0154	NA	15.1151	97.9577	14.9109	NA	NA	NA	7.0757	25.4763	31.8311	53.9968	42.3371	14.9124	46.4214	10.5448	5.0093
TCGA-BLCA	NA	TCGA-BT-A20P	544	Dead	TCGA-BLCA	NA	NA	35.4194	23.9478	6.873	9.5789	23.4013	193.827	20.7933	7.5058	7.2407	6.3778	NA	7.2511	67.5576	12.5037	NA	NA	NA	1.502	3.2549	6.8899	5.7752	0.2582	0.7527	5.5705	2.672	6.9203
TCGA-BLCA	NA	TCGA-ZF-A9RD	408	Dead	TCGA-BLCA	NA	NA	23.5939	16.088	26.0705	6.3284	13.5641	118.634	34.3201	5.5735	5.4369	0.6342	NA	12.8617	85.6722	4.8021	NA	NA	NA	0.188	13.9271	22.6266	35.1771	28.3499	12.5812	31.457	2.771	5.9331
TCGA-BLCA	NA	TCGA-DK-A3IS	NA	Alive	TCGA-BLCA	NA	NA	41.1305	15.2714	7.642	9.7717	26.8931	161.955	15.0739	8.318	6.8318	3.2077	NA	6.1599	93.2384	11.7901	NA	NA	NA	1.782	3.4051	16.483	4.7136	0.3406	0.5016	3.1051	2.5552	3.0145
TCGA-BLCA	NA	TCGA-GV-A3QG	NA	Dead	TCGA-BLCA	NA	NA	50.0684	13.7177	20.1077	31.8601	41.3855	72.6492	24.3214	11.109	19.251	4.4073	NA	11.1526	89.2835	12.288	NA	NA	NA	31.0382	10.3629	69.718	96.1526	80.4117	188.729	167.374	15.6351	21.6249
TCGA-BLCA	NA	TCGA-C4-A0EZ	273	Dead	TCGA-BLCA	NA	NA	6.4362	42.2048	7.6631	27.9215	42.8422	9.4862	33.2463	15.1083	2.2209	9.5737	NA	16.7304	81.9297	8.4746	NA	NA	NA	20.9951	76.282	37.7025	5.7938	0.7329	2.2339	1.6155	3.0568	5.6412
TCGA-BLCA	NA	TCGA-BT-A3PJ	NA	Alive	TCGA-BLCA	NA	NA	106.695	12.394	25.5402	37.6728	3.9169	121.101	82.4719	10.4721	26.591	1.2957	NA	29.0001	148.165	12.3302	NA	NA	NA	0.1954	57.0635	30.3411	36.6204	12.651	2.1427	3.9778	11.3175	2.0839
TCGA-BLCA	NA	TCGA-CU-A3KJ	NA	Alive	TCGA-BLCA	NA	NA	52.6679	14.4685	31.2682	20.9117	9.6123	97.4916	18.6218	26.683	29.8511	2.2629	NA	16.0112	104.904	21.9792	NA	NA	NA	1.2508	13.8804	23.2516	16.1624	7.967	0.9608	3.9422	1.9502	1.5904
TCGA-BLCA	NA	TCGA-DK-A6B2	NA	Alive	TCGA-BLCA	NA	NA	53.4489	10.4266	19.3187	24.1657	18.5202	131.029	9.5135	15.0446	14.7432	2.5167	NA	10.1646	130.13	7.8838	NA	NA	NA	7.7418	15.911	46.3448	45.2594	17.0984	147.415	730.174	7.4688	3.122
TCGA-BRCA	NA	TCGA-A2-A25D	NA	Alive	TCGA-BRCA	552	NA	24.0056	8.0318	26.67	3.7274	79.7773	17.6716	33.811	9.9119	7.1627	1.7603	NA	14.0183	58.1385	11.3995	NA	NA	NA	1.9854	5.5916	23.4186	56.7016	37.7758	37.1662	47.6596	11.66	6.9982
TCGA-BRCA	NA	TCGA-BH-A201	NA	Alive	TCGA-BRCA	856	NA	84.755	5.9805	61.523	24.2344	69.8991	85.4149	54.2405	19.9363	23.8337	1.1921	NA	40.4169	118.687	23.5465	NA	NA	NA	14.0157	30.7374	39.0788	21.0201	8.3147	3.4009	7.4793	10.1009	14.1664
TCGA-BRCA	NA	TCGA-AC-A23C	NA	Alive	TCGA-BRCA	585	NA	66.1138	9.1072	29.2747	29.6858	33.2917	60.2682	18.5276	41.5164	13.1922	1.549	NA	18.3541	88.3395	24.3572	NA	NA	NA	25.6546	14.0344	20.3198	47.6392	12.6047	7.4059	13.6385	15.346	3.8474
TCGA-BRCA	NA	TCGA-AR-A5QP	NA	Alive	TCGA-BRCA	1185	NA	72.6724	12.5871	48.7608	20.8398	47.9117	75.458	28.4305	20.1509	16.8549	3.6773	NA	28.701	76.8704	12.9594	NA	NA	NA	12.3501	16.6626	79.7005	27.8409	8.9534	5.9514	10.71	5.948	5.4673
TCGA-BRCA	NA	TCGA-C8-A12P	NA	Alive	TCGA-BRCA	358	NA	49.2257	14.587	16.3016	22.0026	27.8442	28.6357	41.8077	11.2659	17.4084	0.5603	NA	25.0119	85.2295	7.4228	NA	NA	NA	47.1709	41.4317	29.4462	38.0338	6.2951	1.8517	8.7974	8.8708	1.8835
TCGA-BRCA	NA	TCGA-BH-A0W3	NA	Alive	TCGA-BRCA	728	NA	48.2626	15.4674	22.2343	31.3395	37.9132	64.7028	32.4731	31.1774	4.3014	14.6935	NA	39.8727	124.152	20.9032	NA	NA	NA	19.4664	4.3823	30.3216	42.7253	1.8853	2.2216	16.548	81.7967	8.2907
TCGA-BRCA	NA	TCGA-AC-A8OQ	NA	Alive	TCGA-BRCA	34	NA	45.559	7.7492	23.1523	12.0547	28.7848	54.6608	11.9268	10.2368	19.4286	1.915	NA	12.8578	42.911	8.7123	NA	NA	NA	2.8616	18.5461	53.785	48.304	8.3733	10.6121	19.4489	6.2111	5.9589
TCGA-BRCA	NA	TCGA-BH-A0H6	NA	Alive	TCGA-BRCA	747	NA	77.6451	13.4204	37.952	37.7012	49.361	63.4113	27.611	22.1466	30.9296	7.0222	NA	18.6917	110.275	22.0622	NA	NA	NA	14.5437	11.8121	67.6222	17.7841	2.4022	1.1412	3.668	7.5163	3.1939
TCGA-BRCA	NA	TCGA-D8-A27V	NA	Alive	TCGA-BRCA	381	NA	57.6341	4.8991	47.3176	34.2249	59.1339	54.5989	12.0857	42.0093	17.4231	1.6776	NA	29.7369	104.471	18.1214	NA	NA	NA	22.2386	31.3079	32.7084	33.1088	11.435	3.1415	10.3056	51.3702	3.4686
TCGA-BRCA	NA	TCGA-D8-A27M	NA	Alive	TCGA-BRCA	410	NA	64.1638	15.5368	64.4936	28.3055	39.8153	59.2189	54.2124	17.6868	27.0272	1.4295	NA	41.1461	127.237	35.6731	NA	NA	NA	29.886	19.9824	31.0257	112.594	31.4418	21.7224	72.856	13.5162	11.3663
TCGA-BRCA	NA	TCGA-E9-A5FK	NA	Alive	TCGA-BRCA	812	NA	21.5323	12.4949	14.0643	5.8002	33.3874	37.1107	22.1081	6.8632	5.6914	2.0865	NA	10.8769	46.4525	4.9251	NA	NA	NA	4.5994	10.7706	12.6277	60.7909	37.4802	68.0628	64.3579	11.1217	15.2216
TCGA-BRCA	NA	TCGA-AC-A2FM	792	Dead	TCGA-BRCA	NA	NA	50.8107	14.3548	27.1925	12.627	59.7745	70.1336	17.1976	8.6641	10.0659	3.8891	NA	26.585	50.8721	10.0891	NA	NA	NA	10.9267	18.2613	55.985	49.6861	4.1304	2.0784	7.1302	3.744	22.7123
TCGA-BRCA	NA	TCGA-C8-A1HE	NA	Alive	TCGA-BRCA	375	NA	55.9883	6.7571	21.7118	27.6844	35.5439	49.6257	16.379	32.1083	10.1763	2.875	NA	44.0229	109.256	31.795	NA	NA	NA	34.1989	10.6994	29.4686	29.4897	7.1641	2.9331	13.0632	9.6681	2.6582
TCGA-BRCA	NA	TCGA-BH-A203	1174	Dead	TCGA-BRCA	NA	NA	59.8433	5.1618	19.712	18.0015	83.887	29.3533	27.1225	26.302	16.5489	0.8857	NA	16.999	143.133	20.0729	NA	NA	NA	24.9424	12.6419	11.4112	49.2334	13.3247	11.1488	19.7645	8.3471	6.6533
TCGA-BRCA	NA	TCGA-A7-A26I	NA	Alive	TCGA-BRCA	661	NA	46.7016	1.2298	15.5169	42.3048	53.4788	12.0027	1.9664	58.7667	9.3422	0.5935	NA	11.6874	113.173	14.8945	NA	NA	NA	3.1912	26.0007	11.3997	11.3146	1.4892	0.2238	2.9678	2.042	0.8674
TCGA-BRCA	NA	TCGA-BH-A0HQ	NA	Alive	TCGA-BRCA	1121	NA	67.1428	8.7627	37.8291	24.2601	52.9384	69.203	23.0566	27.3307	16.1427	2.2064	NA	20.8732	77.2916	11.0313	NA	NA	NA	6.8164	21.793	38.6265	35.4159	4.0811	1.6064	4.9174	8.4434	4.3909
TCGA-BRCA	NA	TCGA-AO-A0JF	NA	Alive	TCGA-BRCA	1980	NA	97.4735	6.1699	65.6095	45.3967	33.3038	36.8044	22.8066	34.4569	29.8406	2.0025	NA	32.3993	137.784	29.057	NA	NA	NA	25.783	31.4966	47.9677	85.7245	26.5203	6.465	18.5015	60.2359	3.6613
TCGA-BRCA	NA	TCGA-C8-A26V	NA	Alive	TCGA-BRCA	616	NA	70.4216	13.4649	22.954	35.0897	94.7567	59.8012	20.5694	22.0769	13.6171	0.8126	NA	23.2415	108.976	20.8036	NA	NA	NA	52.5649	4.3713	47.0513	36.7368	9.7132	1.2103	23.4332	38.2969	3.9055
TCGA-BRCA	NA	TCGA-A8-A07B	NA	Alive	TCGA-BRCA	1308	NA	31.6716	2.7034	34.1648	29.5603	96.5758	23.7019	21.1399	23.5524	10.0869	0.2753	NA	29.1462	56.6611	14.7455	NA	NA	NA	6.4832	9.184	13.8836	25.3512	5.7486	0.7102	4.7985	7.1198	0.7185
TCGA-BRCA	NA	TCGA-E2-A1IL	NA	Alive	TCGA-BRCA	118	NA	104.67	9.6248	34.5782	34.2583	83.5972	109.223	18.0245	22.5615	23.8138	6.6757	NA	42.617	91.0284	28.532	NA	NA	NA	10.677	19.7271	65.5177	31.9749	3.0421	2.7779	8.1634	6.7021	3.8853
TCGA-BRCA	NA	TCGA-A8-A07C	NA	Alive	TCGA-BRCA	1034	NA	141.406	6.3127	48.184	34.3467	100.509	47.7051	50.7592	81.041	13.6561	0.5896	NA	24.1	174.178	31.0912	NA	NA	NA	13.6704	18.9135	10.1711	51.1929	19.8857	15.6704	32.057	12.3544	7.5663
TCGA-BRCA	NA	TCGA-EW-A1PB	NA	Alive	TCGA-BRCA	608	NA	38.0324	20.8238	37.4868	8.1956	91.5636	49.7453	115.087	8.139	11.5544	1.1499	NA	24.2627	112.55	17.3268	NA	NA	NA	28.3508	0.572	76.6729	182.437	20.8748	9.2152	41.3332	4.8614	8.9538
TCGA-BRCA	NA	TCGA-AR-A0TP	NA	Alive	TCGA-BRCA	4275	NA	110.511	8.3647	130.257	19.2364	59.2004	72.5557	47.4927	12.8357	10.1189	1.5608	NA	26.5041	78.4207	13.7679	NA	NA	NA	34.7419	59.6371	44.5315	12.0709	2.0416	0.2141	1.0268	27.1095	4.8235
TCGA-BRCA	NA	TCGA-AN-A0XR	NA	Alive	TCGA-BRCA	10	NA	50.2245	9.6881	15.7267	21.0731	72.8012	69.8719	50.2401	21.0014	10.8137	5.9616	NA	18.2431	96.5048	5.1023	NA	NA	NA	20.8887	3.7932	38.569	18.623	0.5962	3.1484	5.6075	32.1213	4.1251
TCGA-BRCA	NA	TCGA-A8-A08X	NA	Alive	TCGA-BRCA	1308	NA	19.0052	5.326	26.1992	10.0351	37.4873	24.8246	15.7905	6.9112	11.7641	1.1147	NA	11.6754	52.5908	3.533	NA	NA	NA	7.4813	18.3698	18.2994	35.2415	4.5676	2.7311	5.4492	7.7395	1.5233
TCGA-BRCA	NA	TCGA-BH-A0HX	NA	Alive	TCGA-BRCA	829	NA	45.4677	9.9967	33.4942	27.0138	19.37	29.6208	29.4156	14.328	20.3997	2.322	NA	57.0224	105.691	23.9633	NA	NA	NA	5.7342	12.2754	37.6264	32.7874	15.3632	6.9306	11.4829	9.7944	3.4515
TCGA-BRCA	NA	TCGA-OL-A66N	NA	Alive	TCGA-BRCA	792	NA	28.0122	22.9306	24.8438	7.4761	51.3087	42.2943	13.7717	8.0241	7.3964	5.0378	NA	10.3187	28.0245	5.421	NA	NA	NA	4.9521	9.2998	20.6483	34.703	11.3389	7.2198	22.7263	6.3886	9.8909
TCGA-BRCA	NA	TCGA-C8-A27A	NA	Alive	TCGA-BRCA	747	NA	20.7864	20.3129	15.3265	30.4821	4.8622	40.9359	22.4197	33.1401	12.4306	8.923	NA	25.3738	154.255	32.623	NA	NA	NA	5.233	11.6248	19.2568	21.5317	2.4311	2.6754	4.807	18.7107	0.8671
TCGA-BRCA	NA	TCGA-A8-A099	NA	Alive	TCGA-BRCA	304	NA	86.517	9.2048	36.3967	31.2336	29.5268	43.685	9.7716	52.9336	12.844	1.6367	NA	12.6851	98.0999	48.775	NA	NA	NA	31.6706	15.1185	23.5483	66.5653	5.4979	2.4016	17.2804	15.6948	1.1997
TCGA-BRCA	NA	TCGA-D8-A1X5	NA	Alive	TCGA-BRCA	565	NA	61.423	6.2668	27.1891	33.2347	63.7962	38.66	3.9985	45.9718	16.8057	2.6914	NA	28.2449	88.8586	33.3356	NA	NA	NA	19.8861	10.9977	29.4845	67.1997	2.5269	1.7373	10.6645	13.9025	0.7498
TCGA-BRCA	NA	TCGA-LL-A73Y	NA	Alive	TCGA-BRCA	477	NA	63.443	9.8202	130.139	30.522	78.7642	92.6269	27.3261	28.2303	33.1922	2.2761	NA	39.353	105.467	18.0572	NA	NA	NA	9.198	39.5153	109.764	61.1707	38.9148	28.8375	44.7501	17.1244	7.6499
TCGA-BRCA	NA	TCGA-B6-A0WW	558	Dead	TCGA-BRCA	NA	NA	49.8421	7.5558	30.2957	27.1631	38.8939	46.8233	6.4008	27.4014	14.0057	0.8902	NA	20.8893	105.556	18.0436	NA	NA	NA	9.4765	6.494	35.8087	28.0899	1.7815	1.4515	3.999	26.7586	0.9748
TCGA-BRCA	NA	TCGA-A7-A0DB	NA	Alive	TCGA-BRCA	1007	NA	145.666	8.9938	63.5622	93.7794	9.7383	19.0359	5.9928	55.6641	20.0562	7.3555	NA	30.8222	140.692	41.339	NA	NA	NA	23.5283	21.7098	23.4177	15.1728	7.2795	0.4659	2.4961	31.5711	9.8802
TCGA-BRCA	NA	TCGA-E2-A576	NA	Alive	TCGA-BRCA	1043	NA	9.1528	26.4678	12.8002	9.528	32.7673	41.1901	21.1544	7.2946	3.6067	6.4857	NA	5.0934	37.2804	8.0302	NA	NA	NA	4.4597	5.0399	10.7678	8.8185	1.4096	3.8426	4.1281	9.2824	1.8737
TCGA-BRCA	NA	TCGA-E2-A15F	NA	Alive	TCGA-BRCA	658	NA	43.2727	7.6593	25.8858	43.3615	19.3918	32.1626	28.0769	17.5181	10.8153	4.1169	NA	18.1652	131.555	32.2237	NA	NA	NA	21.4789	9.6523	33.6433	29.644	13.3669	11.504	27.1445	8.7727	8.0141
TCGA-BRCA	NA	TCGA-A7-A4SC	NA	Alive	TCGA-BRCA	446	NA	78.6875	18.8051	59.1908	23.3987	20.1914	46.8203	15.7352	23.7295	22.6997	7.8545	NA	46.8425	93.5	15.8989	NA	NA	NA	34.053	18.1165	66.2013	43.8381	21.653	8.3731	14.5023	23.6855	4.7326
TCGA-BRCA	NA	TCGA-EW-A1J1	NA	Alive	TCGA-BRCA	575	NA	51.4379	6.5955	10.5896	29.8466	17.0033	17.5911	7.7538	23.0904	6.3127	1.3879	NA	23.3164	107.969	16.5398	NA	NA	NA	14.9944	5.2506	38.2666	60.4876	13.9716	10.3973	19.5084	6.7716	3.9666
TCGA-BRCA	NA	TCGA-AR-A1AR	524	Dead	TCGA-BRCA	NA	NA	156.099	6.9215	80.946	39.1079	75.7681	43.6872	17.5838	34.3674	20.2054	0.8712	NA	37.6775	220.327	52.0808	NA	NA	NA	36.6405	28.6794	31.5113	158.269	84.9922	25.0995	70.0989	14.0273	9.234
TCGA-BRCA	NA	TCGA-EW-A1P6	NA	Alive	TCGA-BRCA	562	NA	56.9768	9.8932	26.0227	21.1531	32.2337	64.5223	20.1352	20.1923	17.2994	2.6893	NA	22.9641	104.896	11.696	NA	NA	NA	4.1837	9.7679	48.6577	25.1876	3.5153	1.5278	6.282	12.5895	3.7447
TCGA-BRCA	NA	TCGA-E9-A1ND	NA	Alive	TCGA-BRCA	1266	NA	57.1805	16.2404	52.6491	10.1945	63.2934	80.836	28.8598	7.5201	15.3379	1.0592	NA	25.6448	101.178	10.6606	NA	NA	NA	31.0337	24.3116	31.9248	145.956	26.6866	8.6712	28.7936	7.8427	6.423
TCGA-BRCA	NA	TCGA-GM-A2DL	NA	Alive	TCGA-BRCA	3519	NA	44.4861	10.0062	26.8919	22.5769	52.792	53.9036	26.1711	14.9057	24.1977	3.0694	NA	29.3224	87.4707	9.3295	NA	NA	NA	13.4556	21.4341	46.413	46.7063	3.738	2.9374	5.1499	13.3796	2.0902
TCGA-BRCA	NA	TCGA-E2-A109	NA	Alive	TCGA-BRCA	1417	NA	23.2324	14.168	17.297	17.9374	16.9783	47.0361	61.3159	19.2307	11.1722	5.8754	NA	22.8955	83.1748	16.7741	NA	NA	NA	15.7116	7.2765	13.9501	36.2795	11.2948	7.2218	10.72	13.647	2.5065
TCGA-BRCA	NA	TCGA-A2-A3XS	1032	Dead	TCGA-BRCA	NA	NA	44.8458	24.9359	32.3987	10.6661	80.8047	86.3133	28.6972	8.0194	10.7338	2.4478	NA	24.5116	71.4616	9.915	NA	NA	NA	16.1409	18.1191	40.2453	31.4491	15.6767	14.9256	35.3159	6.9273	7.7504
TCGA-BRCA	NA	TCGA-E2-A1LG	NA	Alive	TCGA-BRCA	1523	NA	92.4868	6.3816	44.6737	31.6123	86.8226	76.3263	23.8554	13.0304	54.2111	1.5111	NA	43.1631	97.6941	12.6597	NA	NA	NA	34.0196	5.6976	12.0169	24.6174	4.0598	1.1285	2.0234	1.6174	59.028
TCGA-BRCA	NA	TCGA-E2-A107	NA	Alive	TCGA-BRCA	1047	NA	23.9363	15.6368	17.0663	13.3671	80.8456	62.9338	34.1483	13.0372	6.8414	3.2886	NA	17.9078	68.0497	10.2972	NA	NA	NA	21.052	4.9889	22.1121	21.5725	5.2601	8.6921	11.0325	48.3996	3.9276
TCGA-BRCA	NA	TCGA-E9-A5FL	NA	Alive	TCGA-BRCA	24	NA	16.7418	6.8745	16.4423	5.3347	41.7265	52.4707	15.3229	5.8401	4.8233	1.025	NA	10.1412	53.3394	3.8384	NA	NA	NA	1.1035	11.3463	12.8316	14.5502	1.9103	1.7434	13.4882	5.7651	2.7358
TCGA-BRCA	NA	TCGA-EW-A1PD	NA	Alive	TCGA-BRCA	NA	NA	55.5435	16.9881	44.988	33.4462	53.3014	76.5417	24.0327	29.2896	30.3616	1.3641	NA	25.6958	110.89	31.0232	NA	NA	NA	11.5964	27.5038	37.6831	31.5609	3.266	2.3089	8.5553	15.235	3.4824
TCGA-BRCA	NA	TCGA-AN-A0FN	NA	Alive	TCGA-BRCA	218	NA	82.558	8.1374	68.1983	32.8289	34.456	40.4879	27.5738	24.4695	42.7026	1.4798	NA	23.0076	113.121	22.611	NA	NA	NA	12.1211	16.333	42.5065	91.8375	29.8705	20.3646	54.1459	37.0013	13.7638
TCGA-BRCA	NA	TCGA-BH-A1FU	1688	Dead	TCGA-BRCA	NA	NA	97.7318	5.3672	60.209	36.8783	92.4838	70.0478	31.0847	30.3142	28.3652	0.9636	NA	35.2992	89.1242	23.7644	NA	NA	NA	34.5503	39.5544	37.5986	51.4104	32.052	19.5015	45.8867	19.4404	10.7487
TCGA-BRCA	NA	TCGA-A7-A13D	NA	Alive	TCGA-BRCA	965	NA	50.8632	2.9327	47.7061	26.4878	154.393	23.1198	17.0171	13.6618	20.2872	1.1658	NA	11.5417	85.2965	12.9242	NA	NA	NA	48.3919	27.1382	37.5938	5.4238	1.2883	0.2765	2.4935	3.2226	1.8242
TCGA-BRCA	NA	TCGA-GM-A2DA	6593	Dead	TCGA-BRCA	5909	NA	30.328	12.7577	24.1441	9.7562	35.1595	39.9389	17.6875	10.7775	12.0109	6.3659	NA	11.9081	44.0215	11.9049	NA	NA	NA	5.6439	6.3577	10.361	24.8046	18.9041	9.9942	10.3034	15.1909	6.5083
TCGA-BRCA	NA	TCGA-E9-A1NI	NA	Alive	TCGA-BRCA	300	NA	48.4855	12.356	19.7915	20.9997	54.8099	42.5844	17.1581	17.8509	16.4871	7.3201	NA	17.4697	80.9797	13.785	NA	NA	NA	15.3328	7.7094	44.2159	27.8028	7.4458	1.4839	5.1177	55.8896	7.7432
TCGA-BRCA	NA	TCGA-OL-A5D6	1104	Dead	TCGA-BRCA	385	NA	39.8921	9.6982	37.5805	10.7066	51.8637	43.5579	39.1091	7.1087	16.8045	2.4558	NA	15.421	64.3597	5.121	NA	NA	NA	7.807	10.307	21.7688	35.5566	8.7971	3.2549	8.5655	8.151	2.2633
TCGA-BRCA	NA	TCGA-A2-A0CX	NA	Alive	TCGA-BRCA	1728	NA	39.6776	6.8124	43.1009	18.4095	49.7843	41.3599	25.2954	7.3884	13.2507	0.7442	NA	14.9321	92.612	11.4732	NA	NA	NA	56.204	10.7712	10.0501	52.6198	13.1335	3.3326	8.3749	8.5433	2.0367
TCGA-BRCA	NA	TCGA-E9-A1RF	NA	Alive	TCGA-BRCA	NA	NA	132.137	5.6636	40.8147	94.4087	18.133	13.2721	3.757	21.1538	41.0802	0.5509	NA	33.0748	74.7966	10.9847	NA	NA	NA	19.2798	39.0603	74.8532	52.1364	7.3718	1.1745	7.5856	0.5224	1.799
TCGA-BRCA	NA	TCGA-AR-A1AT	1272	Dead	TCGA-BRCA	NA	NA	54.0735	6.4804	27.229	10.7397	89.7217	69.4787	35.8669	16.5585	16.2051	1.1374	NA	18.2916	92.783	15.0386	NA	NA	NA	5.9613	14.2665	23.1199	94.3634	39.1231	19.5062	37.3393	10.0842	5.3109
TCGA-BRCA	NA	TCGA-E2-A15D	NA	Alive	TCGA-BRCA	526	NA	55.6149	16.0699	31.8349	28.0955	64.7587	54.6674	31.1955	28.7515	16.001	7.6797	NA	27.1015	101.329	18.2842	NA	NA	NA	39.733	12.0024	41.5869	37.3801	10.1901	5.5676	13.4774	17.752	7.5286
TCGA-BRCA	NA	TCGA-OL-A5D7	NA	Alive	TCGA-BRCA	1780	NA	20.3688	24.1408	11.513	6.4566	86.0481	61.2954	81.0999	6.3432	7.8554	2.2599	NA	14.1892	66.0918	5.5101	NA	NA	NA	12.1184	9.8781	19.1152	65.2747	15.6154	34.8046	61.4938	5.2605	5.8988
TCGA-BRCA	NA	TCGA-BH-A0DQ	NA	Alive	TCGA-BRCA	NA	NA	129.277	8.7109	60.7988	50.0926	50.7654	52.8936	11.2767	35.0757	23.5167	3.1127	NA	62.3736	107.407	23.516	NA	NA	NA	33.0821	50.0302	51.4921	32.0123	22.0973	4.4577	12.8349	18.0737	12.4736
TCGA-BRCA	NA	TCGA-E9-A54X	NA	Alive	TCGA-BRCA	727	NA	50.7509	14.9652	8.5732	14.5907	15.8979	35.1557	15.8797	19.8922	7.7071	11.0456	NA	26.1404	89.1156	24.9717	NA	NA	NA	6.9853	0.8024	27.9642	10.6772	0.1215	0.2188	2.3108	21.9051	2.4013
TCGA-BRCA	NA	TCGA-C8-A1HJ	NA	Alive	TCGA-BRCA	5	NA	43.744	4.0473	50.8486	21.7328	35.3843	43.4999	61.366	23.5436	9.8692	0.7234	NA	12.6974	108.362	8.9395	NA	NA	NA	15.7925	28.2009	14.4724	10.4422	8.3768	6.7276	15.1887	4.3426	4.94
TCGA-BRCA	NA	TCGA-BH-A5IZ	NA	Alive	TCGA-BRCA	567	NA	37.2967	14.3623	37.9778	35.5798	81.0336	77.3657	110.327	15.7447	26.447	1.1428	NA	22.8048	103.492	7.9219	NA	NA	NA	14.9469	14.2427	48.0098	31.3643	11.0507	2.5772	4.2815	2.9939	10.0523
TCGA-BRCA	NA	TCGA-LL-A73Z	227	Dead	TCGA-BRCA	137	NA	46.4118	11.5172	37.9824	14.7292	67.8117	41.774	23.8333	9.7172	11.4294	2.7645	NA	20.8407	62.738	10.5968	NA	NA	NA	9.5637	19.4686	22.1848	44.7011	10.7604	13.2754	27.036	11.1626	11.7407
TCGA-BRCA	NA	TCGA-A2-A3XU	912	Dead	TCGA-BRCA	NA	NA	12.4294	9.8555	78.1612	5.4444	41.6693	24.9056	31.5295	4.1585	2.3202	1.3301	NA	6.9975	35.8801	7.564	NA	NA	NA	2.4882	9.6286	7.9941	5.452	0.208	0.1198	0.4769	0.5326	3.4591
TCGA-BRCA	NA	TCGA-AN-A0AL	NA	Alive	TCGA-BRCA	227	NA	74.5692	10.2844	56.5142	16.4939	76.2724	63.3672	14.7775	10.5319	18.6328	0.5616	NA	20.9879	91.9212	11.5193	NA	NA	NA	18.6426	10.7294	20.9085	46.502	26.7322	7.8291	29.7832	20.0194	10.1775
TCGA-BRCA	NA	TCGA-AO-A0JB	NA	Alive	TCGA-BRCA	1542	NA	8.3257	3.7001	4.3243	1.7656	12.3915	15.9443	14.0835	2.3907	1.8848	0.8621	NA	5.6894	16.3727	2.2667	NA	NA	NA	1.9326	2.4812	4.2687	9.7615	1.3557	2.2296	3.1912	7.2075	2.2012
TCGA-BRCA	NA	TCGA-AC-A2B8	NA	Alive	TCGA-BRCA	677	NA	96.274	10.8045	56.333	41.432	110.01	67.057	30.6	35.9971	33.2716	2.9132	NA	21.4862	106.673	23.8997	NA	NA	NA	22.1601	26.7683	74.5357	74.4127	27.51	9.7826	17.639	27.7011	4.9507
TCGA-BRCA	NA	TCGA-B6-A0I8	749	Dead	TCGA-BRCA	NA	NA	36.6056	13.7927	21.985	28.3448	61.2022	66.0911	16.0336	28.4632	10.5602	1.7731	NA	20.7298	77.1972	14.0654	NA	NA	NA	40.0949	13.0108	31.5553	15.365	0.5049	3.3226	5.1238	20.4708	3.1415
TCGA-BRCA	NA	TCGA-BH-A204	2534	Dead	TCGA-BRCA	NA	NA	72.8743	6.3198	33.7563	63.2984	25.7415	14.4855	7.2716	15.7168	41.7793	0.663	NA	31.5813	53.0601	7.3998	NA	NA	NA	16.254	29.6844	132.073	19.0778	3.1599	1.2667	2.5677	0.6576	2.4528
TCGA-BRCA	NA	TCGA-BH-A204	2534	Dead	TCGA-BRCA	NA	NA	13.0365	7.8091	15.4806	42.8038	4.4308	17.5986	16.3885	53.9332	10.8752	1.3657	NA	20.6215	164.272	30.2014	NA	NA	NA	3.5753	10.7636	12.1409	15.3857	0.82	0.368	1.7194	7.7557	0.6124
TCGA-BRCA	NA	TCGA-AO-A03U	1793	Dead	TCGA-BRCA	NA	NA	67.865	5.5679	51.0614	22.8809	181.087	60.773	12.1401	15.2994	17.5105	0.9967	NA	47.7929	100.744	15.504	NA	NA	NA	43.0372	21.8605	27.3947	119.702	15.8489	0.9283	4.8476	4.0107	43.3939
TCGA-BRCA	NA	TCGA-C8-A137	NA	Alive	TCGA-BRCA	379	NA	60.3582	7.4752	17.7697	12.1555	89.5728	62.1189	28.6437	10.0339	13.3714	0.6426	NA	19.0145	96.5527	5.187	NA	NA	NA	14.7542	13.7158	9.6489	9.6882	1.6721	0.7041	2.7482	6.3082	8.4686
TCGA-BRCA	NA	TCGA-E9-A1N3	NA	Alive	TCGA-BRCA	1059	NA	21.4313	8.1339	7.3861	22.709	4.5938	17.9438	7.7483	25.2791	4.6188	6.0308	NA	18.8613	56.8838	47.5207	NA	NA	NA	8.9269	6.296	29.0377	14.8967	1.285	0.972	2.9526	4.5648	0.785
TCGA-BRCA	NA	TCGA-AC-A3BB	NA	Alive	TCGA-BRCA	987	NA	59.2342	14.2747	38.4208	21.1513	68.6927	43.8191	28.0857	13.0984	19.7155	3.6547	NA	26.7796	86.4778	11.8845	NA	NA	NA	10.1624	14.7697	57.6592	104.709	27.1801	31.8519	65.352	15.1133	14.0639
TCGA-BRCA	NA	TCGA-A8-A09Q	NA	Alive	TCGA-BRCA	761	NA	43.1235	4.4545	22.3178	15.6597	42.4506	29.6803	25.1021	23.2312	10.1741	1.6395	NA	18.7202	73.4627	52.9218	NA	NA	NA	12.6015	10.1289	19.7603	109.222	15.792	5.3554	29.3344	9.1242	2.6096
TCGA-BRCA	NA	TCGA-A7-A13F	NA	Alive	TCGA-BRCA	765	NA	48.8776	9.7138	30.3865	23.5652	27.7528	42.4452	34.2417	12.0917	11.8444	1.4789	NA	10.3212	69.7993	15.4244	NA	NA	NA	48.5263	11.3203	31.4071	37.1222	1.8271	0.7495	2.5491	16.3878	7.7734
TCGA-BRCA	NA	TCGA-S3-AA12	NA	Alive	TCGA-BRCA	574	NA	27.5062	17.1514	16.6653	15.7066	21.9336	69.2703	40.5632	10.2046	6.4054	7.2895	NA	23.9478	72.2052	21.442	NA	NA	NA	6.912	2.5092	28.6285	21.2012	1.8989	1.6174	4.5909	3.766	1.4614
TCGA-BRCA	NA	TCGA-E2-A15E	NA	Alive	TCGA-BRCA	630	NA	86.0284	12.765	46.0047	33.6936	77.2149	71.2817	29.9334	22.6642	18.3727	8.0075	NA	52.1718	103.067	14.8295	NA	NA	NA	15.6531	30.9567	45.4647	24.6541	6.3292	4.4945	4.1275	8.6885	13.1989
TCGA-BRCA	NA	TCGA-BH-A0H7	NA	Alive	TCGA-BRCA	NA	NA	59.8692	7.5985	34.933	20.4357	35.6778	50.7737	12.0212	14.749	14.4417	1.5836	NA	46.5776	69.4535	12.1991	NA	NA	NA	22.3439	25.5078	52.0659	23.412	9.4022	4.9253	6.931	4.7001	10.741
TCGA-BRCA	NA	TCGA-LL-A440	NA	Alive	TCGA-BRCA	759	NA	63.7863	19.7745	53.4298	30.5601	43.1399	56.5654	17.6604	17.9603	29.8926	7.2451	NA	30.8698	75.6783	14.9047	NA	NA	NA	12.0663	29.8069	81.8368	134.903	29.6026	15.7087	17.7315	6.3822	10.3687
TCGA-BRCA	NA	TCGA-BH-A0B7	NA	Alive	TCGA-BRCA	NA	NA	144.805	13.371	74.5895	53.542	56.8177	61.587	14.8411	45.7134	25.3944	7.0337	NA	74.4374	109.866	28.6497	NA	NA	NA	42.0171	55.1121	130.756	29.3629	36.9254	3.548	4.7199	10.6259	15.6963
TCGA-BRCA	NA	TCGA-BH-A0B7	NA	Alive	TCGA-BRCA	2559	NA	66.841	6.6244	35.9929	26.2731	61.9567	32.8292	15.1327	21.8479	18.2504	0.6263	NA	20.0558	81.7913	16.3363	NA	NA	NA	11.6156	20.0312	27.8013	73.9386	62.996	33.7301	72.0496	13.9081	14.2986
TCGA-BRCA	NA	TCGA-A1-A0SJ	NA	Alive	TCGA-BRCA	416	NA	109.201	9.758	32.1142	46.4166	22.8931	32.7099	22.5526	28.7263	27.1321	1.2076	NA	20.4424	119.037	28.6573	NA	NA	NA	11.6731	13.1351	40.1944	23.7552	21.7388	5.8699	19.6357	7.619	6.9765
TCGA-BRCA	NA	TCGA-A7-A4SA	NA	Alive	TCGA-BRCA	454	NA	33.6957	18.7906	31.8475	20.8472	81.7865	22.4777	12.7203	14.4516	9.508	3.1282	NA	20.1255	78.8476	15.7978	NA	NA	NA	4.2825	12.0149	34.1126	58.2866	65.5696	40.8261	35.121	9.0833	8.6991
TCGA-BRCA	NA	TCGA-A8-A07W	NA	Alive	TCGA-BRCA	304	NA	44.5021	10.0622	21.3316	38.7523	79.8027	61.2546	23.0856	27.5517	18.0746	1.348	NA	13.0268	105.024	23.2295	NA	NA	NA	5.4743	11.9604	33.8185	82.5729	10.1073	3.4731	6.7308	11.2781	2.6843
TCGA-BRCA	NA	TCGA-OL-A5RV	NA	Alive	TCGA-BRCA	1062	NA	85.0274	30.0905	41.6521	33.3918	89.5856	104.654	29.3466	25.6039	21.1651	14.5015	NA	35.7343	91.9588	15.902	NA	NA	NA	41.4225	23.6088	44.5247	30.8685	15.0342	8.221	12.354	34.83	8.5692
TCGA-BRCA	NA	TCGA-A8-A076	NA	Alive	TCGA-BRCA	1642	NA	54.0332	6.9857	28.0088	25.852	45.8402	57.7982	45.953	19.8177	17.2494	1.8646	NA	24.7423	98.9386	19.7209	NA	NA	NA	4.732	11.5487	19.5716	52.614	8.2008	4.4168	12.2075	11.9011	1.6305
TCGA-BRCA	NA	TCGA-AR-A1AJ	NA	Alive	TCGA-BRCA	3072	NA	53.1418	12.9725	47.5664	19.2487	86.8807	47.4899	17.851	22.793	17.7281	1.4359	NA	29.5384	150.058	21.4774	NA	NA	NA	58.1393	16.316	30.1154	193.167	65.3764	60.5881	123.713	11.6075	20.0061
TCGA-BRCA	NA	TCGA-BH-A0AZ	NA	Alive	TCGA-BRCA	1919	NA	57.9686	5.5038	53.7329	35.8542	40.8292	48.3543	14.823	21.6508	31.284	0.5909	NA	25.5935	86.1382	16.6408	NA	NA	NA	12.3395	27.691	35.0083	34.6603	14.023	1.8567	17.9032	39.5632	6.6823
TCGA-BRCA	NA	TCGA-BH-A8FZ	NA	Alive	TCGA-BRCA	574	NA	46.5375	13.2538	64.9328	13.2503	31.8253	93.4609	39.8327	13.8446	32.1308	5.359	NA	76.2016	110.133	14.1492	NA	NA	NA	6.2157	20.5941	47.5248	115.708	30.7702	25.0917	41.0705	10.4404	11.0543
TCGA-BRCA	NA	TCGA-AO-A1KT	NA	Alive	TCGA-BRCA	541	NA	28.5084	13.3074	33.3549	17.8765	31.0337	40.1745	39.0157	11.4123	16.2492	3.167	NA	16.1542	75.4332	13.2985	NA	NA	NA	10.0588	9.5099	29.8139	43.9539	5.4424	2.7021	10.6161	13.81	4.6647
TCGA-BRCA	NA	TCGA-A7-A5ZW	NA	Alive	TCGA-BRCA	326	NA	95.3473	8.7204	77.7082	29.4098	54.9538	51.5907	26.3117	27.6949	18.4506	3.0271	NA	39.3051	107.789	23.8242	NA	NA	NA	10.4896	28.1191	25.7352	37.5597	16.2568	5.2549	9.4959	29.7064	4.9367
TCGA-BRCA	NA	TCGA-GM-A3XL	NA	Alive	TCGA-BRCA	2108	NA	28.7012	16.0506	34.7368	5.2412	32.785	45.5002	52.3827	7.3024	6.0698	1.8995	NA	15.0956	78.7233	10.8002	NA	NA	NA	10.8149	2.7663	16.3202	43.6964	17.4832	14.7963	13.0496	2.1763	6.0226
TCGA-BRCA	NA	TCGA-AN-A0FX	NA	Alive	TCGA-BRCA	10	NA	47.736	13.4318	213.494	32.093	83.5147	98.0765	36.9372	25.9531	21.496	1.1872	NA	32.5776	75.7067	17.3183	NA	NA	NA	16.4402	61.895	44.3547	27.4675	5.7042	4.7431	6.2012	28.3326	12.6338
TCGA-BRCA	NA	TCGA-A7-A3IZ	NA	Alive	TCGA-BRCA	322	NA	32.5863	11.7854	20.3868	33.3745	9.0698	26.7775	16.2203	37.6573	6.7738	4.4349	NA	35.3791	78.2735	47.2509	NA	NA	NA	7.7892	6.8136	25.6459	33.8351	1.5005	1.4239	5.615	7.4449	1.1378
TCGA-BRCA	NA	TCGA-E9-A1NE	NA	Alive	TCGA-BRCA	1088	NA	63.8027	7.6568	41.5457	44.1026	18.7994	36.4405	12.3125	29.0711	18.6876	1.5229	NA	29.8531	146.108	22.5535	NA	NA	NA	29.7984	28.6648	23.5425	117.385	109.468	44.3994	133.265	41.119	22.9841
TCGA-BRCA	NA	TCGA-A2-A1FX	NA	Alive	TCGA-BRCA	1847	NA	31.4228	21.7221	38.0994	16.9972	29.5245	96.2512	27.8605	15.541	16.3349	6.8085	NA	36.713	120.594	15.8044	NA	NA	NA	8.0656	15.9569	42.6689	62.0753	6.346	4.5236	15.9598	17.7073	6.6985
TCGA-BRCA	NA	TCGA-A2-A0T4	NA	Alive	TCGA-BRCA	624	NA	43.3132	8.0364	36.4432	23.3418	38.9296	21.3484	16.4507	25.4135	17.6896	1.4856	NA	21.2275	102.167	13.519	NA	NA	NA	14.9919	12.4463	43.0415	64.7147	9.7834	12.7229	31.2921	18.6953	3.8258
TCGA-BRCA	NA	TCGA-D8-A1JU	NA	Alive	TCGA-BRCA	447	NA	111.346	8.9501	100.651	48.4711	29.3154	41.0959	21.2537	31.0613	35.1723	1.653	NA	37.0463	121.123	23.8783	NA	NA	NA	9.543	37.8344	53.9632	71.8102	12.2823	2.8756	8.198	15.0321	3.5728
TCGA-BRCA	NA	TCGA-A8-A0AD	NA	Alive	TCGA-BRCA	1157	NA	72.6413	8.0589	65.1498	39.167	6.5623	42.426	24.9776	31.2678	13.5077	3.216	NA	31.7012	104.191	11.3012	NA	NA	NA	14.906	12.5374	41.9722	78.2297	6.0177	1.8535	7.7183	18.508	1.882
TCGA-BRCA	NA	TCGA-EW-A2FR	NA	Alive	TCGA-BRCA	1673	NA	80.5333	9.725	54.8894	47.7819	51.6351	105.521	25.2006	21.9758	43.0839	1.4174	NA	17.4794	123.967	17.9411	NA	NA	NA	12.8388	36.0973	50.0177	50.0214	6.7685	3	6.6548	21.4772	10.3054
TCGA-BRCA	NA	TCGA-E9-A1NH	NA	Alive	TCGA-BRCA	576	NA	74.9307	9.3767	43.2237	41.3741	111.809	64.0893	16.8498	25.684	32.7691	3.7618	NA	19.7311	114.799	17.7246	NA	NA	NA	20.2548	19.2502	49.1548	45.8004	4.2957	2.6192	4.9021	32.5878	3.3119
TCGA-BRCA	NA	TCGA-BH-A203	1174	Dead	TCGA-BRCA	NA	NA	156.614	7.6298	60.4501	89.2617	32.8221	35.5478	7.6493	35.8517	30.4549	1.739	NA	55.2564	102.805	23.6002	NA	NA	NA	32.5905	48.5912	98.4463	21.1444	11.8045	1.941	2.9299	2.839	15.0907
TCGA-BRCA	NA	TCGA-A7-A26I	NA	Alive	TCGA-BRCA	661	NA	54.8772	6.5082	26.9151	63.64	116.885	49.3175	6.343	71.5428	20.1387	4.5044	NA	17.313	51.456	10.1467	NA	NA	NA	4.6822	40.1801	15.0744	42.1761	5.0721	1.5844	5.1308	12.6005	10.0704
TCGA-BRCA	NA	TCGA-GM-A2DD	NA	Alive	TCGA-BRCA	2282	NA	21.2607	14.8204	55.1034	8.7759	48.2467	38.6854	20.1563	7.2244	9.9819	2.7705	NA	12.8349	71.083	8.8261	NA	NA	NA	1.1558	6.6263	11.2243	84.5197	68.399	50.5248	63.1518	9.6434	9.2314
TCGA-BRCA	NA	TCGA-A2-A04R	NA	Alive	TCGA-BRCA	3709	NA	35.0751	11.2518	24.021	26.7253	7.7984	55.2945	20.2676	12.3765	12.6624	2.6917	NA	22.3695	93.7084	12.2781	NA	NA	NA	15.1735	11.1608	29.8652	9.4419	2.2937	1.1798	17.9443	38.623	1.5635
TCGA-BRCA	NA	TCGA-AO-A0J4	NA	Alive	TCGA-BRCA	1587	NA	54.0457	11.6039	110.632	19.935	57.714	67.4328	43.9716	19.361	28.9202	0.7532	NA	30.6392	104.506	24.072	NA	NA	NA	12.4733	67.9233	88.9883	70.5715	29.1419	33.2699	78.1359	15.0565	14.5698
TCGA-BRCA	NA	TCGA-D8-A1JL	NA	Alive	TCGA-BRCA	611	NA	113.638	8.7826	87.7106	45.1278	39.736	57.5731	41.2649	27.8882	24.0886	1.0149	NA	106.524	159.467	27.5253	NA	NA	NA	19.1795	55.166	34.9439	140.381	52.1268	23.1558	67.4387	19.6228	19.0564
TCGA-BRCA	NA	TCGA-EW-A1PE	NA	Alive	TCGA-BRCA	320	NA	84.8887	9.2127	24.5284	38.1249	10.5671	41.4437	22.2376	29.0577	18.9868	6.6227	NA	22.8105	101.331	17.9878	NA	NA	NA	35.2875	9.9049	50.6749	78.7946	11.6909	7.8445	38.5403	46.9057	3.7792
TCGA-BRCA	NA	TCGA-BH-A0RX	NA	Alive	TCGA-BRCA	170	NA	48.3939	6.4619	41.099	17.5558	42.3596	30.8511	32.2115	8.0893	11.9256	0.4344	NA	14.8525	71.317	7.979	NA	NA	NA	8.5383	13.2065	26.8604	60.2479	33.2357	20.9094	57.1707	7.4896	6.7163
TCGA-BRCA	NA	TCGA-A8-A090	NA	Alive	TCGA-BRCA	0	NA	59.7926	10.4987	20.3746	38.1353	18.4108	53.0369	17.0714	23.6859	18.6426	3.5193	NA	16.5814	114.188	20.1469	NA	NA	NA	24.1065	11.7094	52.1823	87.9986	9.17	3.3473	22.1698	8.4308	4.1588
TCGA-BRCA	NA	TCGA-AO-A12B	NA	Alive	TCGA-BRCA	2989	NA	9.8608	5.7999	7.2669	10.8709	7.5216	15.616	27.1403	20.4765	3.2988	3.3272	NA	16.232	58.7038	4.6032	NA	NA	NA	4.6591	1.6865	6.8224	18.3916	5.4116	2.2204	5.3527	2.493	6.821
TCGA-BRCA	NA	TCGA-EW-A6SA	NA	Alive	TCGA-BRCA	NA	NA	26.3012	19.2505	18.5735	10.8611	163.424	85.8591	11.5856	30.7728	14.0667	5.9104	NA	14.0662	68.0451	26.809	NA	NA	NA	2.6564	3.6916	37.3606	8.6189	0.6802	0.5519	1.077	4.0235	1.6343
TCGA-BRCA	NA	TCGA-AC-A2FE	2636	Dead	TCGA-BRCA	2240	NA	36.3939	12.1989	39.7147	22.6228	81.5002	58.311	17.8729	18.5489	25.2515	5.1544	NA	19.5128	97.184	18.624	NA	NA	NA	13.0149	16.2214	53.8153	102.131	55.1345	44.2512	44.5604	14.546	15.2528
TCGA-BRCA	NA	TCGA-GM-A5PX	NA	Alive	TCGA-BRCA	551	NA	63.476	15.0262	43.7762	13.0075	60.0892	51.3653	24.0299	15.8641	16.2119	8.5173	NA	19.8303	65.9075	16.0598	NA	NA	NA	8.83	10.8592	40.1868	32.5313	15.6602	3.0861	5.9746	16.5057	2.7151
TCGA-BRCA	NA	TCGA-AR-A1AX	NA	Alive	TCGA-BRCA	2629	NA	52.5687	11.0561	42.3574	19.4101	76.0976	50.8885	33.6415	26.9979	14.9326	2.1089	NA	25.986	117.031	12.1745	NA	NA	NA	18.0529	43.8941	32.1492	134.67	61.5281	56.6228	150.467	33.093	30.0978
TCGA-BRCA	NA	TCGA-BH-A18M	2207	Dead	TCGA-BRCA	NA	NA	120.49	10.9204	64.9878	63.7278	57.7089	68.1045	16.6354	29.7828	46.7668	4.4763	NA	56.6791	102.958	20.0989	NA	NA	NA	28.1594	52.3267	118.511	57.1102	17.6137	7.2458	21.3972	7.8214	12.5953
TCGA-BRCA	NA	TCGA-BH-A18M	2207	Dead	TCGA-BRCA	NA	NA	127.021	9.2911	57.5709	51.4634	78.4968	54.5918	26.9195	26.5594	25.5861	2.6688	NA	37.951	114.553	20.2353	NA	NA	NA	26.2819	37.3227	91.5141	45.0193	22.9325	6.4446	18.7054	22.9717	9.3661
TCGA-BRCA	NA	TCGA-BH-A1FJ	1927	Dead	TCGA-BRCA	NA	NA	92.5123	14.2173	23.3273	36.1434	35.4951	35.7833	36.8301	23.8831	10.6716	4.5001	NA	35.9727	116.837	54.1106	NA	NA	NA	64.4966	4.6331	38.0081	21.5947	1.2142	1.8007	15.1879	5.9968	4.4275
TCGA-BRCA	NA	TCGA-BH-A1FJ	1927	Dead	TCGA-BRCA	NA	NA	147.685	5.8765	125.593	55.1011	29.1858	35.0624	7.9442	47.1497	58.6444	1.2885	NA	67.4814	166.579	33.2681	NA	NA	NA	34.9373	33.9813	83.706	44.9616	8.829	2.8714	18.9006	3.4665	8.7507
TCGA-BRCA	NA	TCGA-S3-A6ZH	NA	Alive	TCGA-BRCA	641	NA	32.8317	12.9248	17.2138	12.6676	116.022	62.1829	32.5332	15.2679	6.7031	1.6214	NA	19.0771	91.3747	11.1526	NA	NA	NA	9.3649	6.3929	26.2823	25.4671	5.0078	5.3997	10.0254	4.6459	4.0253
TCGA-BRCA	NA	TCGA-E2-A1IH	NA	Alive	TCGA-BRCA	1026	NA	39.0215	9.7128	42.8893	20.663	22.9262	30.9886	20.7969	27.356	19.3787	1.368	NA	22.3101	103.854	15.5793	NA	NA	NA	6.8079	12.8873	28.2096	76.1452	35.5555	20.5627	63.4767	20.7839	11.4239
TCGA-BRCA	NA	TCGA-BH-A0EB	NA	Alive	TCGA-BRCA	745	NA	84.7936	8.1199	39.3084	26.3106	31.5151	43.3293	22.548	25.0541	16.8794	1.2504	NA	28.2842	99.0601	21.9699	NA	NA	NA	8.3985	15.2548	28.2056	101.116	8.6129	5.6863	17.9128	29.9324	3.4175
TCGA-BRCA	NA	TCGA-A7-A0DB	NA	Alive	TCGA-BRCA	NA	NA	86.3588	8.4495	38.8933	62.5994	28.2529	18.4695	10.7041	14.7862	30.7144	0.8437	NA	25.3644	81.8145	10.659	NA	NA	NA	14.7381	31.8869	66.4692	132.047	6.3895	2.3722	10.2087	0.9162	2.872
TCGA-BRCA	NA	TCGA-E2-A158	NA	Alive	TCGA-BRCA	450	NA	53.4095	7.7514	99.7859	23.071	59.1156	69.1653	42.3113	10.3082	10.8566	1.844	NA	92.7435	110.849	32.5019	NA	NA	NA	15.3426	1.7118	33.9455	10.5855	4.5905	2.9122	3.4728	9.9944	0.8479
TCGA-BRCA	NA	TCGA-E2-A1L8	NA	Alive	TCGA-BRCA	2240	NA	43.6753	9.94	25.4782	19.9194	31.7099	28.0896	15.4216	16.2585	15.4201	2.6247	NA	21.0537	102.417	17.9671	NA	NA	NA	15.0355	6.2763	28.014	31.9711	8.2104	2.6964	17.9321	11.5647	3.4671
TCGA-BRCA	NA	TCGA-E9-A1ND	NA	Alive	TCGA-BRCA	NA	NA	46.9533	18.2759	23.9127	18.8886	35.9912	39.9983	12.6992	8.5505	16.9673	3.0299	NA	20.8916	60.8905	7.4586	NA	NA	NA	9.4282	16.741	64.6872	127.849	4.6505	2.4976	12.7555	1.1684	6.9155
TCGA-BRCA	NA	TCGA-LL-A5YN	NA	Alive	TCGA-BRCA	447	NA	14.1057	22.8056	16.5098	3.5498	33.8108	44.9567	23.9909	3.974	2.4866	4.8214	NA	7.2598	51.1845	7.7637	NA	NA	NA	5.4897	3.7731	6.3555	116.54	33.5892	74.5337	132.725	22.7708	20.6192
TCGA-BRCA	NA	TCGA-AC-A3OD	NA	Alive	TCGA-BRCA	451	NA	14.2918	2.0297	18.7165	22.1336	24.3198	10.9678	1.2984	28.8575	6.0517	0.6847	NA	10.7845	31.8442	8.3065	NA	NA	NA	8.2662	14.6195	9.3785	42.919	70.6025	12.2401	22.713	28.572	10.4102
TCGA-BRCA	NA	TCGA-BH-A0C1	1411	Dead	TCGA-BRCA	1339	NA	104.803	7.4839	65.3392	34.2206	179.778	85.7539	39.933	44.3087	23.9694	1.0351	NA	23.8677	108.037	21.0067	NA	NA	NA	50.8104	19.9308	45.8916	56.9053	45.0773	10.6571	23.3263	12.6449	5.3375
TCGA-BRCA	NA	TCGA-E2-A106	NA	Alive	TCGA-BRCA	2541	NA	37.2523	8.0508	11.6144	20.0921	14.0205	51.9067	15.8635	15.9711	7.4321	2.1499	NA	13.1084	90.5071	12.3827	NA	NA	NA	11.7196	6.8159	31.2752	8.3312	0.9562	1.3152	11.107	59.9474	2.6017
TCGA-BRCA	NA	TCGA-A7-A13D	NA	Alive	TCGA-BRCA	965	NA	93.647	7.0757	78.4767	62.8527	114.254	35.3297	15.8281	31.3965	29.2646	4.2798	NA	17.0863	123.868	30.7991	NA	NA	NA	47.9736	31.3486	33.8907	5.9853	3.7671	1.283	5.0497	8.1174	7.4998
TCGA-BRCA	NA	TCGA-D8-A27P	NA	Alive	TCGA-BRCA	49	NA	107.358	7.7951	36.3372	38.2855	61.1445	58.2144	17.9155	41.7183	14.1097	3.4582	NA	55.8635	110.32	43.6769	NA	NA	NA	27.9747	20.3418	35.4625	42.0016	2.5887	1.1471	3.5408	64.0707	6.4928
TCGA-BRCA	NA	TCGA-BH-A0AW	NA	Alive	TCGA-BRCA	622	NA	27.6509	7.6696	17.9426	9.0902	43.995	42.4273	23.2171	13.8693	7.7568	0.8509	NA	8.9629	69.3297	9.3391	NA	NA	NA	5.7928	16.5983	9.0462	107.593	41.2269	30.6582	86.3551	12.9761	12.2708
TCGA-BRCA	NA	TCGA-BH-A18H	NA	Alive	TCGA-BRCA	652	NA	30.7798	8.1038	18.9106	13.8302	42.5267	54.0597	40.1981	16.4558	10.9863	5.503	NA	15.168	87.3802	17.143	NA	NA	NA	5.749	8.0366	19.4261	57.4917	66.4206	29.0555	46.5629	9.8036	8.7098
TCGA-BRCA	NA	TCGA-AR-A0TR	160	Dead	TCGA-BRCA	NA	NA	119.761	11.5398	5.5501	29.299	84.3808	61.6055	8.1679	33.8536	6.3068	7.4091	NA	41.5136	147.498	64.6859	NA	NA	NA	42.7472	3.498	48.5523	29.7324	8.2556	19.4896	37.3417	57.7258	4.3125
TCGA-BRCA	NA	TCGA-D8-A1JH	NA	Alive	TCGA-BRCA	426	NA	98.1967	8.1815	60.0067	44.6737	57.4342	49.3181	22.7713	34.9888	29.2854	1.7835	NA	34.1802	127.125	33.8241	NA	NA	NA	19.6484	34.0319	51.5598	97.4172	12.4047	8.246	18.5774	18.8134	6.026
TCGA-BRCA	NA	TCGA-AO-A129	NA	Alive	TCGA-BRCA	3286	NA	34.6603	15.9763	47.0647	22.275	41.4879	44.0149	79.1583	13.1146	10.1938	1.4432	NA	33.4091	72.3447	8.237	NA	NA	NA	16.836	13.4237	26.1304	50.8247	14.2432	15.7188	46.4936	8.0175	13.4972
TCGA-BRCA	NA	TCGA-C8-A3M8	NA	Alive	TCGA-BRCA	394	NA	25.3113	8.6578	20.5966	15.4332	60.5444	42.8055	12.3254	23.6432	12.489	1.8492	NA	16.9553	51.4937	15.6654	NA	NA	NA	4.7281	10.7261	21.5826	14.5579	1.9623	2.2817	4.2656	9.8585	2.1262
TCGA-BRCA	NA	TCGA-A8-A07Z	NA	Alive	TCGA-BRCA	1371	NA	48.7079	10.0217	11.8242	13.734	107.56	39.0875	28.0068	12.1845	4.9484	1.536	NA	12.5709	99.7499	10.7585	NA	NA	NA	27.8347	3.8133	19.5998	49.7349	1.7247	4.4936	23.9478	4.2375	4.3258
TCGA-BRCA	NA	TCGA-A2-A0ES	NA	Alive	TCGA-BRCA	2190	NA	102.956	7.3838	59.9699	47.2205	49.9423	64.9325	18.6437	28.7535	33.1651	2.1634	NA	49.978	115.795	23.5261	NA	NA	NA	21.2497	40.903	69.1035	49.2679	53.6925	14.1158	21.6725	15.9643	10.8907
TCGA-BRCA	NA	TCGA-OL-A5RW	NA	Alive	TCGA-BRCA	1106	NA	23.4587	15.9515	63.239	9.4102	74.4507	70.9211	116.416	3.8678	10.2188	1.3659	NA	16.6014	47.7351	2.9509	NA	NA	NA	10.4938	3.3647	39.5487	36.1451	0.8421	1.9935	6.077	1.6709	6.1439
TCGA-BRCA	NA	TCGA-BH-A0DQ	NA	Alive	TCGA-BRCA	98	NA	49.9058	13.4598	41.2337	34.8942	71.9609	53.4397	19.6907	13.9973	24.001	0.7375	NA	22.2162	105.401	14.0215	NA	NA	NA	12.6099	23.6887	38.5503	36.2462	5.7804	4.826	10.863	48.2707	3.8322
TCGA-BRCA	NA	TCGA-C8-A1HL	NA	Alive	TCGA-BRCA	317	NA	35.264	6.9777	26.1862	17.6838	36.6879	28.3682	25.9166	20.9502	15.4751	1.6753	NA	14.7374	123.033	12.7895	NA	NA	NA	3.9726	13.5577	18.6878	28.5676	3.4761	1.7273	6.0762	17.0243	1.3386
TCGA-BRCA	NA	TCGA-AN-A0XT	NA	Alive	TCGA-BRCA	10	NA	45.986	10.4733	74.4272	14.5131	73.6741	42.4472	16.2444	29.2463	11.6631	1.5428	NA	40.8925	90.7153	14.5168	NA	NA	NA	6.2792	13.5275	24.7366	26.3152	4.2346	1.7141	5.6614	14.7858	2.4809
TCGA-BRCA	NA	TCGA-D8-A1JM	NA	Alive	TCGA-BRCA	590	NA	49.6478	8.5829	37.7507	39.9552	21.2141	37.9857	111.891	19.7114	33.7208	0.7032	NA	20.7794	121.171	11.0916	NA	NA	NA	16.0568	17.2992	12.6503	13.6944	9.6914	5.3135	8.6087	3.3851	12.0279
TCGA-BRCA	NA	TCGA-A2-A0YC	NA	Alive	TCGA-BRCA	990	NA	39.7296	9.3202	18.0844	32.4642	7.019	40.6886	13.158	32.9315	14.1264	6.4967	NA	23.4855	103.694	14.9934	NA	NA	NA	29.6971	9.7355	35.1251	49.5886	7.0732	4.5955	14.9077	116.233	5.4876
TCGA-BRCA	NA	TCGA-AN-A0XU	NA	Alive	TCGA-BRCA	10	NA	83.9886	8.9777	107.345	31.9132	57.874	34.1857	43.8078	37.7823	17.0956	3.2672	NA	57.9591	129.337	33.3476	NA	NA	NA	25.2871	21.1965	28.792	46.437	3.6824	3.2746	4.1151	3.1445	5.2554
TCGA-BRCA	NA	TCGA-JL-A3YW	NA	Alive	TCGA-BRCA	360	NA	55.5977	14.1271	30.2971	13.9132	40.6303	44.379	33.1629	7.4461	22.5477	2.8469	NA	16.2314	69.1112	10.0585	NA	NA	NA	8.887	10.9258	32.7	95.1256	12.3488	5.1958	8.5571	12.1267	2.9872
TCGA-BRCA	NA	TCGA-GM-A2DB	NA	Alive	TCGA-BRCA	2406	NA	25.4086	32.9629	22.3153	7.4151	26.8041	21.8166	18.5827	3.9087	5.2115	1.3268	NA	34.1139	44.9769	9.22	NA	NA	NA	4.4389	2.1308	6.9786	15.3006	12.9911	7.829	22.9386	4.5471	3.3879
TCGA-BRCA	NA	TCGA-BH-A0DX	NA	Alive	TCGA-BRCA	2156	NA	62.4338	6.5583	34.9462	23.87	68.6983	51.466	29.6806	35.8212	20.951	1.4502	NA	22.1647	96.3018	10.1575	NA	NA	NA	7.2144	16.3128	19.4593	90.8601	17.8403	12.9594	12.1712	12.0567	7.6946
TCGA-BRCA	NA	TCGA-BH-A0W4	NA	Alive	TCGA-BRCA	759	NA	117.483	8.7744	57.9269	55.9559	106.294	63.6065	25.1859	39.4517	29.3031	5.3169	NA	32.0509	131.375	36.213	NA	NA	NA	17.9684	32.4949	53.9565	23.165	3.8743	2.5265	2.1968	16.4216	7.9344
TCGA-BRCA	NA	TCGA-A2-A0T3	NA	Alive	TCGA-BRCA	1516	NA	50.542	6.594	28.8988	20.2091	70.5572	49.0708	26.985	19.6715	13.6882	1.8982	NA	26.1158	117.96	40.65	NA	NA	NA	25.3522	13.2222	21.7184	14.3052	10.5908	4.5679	15.8221	9.9996	4.6822
TCGA-BRCA	NA	TCGA-AC-A62Y	NA	Alive	TCGA-BRCA	530	NA	61.6713	13.4338	13.1385	18.097	57.712	29.394	30.7248	10.7107	8.4168	2.5951	NA	30.9333	87.8552	17.6029	NA	NA	NA	20.3102	9.4138	22.7598	57.9628	6.1099	5.1011	12.4191	99.6461	1.7231
TCGA-BRCA	NA	TCGA-AR-A5QN	NA	Alive	TCGA-BRCA	1013	NA	58.4341	12.465	30.4776	22.1461	27.4102	63.631	47.7841	22.1004	36.4992	7.0484	NA	26.843	84.1109	11.5225	NA	NA	NA	16.6363	19.4453	72.6454	28.9521	31.5663	11.8825	32.4497	5.7952	3.6042
TCGA-BRCA	NA	TCGA-A2-A0D1	NA	Alive	TCGA-BRCA	1051	NA	18.4352	12.4994	8.8251	11.7664	39.3334	51.3866	14.4012	20.9344	3.6923	2.4898	NA	19.0082	40.6123	11.6191	NA	NA	NA	1.2155	14.297	11.8853	9.9809	1.5049	1.1876	1.954	6.4817	19.9622
TCGA-BRCA	NA	TCGA-A1-A0SQ	NA	Alive	TCGA-BRCA	554	NA	15.555	7.7787	12.802	31.2294	12.9718	26.5764	20.933	18.8808	6.4964	1.7768	NA	17.1232	75.0929	14.7389	NA	NA	NA	19.8576	8.1054	12.6093	39.3968	8.6941	2.5159	7.6366	20.1079	1.8952
TCGA-BRCA	NA	TCGA-B6-A0WZ	NA	Alive	TCGA-BRCA	6292	NA	49.1662	11.7698	15.8485	18.3056	32.113	45.4014	30.2578	12.0975	7.7166	3.3621	NA	22.3013	107.62	7.9139	NA	NA	NA	11.7959	3.646	32.2057	9.8621	0.8016	1.3445	5.1944	27.4157	1.6475
TCGA-BRCA	NA	TCGA-B6-A0IO	NA	Alive	TCGA-BRCA	5042	NA	42.9445	11.5223	18.5233	13.922	42.0306	45.8731	11.4025	24.5917	8.8637	1.5231	NA	15.7322	75.2407	23.5303	NA	NA	NA	9.7121	6.1377	19.2049	20.2742	2.3073	2.1806	5.4227	5.7686	1.5872
TCGA-BRCA	NA	TCGA-C8-A1HF	NA	Alive	TCGA-BRCA	332	NA	34.162	10.8394	20.4298	17.7062	58.5184	75.7423	26.0453	15.5232	12.8969	1.0796	NA	16.1341	103.549	9.493	NA	NA	NA	11.83	10.29	12.5341	62.5351	10.8516	6.458	20.8728	10.8176	4.7251
TCGA-BRCA	NA	TCGA-E2-A1LL	NA	Alive	TCGA-BRCA	1309	NA	70.998	14.1658	62.5564	43.2234	107.789	49.6503	32.4302	11.2066	10.7846	0.4053	NA	16.4538	133.606	14.1797	NA	NA	NA	3.6951	16.4136	33.7381	13.6067	8.3605	1.7603	4.3828	3.349	7.1835
TCGA-BRCA	NA	TCGA-AC-A7VC	NA	Alive	TCGA-BRCA	1	NA	35.2846	13.5439	36.5118	45.3699	77.4728	26.4395	39.4421	8.2604	7.4893	3.0883	NA	8.238	51.7094	6.9633	NA	NA	NA	12.9237	26.5862	8.0387	73.0392	3.3232	1.2117	2.1018	37.8212	4.8006
TCGA-BRCA	NA	TCGA-E2-A1IE	NA	Alive	TCGA-BRCA	2362	NA	27.0387	9.9772	13.4907	35.0877	8.7686	34.7245	24.0589	17.2261	9.0447	1.9825	NA	36.913	91.6349	26.944	NA	NA	NA	8.7055	8.16	28.7287	9.6559	1.2169	1.5628	4.6474	13.4214	4.0823
TCGA-BRCA	NA	TCGA-A2-A3KC	NA	Alive	TCGA-BRCA	1102	NA	62.6255	15.1529	62.0689	31.3692	80.8263	74.8457	37.6361	28.5776	30.2363	6.997	NA	34.1861	102.68	23.1191	NA	NA	NA	15.8708	30.1066	50.6157	65.4826	13.9571	6.3232	16.3019	23.1496	7.049
TCGA-BRCA	NA	TCGA-B6-A0IJ	NA	Alive	TCGA-BRCA	7106	NA	28.1895	11.901	58.9882	7.2438	86.5993	49.5242	78.3454	7.721	21.3664	0.7757	NA	24.9214	100.902	12.4291	NA	NA	NA	9.8672	4.5638	28.4882	98.0563	17.5709	7.4212	25.007	4.5168	4.5207
TCGA-BRCA	NA	TCGA-D8-A1XG	NA	Alive	TCGA-BRCA	448	NA	67.5118	9.0516	13.7985	41.5561	24.6537	53.4118	28.1234	40.6627	10.5186	2.1591	NA	24.7463	105.327	24.8827	NA	NA	NA	83.4635	17.7922	28.8265	43.5311	2.5398	2.0946	3.072	2.9544	4.1251
TCGA-BRCA	NA	TCGA-EW-A1P3	NA	Alive	TCGA-BRCA	1611	NA	40.6921	19.8748	25.0962	14.545	30.6105	51.4706	21.5127	13.0326	11.7758	9.491	NA	19.2262	70.4062	9.7642	NA	NA	NA	8.4485	5.7424	50.8672	21.2275	2.7354	5.0694	23.2492	25.1587	5.3195
TCGA-BRCA	NA	TCGA-BH-A0H7	NA	Alive	TCGA-BRCA	702	NA	37.9437	6.4714	23.1407	22.1016	13.1001	41.8937	14.6568	9.9191	14.0928	0.444	NA	19.5219	114.96	15.3354	NA	NA	NA	14.5534	16.2029	51.8055	26.8595	6.9194	4.5613	9.6549	10.3535	6.831
TCGA-BRCA	NA	TCGA-A8-A0A4	NA	Alive	TCGA-BRCA	396	NA	69.9583	12.4635	47.5775	50.8381	57.2673	86.4911	19.7502	18.2962	18.3889	2.5109	NA	31.541	92.7612	17.7683	NA	NA	NA	24.9427	30.6966	48.8171	30.188	2.4972	2.8129	9.5332	35.4675	2.1968
TCGA-BRCA	NA	TCGA-BH-A0E0	NA	Alive	TCGA-BRCA	NA	NA	46.8023	6.8764	28.3414	18.6772	49.411	51.6525	13.6186	9.702	9.6176	2.3734	NA	27.4924	52.7055	9.19	NA	NA	NA	18.4591	24.7556	39.9338	19.0451	3.8208	1.303	1.8869	5.9316	14.9001
TCGA-BRCA	NA	TCGA-BH-A18U	1563	Dead	TCGA-BRCA	NA	NA	118.854	11.1837	80.7596	48.3168	61.9962	95.2981	21.0158	31.911	37.6234	3.8681	NA	58.5032	101.85	22.7547	NA	NA	NA	36.6896	50.0783	131.269	42.165	14.5504	3.1293	9.5461	3.3486	16.6958
TCGA-BRCA	NA	TCGA-E2-A14U	NA	Alive	TCGA-BRCA	1318	NA	70.6442	16.2921	24.4466	25.8697	65.6534	84.9008	21.8327	20.7862	12.4796	9.6529	NA	36.8562	93.7139	23.344	NA	NA	NA	9.408	18.902	58.5052	25.6192	6.8493	3.7666	5.33	24.0489	18.4603
TCGA-BRCA	NA	TCGA-A7-A26E	NA	Alive	TCGA-BRCA	954	NA	25.3903	2.0226	21.9532	9.1952	3.9352	7.0835	2.8659	19.4612	7.2357	1.425	NA	8.5628	100.666	13.7979	NA	NA	NA	5.4591	11.2134	20.8324	11.5256	3.016	0.5958	3.979	7.6434	0.8793
TCGA-BRCA	NA	TCGA-BH-A1F0	785	Dead	TCGA-BRCA	NA	NA	75.4817	7.6636	67.1956	19.8832	58.0881	40.877	17.9395	21.0467	26.0179	0.5435	NA	48.8733	159.73	32.7481	NA	NA	NA	20.2583	17.2518	40.7082	128.795	56.9949	30.2627	110.886	7.9233	11.6394
TCGA-BRCA	NA	TCGA-BH-A18K	2763	Dead	TCGA-BRCA	NA	NA	148.978	10.9556	59.8574	82.4951	48.9215	69.8784	10.4536	32.6182	20.3575	6.9045	NA	55.3185	86.9839	20.3311	NA	NA	NA	29.1362	72.4151	67.2651	19.4452	13.0826	1.5263	2.3261	7.5808	17.8496
TCGA-BRCA	NA	TCGA-BH-A0HF	NA	Alive	TCGA-BRCA	727	NA	41.3983	7.8624	31.0575	22.7582	47.5563	43.8951	21.0775	18.64	12.939	1.3619	NA	24.6008	92.9759	26.0368	NA	NA	NA	15.9323	14.7095	28.6832	73.6578	9.972	7.2836	17.693	20.5956	5.4369
TCGA-BRCA	NA	TCGA-AR-A0TT	NA	Alive	TCGA-BRCA	3316	NA	31.2594	8.867	12.3388	14.1659	40.8	32.6376	19.3219	20.3749	13.3633	2.8453	NA	14.6727	103.305	17.775	NA	NA	NA	4.0423	8.6906	17.919	188.763	41.2116	34.6808	76.0264	15.6429	11.651
TCGA-BRCA	NA	TCGA-EW-A1P7	NA	Alive	TCGA-BRCA	915	NA	67.4645	12.9125	52.6609	28.7011	33.4435	45.026	18.5763	25.1333	16.5274	1.7994	NA	55.3194	100.495	11.968	NA	NA	NA	14.8737	24.5165	68.1512	116.178	73.5187	62.2905	195.32	18.4339	34.5123
TCGA-BRCA	NA	TCGA-BH-A1FL	1673	Dead	TCGA-BRCA	NA	NA	99.5722	21.7836	22.7692	33.4599	69.6925	74.8381	30.3858	40.1637	17.1455	12.3793	NA	29.471	106.016	26.0634	NA	NA	NA	32.2774	22.7139	39.9967	28.4924	5.2123	4.9373	12.6781	7.8601	3.2459
TCGA-BRCA	NA	TCGA-A2-A3XV	NA	Alive	TCGA-BRCA	996	NA	9.16	14.2392	15.8575	1.2209	3.0584	35.856	22.8161	1.9114	1.4382	4.9768	NA	4.0961	29.8949	3.0377	NA	NA	NA	15.4148	2.6828	1.8421	9.9143	1.5212	0.9864	1.8593	2.5987	0.7654
TCGA-BRCA	NA	TCGA-AC-A2FB	NA	Alive	TCGA-BRCA	1234	NA	46.9565	7.0532	39.371	31.3269	18.7592	37.8763	12.6312	26.1916	13.0061	1.2241	NA	29.4769	112.149	14.6098	NA	NA	NA	48.0903	31.2398	21.8671	130.084	153.351	96.3654	162.35	16.3329	20.6322
TCGA-BRCA	NA	TCGA-B6-A0I5	NA	Alive	TCGA-BRCA	8556	NA	19.8726	15.233	10.0703	7.2349	42.9933	37.0127	26.92	7.1455	6.4241	3.4465	NA	12.2735	49.0274	5.0701	NA	NA	NA	7.2529	3.0951	14.0353	26.1863	2.8077	6.5372	10.1501	10.9614	4.008
TCGA-BRCA	NA	TCGA-E2-A15K	NA	Alive	TCGA-BRCA	275	NA	41.2341	16.4861	21.8953	17.2392	69.2888	53.2022	37.8662	23.7258	6.663	5.8439	NA	35.7199	121.676	16.7179	NA	NA	NA	9.2267	7.8371	39.3584	112.802	26.0405	20.8947	50.5408	20.1349	12.6844
TCGA-BRCA	NA	TCGA-D8-A1JC	NA	Alive	TCGA-BRCA	480	NA	56.0945	11.6713	35.1573	35.0866	55.2955	44.8957	16.4221	65.7359	15.3594	1.5235	NA	24.2958	163.631	16.5717	NA	NA	NA	28.4405	15.3133	38.6613	52.1236	10.8227	6.1362	18.5182	15.0616	6.2446
TCGA-BRCA	NA	TCGA-A8-A085	NA	Alive	TCGA-BRCA	NA	NA	29.0452	14.9936	20.3518	33.2932	53.3432	33.2428	18.4231	29.5718	12.7867	1.501	NA	15.4162	118.514	48.3518	NA	NA	NA	13.1329	13.3789	18.8754	12.0313	0.2145	0.3589	2.3501	8.6794	0.8414
TCGA-BRCA	NA	TCGA-AR-A24V	NA	Alive	TCGA-BRCA	3203	NA	62.443	8.3115	47.0897	57.399	12.7502	40.5284	14.0092	26.2514	31.1385	1.3497	NA	29.6146	118.501	16.6373	NA	NA	NA	20.8827	13.0212	82.3034	66.4416	5.671	1.5602	27.0987	9.6262	9.5406
TCGA-BRCA	NA	TCGA-E9-A1N8	NA	Alive	TCGA-BRCA	1039	NA	70.3925	11.5054	81.0017	50.5454	135.862	75.4055	112.385	20.5678	9.2148	2.6976	NA	52.1869	111.878	13.8018	NA	NA	NA	39.956	97.4518	31.1917	17.6701	2.571	0.9374	2.1163	3.819	18.6058
TCGA-BRCA	NA	TCGA-AN-A0XV	NA	Alive	TCGA-BRCA	162	NA	68.9045	8.1189	46.2162	25.6088	31.6094	34.3434	22.3606	26.7885	19.6534	4.1485	NA	41.8001	102.698	69.1725	NA	NA	NA	28.0057	11.6139	29.2714	30.2659	14.3844	6.4952	21.0548	19.1805	4.7513
TCGA-BRCA	NA	TCGA-A2-A0YF	NA	Alive	TCGA-BRCA	1535	NA	46.292	7.7836	36.1065	21.8989	49.2261	50.8895	15.4336	36.0506	9.7787	1.3609	NA	30.7781	149.476	20.3464	NA	NA	NA	17.2557	7.7478	34.3168	85.831	3.2679	2.9647	7.7329	138.367	2.4659
TCGA-BRCA	NA	TCGA-EW-A1OV	NA	Alive	TCGA-BRCA	789	NA	28.7614	9.5751	17.6064	16.9129	140.179	55.1471	10.824	18.266	8.203	1.1002	NA	10.9651	82.2468	8.0761	NA	NA	NA	13.6886	21.307	8.3489	125.303	56.4396	50.6154	103.705	13.7417	20.0251
TCGA-BRCA	NA	TCGA-E2-A105	NA	Alive	TCGA-BRCA	1308	NA	8.9071	26.9449	11.5212	31.2375	7.1492	47.2158	8.8705	28.5102	7.5812	11.8308	NA	18.5537	94.4532	15.7697	NA	NA	NA	4.4375	5.9744	14.7061	20.2425	2.0916	2.2189	3.5403	5.4839	4.127
TCGA-BRCA	NA	TCGA-OL-A66L	NA	Alive	TCGA-BRCA	1301	NA	16.8194	22.9062	26.3613	6.6943	36.4676	43.1828	50.8145	3.7217	8.3075	13.3629	NA	7.5914	36.4748	6.9245	NA	NA	NA	4.9917	8.3747	26.0994	31.1383	11.296	9.3995	11.4066	21.0926	3.1634
TCGA-BRCA	NA	TCGA-AR-A2LO	NA	Alive	TCGA-BRCA	1198	NA	65.9665	21.0389	52.6963	24.1641	40.73	55.3925	33.0335	19.6425	19.5519	3.8128	NA	26.5143	104.331	18.2978	NA	NA	NA	21.212	32.2006	58.349	74.364	37.038	33.0959	44.7711	13.5546	17.5806
TCGA-BRCA	NA	TCGA-Z7-A8R6	NA	Alive	TCGA-BRCA	3256	NA	32.354	21.4807	18.7489	25.2894	134.873	60.7053	31.7699	14.5203	8.3599	6.9993	NA	28.5341	92.2942	9.4786	NA	NA	NA	15.6928	6.8422	23.1761	32.9367	2.6307	2.6765	5.9183	40.9077	7.6905
TCGA-BRCA	NA	TCGA-A8-A09A	NA	Alive	TCGA-BRCA	304	NA	82.7497	6.4137	45.0791	38.4127	38.592	35.4626	28.3332	22.4892	23.1189	0.7145	NA	27.261	115.512	16.8697	NA	NA	NA	7.7774	29.8826	27.3651	40.2466	19.2834	10.2619	16.499	11.937	5.7202
TCGA-BRCA	NA	TCGA-PE-A5DD	NA	Alive	TCGA-BRCA	1953	NA	44.9659	14.5226	21.7068	13.7486	116.251	78.7109	31.7155	12.2493	13.9096	6.9581	NA	20.1018	54.1075	12.1646	NA	NA	NA	12.1021	21.8219	36.8006	39.857	17.0722	6.6486	9.6435	46.3646	2.9645
TCGA-BRCA	NA	TCGA-A2-A0YL	NA	Alive	TCGA-BRCA	1474	NA	107.565	7.8767	64.6855	55.2188	74.4369	51.8387	22.586	38.7531	21.8477	2.683	NA	44.5611	109.358	21.1264	NA	NA	NA	20.5225	45.8953	46.0309	50.1302	33.8777	10.0855	27.1554	16.0814	12.032
TCGA-BRCA	NA	TCGA-AC-A2FM	792	Dead	TCGA-BRCA	NA	NA	10.5958	15.9056	13.3264	18.8427	11.4901	40.6045	20.0973	18.5951	12.2363	10.4854	NA	27.5381	75.2075	15.5621	NA	NA	NA	2.2312	8.4609	22.87	19.7423	3.8253	7.4687	2.483	4.3081	1.4302
TCGA-BRCA	NA	TCGA-B6-A1KF	NA	Alive	TCGA-BRCA	3088	NA	45.4441	7.7216	75.3184	12.6541	40.6631	44.7807	9.315	16.9826	8.9192	1.2169	NA	23.3955	78.4228	16.7985	NA	NA	NA	48.4257	22.4824	16.398	4.9937	0.1181	0.964	0.4427	5.5049	3.1847
TCGA-BRCA	NA	TCGA-E2-A1AZ	NA	Alive	TCGA-BRCA	2329	NA	115.026	10.9297	59.1202	46.2316	115.006	38.4551	97.1848	22.6629	20.8135	1.4986	NA	32.2466	129.527	37.2095	NA	NA	NA	18.7391	40.7669	20.7101	98.0882	66.8207	21.8843	75.7912	18.3441	14.5526
TCGA-BRCA	NA	TCGA-E9-A2JT	NA	Alive	TCGA-BRCA	288	NA	32.6103	16.0828	19.9657	17.329	43.4501	27.197	16.9523	23.9895	13.0403	2.5286	NA	24.8367	144.877	13.8699	NA	NA	NA	9.1696	23.0591	18.1972	146.135	138.978	207.433	427.638	34.5436	62.2967
TCGA-BRCA	NA	TCGA-A2-A04T	NA	Alive	TCGA-BRCA	2246	NA	51.7344	14.4987	24.5101	8.5683	68.9258	69.3661	71.0703	11.623	9.0205	1.0382	NA	26.4785	130.609	27.5306	NA	NA	NA	9.9913	40.0934	7.5301	53.6988	15.2209	13.0161	25.5955	10.5725	9.4391
TCGA-BRCA	NA	TCGA-D8-A1XW	NA	Alive	TCGA-BRCA	1309	NA	131.055	8.4837	58.8105	23.9103	61.085	47.8763	8.1501	21.6952	17.4746	1.1586	NA	51.3381	118.305	33.1142	NA	NA	NA	50.9684	33.5249	18.1588	154.928	5.0368	1.7563	12.0406	14.8566	3.4508
TCGA-BRCA	NA	TCGA-WT-AB41	NA	Alive	TCGA-BRCA	1611	NA	6.817	19.9686	12.3613	1.9628	20.0877	34.7751	18.9109	4.1619	2.3736	5.5324	NA	1.8653	37.9567	4.4363	NA	NA	NA	1.8017	2.4445	4.9124	82.654	31.8292	67.03	49.225	10.493	11.8619
TCGA-BRCA	NA	TCGA-EW-A2FV	NA	Alive	TCGA-BRCA	788	NA	65.1227	5.142	32.2882	16.7916	61.9835	65.3379	26.2799	21.6418	30.7096	1.0003	NA	24.3393	95.2467	15.777	NA	NA	NA	6.0845	17.5826	61.4343	50.0918	21.06	9.8563	24.7255	7.7785	6.6334
TCGA-BRCA	NA	TCGA-A8-A07L	NA	Alive	TCGA-BRCA	975	NA	59.9213	7.1867	30.5447	33.8361	36.4203	71.9196	98.7279	31.8817	14.739	2.8939	NA	20.92	103.149	22.9416	NA	NA	NA	11.9054	28.106	53.9058	24.8874	1.8667	2.2993	4.8729	13.0598	3.7431
TCGA-BRCA	NA	TCGA-D8-A140	NA	Alive	TCGA-BRCA	403	NA	29.0958	7.0253	15.5756	20.2071	19.7493	19.2805	12.5392	19.2685	14.0712	3.3037	NA	21.8206	76.5141	26.8921	NA	NA	NA	25.9423	11.237	36.1493	43.6588	9.4551	8.9293	20.5249	8.0563	2.3641
TCGA-BRCA	NA	TCGA-D8-A73W	385	Dead	TCGA-BRCA	244	NA	65.794	14.7748	22.6036	15.5225	22.452	47.2726	43.4448	11.8264	26.3203	5.5993	NA	23.1326	72.1551	16.8807	NA	NA	NA	26.0298	14.0734	48.384	60.9177	5.8562	5.8547	15.1408	6.7957	3.1292
TCGA-BRCA	NA	TCGA-AR-A1AM	NA	Alive	TCGA-BRCA	2991	NA	54.1967	17.3582	51.2901	22.0859	63.4414	74.7271	19.6725	20.9372	16.9133	4.0681	NA	36.7301	95.5979	18.168	NA	NA	NA	17.0317	24.9337	73.3679	46.0402	12.6271	8.625	22.5952	47.9264	7.1015
TCGA-BRCA	NA	TCGA-A7-A0DB	NA	Alive	TCGA-BRCA	1007	NA	70.1392	6.7664	33.0751	24.6261	18.7128	26.8835	10.828	16.3784	11.0826	2.2576	NA	24.0998	71.9456	8.3231	NA	NA	NA	15.7256	11.0601	41.7978	46.6076	4.7575	2.4177	4.5992	15.6229	2.4836
TCGA-BRCA	NA	TCGA-A7-A0DB	NA	Alive	TCGA-BRCA	1007	NA	53.5055	2.263	26.0994	23.2671	8.1858	7.9618	2.5703	18.0213	10.2913	1.7659	NA	15.3853	67.5759	12.1874	NA	NA	NA	10.441	13.8093	26.72	28.476	6.505	1.0598	2.0114	8.8691	2.0073
TCGA-BRCA	NA	TCGA-A7-A56D	NA	Alive	TCGA-BRCA	448	NA	9.9325	12.9764	12.0709	3.0539	15.5308	31.7973	29.6492	1.8491	3.9868	1.1879	NA	2.2231	19.2202	1.6975	NA	NA	NA	5.96	4.3164	8.0265	24.2326	1.056	0.5323	2.0718	4.2454	1.4361
TCGA-BRCA	NA	TCGA-AC-A23G	NA	Alive	TCGA-BRCA	2248	NA	64.0742	10.2526	62.9457	31.4336	66.0948	67.1897	37.9684	15.9477	38.4497	1.7291	NA	28.0715	78.162	13.7665	NA	NA	NA	13.5631	30.1419	74.9189	74.7578	9.2482	7.0609	14.4615	14.8766	9.2651
TCGA-BRCA	NA	TCGA-BH-A0DK	NA	Alive	TCGA-BRCA	423	NA	26.7034	3.7739	21.6225	14.0757	56.9505	34.6182	14.5403	13.694	14.9592	0.4564	NA	16.0203	63.0039	9.6509	NA	NA	NA	6.7076	12.2828	24.3452	83.7445	57.2076	24.2488	71.746	39.0754	11.4469
TCGA-BRCA	NA	TCGA-BH-A0DK	NA	Alive	TCGA-BRCA	NA	NA	96.8874	6.8047	51.2298	34.8799	49.5563	68.091	11.2129	30.4434	20.4055	2.6196	NA	43.5195	99.6793	23.8628	NA	NA	NA	23.9215	34.5236	49.3815	26.5055	9.513	2.5734	3.695	26.0657	14.4236
TCGA-BRCA	NA	TCGA-C8-A27B	NA	Alive	TCGA-BRCA	439	NA	34.5775	10.7598	83.7527	16.9403	95.4444	69.5047	24.4157	17.1797	38.3437	0.4072	NA	49.6288	104.603	15.1451	NA	NA	NA	20.1908	16.4997	42.3901	88.0303	24.5416	4.707	25.9358	3.9604	3.0899
TCGA-BRCA	NA	TCGA-EW-A1P1	NA	Alive	TCGA-BRCA	1210	NA	84.2771	8.0292	95.2891	29.2703	60.2093	49.3746	30.8249	19.5197	40.947	1.0885	NA	41.8385	122.52	17.3508	NA	NA	NA	8.1166	35.8722	63.1003	71.3082	37.087	17.4456	30.1107	10.9679	16.5005
TCGA-BRCA	NA	TCGA-E2-A2P5	821	Dead	TCGA-BRCA	515	NA	33.7144	13.209	27.4573	7.2573	130.045	84.5065	46.23	18.7667	13.3222	2.0853	NA	16.8525	43.4945	4.2482	NA	NA	NA	2.7421	12.5437	21.8035	22.7701	7.185	3.4852	8.1771	8.5731	3.5703
TCGA-BRCA	NA	TCGA-E2-A158	NA	Alive	TCGA-BRCA	NA	NA	118.034	8.7198	54.2251	61.4318	37.611	46.3071	11.4929	15.3229	40.8989	1.1486	NA	37.3653	64.2427	11.923	NA	NA	NA	19.5935	42.9691	100.082	39.3984	10.4672	4.0658	16.1799	2.2923	3.6009
TCGA-BRCA	NA	TCGA-E9-A3Q9	NA	Alive	TCGA-BRCA	1001	NA	23.8822	9.2969	14.5431	15.1363	3.8755	20.0741	4.2902	13.087	5.5491	3.7325	NA	23.2134	48.7458	16.6482	NA	NA	NA	5.6088	2.2447	22.6988	28.4581	2.4417	0.9303	5.5673	32.2487	1.5719
TCGA-BRCA	NA	TCGA-AN-A03Y	NA	Alive	TCGA-BRCA	10	NA	15.5986	11.7428	15.011	8.5684	36.0484	50.2756	25.7279	15.0684	8.3152	2.6698	NA	19.877	42.4111	5.5268	NA	NA	NA	2.3181	5.2218	23.8854	29.8959	6.9652	7.806	24.2404	6.3437	5.7242
TCGA-BRCA	NA	TCGA-AN-A0XN	NA	Alive	TCGA-BRCA	10	NA	128.927	6.3366	53.5683	43.9167	52.1171	54.4391	35.7539	28.4161	47.8971	0.8166	NA	28.9788	140.067	21.9597	NA	NA	NA	18.1097	27.235	59.8167	88.8385	10.2041	3.0067	5.6155	20.8307	1.8804
TCGA-BRCA	NA	TCGA-AO-A03P	2911	Dead	TCGA-BRCA	2576	NA	33.2675	7.1665	17.1672	15.0029	83.0649	22.6754	23.8616	20.09	9.1881	2.354	NA	29.9694	66.0379	19.0423	NA	NA	NA	2.8964	3.0946	26.9033	22.3229	2.0094	2.3859	6.1004	5.2677	0.9938
TCGA-BRCA	NA	TCGA-A7-A13D	NA	Alive	TCGA-BRCA	965	NA	41.7046	6.0522	48.1929	17.5193	223.692	52.6937	37.3064	7.9085	17.1651	0.687	NA	11.9375	65.0809	6.8655	NA	NA	NA	44.9675	18.9284	40.4307	8.2338	0.8703	0.1393	4.4031	3.6856	2.9167
TCGA-BRCA	NA	TCGA-E2-A14P	NA	Alive	TCGA-BRCA	1246	NA	36.383	9.707	15.4927	21.1171	30.5213	54.3803	77.1223	13.3431	12.7072	0.8114	NA	23.0291	119.515	13.4265	NA	NA	NA	18.4104	8.1129	30.4178	33.8881	14.2575	14.8829	23.827	4.9892	7.8315
TCGA-BRCA	NA	TCGA-BH-A1EY	538	Dead	TCGA-BRCA	NA	NA	60.4113	11.1926	42.1025	39.3777	54.314	39.0321	15.2706	26.7592	18.9806	2.2953	NA	16.6396	128.597	13.8461	NA	NA	NA	29.4366	19.5209	27.6763	112.027	43.533	15.6633	31.9326	15.7686	9.0376
TCGA-BRCA	NA	TCGA-AN-A0AT	NA	Alive	TCGA-BRCA	10	NA	33.7536	13.2381	26.6303	16.7952	61.9644	57.609	57.5426	22.5795	17.0555	1.3948	NA	48.5511	116.778	21.4104	NA	NA	NA	13.7305	22.4941	11.8524	31.6141	15.8947	8.408	11.326	10.5473	7.3588
TCGA-BRCA	NA	TCGA-A2-A0T6	NA	Alive	TCGA-BRCA	575	NA	98.1994	8.7363	64.2461	57.3006	17.3772	62.1932	20.0155	25.4847	42.9541	2.4947	NA	35.8517	125.716	23.0012	NA	NA	NA	8.1881	27.7884	89.4558	94.2079	26.7103	13.839	32.8938	14.7256	6.7183
TCGA-BRCA	NA	TCGA-B6-A0I6	991	Dead	TCGA-BRCA	NA	NA	99.6357	16.9616	65.4203	25.6011	109.864	81.6731	100.693	27.687	18.3417	1.2209	NA	33.2512	88.9657	16.9354	NA	NA	NA	29.423	16.0649	23.1709	35.0685	4.3579	2.1779	2.1212	15.2828	8.5276
TCGA-BRCA	NA	TCGA-GM-A3XN	NA	Alive	TCGA-BRCA	2019	NA	50.2314	21.3169	42.2096	20.4763	80.1865	68.9072	32.9757	10.6023	24.236	10.0538	NA	24.2041	64.016	9.6492	NA	NA	NA	4.5818	13.2551	63.3266	46.9457	23.6941	11.4214	13.1012	13.1097	7.7283
TCGA-BRCA	NA	TCGA-LL-A7SZ	NA	Alive	TCGA-BRCA	594	NA	4.8936	12.9483	3.1574	2.6021	23.1376	8.8564	19.3831	2.1672	2.0551	2.0008	NA	2.2358	15.3881	3.4257	NA	NA	NA	0.4769	1.7356	4.443	47.9576	10.9135	8.1326	10.4829	13.2526	2.2079
TCGA-BRCA	NA	TCGA-B6-A0RE	NA	Alive	TCGA-BRCA	7777	NA	52.7011	10.3679	163.15	28.0428	91.9464	50.7568	36.3092	15.1944	19.5827	1.6911	NA	25.5221	109.299	13.5713	NA	NA	NA	39.4531	24.041	38.1462	21.0148	1.5161	0.9757	3.245	3.3185	10.268
TCGA-BRCA	NA	TCGA-BH-AB28	NA	Alive	TCGA-BRCA	287	NA	53.0647	17.6688	33.2155	23.3361	61.4284	65.1451	34.7178	22.4494	24.0465	11.1875	NA	25.4914	88.9455	15.9136	NA	NA	NA	28.9652	12.0332	87.5509	63.3273	33.6915	32.6505	53.8538	7.2987	8.3371
TCGA-BRCA	NA	TCGA-A2-A0YD	NA	Alive	TCGA-BRCA	769	NA	109.623	12.3842	73.6458	49.0713	45.6256	53.1601	24.2756	29.8566	43.2728	3.8167	NA	28.2764	135.05	20.976	NA	NA	NA	34.1605	30.8522	102.34	76.4966	14.5047	9.874	38.8049	14.3641	7.7036
TCGA-BRCA	NA	TCGA-E2-A15E	NA	Alive	TCGA-BRCA	NA	NA	50.2282	16.385	16.0475	12.8124	130.942	38.7262	25.3974	12.9759	8.405	11.7819	NA	39.6262	109.052	14.5531	NA	NA	NA	15.692	29.9658	42.9532	42.3561	25.9869	32.4697	56.3614	38.4758	11.0161
TCGA-BRCA	NA	TCGA-D8-A1XZ	NA	Alive	TCGA-BRCA	466	NA	60.9826	21.6395	23.668	14.1476	64.7363	58.0293	29.4889	21.4764	11.9975	3.0737	NA	33.3921	101.296	26.9339	NA	NA	NA	2.3682	8.0183	21.864	53.4811	9.0387	3.9576	17.203	11.1562	2.8948
TCGA-BRCA	NA	TCGA-AR-A24L	2866	Dead	TCGA-BRCA	2221	NA	58.5973	11.8271	53.991	53.596	14.7635	37.7609	14.4219	39.1807	22.6374	0.9974	NA	30.2795	167.029	31.9081	NA	NA	NA	19.2448	24.633	25.7882	26.3887	7.3577	2.5966	36.879	33.8461	5.9794
TCGA-BRCA	NA	TCGA-AN-A0FY	NA	Alive	TCGA-BRCA	10	NA	62.5609	17.9212	39.3339	39.2275	47.4184	134.52	56.5045	23.6119	21.9225	2.8171	NA	26.5874	111.402	19.8262	NA	NA	NA	14.2307	26.6936	54.1435	31.1194	6.8107	3.3781	5.1336	8.1935	9.5785
TCGA-BRCA	NA	TCGA-AN-A0AM	NA	Alive	TCGA-BRCA	5	NA	31.5958	5.3325	24.6539	13.5015	48.6444	25.6141	37.8746	27.1527	11.3831	1.1487	NA	18.4721	74.0527	8.5588	NA	NA	NA	6.5442	4.5988	17.149	34.0586	4.7272	4.7558	7.6294	6.2222	7.2474
TCGA-BRCA	NA	TCGA-AO-A12E	NA	Alive	TCGA-BRCA	1743	NA	52.3688	10.2245	25.0983	24.5482	37.9579	47.019	15.3555	20.98	17.1979	4.3054	NA	25.7982	92.2712	15.0582	NA	NA	NA	17.2579	14.9854	43.4555	50.7214	7.8083	2.2039	11.2047	74.0132	3.8818
TCGA-BRCA	NA	TCGA-A7-A13F	NA	Alive	TCGA-BRCA	NA	NA	104.632	11.9606	40.5677	44.8716	41.6111	41.5122	10.1656	19.0634	25.3551	2.4624	NA	40.0148	62.7777	11.6638	NA	NA	NA	20.6976	37.6409	84.0405	49.6943	14.1736	2.0229	5.4042	1.4502	8.4408
TCGA-BRCA	NA	TCGA-BH-A18U	1563	Dead	TCGA-BRCA	NA	NA	67.1414	10.0198	36.3009	24.0296	25.7859	61.1258	25.4934	22.5357	13.5053	4.0545	NA	17.409	109.055	5.6821	NA	NA	NA	21.483	5.6973	45.9912	45.6089	3.9408	2.4073	9.044	8.1678	2.3142
TCGA-BRCA	NA	TCGA-A8-A06Z	NA	Alive	TCGA-BRCA	31	NA	13.1938	10.6918	5.8506	25.2668	51.3266	24.8868	11.4459	12.6256	3.0174	1.5189	NA	12.7725	59.6138	39.175	NA	NA	NA	14.3376	3.5	3.6908	30.6255	0.2231	1.5767	4.4122	2.3312	1.9146
TCGA-BRCA	NA	TCGA-A7-A26E	NA	Alive	TCGA-BRCA	954	NA	84.5537	7.4069	49.811	30.3446	11.1994	42.6443	13.9064	61.9265	23.2114	4.9182	NA	25.1698	157.431	22.9978	NA	NA	NA	16.7755	21.6178	70.239	38.5477	3.6551	1.7631	9.2136	30.5377	3.1189
TCGA-BRCA	NA	TCGA-A7-A26E	NA	Alive	TCGA-BRCA	954	NA	81.0221	11.8448	55.0914	59.8939	10.1164	31.8313	7.1814	74.3218	19.0927	12.5481	NA	17.4543	166.953	52.066	NA	NA	NA	12.4735	21.2918	36.4737	17.7979	3.3278	0.5429	5.3413	60.3697	8.9222
TCGA-BRCA	NA	TCGA-BH-A0BT	NA	Alive	TCGA-BRCA	NA	NA	138.157	8.4698	65.6985	38.6933	56.5474	68.6534	12.3509	30.7866	19.3246	2.8252	NA	62.0893	131.587	32.4435	NA	NA	NA	32.2513	56.991	75.5552	26.4206	11.8643	2.6913	4.6558	10.014	30.4989
TCGA-BRCA	NA	TCGA-BH-A0BT	NA	Alive	TCGA-BRCA	2365	NA	54.4682	14.4492	24.291	10.513	55.4398	109.256	33.1358	8.9047	12.5516	5.774	NA	20.7502	81.8571	8.532	NA	NA	NA	6.353	8.5578	52.1406	29.645	7.4899	10.3469	16.0588	12.5393	3.6588
TCGA-BRCA	NA	TCGA-BH-A1F0	785	Dead	TCGA-BRCA	NA	NA	109.437	9.0366	58.9276	47.9704	40.8582	53.1599	10.1963	23.0641	33.5367	1.8041	NA	54.6409	91.3598	16.5805	NA	NA	NA	17.2701	32.828	120.403	39.1144	6.6344	3.1733	9.3112	1.919	11.4337
TCGA-BRCA	NA	TCGA-OL-A66O	NA	Alive	TCGA-BRCA	528	NA	14.5047	28.1379	16.072	7.1098	39.0625	31.8061	28.7335	4.8627	4.2487	23.5539	NA	9.4695	40.4697	9.8088	NA	NA	NA	5.3435	4.5463	11.6281	8.1543	0.828	0.6098	2.1156	19.9173	1.1393
TCGA-BRCA	NA	TCGA-A8-A0AB	NA	Alive	TCGA-BRCA	518	NA	92.9541	10.5671	43.3178	33.162	98.9975	72.1573	16.2835	56.0127	16.1351	4.6176	NA	18.2811	110.205	30.4247	NA	NA	NA	10.0832	24.4849	28.9125	12.3947	2.2539	0.9661	45.2284	6.1066	10.4029
TCGA-BRCA	NA	TCGA-LL-A5YL	NA	Alive	TCGA-BRCA	519	NA	23.8335	18.0635	26.5651	5.025	59.0002	52.8024	52.6492	9.0192	7.5843	1.5489	NA	6.5854	43.8464	9.4434	NA	NA	NA	4.9209	8.1084	10.6345	27.1481	4.0672	10.6701	18.3813	7.413	4.9676
TCGA-BRCA	NA	TCGA-BH-A0AZ	NA	Alive	TCGA-BRCA	NA	NA	163.257	9.967	84.6722	67.5155	51.1783	73.9401	10.1709	52.8697	34.0607	7.4179	NA	88.7001	108.276	28.4118	NA	NA	NA	38.1906	79.2268	101.448	42.4726	21.5117	3.0329	11.0472	13.8784	23.9895
TCGA-BRCA	NA	TCGA-E9-A1RE	NA	Alive	TCGA-BRCA	1419	NA	28.4465	10.2407	14.2297	34.2857	7.1284	29.0188	32.3337	25.7538	12.1194	4.5184	NA	27.6755	74.8543	34.9814	NA	NA	NA	8.0992	37.103	17.8728	19.1558	5.6049	3.8016	6.3674	9.1413	1.9676
TCGA-BRCA	NA	TCGA-EW-A1P4	NA	Alive	TCGA-BRCA	907	NA	113.545	14.7198	93.3999	42.8418	129.59	56.3669	82.4961	21.799	39.8134	0.7305	NA	18.5414	119.693	19.1202	NA	NA	NA	10.2365	17.0327	53.2103	52.6366	28.0487	7.6338	21.2425	5.339	11.0009
TCGA-BRCA	NA	TCGA-BH-A0BG	NA	Alive	TCGA-BRCA	1871	NA	50.3426	11.4771	106.971	54.9289	92.9237	54.3003	56.5797	14.9519	39.9049	0.4144	NA	24.8535	125.996	27.587	NA	NA	NA	12.0673	15.4974	60.5847	77.173	15.663	19.259	57.2363	7.6008	9.1793
TCGA-BRCA	NA	TCGA-A1-A0SI	NA	Alive	TCGA-BRCA	635	NA	102.962	9.933	68.8193	40.9814	79.0659	63.8388	20.8128	26.1973	24.5025	1.6096	NA	34.1933	121.449	9.33	NA	NA	NA	58.5277	15.2369	58.8218	74.5161	10.4058	7.2682	24.2189	13.8745	6.6092
TCGA-BRCA	NA	TCGA-E2-A14R	NA	Alive	TCGA-BRCA	1174	NA	32.0833	13.9109	41.6502	8.5819	14.2138	30.8886	62.4985	6.7675	7.332	0.5966	NA	15.282	80.2093	8.4966	NA	NA	NA	9.3476	8.2271	22.5507	37.5471	6.6452	5.6713	10.5505	10.5737	2.6165
TCGA-BRCA	NA	TCGA-E2-A15K	NA	Alive	TCGA-BRCA	NA	NA	41.4098	10.1095	23.0487	13.4899	35.4319	40.9513	17.7451	7.1584	14.6907	2.0697	NA	22.5276	39.909	6.1318	NA	NA	NA	8.8255	20.4934	60.8699	46.8093	5.6244	2.5547	6.9047	2.021	8.9286
TCGA-BRCA	NA	TCGA-B6-A0IN	2573	Dead	TCGA-BRCA	NA	NA	10.5064	4.1812	10.8814	4.9865	25.0458	13.9596	11.5633	6.1281	5.8524	1.0614	NA	6.3963	37.2247	5.181	NA	NA	NA	1.5495	5.1884	8.2871	32.409	7.8938	11.5111	27.8233	6.3917	3.3215
TCGA-BRCA	NA	TCGA-E9-A248	NA	Alive	TCGA-BRCA	59	NA	39.8018	7.3742	35.1574	21.0476	45.8244	29.3151	7.6934	16.7676	12.4079	1.0489	NA	16.7193	129.35	14.532	NA	NA	NA	10.8315	65.2975	16.4619	78.6267	57.0049	24.9888	83.3151	12.2685	12.9744
TCGA-BRCA	NA	TCGA-BH-A1FH	1034	Dead	TCGA-BRCA	NA	NA	120.46	7.6992	110.964	44.5797	47.5991	75.8531	15.7501	42.7454	39.1883	1.829	NA	52.0086	116.327	23.5866	NA	NA	NA	23.9983	63.6247	83.9525	56.2624	16.4789	6.0217	19.019	49.9236	14.893
TCGA-BRCA	NA	TCGA-LL-A6FR	NA	Alive	TCGA-BRCA	489	NA	12.557	8.9306	43.4203	5.755	36.9251	43.6937	34.6702	3.5818	5.751	2.6835	NA	5.4267	35.7821	5.8871	NA	NA	NA	17.6641	8.3024	14.3141	12.3842	0.3467	0.0892	0.3549	4.3665	1.5881
TCGA-BRCA	NA	TCGA-B6-A0X1	7455	Dead	TCGA-BRCA	5677	NA	42.3891	14.7438	14.2774	10.1372	25.4603	60.1274	170.061	17.366	12.7161	1.4592	NA	22.2799	233.968	14.815	NA	NA	NA	17.3925	7.9231	10.6174	43.8806	4.5558	4.0336	20.7025	3.5014	18.0191
TCGA-BRCA	NA	TCGA-D8-A27F	NA	Alive	TCGA-BRCA	488	NA	181.943	8.4391	87.7004	27.5918	58.7592	101.201	100.991	35.9275	26.5127	0.6293	NA	34.1038	104.056	13.6253	NA	NA	NA	58.4181	27.2341	141.895	38.3547	36.3319	2.9551	6.3843	5.1719	8.4737
TCGA-BRCA	NA	TCGA-AC-A2FB	NA	Alive	TCGA-BRCA	NA	NA	98.9723	7.5757	53.2033	40.5447	39.264	44.0436	13.6496	19.0568	30.1799	1.4889	NA	50.0978	84.4076	14.3517	NA	NA	NA	27.7762	40.0934	77.319	75.0876	25.496	2.8727	10.2184	1.8798	13.4497
TCGA-BRCA	NA	TCGA-LD-A7W5	NA	Alive	TCGA-BRCA	216	NA	45.4181	17.7991	20.2493	12.5399	145.277	97.7039	29.8281	16.9267	12.0612	7.118	NA	17.6531	80.7734	15.143	NA	NA	NA	11.5313	11.2318	21.8659	98.8389	36.306	60.3856	61.9148	13.0246	19.4646
TCGA-BRCA	NA	TCGA-BH-A0B3	NA	Alive	TCGA-BRCA	1203	NA	35.7707	11.0677	64.9865	19.9139	77.4554	62.5776	50.0561	8.4862	15.416	1.4227	NA	20.4019	78.9867	6.8865	NA	NA	NA	14.5098	26.5393	43.5784	54.2542	5.6215	3.7891	12.6235	5.1898	5.0843
TCGA-BRCA	NA	TCGA-S3-A6ZG	NA	Alive	TCGA-BRCA	562	NA	49.9672	15.7636	19.9655	24.4264	19.2985	48.2407	22.3402	23.2981	16.455	11.3362	NA	23.2709	97.2694	35.4928	NA	NA	NA	14.7255	7.1903	21.221	59.7992	10.0878	4.9119	8.2283	116.396	8.1023
TCGA-BRCA	NA	TCGA-E2-A15K	NA	Alive	TCGA-BRCA	NA	NA	41.3253	16.0266	12.2163	15.9939	52.9042	55.1456	11.421	24.485	2.1927	13.0009	NA	27.0121	99.5602	38.0167	NA	NA	NA	0.6682	2.2594	23.3884	77.3804	0.8654	1.7137	11.8508	114.472	1.6775
TCGA-BRCA	NA	TCGA-A2-A25A	NA	Alive	TCGA-BRCA	3276	NA	109.834	9.9311	97.5596	36.6213	77.5392	59.2937	29.4682	24.8832	32.1134	2.3593	NA	47.997	111.524	18.8426	NA	NA	NA	20.2375	43.1836	77.7062	58.945	25.5001	10.3188	22.1713	16.1218	11.9902
TCGA-BRCA	NA	TCGA-AN-A03X	NA	Alive	TCGA-BRCA	10	NA	26.8554	6.0459	47.2162	30.193	36.3475	35.1238	11.1686	20.1354	18.8446	0.6849	NA	17.9145	74.7731	10.1366	NA	NA	NA	14.2212	15.1526	60.2341	35.4368	4.674	2.9643	8.0977	12.2701	1.5478
TCGA-BRCA	NA	TCGA-AR-A5QQ	322	Dead	TCGA-BRCA	NA	NA	48.7121	13.9235	30.4151	16.9113	26.9199	37.1324	40.6281	7.9927	8.0533	1.0428	NA	15.9802	88.9302	6.753	NA	NA	NA	1.0249	22.36	16.753	75.3297	58.1237	21.2221	36.7307	9.1475	12.1642
TCGA-BRCA	NA	TCGA-EW-A1OW	NA	Alive	TCGA-BRCA	694	NA	125.097	9.099	90.6365	39.4467	72.5187	98.3383	56.5495	25.3468	21.1661	1.4664	NA	27.5399	104.603	18.0603	NA	NA	NA	26.057	42.663	66.8866	40.4593	6.3667	3.9253	15.6441	10.6972	5.2558
TCGA-BRCA	NA	TCGA-AC-A2FO	NA	Alive	TCGA-BRCA	2255	NA	70.6215	9.7949	45.0621	34.0836	39.5455	48.7707	19.1337	21.1038	26.8973	2.7637	NA	24.7361	101.965	15.2526	NA	NA	NA	15.7973	19.6257	49.3789	76.9463	99.3314	40.1223	71.6747	14.3763	13.5867
TCGA-BRCA	NA	TCGA-E2-A14W	NA	Alive	TCGA-BRCA	NA	NA	37.7083	14.2386	14.6789	17.66	20.7606	39.2828	31.6279	25.2433	9.6909	1.2198	NA	20.4225	96.8551	21.8611	NA	NA	NA	7.1442	2.0561	23.7682	10.8872	0.5461	0.4767	6.7851	14.6342	1.4584
TCGA-BRCA	NA	TCGA-E2-A15O	NA	Alive	TCGA-BRCA	1545	NA	29.3959	12.5776	14.6336	26.0655	53.4101	40.6198	13.6825	19.1921	9.7049	7.9855	NA	9.7449	118.933	21.5213	NA	NA	NA	15.9909	5.1602	26.4581	31.3021	6.4024	4.9762	8.3871	5.0394	6.6846
TCGA-BRCA	NA	TCGA-LL-A5YM	NA	Alive	TCGA-BRCA	466	NA	6.5977	19.456	5.9248	5.5591	7.2457	16.8947	20.7078	1.7932	2.8507	3.2877	NA	3.9054	21.5486	4.6297	NA	NA	NA	1.6577	3.155	2.8736	14.5019	0.5336	1.9922	1.7642	3.5284	0.6542
TCGA-BRCA	NA	TCGA-A2-A0CM	754	Dead	TCGA-BRCA	NA	NA	48.2264	15.4315	76.1365	21.4156	76.3853	66.0061	56.7735	21.7414	30.5007	0.7703	NA	30.915	119.938	18.3536	NA	NA	NA	15.1072	7.7057	46.7908	73.5063	24.9734	25.4309	30.7001	9.1241	8.1961
TCGA-BRCA	NA	TCGA-AO-A0J6	NA	Alive	TCGA-BRCA	1140	NA	72.236	19.8767	69.2473	20.9554	64.8039	54.9671	27.3296	5.3953	12.1581	0.3715	NA	12.8137	93.131	7.2517	NA	NA	NA	13.942	15.8238	25.2036	42.0868	6.4091	2.3396	9.3891	2.1516	2.4171
TCGA-BRCA	NA	TCGA-BH-A18R	1142	Dead	TCGA-BRCA	NA	NA	109.969	8.8104	47.0859	58.468	33.675	38.355	7.1625	33.2636	27.5522	2.9706	NA	54.6602	79.5712	20.4677	NA	NA	NA	28.9639	50.1891	91.4909	24.2889	27.9506	2.0799	3.4744	2.4001	8.3971
TCGA-BRCA	NA	TCGA-AN-A0AR	NA	Alive	TCGA-BRCA	10	NA	50.6253	15.5918	36.0503	9.5882	141.948	39.1984	66.1608	15.9474	6.7683	2.219	NA	22.7251	66.9419	11.9583	NA	NA	NA	20.9407	34.9929	5.5362	15.1077	1.2013	1.4994	3.0717	1.4659	2.9854
TCGA-BRCA	NA	TCGA-BH-A18R	1142	Dead	TCGA-BRCA	NA	NA	58.8544	5.4762	19.3591	10.4233	35.6218	43.6839	32.8525	46.5009	9.9443	2.9651	NA	21.5814	97.4436	16.8765	NA	NA	NA	11.8002	12.4754	24.6007	35.9365	12.2838	9.2259	14.3976	5.7122	5.2379
TCGA-BRCA	NA	TCGA-BH-A0BP	2296	Dead	TCGA-BRCA	1481	NA	48.0758	7.5703	39.1382	37.1227	37.9168	42.4881	16.4188	24.2822	20.2061	2.0539	NA	20.5833	105.43	10.5814	NA	NA	NA	13.6505	22.3869	36.4125	28.4093	4.2587	3.2833	11.5946	7.3159	5.2653
TCGA-BRCA	NA	TCGA-E2-A156	NA	Alive	TCGA-BRCA	726	NA	116.774	10.6924	25.7827	49.4839	81.6116	71.6677	12.9299	47.4431	12.384	10.0909	NA	31.301	126.099	29.1654	NA	NA	NA	9.2283	3.858	47.8334	33.274	1.1343	0.9076	3.5262	8.9816	3.938
TCGA-BRCA	NA	TCGA-AC-A3OD	NA	Alive	TCGA-BRCA	451	NA	13.0152	0.6518	10.7381	11.5495	10.6593	3.233	1.0354	15.1201	2.6859	0.3315	NA	6.317	41.2516	13.566	NA	NA	NA	4.5977	8.7982	7.1737	11.3724	16.7055	3.1573	7.5905	7.3921	1.7917
TCGA-BRCA	NA	TCGA-E9-A1R0	NA	Alive	TCGA-BRCA	860	NA	93.3578	10.43	28.4108	42.4552	15.9137	35.2227	26.649	14.5456	17.93	2.6863	NA	25.3014	102.044	12.8896	NA	NA	NA	13.9036	13.3954	53.3752	38.8394	14.943	13.242	26.3883	8.9587	6.3363
TCGA-BRCA	NA	TCGA-E2-A152	NA	Alive	TCGA-BRCA	2128	NA	53.8136	10.2382	36.7792	27.2659	92.5229	95.0483	22.4152	17.6801	14.0417	0.6414	NA	27.8141	84.0538	8.2932	NA	NA	NA	24.0761	20.0048	14.7885	43.5132	7.0303	1.1065	2.3372	11.7511	2.9215
TCGA-BRCA	NA	TCGA-AO-A1KO	NA	Alive	TCGA-BRCA	448	NA	85.2803	4.0515	54.2952	32.3926	29.3161	26.2989	5.939	31.7125	13.8142	1.0173	NA	57.31	65.3871	18.2446	NA	NA	NA	33.3794	41.1999	47.2337	17.7808	50.4555	1.167	2.5985	3.2756	11.3489
TCGA-BRCA	NA	TCGA-A2-A1G4	NA	Alive	TCGA-BRCA	595	NA	70.4644	8.1962	22.4683	35.2779	23.9482	60.8753	14.7012	36.1089	10.974	2.6125	NA	22.9924	121.517	22.965	NA	NA	NA	7.9905	4.3852	37.7984	36.0734	4.0768	3.78	9.4624	10.2241	4.1576
TCGA-BRCA	NA	TCGA-A8-A06R	NA	Alive	TCGA-BRCA	547	NA	62.2111	11.8291	27.2908	19.2682	70.6876	42.7962	12.6303	28.9892	15.4383	2.1281	NA	17.8934	111.795	11.5442	NA	NA	NA	11.9058	12.6433	16.2252	34.0672	3.4189	3.0097	7.1126	12.5219	1.7101
TCGA-BRCA	NA	TCGA-AC-A2QI	NA	Alive	TCGA-BRCA	588	NA	50.918	12.6857	42.3363	24.4994	117.435	60.2598	25.3334	25.1336	19.6618	2.6264	NA	26.946	108.83	18.8869	NA	NA	NA	25.7056	23.3376	26.129	65.7028	10.7166	8.9638	17.9853	16.0749	4.6168
TCGA-BRCA	NA	TCGA-A2-A4RX	NA	Alive	TCGA-BRCA	742	NA	118.659	19.4159	170.031	47.9395	72.7725	77.5802	24.7798	32.1009	34.8807	5.0697	NA	62.68	103.822	17.8457	NA	NA	NA	23.8806	45.901	55.7728	53.9414	29.9704	23.5408	56.5802	14.9918	24.3294
TCGA-BRCA	NA	TCGA-AR-A0TX	NA	Alive	TCGA-BRCA	1972	NA	93.137	5.1628	31.3581	26.3393	52.5345	58.77	26.1589	19.5928	17.9467	0.914	NA	21.3308	161.184	20.6309	NA	NA	NA	25.9095	43.8497	23.685	112.606	22.1264	30.0468	47.7048	12.9787	10.6417
TCGA-BRCA	NA	TCGA-E9-A3QA	NA	Alive	TCGA-BRCA	918	NA	25.603	14.8643	53.1034	9.4289	29.008	69.7663	64.289	12.511	21.2057	1.3708	NA	18.9057	86.3498	9.8116	NA	NA	NA	7.1575	9.3502	21.8974	85.9044	42.3883	37.2092	57.5936	8.5917	10.8465
TCGA-BRCA	NA	TCGA-A2-A0SU	NA	Alive	TCGA-BRCA	1662	NA	51.0716	7.53	24.7889	21.7906	16.5974	46.4872	44.7181	26.8859	11.1504	0.6301	NA	29.5957	95.7172	16.904	NA	NA	NA	9.7397	14.8561	41.3657	44.9409	16.7954	9.9696	24.8629	9.43	7.1688
TCGA-BRCA	NA	TCGA-A2-A0YG	NA	Alive	TCGA-BRCA	666	NA	72.407	8.8998	19.3712	9.1479	94.7193	57.3394	16.5947	31.8904	10.4678	0.991	NA	21.1756	101.741	19.1955	NA	NA	NA	81.3293	8.8066	16.37	31.8031	6.3473	3.7567	11.8832	5.2114	2.1976
TCGA-BRCA	NA	TCGA-E9-A1RF	NA	Alive	TCGA-BRCA	200	NA	22.1605	7.615	11.4538	17.4876	85.948	39.4758	18.8749	8.6785	15.0137	2.74	NA	19.7269	92.0994	10.6618	NA	NA	NA	6.1757	7.9665	17.1509	53.6321	12.5781	6.6176	10.9592	8.1727	3.7671
TCGA-BRCA	NA	TCGA-EW-A1IZ	NA	Alive	TCGA-BRCA	554	NA	33.7054	7.8982	11.8548	4.5537	43.5074	49.7113	13.1914	15.2675	7.8497	1.6581	NA	8.7132	80.983	12.0304	NA	NA	NA	10.3867	4.0847	21.5811	75.8205	16.8972	23.5733	64.0397	9.2984	13.9983
TCGA-BRCA	NA	TCGA-A2-A25F	NA	Alive	TCGA-BRCA	322	NA	53.1049	8.1848	46.2841	28.57	20.0327	25.8413	40.284	24.7118	25.0582	0.4423	NA	18.0767	187.998	23.203	NA	NA	NA	4.23	19.1628	36.4368	327.466	298.686	117.694	213.604	30.6602	28.1738
TCGA-BRCA	NA	TCGA-B6-A0RH	6456	Dead	TCGA-BRCA	5749	NA	35.744	4.0771	16.5099	14.2669	51.1507	44.0844	19.7475	9.0737	9.7582	1.0086	NA	18.1355	67.3643	3.4288	NA	NA	NA	10.1648	3.3842	21.1593	20.8026	1.3116	3.7273	5.284	11.4697	5.764
TCGA-BRCA	NA	TCGA-BH-A1FU	1688	Dead	TCGA-BRCA	NA	NA	138.621	13.0966	60.7883	65.8317	57.8593	71.9197	17.2499	39.7106	31.4061	5.8303	NA	58.917	100.611	20.267	NA	NA	NA	33.1514	70.9889	121.108	35.5003	27.9825	4.869	6.7644	10.0458	21.2092
TCGA-BRCA	NA	TCGA-AC-A5EH	NA	Alive	TCGA-BRCA	511	NA	62.6857	15.625	38.5322	13.6907	38.7636	45.7284	48.9333	12.7435	16.2233	2.1988	NA	20.9002	91.9039	14.4043	NA	NA	NA	12.7273	10.6192	31.1053	68.0403	4.3329	1.6405	4.0365	10.151	3.8073
TCGA-BRCA	NA	TCGA-A1-A0SE	NA	Alive	TCGA-BRCA	1321	NA	64.6405	9.3163	50.3482	45.6284	81.1761	60.9107	17.685	20.9859	18.7511	1.9474	NA	31.874	101.349	18.3933	NA	NA	NA	20.5745	27.4441	37.9889	25.4074	15.6397	5.9089	21.8672	11.6219	6.7542
TCGA-BRCA	NA	TCGA-AQ-A1H2	NA	Alive	TCGA-BRCA	475	NA	30.5214	10.5086	14.4405	15.5671	61.7914	26.7935	5.1267	11.2551	8.6354	5.0153	NA	54.589	99.4205	21.7026	NA	NA	NA	14.2298	1.8223	34.7019	48.8505	2.0045	1.1878	13.1079	31.5883	7.6989
TCGA-BRCA	NA	TCGA-A1-A0SD	NA	Alive	TCGA-BRCA	437	NA	69.2432	8.7001	47.6449	35.262	26.4603	56.1056	15.4322	33.0445	24.761	1.6117	NA	31.2287	114.278	19.2509	NA	NA	NA	11.4361	23.3962	56.4837	38.2723	12.4073	7.4139	17.1252	16.1546	4.7712
TCGA-BRCA	NA	TCGA-AR-A0TZ	3262	Dead	TCGA-BRCA	2316	NA	62.246	9.3971	26.0879	49.4234	104.832	52.3645	10.2084	27.2966	20.6096	2.8294	NA	26.3204	108.537	41.4162	NA	NA	NA	13.5914	19.2025	35.8792	46.0842	4.8155	1.5324	4.7847	28.3786	5.0699
TCGA-BRCA	NA	TCGA-BH-A0EE	NA	Alive	TCGA-BRCA	943	NA	44.7433	16.3848	21.7903	7.4359	48.4653	35.0546	19.8189	8.6567	4.7301	1.6094	NA	46.8513	52.2975	5.4087	NA	NA	NA	98.7091	0.905	13.0039	13.0084	6.6473	8.683	12.3745	2.981	3.589
TCGA-BRCA	NA	TCGA-B6-A0RQ	4267	Dead	TCGA-BRCA	NA	NA	97.9238	8.8966	44.6155	32.027	66.194	86.4639	18.61	20.597	16.4061	2.6618	NA	43.0774	98.4036	21.3604	NA	NA	NA	21.3578	37.4134	39.8577	21.0335	1.1286	1.7911	3.4336	6.431	25.8306
TCGA-BRCA	NA	TCGA-A7-A6VY	NA	Alive	TCGA-BRCA	266	NA	33.081	34.8077	35.0763	12.2441	78.0562	60.2422	46.6845	5.516	10.6197	1.9955	NA	14.3241	84.6751	9.1721	NA	NA	NA	28.6513	10.2357	37.1754	63.7305	14.2316	5.7483	10.5044	5.7405	19.2278
TCGA-BRCA	NA	TCGA-D8-A1JB	NA	Alive	TCGA-BRCA	1688	NA	65.5576	11.9585	44.2848	30.6039	23.8223	36.0651	10.911	27.1547	19.3458	1.2246	NA	31.6639	122.45	26.6515	NA	NA	NA	17.5267	24.8691	28.5656	90.2764	34.7192	37.945	79.7594	17.5404	19.4106
TCGA-BRCA	NA	TCGA-BH-A0DL	NA	Alive	TCGA-BRCA	2381	NA	43.2214	22.502	21.101	7.5871	23.78	45.0277	19.6941	9.1774	8.0115	1.617	NA	38.0905	105.493	8.8038	NA	NA	NA	12.8308	17.3147	15.4737	104.308	21.9998	11.7676	13.9223	3.849	3.5757
TCGA-BRCA	NA	TCGA-GM-A3NY	NA	Alive	TCGA-BRCA	1162	NA	38.059	17.5695	22.1537	12.9078	51.6779	48.6749	11.8448	12.404	14.8037	5.9728	NA	10.5769	51.0924	13.5085	NA	NA	NA	5.4542	3.9818	23.0677	21.8175	3.601	3.095	7.5697	21.3288	2.367
TCGA-BRCA	NA	TCGA-E2-A1IK	NA	Alive	TCGA-BRCA	1800	NA	31.377	5.323	7.7567	7.5188	8.1186	23.9675	30.3008	14.6545	4.5316	0.3911	NA	18.7289	62.552	51.4859	NA	NA	NA	12.115	3.5355	12.6346	51.5268	17.7819	22.8938	24.483	4.111	4.8762
TCGA-BRCA	NA	TCGA-C8-A26Y	NA	Alive	TCGA-BRCA	394	NA	45.4454	12.0939	17.9773	7.0067	22.5716	63.4231	12.3338	9.2176	10.2963	2.7726	NA	18.2328	233.223	21.847	NA	NA	NA	68.5139	4.9539	12.1087	25.9057	3.0659	2.0549	10.2422	5.6777	6.7604
TCGA-BRCA	NA	TCGA-OL-A66H	NA	Alive	TCGA-BRCA	812	NA	29.5792	14.0271	14.8291	9.1958	10.5015	29.3592	54.5112	15.2205	9.0632	6.6422	NA	17.5809	69.1386	16.2739	NA	NA	NA	3.1314	4.847	20.4775	110.692	11.2309	7.6898	17.4016	14.5121	1.5287
TCGA-BRCA	NA	TCGA-BH-A0GY	NA	Alive	TCGA-BRCA	923	NA	73.1412	7.5676	38.3274	44.2	79.7254	53.959	25.5097	16.2681	30.4853	1.2214	NA	19.696	125.162	16.0453	NA	NA	NA	8.108	29.7178	38.2314	42.2434	19.4462	13.083	30.3175	9.6813	8.4465
TCGA-BRCA	NA	TCGA-BH-A1FM	1388	Dead	TCGA-BRCA	NA	NA	129.084	10.8425	74.6504	57.0142	39.9922	55.5943	11.1291	35.88	38.6828	2.7063	NA	64.4812	102.528	20.1957	NA	NA	NA	28.9561	57.2326	124.505	31.7758	13.0931	2.5289	4.5324	9.1593	14.9296
TCGA-BRCA	NA	TCGA-BH-A18S	2009	Dead	TCGA-BRCA	NA	NA	72.0027	6.5808	17.6262	14.1684	14.5325	42.7411	22.5288	15.1588	14.6118	1.697	NA	27.078	85.2524	34.1093	NA	NA	NA	28.7367	2.6766	26.7893	27.0902	1.1314	2.2405	4.3852	4.0867	6.4052
TCGA-BRCA	NA	TCGA-OL-A5RX	NA	Alive	TCGA-BRCA	878	NA	74.755	18.8137	36.9399	21.9461	105.36	96.7884	37.3146	23.7116	21.4658	8.3407	NA	35.003	84.5799	15.5634	NA	NA	NA	15.3022	31.5405	57.828	48.1105	15.2868	8.9934	26.5191	12.3466	11.3932
TCGA-BRCA	NA	TCGA-AO-A0JM	NA	Alive	TCGA-BRCA	2184	NA	37.5855	4.4948	21.0146	15.2704	21.5277	41.203	35.3012	15.1202	22.5009	1.0907	NA	37.0489	58.5372	16.3492	NA	NA	NA	5.2285	8.5217	35.3713	39.6109	4.7327	4.5745	24.4007	9.3093	2.7376
TCGA-BRCA	NA	TCGA-BH-A6R9	NA	Alive	TCGA-BRCA	160	NA	99.3129	11.1185	37.855	47.485	65.0298	65.4301	36.1605	18.3473	34.1744	2.4001	NA	23.4085	83.7447	16.4136	NA	NA	NA	3.427	49.2376	44.6933	86.7066	48.4279	5.4669	11.218	32.9418	8.1117
TCGA-BRCA	NA	TCGA-AO-A0JG	NA	Alive	TCGA-BRCA	798	NA	54.7708	7.9303	34.1747	13.4667	59.1297	37.2517	15.0011	28.2291	19.4752	1.6665	NA	32.5156	98.5152	30.4492	NA	NA	NA	16.0696	14.6557	41.6453	64.7877	37.4981	15.3556	51.5907	23.0873	12.1163
TCGA-BRCA	NA	TCGA-B6-A0I9	362	Dead	TCGA-BRCA	NA	NA	44.0013	8.4794	14.466	18.4761	43.1259	73.1769	20.6607	38.9552	10.282	1.1171	NA	22.5523	82.3679	13.6928	NA	NA	NA	21.7339	9.4534	27.5912	27.8337	6.9633	2.7821	9.6651	5.0447	3.0868
TCGA-BRCA	NA	TCGA-BH-A42V	NA	Alive	TCGA-BRCA	635	NA	59.8538	23.2604	41.4584	18.666	45.0053	70.7961	24.7262	12.7673	17.1052	11.2781	NA	26.8151	71.733	10.7916	NA	NA	NA	7.9398	22.0521	49.7632	48.1398	23.4636	13.3997	22.8694	10.1457	14.9529
TCGA-BRCA	NA	TCGA-D8-A13Z	NA	Alive	TCGA-BRCA	635	NA	73.4507	9.6018	99.1852	26.6602	105.17	109.271	39.3801	34.3368	14.3462	0.8707	NA	71.8617	205.186	13.7423	NA	NA	NA	58.3717	22.5459	24.7028	86.6303	21.9291	9.2876	22.23	10.8526	8.3229
TCGA-BRCA	NA	TCGA-B6-A0X7	1781	Dead	TCGA-BRCA	NA	NA	48.763	11.9395	46.6148	24.6788	27.2974	43.1079	16.3573	26.7135	12.7744	3.2023	NA	25.6055	100.946	18.982	NA	NA	NA	9.7433	12.0241	35.4247	16.9048	1.7998	2.2618	7.4154	6.4547	3.4509
TCGA-BRCA	NA	TCGA-AQ-A54N	NA	Alive	TCGA-BRCA	78	NA	13.0656	21.8096	49.1221	7.2042	111.192	52.5905	32.0734	3.7954	3.7484	6.0755	NA	16.8518	39.1347	9.3284	NA	NA	NA	15.4611	7.4088	11.801	16.8765	0.238	0.1785	2.1965	0.1336	4.4086
TCGA-BRCA	NA	TCGA-E9-A1RC	NA	Alive	TCGA-BRCA	NA	NA	135.6	7.1778	32.2106	78.4756	24.8582	13.512	9.7336	14.3583	32.1327	0.9974	NA	29.0476	55.0469	8.5835	NA	NA	NA	21.1279	32.3623	132.347	48.4369	2.7572	1.311	7.9778	0.2808	1.1971
TCGA-BRCA	NA	TCGA-AR-A0TQ	NA	Alive	TCGA-BRCA	2991	NA	38.9412	7.6973	20.4161	32.1026	9.5921	42.0522	30.0355	20.8706	17.7936	2.7683	NA	15.7843	97.2868	16.9616	NA	NA	NA	3.5707	21.9233	66.762	74.0788	61.7432	30.6895	48.7081	12.4291	10.0061
TCGA-BRCA	NA	TCGA-BH-A8FY	295	Dead	TCGA-BRCA	NA	NA	22.716	23.4879	9.1971	14.8927	18.7415	43.5663	12.0097	9.3399	4.9965	9.7525	NA	13.1614	49.9749	19.9597	NA	NA	NA	8.6675	2.4677	11.0511	35.5153	0.4272	1.3778	14.9772	44.3692	0.7643
TCGA-BRCA	NA	TCGA-E2-A9RU	NA	Alive	TCGA-BRCA	538	NA	23.3068	9.5348	13.4327	5.7326	38.4862	40.6431	70.3124	5.927	4.697	1.4143	NA	9.059	48.6986	8.079	NA	NA	NA	3.9437	3.2392	16.4548	21.973	5.6771	1.7343	2.4703	6.2424	2.5682
TCGA-BRCA	NA	TCGA-A8-A07P	NA	Alive	TCGA-BRCA	334	NA	30.7071	4.8532	20.4668	23.3702	18.276	28.3314	6.0425	21.2704	8.717	1.0884	NA	23.8398	88.5576	18.9882	NA	NA	NA	8.1912	9.4661	24.7684	42.7948	13.2269	7.7107	25.1678	17.4822	1.4428
TCGA-BRCA	NA	TCGA-D8-A1XF	NA	Alive	TCGA-BRCA	463	NA	7.1975	7.488	7.3282	15.8854	3.9941	11.3327	41.9615	21.067	11.533	3.7865	NA	23.0339	120.633	17.6502	NA	NA	NA	1.4445	5.4793	10.0196	19.2961	1.3416	1.6223	2.6906	8.9487	0.4392
TCGA-BRCA	NA	TCGA-A7-A13E	614	Dead	TCGA-BRCA	326	NA	52.6219	11.1074	37.0813	25.7784	55.2774	66.6846	80.0099	21.9949	16.7661	6.1504	NA	37.9729	107.686	24.4666	NA	NA	NA	33.5895	14.4128	21.3446	25.7561	4.2657	1.7165	2.9868	2.7472	1.5415
TCGA-BRCA	NA	TCGA-AR-A24X	NA	Alive	TCGA-BRCA	3004	NA	99.0238	9.6256	41.0055	39.3868	109.844	63.8325	41.1766	43.4951	20.5758	4.0175	NA	33.5025	156.022	26.1844	NA	NA	NA	63.818	14.4573	31.4258	29.2393	13.8911	5.4151	20.0482	10.8114	4.4394
TCGA-BRCA	NA	TCGA-E9-A1R3	NA	Alive	TCGA-BRCA	78	NA	102.682	14.0461	32.017	52.3239	59.9685	53.7689	13.9672	26.1419	41.534	2.4906	NA	33.6395	113.943	19.5071	NA	NA	NA	37.3411	21.3949	46.241	103.146	23.5816	6.3634	14.207	18.2716	6.0409
TCGA-BRCA	NA	TCGA-A2-A04P	548	Dead	TCGA-BRCA	NA	NA	22.8854	8.1832	22.4546	6.4134	53.2736	24.9906	6.6231	7.6903	11.6208	0.8906	NA	6.045	38.1622	10.21	NA	NA	NA	8.1657	6.4449	6.5972	26.6401	7.5087	15.0195	26.1139	4.5799	3.0244
TCGA-BRCA	NA	TCGA-B6-A0RV	NA	Alive	TCGA-BRCA	5156	NA	83.3864	7.4144	36.9861	37.7484	81.738	58.0604	21.9492	24.6949	15.6636	2.1169	NA	32.0072	114.501	18.3789	NA	NA	NA	16.3051	17.0895	53.6935	43.9353	37.8063	22.2135	30.3677	92.9374	8.2405
TCGA-BRCA	NA	TCGA-D8-A142	NA	Alive	TCGA-BRCA	425	NA	68.7989	12.2175	52.2406	23.513	88.0499	110.514	19.8225	13.2249	20.586	2.1709	NA	23.6078	103.201	13.9606	NA	NA	NA	18.7135	69.6704	42.446	53.9073	8.5622	4.1956	12.3845	10.05	3.4255
TCGA-BRCA	NA	TCGA-OK-A5Q2	NA	Alive	TCGA-BRCA	64	NA	44.1434	20.3859	30.564	14.1839	111.511	90.2592	32.2938	18.2284	14.9386	4.0417	NA	19.5522	83.2268	8.6508	NA	NA	NA	16.2171	15.498	29.2445	60.1375	57.0201	47.7207	85.3778	13.0453	21.5588
TCGA-BRCA	NA	TCGA-BH-A0HI	NA	Alive	TCGA-BRCA	620	NA	69.2278	4.6669	23.1255	21.8932	19.4004	43.3432	23.0003	23.0701	14.6409	1.4134	NA	33.4611	87.2156	37.2536	NA	NA	NA	23.0346	10.2971	32.698	32.7129	2.8431	1.6149	6.0996	93.7295	2.1877
TCGA-BRCA	NA	TCGA-E9-A22D	NA	Alive	TCGA-BRCA	1248	NA	19.0782	9.8157	6.8378	9.1275	5.1823	17.7275	23.3665	12.5563	5.24	2.0607	NA	18.3522	109.947	8.6942	NA	NA	NA	7.0899	4.8241	14.014	117.496	24.4543	27.1521	62.0462	36.2181	9.7918
TCGA-BRCA	NA	TCGA-E2-A1B6	NA	Alive	TCGA-BRCA	867	NA	29.7938	19.9091	32.8534	7.1223	43.2687	36.8338	29.7823	12.7057	5.8025	2.0756	NA	15.5824	96.6101	12.1179	NA	NA	NA	4.4609	5.2332	12.6167	127.375	100.905	188.647	497.648	42.9072	57.4224
TCGA-BRCA	NA	TCGA-BH-A0C7	NA	Alive	TCGA-BRCA	2767	NA	67.9483	11.0489	25.2449	47.7487	15.1788	54.219	20.3577	40.315	17.2148	1.3712	NA	30.1303	145.065	13.9572	NA	NA	NA	37.4562	18.5779	29.1771	39.9769	26.2758	10.2352	33.4422	8.3366	8.128
TCGA-BRCA	NA	TCGA-AN-A0FW	NA	Alive	TCGA-BRCA	11	NA	32.6616	4.3387	17.2344	15.9975	10.8198	37.0121	21.1073	34.5897	8.3354	0.9697	NA	22.6582	79.1266	8.6883	NA	NA	NA	4.553	9.8553	12.8142	29.3945	6.8792	8.5903	17.7274	23.7263	2.6524
TCGA-BRCA	NA	TCGA-LL-A8F5	NA	Alive	TCGA-BRCA	596	NA	7.9471	16.3128	46.1641	3.8172	28.8094	41.63	38.169	2.3911	3.1257	1.2884	NA	6.227	36.9273	5.1671	NA	NA	NA	2.0785	2.7941	5.2931	22.8539	1.4999	2.0707	5.9788	4.8173	3.7362
TCGA-BRCA	NA	TCGA-MS-A51U	NA	Alive	TCGA-BRCA	681	NA	71.3875	18.7611	53.7208	37.1039	35.6304	47.6311	15.585	18.5045	27.221	9.2615	NA	32.3373	94.3582	16.0715	NA	NA	NA	12.6455	25.9044	95.6727	41.3509	17.4178	7.6906	15.2331	26.5958	10.0329
TCGA-BRCA	NA	TCGA-E2-A1LS	NA	Alive	TCGA-BRCA	1604	NA	16.0593	1.4356	34.7606	2.6023	25.6578	15.8142	4.7709	9.0707	7.7044	0.4024	NA	18.6296	39.6198	10.7571	NA	NA	NA	10.6053	2.0538	8.442	3.9343	1.331	0.759	2.6946	1.0865	0.6672
TCGA-BRCA	NA	TCGA-LL-A6FQ	NA	Alive	TCGA-BRCA	80	NA	14.4173	17.2635	7.5636	2.1943	46.3515	21.0412	23.348	4.4524	2.4771	3.3227	NA	8.987	30.5864	6.6866	NA	NA	NA	5.6105	3.7028	10.5702	27.9692	0.9624	2.3586	3.4165	2.2865	0.8036
TCGA-BRCA	NA	TCGA-C8-A3M7	1034	Dead	TCGA-BRCA	1	NA	90.8951	10.6367	49.4657	16.8053	60.131	60.6876	39.7152	23.8916	19.9933	2.8336	NA	25.7676	65.278	10.5626	NA	NA	NA	7.9488	24.2976	34.2068	16.8376	10.2399	4.1624	8.7153	8.013	3.0926
TCGA-BRCA	NA	TCGA-BH-A0DV	NA	Alive	TCGA-BRCA	NA	NA	153.079	9.1469	101.445	49.5362	42.0331	97.1853	13.3292	45.5916	32.9862	3.3411	NA	58.8493	115.372	29.5512	NA	NA	NA	24.8099	65.5846	75.3319	33.8101	19.8457	1.9817	5.1141	9.5525	21.7167
TCGA-BRCA	NA	TCGA-EW-A6SC	NA	Alive	TCGA-BRCA	952	NA	56.2929	10.2502	32.398	33.1109	80.2679	54.6103	16.8188	23.3431	22.5932	5.944	NA	23.3363	107.156	23.6595	NA	NA	NA	11.9911	20.3108	69.9744	69.2667	13.7233	7.733	20.7268	21.8744	6.5319
TCGA-BRCA	NA	TCGA-D8-A1XK	NA	Alive	TCGA-BRCA	441	NA	91.0012	4.8276	56.4043	28.5236	78.21	48.7616	85.4292	30.9613	15.5114	0.6136	NA	46.7795	149.7	32.4502	NA	NA	NA	10.9901	9.4636	37.1761	50.1422	40.7324	2.2877	8.6891	3.9588	15.1775
TCGA-BRCA	NA	TCGA-B6-A0IG	4456	Dead	TCGA-BRCA	NA	NA	28.7501	10.545	11.4707	12.6854	47.0091	65.4321	34.5033	17.7779	9.7025	1.6032	NA	15.2934	69.9824	8.5032	NA	NA	NA	11.6962	7.8076	16.9471	15.965	6.9619	13.2762	6.4776	4.9065	3.143
TCGA-BRCA	NA	TCGA-BH-A0AU	NA	Alive	TCGA-BRCA	NA	NA	123.999	14.184	52.6551	45.0058	53.2286	61.0399	10.7293	38.1739	20.9204	7.7243	NA	76.4237	90.0812	22.5726	NA	NA	NA	42.9896	51.9275	86.1756	29.0632	29.9561	3.8378	5.498	8.8046	13.6256
TCGA-BRCA	NA	TCGA-A2-A0CT	NA	Alive	TCGA-BRCA	2289	NA	30.5338	5.6742	43.5648	14.3149	13.7857	33.0059	12.2118	15.9748	8.5564	0.4215	NA	25.0994	68.8853	25.0938	NA	NA	NA	5.1177	12.3981	31.2931	22.0674	1.4237	1.6793	6.9261	5.0857	3.1772
TCGA-BRCA	NA	TCGA-OL-A6VO	NA	Alive	TCGA-BRCA	858	NA	52.3566	19.5669	38.0431	19.5322	69.066	42.3144	84.7379	14.5053	12.9892	2.4624	NA	31.8249	128.944	15.9786	NA	NA	NA	6.4668	16.905	28.4429	35.5284	11.1951	10.2936	16.2459	3.9081	3.2584
TCGA-BRCA	NA	TCGA-LD-A74U	NA	Alive	TCGA-BRCA	402	NA	73.3302	17.7543	43.6459	20.4874	83.7431	69.8885	24.9817	16.0605	16.6218	5.9817	NA	27.2935	73.4096	14.3718	NA	NA	NA	18.4029	26.9684	41.3645	83.9885	6.8972	5.2819	9.5968	12.7401	11.3114
TCGA-BRCA	NA	TCGA-LD-A66U	NA	Alive	TCGA-BRCA	646	NA	23.3946	22.5651	29.3097	9.3846	73.3933	44.1043	35.306	6.8983	6.8768	11.5784	NA	10.5325	43.9393	8.6813	NA	NA	NA	8.095	11.8961	30.2964	42.6385	11.5697	13.1273	16.7528	16.8037	8.0987
TCGA-BRCA	NA	TCGA-BH-A0E1	NA	Alive	TCGA-BRCA	NA	NA	95.3665	7.7076	49.3196	26.9878	45.5157	58.9632	11.783	27.0678	20.1325	2.5416	NA	66.0252	71.8088	14.9373	NA	NA	NA	25.2024	36.9205	78.9082	25.8546	35.2897	1.568	2.7037	3.4283	11.9835
TCGA-BRCA	NA	TCGA-D8-A1J8	NA	Alive	TCGA-BRCA	431	NA	103.585	7.6776	21.2767	46.7283	48.3204	46.2885	36.5207	55.7097	18.4684	0.5736	NA	34.4862	213.914	22.7694	NA	NA	NA	100.056	20.5335	15.0657	79.4493	27.0636	5.748	17.4478	45.5907	2.5023
TCGA-BRCA	NA	TCGA-AR-A1AO	NA	Alive	TCGA-BRCA	2618	NA	62.6688	9.1882	51.4616	16.8544	71.7539	34.3755	30.0226	16.9556	19.7966	1.0086	NA	26.6222	109.339	15.8651	NA	NA	NA	19.1154	33.9872	29.9639	237.078	56.2774	22.715	56.76	10.7605	12.4116
TCGA-BRCA	NA	TCGA-AR-A2LQ	NA	Alive	TCGA-BRCA	1233	NA	95.8004	7.098	74.1593	39.4342	53.1339	59.7486	23.6771	24.652	34.8618	1.2814	NA	36.9244	78.5224	13.1706	NA	NA	NA	14.6834	47.7478	62.9793	62.1006	21.9207	7.3175	13.6728	12.6114	6.7617
TCGA-BRCA	NA	TCGA-AR-A0TV	NA	Alive	TCGA-BRCA	2288	NA	21.8385	9.0136	10.2957	15.7679	33.3836	40.5304	3.4787	22.3046	6.9558	2.7098	NA	21.4724	81.8354	28.5155	NA	NA	NA	4.45	3.1445	15.4904	76.0156	17.6356	14.1415	22.5605	16.0855	3.3688
TCGA-BRCA	NA	TCGA-BH-A0BR	NA	Alive	TCGA-BRCA	2330	NA	47.329	8.0437	40.5725	29.4302	52.3871	93.0094	31.6129	23.8042	28.2194	0.712	NA	105.247	129.918	9.5396	NA	NA	NA	38.7009	22.2095	21.0106	77.1841	17.8809	6.1493	10.9775	14.7656	4.6777
TCGA-BRCA	NA	TCGA-C8-A12Z	NA	Alive	TCGA-BRCA	382	NA	89.9919	6.4631	28.0784	14.5958	35.0532	40.6982	42.2079	23.4876	17.5708	0.4032	NA	26.2039	83.3538	16.3299	NA	NA	NA	53.9979	10.3674	36.5406	16.4524	2.5668	1.4145	2.5981	4.6176	0.8826
TCGA-BRCA	NA	TCGA-BH-A1EV	365	Dead	TCGA-BRCA	NA	NA	81.0412	8.0561	26.3776	19.5716	56.9471	77.5132	26.6114	29.4315	13.3869	2.6345	NA	26.4416	93.3527	5.9962	NA	NA	NA	38.2642	28.5041	30.4823	25.9239	1.0902	14.633	1.2016	7.4828	1.7584
TCGA-BRCA	NA	TCGA-BH-A1FC	3472	Dead	TCGA-BRCA	NA	NA	35.0564	12.1765	58.6685	7.7029	69.982	42.0499	44.0507	5.8611	14.2528	0.6078	NA	20.7821	96.7443	7.9945	NA	NA	NA	16.7427	10.5706	34.4749	58.075	16.4925	11.2067	19.2202	4.2567	2.995
TCGA-BRCA	NA	TCGA-E9-A1N9	NA	Alive	TCGA-BRCA	NA	NA	94.3287	11.1381	49.7739	40.1746	33.4793	72.7279	10.6073	30.983	31.6134	3.3533	NA	41.1689	70.7299	14.7191	NA	NA	NA	18.1431	33.5397	83.192	20.339	8.9844	2.1542	2.9674	2.8217	9.1236
TCGA-BRCA	NA	TCGA-A8-A0A7	NA	Alive	TCGA-BRCA	30	NA	34.4153	5.4496	28.6816	20.1156	11.7517	24.5914	10.4057	11.4599	13.8496	0.4814	NA	13.0279	91.8497	9.7885	NA	NA	NA	3.4972	20.8471	25.2812	131.707	47.706	33.2671	68.3194	10.4418	9.8713
TCGA-BRCA	NA	TCGA-A7-A6VW	NA	Alive	TCGA-BRCA	285	NA	45.7014	14.0416	21.2393	6.5334	149.285	90.6453	86.5266	3.3469	5.6652	0.8649	NA	12.4836	56.8582	4.6341	NA	NA	NA	21.9056	6.0168	29.871	29.2128	4.7318	2.6933	6.4869	3.364	4.1798
TCGA-BRCA	NA	TCGA-A2-A0SW	1365	Dead	TCGA-BRCA	NA	NA	32.7993	10.2517	10.5554	6.9003	29.3173	28.7787	18.8667	6.7325	6.4037	0.4741	NA	13.5576	49.5235	7.8943	NA	NA	NA	15.3055	3.4867	7.7669	44.7279	13.8382	7.8741	19.8972	5.0956	2.9957
TCGA-BRCA	NA	TCGA-OL-A5RU	NA	Alive	TCGA-BRCA	1219	NA	61.9491	14.7378	23.0855	11.3329	51.5163	43.776	14.1167	16.8895	14.7756	7.7053	NA	22.5035	71.3834	14.1712	NA	NA	NA	6.7077	6.9668	40.1668	69.1118	42.1389	33.7438	94.4384	20.3942	14.0355
TCGA-BRCA	NA	TCGA-C8-A12N	NA	Alive	TCGA-BRCA	358	NA	61.9819	11.524	30.6683	22.0754	77.8266	61.3825	18.0688	18.1096	24.8874	6.5907	NA	21.1265	111.386	24.884	NA	NA	NA	15.0643	9.0853	48.0268	71.6031	6.989	1.2947	9.1829	24.4077	11.3627
TCGA-BRCA	NA	TCGA-E9-A3HO	NA	Alive	TCGA-BRCA	1158	NA	9.3464	18.4375	14.0725	6.0927	27.7706	73.4916	30.3447	9.611	3.4527	4.1193	NA	6.9831	36.145	2.2884	NA	NA	NA	14.2334	4.9758	7.8072	23.4323	5.625	6.027	10.0493	19.1306	6.7185
TCGA-BRCA	NA	TCGA-LL-A5YO	NA	Alive	TCGA-BRCA	440	NA	22.1725	21.7118	14.1698	4.6692	45.649	38.6596	19.6361	7.3827	7.0289	1.4918	NA	14.6242	73.159	9.2266	NA	NA	NA	6.4341	3.8711	10.482	109.405	32.5836	65.3655	112.438	16.2892	17.2905
TCGA-BRCA	NA	TCGA-A8-A08A	NA	Alive	TCGA-BRCA	30	NA	32.3054	9.1681	22.0406	15.8968	53.6884	36.8392	33.569	21.5119	11.1762	2.4873	NA	18.049	82.6734	12.8822	NA	NA	NA	22.4071	7.886	34.7015	66.5996	4.1394	2.7435	4.8347	7.6315	2.8866
TCGA-BRCA	NA	TCGA-XX-A899	NA	Alive	TCGA-BRCA	467	NA	168.265	19.2452	52.4523	27.1153	80.2905	78.4005	34.6982	20.7249	26.5526	4.3236	NA	31.4264	88.0166	15.5506	NA	NA	NA	6.6588	20.5159	72.2428	109.785	117.644	55.0732	77.2239	51.8615	15.473
TCGA-BRCA	NA	TCGA-AC-A3TN	NA	Alive	TCGA-BRCA	456	NA	33.3325	18.9208	11.6653	7.2232	9.5582	61.0178	37.7338	9.8503	3.8109	9.4004	NA	14.6529	46.7114	12.3571	NA	NA	NA	11.4802	4.4169	9.4355	14.1562	3.0296	2.8056	4.143	20.8639	1.3107
TCGA-BRCA	NA	TCGA-E9-A1N5	NA	Alive	TCGA-BRCA	NA	NA	118.651	10.8222	79.1449	59.9917	79.0529	65.9822	24.9991	38.7472	24.8304	5.9572	NA	61.8835	96.2496	23.1546	NA	NA	NA	52.6217	52.8499	69.8226	44.1775	6.9888	2.1857	9.1831	6.0584	13.7138
TCGA-BRCA	NA	TCGA-E2-A10B	NA	Alive	TCGA-BRCA	1141	NA	53.9628	6.5549	27.1783	43.4491	76.087	31.7732	60.3734	24.8841	13.99	1.3951	NA	20.809	101.76	12.1011	NA	NA	NA	56.4024	10.2031	20.3738	49.1139	8.0041	4.9153	13.3564	53.1828	8.087
TCGA-BRCA	NA	TCGA-BH-A0HP	NA	Alive	TCGA-BRCA	414	NA	59.9743	6.5829	51.8397	28.4544	51.9534	43.3643	21.9868	23.715	16.9187	0.9365	NA	33.4469	98.2907	11.0102	NA	NA	NA	12.1593	25.2951	32.3752	40.1515	4.5717	2.4826	12.319	10.4039	3.6184
TCGA-BRCA	NA	TCGA-OL-A66P	NA	Alive	TCGA-BRCA	428	NA	4.8339	9.4152	13.2372	1.6212	8.1373	12.4353	16.9087	2.162	3.6152	1.1404	NA	3.9733	34.0387	3.9891	NA	NA	NA	1.4701	2.0002	9.5592	47.0738	7.7887	6.6782	13.4284	4.0169	2.4755
TCGA-BRCA	NA	TCGA-E9-A249	NA	Alive	TCGA-BRCA	217	NA	79.158	11.6879	22.8575	34.1129	82.4778	30.9375	33.6614	16.9656	10.4728	5.5857	NA	25.814	93.8512	7.3676	NA	NA	NA	29.2721	4.6056	20.6589	29.6214	3.192	3.6045	7.4522	89.1241	3.1747
TCGA-BRCA	NA	TCGA-BH-A0DS	NA	Alive	TCGA-BRCA	78	NA	44.0202	9.5726	22.5433	14.4728	38.335	38.7493	21.0378	11.6115	13.2525	2.3062	NA	24.5195	59.564	7.6367	NA	NA	NA	12.3794	6.2602	29.6176	39.9863	5.7579	8.2771	8.8212	8.4615	6.329
TCGA-BRCA	NA	TCGA-BH-A1FR	1642	Dead	TCGA-BRCA	NA	NA	15.1178	10.8815	13.1195	16.9784	7.3364	22.0512	18.6166	31.3139	7.464	5.7397	NA	23.24	106.332	24.1133	NA	NA	NA	4.1066	7.1411	11.4079	54.2586	7.1417	4.5956	16.2116	9.7771	3.7522
TCGA-BRCA	NA	TCGA-S3-A6ZF	NA	Alive	TCGA-BRCA	572	NA	53.1268	27.7522	22.7511	19.6595	90.3858	61.5423	28.2607	12.9428	20.2446	2.2711	NA	19.1591	86.1571	17.7935	NA	NA	NA	67.1113	10.1278	48.0974	46.7981	28.7488	21.7862	37.4038	12.6871	5.8387
TCGA-BRCA	NA	TCGA-B6-A0RI	NA	Alive	TCGA-BRCA	7126	NA	87.3947	10.8452	45.6591	41.9176	132.71	51.5148	18.7672	25.1752	20.854	5.1123	NA	26.3438	100.171	11.0409	NA	NA	NA	15.3569	12.7889	49.1012	45.1088	4.6798	1.342	2.2366	99.3821	3.5818
TCGA-BRCA	NA	TCGA-D8-A147	NA	Alive	TCGA-BRCA	584	NA	174.071	10.3644	92.8871	41.0276	107.344	103.72	75.4083	17.7365	40.0854	1.4335	NA	74.8929	88.4261	23.9821	NA	NA	NA	22.4534	70.2328	53.8502	68.1113	40.9241	11.4527	31.8926	7.7569	12.3108
TCGA-BRCA	NA	TCGA-A2-A0EU	NA	Alive	TCGA-BRCA	1043	NA	80.3765	10.8644	30.761	42.9153	35.8528	46.6344	29.1411	27.0462	18.6927	2.0449	NA	21.3732	130.002	39.7629	NA	NA	NA	13.1109	9.9904	36.4615	20.3744	10.2421	5.1018	9.1362	25.1951	5.4196
TCGA-BRCA	NA	TCGA-C8-A12O	NA	Alive	TCGA-BRCA	385	NA	61.1784	11.3521	40.9562	46.903	29.587	30.3706	37.0864	16.3007	22.6656	2.0169	NA	23.6239	112.908	22.8266	NA	NA	NA	15.0266	20.3451	19.1476	81.1287	8.0538	3.0032	13.4654	23.8845	4.3459
TCGA-BRCA	NA	TCGA-C8-A26W	NA	Alive	TCGA-BRCA	381	NA	39.6913	11.3501	51.1819	28.82	18.6724	50.2495	27.9349	25.0935	11.8909	2.1927	NA	25.0737	151.124	6.7338	NA	NA	NA	6.6994	11.7462	34.2209	53.5886	15.574	14.5314	31.6961	37.7584	10.7335
TCGA-BRCA	NA	TCGA-A2-A0D0	NA	Alive	TCGA-BRCA	2048	NA	111.645	9.4779	82.9555	17.2724	92.4469	50.2111	73.2656	17.9978	13.0951	0.6302	NA	27.874	150.405	11.854	NA	NA	NA	11.5672	1.9359	56.7932	38.0531	5.4502	4.8548	8.9401	2.2712	13.2445
TCGA-BRCA	NA	TCGA-BH-A0BC	NA	Alive	TCGA-BRCA	NA	NA	83.7936	9.4783	55.0003	36.2545	41.8797	69.5455	17.5508	19.2751	22.4206	2.5082	NA	44.0723	75.6013	13.5549	NA	NA	NA	25.9279	37.5995	61.6916	36.3475	8.0563	2.445	3.8273	2.5866	13.1384
TCGA-BRCA	NA	TCGA-S3-AA17	NA	Alive	TCGA-BRCA	424	NA	16.0665	18.4757	10.2532	8.0886	31.1648	28.2005	8.363	12.0997	8.8613	1.6435	NA	9.0149	49.8904	7.5181	NA	NA	NA	11.7771	5.6794	23.7799	128.808	76.629	57.9198	93.0055	11.9316	6.4718
TCGA-BRCA	NA	TCGA-C8-A132	NA	Alive	TCGA-BRCA	383	NA	64.6548	8.8372	40.4788	31.5804	47.2975	61.1803	19.5212	28.2601	21.4828	2.2009	NA	26.5478	141.785	14.8224	NA	NA	NA	21.573	29.0751	40.3765	76.7142	35.3967	22.668	46.7238	21.4426	12.6978
TCGA-BRCA	NA	TCGA-C8-A1HM	NA	Alive	TCGA-BRCA	375	NA	32.5832	11.6309	21.4707	14.1951	76.8176	42.2338	21.6432	31.8213	11.0024	0.8864	NA	17.4652	137.143	15.6934	NA	NA	NA	25.6806	1.506	24.7183	94.6627	12.8371	10.9143	52.6826	27.289	6.7306
TCGA-BRCA	NA	TCGA-A8-A0A6	NA	Alive	TCGA-BRCA	640	NA	52.4745	7.038	33.0655	21.7481	39.874	36.2508	18.9695	20.1204	12.8689	1.2527	NA	26.0885	106.243	15.7864	NA	NA	NA	12.5266	17.8205	25.1172	84.4776	29.343	18.2095	49.186	7.5341	6.6337
TCGA-BRCA	NA	TCGA-E9-A227	NA	Alive	TCGA-BRCA	975	NA	41.8498	7.3247	24.1395	20.3584	16.384	34.8951	18.3895	15.5208	10.6855	1.8661	NA	20.0638	90.6392	13.5403	NA	NA	NA	12.3306	11.9642	15.1216	56.6986	46.8863	19.0061	38.5686	12.5172	6.0159
TCGA-BRCA	NA	TCGA-5T-A9QA	NA	Alive	TCGA-BRCA	303	NA	26.7476	10.3764	19.3353	5.1604	74.1489	85.5034	13.8257	11.7852	5.6037	2.6182	NA	14.4954	87.1482	12.3125	NA	NA	NA	1.8741	1.0814	34.2111	21.0962	0.2621	2.0837	0.8304	1.6185	1.524
TCGA-BRCA	NA	TCGA-AO-A03R	NA	Alive	TCGA-BRCA	2091	NA	23.4658	6.4605	8.5707	3.8808	27.6448	41.0557	11.9906	4.8684	6.1883	1.717	NA	14.4599	39.892	19.7197	NA	NA	NA	10.1291	3.6263	9.0756	28.0948	13.2919	15.0823	43.3502	17.8092	8.4325
TCGA-BRCA	NA	TCGA-AO-A12D	NA	Alive	TCGA-BRCA	2515	NA	68.8167	7.3449	27.825	15.2509	84.9811	48.0494	17.3121	13.8694	16.5587	1.1226	NA	13.1808	77.9265	8.0166	NA	NA	NA	42.1587	14.9941	17.9366	83.8954	33.4203	7.1517	25.0539	11.3942	3.896
TCGA-BRCA	NA	TCGA-AR-A24N	NA	Alive	TCGA-BRCA	3035	NA	80.6641	9.0845	35.8161	31.8754	37.317	36.263	15.9349	33.7818	22.752	4.2511	NA	34.096	116.031	19.9905	NA	NA	NA	52.4451	11.4269	58.1632	27.6272	5.9423	4.2239	6.7833	80.4905	11.1709
TCGA-BRCA	NA	TCGA-BH-A0HK	NA	Alive	TCGA-BRCA	178	NA	25.7784	6.0988	23.5175	14.8825	8.0522	23.4781	13.525	14.7299	14.6863	0.5646	NA	12.3209	70.1702	23.2531	NA	NA	NA	7.8384	8.3733	22.9746	19.8532	4.4723	2.0829	17.1102	3.0518	1.4959
TCGA-BRCA	NA	TCGA-B6-A0X4	860	Dead	TCGA-BRCA	NA	NA	14.1282	8.9015	4.5161	11.3366	3.9785	22.5914	19.984	21.934	3.0897	3.9123	NA	20.8375	54.2399	14.4618	NA	NA	NA	4.5472	2.1491	16.8167	7.9985	0.1465	0.8204	0.4664	1.9373	3.9511
TCGA-BRCA	NA	TCGA-BH-A0H5	NA	Alive	TCGA-BRCA	NA	NA	152.654	10.7822	67.6455	52.6079	46.3011	71.9244	11.1767	36.9467	20.936	9.6573	NA	70.8262	96.1815	24.7959	NA	NA	NA	28.8209	52.4755	67.2588	27.4463	30.6443	4.8408	3.6627	7.5631	19.564
TCGA-BRCA	NA	TCGA-OL-A5DA	NA	Alive	TCGA-BRCA	1783	NA	34.9705	20.9115	25.4785	21.9793	118.966	90.5973	12.0651	23.9279	11.6228	10.7509	NA	20.9793	89.0722	16.1361	NA	NA	NA	10.3995	7.6387	33.5725	27.3579	2.9868	6.5982	10.4001	9.9134	9.1124
TCGA-BRCA	NA	TCGA-BH-A0H5	NA	Alive	TCGA-BRCA	1620	NA	45.2571	9.3743	17.458	16.9494	31.9674	31.0572	24.5536	18.6943	11.2199	2.0944	NA	20.9885	113.317	11.8981	NA	NA	NA	11.3338	13.0062	22.7625	177.746	185.731	112.498	267.047	29.4213	36.6652
TCGA-BRCA	NA	TCGA-AR-A2LK	1649	Dead	TCGA-BRCA	1304	NA	51.123	21.1109	29.5235	42.5844	50.8536	45.3443	14.6593	37.9404	22.5938	5.7806	NA	41.5703	110.049	44.7314	NA	NA	NA	22.215	11.8605	51.6315	58.6732	4.1602	2.0889	10.0126	21.7371	8.1657
TCGA-BRCA	NA	TCGA-D8-A1X8	NA	Alive	TCGA-BRCA	783	NA	61.5535	5.9575	34.7888	19.5858	26.1067	40.7996	26.2119	34.5449	16.1469	3.3401	NA	45.7269	136.84	23.4678	NA	NA	NA	21.6506	22.6528	29.1761	73.4308	18.39	4.4352	19.0637	93.7255	5.0605
TCGA-BRCA	NA	TCGA-BH-A0E0	NA	Alive	TCGA-BRCA	134	NA	62.8482	7.9837	13.3473	14.552	46.5944	67.4844	5.5485	6.6245	7.7475	1.4352	NA	9.8414	75.8989	7.4946	NA	NA	NA	36.0909	31.39	12.2527	24.5777	5.3208	6.6331	13.7326	2.9126	1.6555
TCGA-BRCA	NA	TCGA-A2-A3XY	1093	Dead	TCGA-BRCA	1064	NA	80.0726	16.4482	36.2688	20.2341	148.69	88.3039	49.4624	17.634	26.1996	3.193	NA	48.4553	68.8633	15.094	NA	NA	NA	7.3978	29.8647	50.5768	87.9912	37.5678	41.1905	58.7542	11.243	10.9587
TCGA-BRCA	NA	TCGA-E2-A15J	NA	Alive	TCGA-BRCA	1640	NA	53.2117	11.1977	18.4287	20.5256	92.0411	53.7391	42.1946	23.4835	10.4002	5.8753	NA	24.8325	80.5908	16.9555	NA	NA	NA	38.9485	4.6833	28.532	18.1683	1.6471	2.1744	2.3599	18.1138	0.7307
TCGA-BRCA	NA	TCGA-B6-A0RN	NA	Alive	TCGA-BRCA	8008	NA	81.1503	8.5785	41.798	26.7288	51.7681	65.1856	29.8865	27.2452	17.5782	2.3488	NA	20.3064	109.819	16.2735	NA	NA	NA	31.7648	8.2968	36.7469	17.5899	3.4218	3.1544	8.0073	6.8077	2.7286
TCGA-BRCA	NA	TCGA-S3-AA10	NA	Alive	TCGA-BRCA	586	NA	40.5465	12.8501	52.5436	12.9794	38.3366	45.908	85.7587	11.6199	16.3537	1.4297	NA	16.6984	102.023	20.4943	NA	NA	NA	8.2508	24.3131	55.4302	119.067	16.1243	29.7521	60.0392	8.3152	12.9634
TCGA-BRCA	NA	TCGA-B6-A0X0	3945	Dead	TCGA-BRCA	NA	NA	74.7501	11.3446	20.4397	20.5494	110.619	62.307	30.6712	18.44	5.6168	2.2343	NA	28.9099	90.1531	14.0128	NA	NA	NA	43.8847	6.9222	15.2243	12.972	4.1396	3.7897	9.4221	22.9179	5.0874
TCGA-BRCA	NA	TCGA-BH-A0EA	991	Dead	TCGA-BRCA	NA	NA	69.5192	15.6382	37.5609	29.2032	73.3695	59.9711	20.2833	25.7253	21.4102	3.6449	NA	38.6355	90.2431	12.6846	NA	NA	NA	23.7151	20.8116	66.0622	52.7034	8.148	5.1068	16.9963	8.6922	5.9219
TCGA-BRCA	NA	TCGA-B6-A409	573	Dead	TCGA-BRCA	NA	NA	43.8783	14.547	17.729	12.1554	65.0594	93.4774	28.3134	6.9464	11.0564	0.8394	NA	11.6201	45.6067	10.7766	NA	NA	NA	13.9381	14.1484	24.9561	16.4806	3.9884	6.1544	5.7395	2.7229	4.6156
TCGA-BRCA	NA	TCGA-A2-A3Y0	NA	Alive	TCGA-BRCA	1546	NA	28.2742	17.2717	13.2269	3.6837	113.472	120.874	53.5291	7.6026	5.573	2.5325	NA	9.2132	57.9779	7.9589	NA	NA	NA	8.5362	9.2266	9.7423	43.5123	8.8714	8.8216	18.8407	5.2541	3.3158
TCGA-BRCA	NA	TCGA-BH-A1FH	1034	Dead	TCGA-BRCA	NA	NA	100.729	10.9023	94.5085	32.797	46.2708	45.5779	13.016	22.0666	42.4126	1.4517	NA	58.6755	102.667	14.665	NA	NA	NA	26.7306	35.1044	116.774	68.7526	14.8463	3.3016	24.9152	4.8184	15.5967
TCGA-BRCA	NA	TCGA-D8-A13Y	NA	Alive	TCGA-BRCA	1728	NA	6.7337	13.3927	8.7081	31.7194	5.7716	35.2559	46.8726	33.03	5.1708	4.4543	NA	23.9347	92.3501	4.7309	NA	NA	NA	11.8826	32.3521	22.4093	13.4929	0.1667	0.4572	1.0496	14.3166	21.4855
TCGA-BRCA	NA	TCGA-A2-A0T1	NA	Alive	TCGA-BRCA	521	NA	20.165	5.6539	17.3499	12.1388	54.2361	21.4501	28.9977	7.3618	11.0209	0.6191	NA	11.3096	72.5683	28.9844	NA	NA	NA	2.6814	10.3649	20.8702	92.3948	23.8849	20.3422	26.6851	10.2342	6.7354
TCGA-BRCA	NA	TCGA-A7-A0D9	NA	Alive	TCGA-BRCA	NA	NA	109.689	7.4234	29.8448	68.7412	23.4466	26.1977	4.9512	14.1462	31.9656	0.7423	NA	31.0013	48.7162	5.86	NA	NA	NA	20.2948	29.4381	101.435	49.6868	9.9443	3.4653	14.3205	1.1945	2.4303
TCGA-BRCA	NA	TCGA-AR-A250	NA	Alive	TCGA-BRCA	2707	NA	43.0046	5.3254	28.4343	37.5933	52.2688	57.65	21.9632	34.0685	35.379	1.5044	NA	27.5772	107.008	22.6209	NA	NA	NA	3.5673	14.8994	13.5084	69.4164	8.6196	3.3235	12.3594	14.9757	1.6472
TCGA-BRCA	NA	TCGA-AC-A3YI	NA	Alive	TCGA-BRCA	707	NA	58.7161	11.8337	62.8179	38.0813	42.7014	104.533	63.7502	16.5645	21.6382	4.169	NA	28.8779	67.9928	10.986	NA	NA	NA	7.1829	27.4871	33.1056	23.0465	12.0129	6.7735	13.9232	9.8173	13.7089
TCGA-BRCA	NA	TCGA-A8-A06Y	NA	Alive	TCGA-BRCA	791	NA	52.9138	8.1733	44.8492	29.52	26.4869	27.856	12.0558	20.6934	11.2895	1.9218	NA	23.4829	69.9946	28.0154	NA	NA	NA	32.0462	5.7751	19.7227	7.2744	0.1855	1.1965	5.8008	99.5996	1.0718
TCGA-BRCA	NA	TCGA-E9-A244	NA	Alive	TCGA-BRCA	21	NA	97.034	7.4696	85.0811	21.569	18.9625	46.67	64.3521	23.7822	16.6304	0.9451	NA	53.0074	75.124	15.6678	NA	NA	NA	13.9603	13.204	37.7531	17.7602	3.9243	5.5879	9.6401	4.5281	5.0781
TCGA-BRCA	NA	TCGA-E2-A1LK	266	Dead	TCGA-BRCA	NA	NA	73.9899	14.2218	43.5893	6.3587	28.7903	53.9999	28.4773	7.3599	9.7254	3.4235	NA	19.855	67.1435	18.7376	NA	NA	NA	4.5613	13.1638	42.2904	20.5439	6.3957	0.2804	1.3841	1.5413	0.6706
TCGA-BRCA	NA	TCGA-V7-A7HQ	NA	Alive	TCGA-BRCA	2033	NA	13.7014	23.6654	11.5429	6.1379	26.1049	34.1497	54.3168	2.572	4.6642	9.8577	NA	2.7758	31.7555	5.3034	NA	NA	NA	3.5412	3.878	14.3852	20.8956	1.1928	2.0877	1.2325	4.8556	2.4012
TCGA-BRCA	NA	TCGA-D8-A1JD	NA	Alive	TCGA-BRCA	552	NA	53.8294	17.2535	67.9489	56.1987	55.9481	57.6273	21.8621	27.7852	21.4754	1.7761	NA	41.6389	112.306	23.2384	NA	NA	NA	11.9672	17.4737	34.9176	108.103	10.2945	2.9117	14.7248	13.3271	4.2874
TCGA-BRCA	NA	TCGA-D8-A1XY	NA	Alive	TCGA-BRCA	503	NA	84.1495	16.1182	33.5089	38.2596	24.2057	58.3034	9.1273	29.513	30.3801	4.7373	NA	30.5419	118.025	23.7444	NA	NA	NA	6.6162	15.2741	24.2977	44.6525	2.0355	1.8532	10.9408	42.9101	3.3073
TCGA-BRCA	NA	TCGA-A2-A0ST	NA	Alive	TCGA-BRCA	3017	NA	31.5197	8.4244	33.5238	10.4052	62.6627	24.355	23.9793	19.3515	12.0379	0.6222	NA	21.0294	113.029	13.6049	NA	NA	NA	18.9685	11.2037	21.8503	162.044	58.1532	66.7227	110.966	11.0658	16.8316
TCGA-BRCA	NA	TCGA-B6-A0IQ	NA	Alive	TCGA-BRCA	4285	NA	76.454	11.1839	32.1377	21.108	117.05	48.2006	27.2649	10.5645	5.3398	2.755	NA	22.745	60.2944	7.702	NA	NA	NA	11.6561	20.5923	22.557	23.7462	5.2298	4.3309	7.5957	4.0141	2.5084
TCGA-BRCA	NA	TCGA-A7-A0D9	NA	Alive	TCGA-BRCA	1139	NA	40.31	8.5746	20.5465	59.175	20.3091	59.0133	19.7238	24.743	23.7316	2.7135	NA	19.0151	95.9232	22.981	NA	NA	NA	13.1541	12.593	31.8811	16.3896	6.3203	1.8631	3.4762	9.5045	6.9663
TCGA-BRCA	NA	TCGA-E2-A14Y	NA	Alive	TCGA-BRCA	2109	NA	76.7906	7.3356	34.7979	23.3653	59.3739	66.3931	31.9841	19.4348	11.44	1.0857	NA	25.1733	71.8483	17.401	NA	NA	NA	15.5188	17.4312	10.7508	9.6385	4.7134	1.0229	3.6436	2.5232	11.5842
TCGA-BRCA	NA	TCGA-E9-A22H	NA	Alive	TCGA-BRCA	1232	NA	58.5371	7.196	18.2231	27.4904	83.3814	36.377	14.4274	37.7113	8.7535	3.998	NA	29.002	136.853	27.4116	NA	NA	NA	55.9924	10.0624	31.6429	46.3655	7.2696	4.8826	30.1564	243.886	2.6603
TCGA-BRCA	NA	TCGA-BH-A0B3	NA	Alive	TCGA-BRCA	NA	NA	130.771	12.4531	62.965	46.9138	48.3457	60.0418	12.4719	32.4204	25.748	4.2303	NA	70.3735	109.17	27.1308	NA	NA	NA	26.8606	106.296	76.3679	57.0323	38.6741	8.0587	12.1447	4.5676	13.2088
TCGA-BRCA	NA	TCGA-D8-A1JK	NA	Alive	TCGA-BRCA	612	NA	48.4388	14.3263	33.3618	13.3442	37.5027	38.5987	31.1536	14.4269	15.8327	0.6916	NA	25.302	98.8661	11.445	NA	NA	NA	2.8218	5.9939	29.7952	77.7492	18.9653	4.2334	6.9171	9.5938	2.1176
TCGA-BRCA	NA	TCGA-E9-A1NG	786	Dead	TCGA-BRCA	NA	NA	147.529	8.6101	51.5438	77.7851	31.5514	37.1326	14.3673	24.6335	51.1078	0.9028	NA	38.4383	89.651	15.7641	NA	NA	NA	19.6078	31.8043	152.483	76.9606	8.3291	3.3552	9.0654	0.8432	4.3685
TCGA-BRCA	NA	TCGA-C8-A130	NA	Alive	TCGA-BRCA	370	NA	24.4559	12.92	25.7634	8.2836	67.7566	57.9005	36.7841	15.6284	11.1492	2.1831	NA	12.8757	66.9947	7.1225	NA	NA	NA	4.8243	8.3641	18.2242	21.8628	4.9943	3.532	8.9866	8.7477	2.984
TCGA-BRCA	NA	TCGA-BH-A1EU	1286	Dead	TCGA-BRCA	NA	NA	107.043	11.2747	61.0398	57.8444	33.2783	25.8128	12.4702	35.754	25.4716	3.8456	NA	41.635	151.006	45.7336	NA	NA	NA	43.1646	26.7836	38.6253	157.291	72.0639	33.8522	93.4925	12.64	13.9718
TCGA-BRCA	NA	TCGA-EW-A1OY	NA	Alive	TCGA-BRCA	908	NA	25.0852	11.631	19.0757	15.9104	28.3652	31.7133	14.376	22.4288	10.5556	1.3985	NA	30.9792	71.7854	24.2084	NA	NA	NA	4.661	4.3319	30.2142	31.1001	4.3042	5.2288	9.6036	5.1428	2.309
TCGA-BRCA	NA	TCGA-AC-A6NO	NA	Alive	TCGA-BRCA	51	NA	49.8814	23.328	17.1565	15.9438	74.5121	70.3315	44.5079	18.983	11.0389	18.2445	NA	20.8455	83.1761	10.8018	NA	NA	NA	37.5767	9.389	34.755	27.3084	4.9295	4.9351	7.2624	20.4034	5.5997
TCGA-BRCA	NA	TCGA-E2-A15P	NA	Alive	TCGA-BRCA	595	NA	68.9126	9.1592	41.5668	36.0211	71.1059	44.7664	11.3291	19.4035	11.5496	8.3106	NA	28.5993	126.418	67.9368	NA	NA	NA	17.3208	20.8368	24.673	23.3358	4.3059	5.2364	28.4385	15.1844	4.8149
TCGA-BRCA	NA	TCGA-AO-A0J2	NA	Alive	TCGA-BRCA	997	NA	21.6538	8.344	19.8026	4.9178	122.625	68.5328	70.1957	7.6044	7.789	0.9956	NA	18.8309	135.667	12.6867	NA	NA	NA	6.7718	7.6825	10.4182	27.9681	6.871	6.6458	6.6304	4.9159	2.7797
TCGA-BRCA	NA	TCGA-AN-A0XO	NA	Alive	TCGA-BRCA	375	NA	80.3971	7.5165	27.7449	31.5182	71.7358	56.6845	31.0228	25.5664	18.6699	1.2638	NA	36.1669	87.704	16.2704	NA	NA	NA	20.9602	14.6194	51.2679	10.6894	0.8439	0.7944	1.7508	11.0559	3.5679
TCGA-BRCA	NA	TCGA-AO-A0JC	NA	Alive	TCGA-BRCA	1547	NA	21.2157	29.1301	12.7994	8.7253	25.4128	12.6555	8.4116	22.0914	13.7155	5.282	NA	18.8619	157.723	14.2723	NA	NA	NA	3.124	6.8435	22.186	228.789	255.733	293.149	808.921	81.9948	119.449
TCGA-BRCA	NA	TCGA-A2-A04V	1920	Dead	TCGA-BRCA	NA	NA	30.3757	10.5141	18.917	17.1253	30.517	37.8528	23.0857	13.8517	12.407	2.7139	NA	19.5849	78.9882	14.0977	NA	NA	NA	3.294	5.8136	24.1321	28.8626	3.831	3.3931	7.2647	9.6276	5.029
TCGA-BRCA	NA	TCGA-GI-A2C9	NA	Alive	TCGA-BRCA	3342	NA	66.6705	13.537	76.9807	14.9056	55.5807	43.6747	69.0057	18.1518	17.1904	0.5927	NA	45.538	111.167	40.0617	NA	NA	NA	16.5088	25.8956	23.2298	62.4989	4.1369	1.4056	2.8523	20.1091	8.5573
TCGA-BRCA	NA	TCGA-E9-A1NG	786	Dead	TCGA-BRCA	656	NA	109.285	9.4302	48.8843	48.1376	40.8228	57.459	27.9035	24.6938	44.6948	1.5219	NA	30.0171	128.047	21.0867	NA	NA	NA	18.6962	25.6146	61.6813	121.655	12.1586	1.0359	6.8244	25.1782	3.4302
TCGA-BRCA	NA	TCGA-AC-A7VB	NA	Alive	TCGA-BRCA	250	NA	22.191	20.1426	5.5841	29.6795	5.0957	44.5602	24.4826	29.7511	6.7072	12.8942	NA	23.5957	78.3905	16.5247	NA	NA	NA	10.3233	21.9555	52.217	8.7268	0.6187	5.5977	5.959	3.0356	0.6359
TCGA-BRCA	NA	TCGA-A2-A0CZ	NA	Alive	TCGA-BRCA	1616	NA	52.6869	6.3401	38.1488	23.6067	22.6046	38.4261	15.2063	11.2219	18.3743	1.762	NA	22.7851	68.3234	8.444	NA	NA	NA	8.212	24.2494	48.2917	46.6352	18.3558	10.5508	15.6669	12.1694	7.7894
TCGA-BRCA	NA	TCGA-AR-A24Z	NA	Alive	TCGA-BRCA	3001	NA	35.9313	7.5589	22.0839	34.1654	62.2565	33.3086	20.6197	53.1911	9.539	1.7206	NA	40.4486	170.102	48.9535	NA	NA	NA	110.866	8.314	14.1022	42.0936	5.1896	3.4687	12.689	37.8159	2.2429
TCGA-BRCA	NA	TCGA-A2-A0EW	1884	Dead	TCGA-BRCA	905	NA	76.6829	8.9459	62.0596	41.4237	28.0489	72.9823	22.6145	31.0719	26.2556	3.1538	NA	55.5712	108.336	26.5116	NA	NA	NA	19.1596	33.6401	56.8333	65.307	42.8467	13.3144	21.7485	11.3652	6.168
TCGA-BRCA	NA	TCGA-3C-AALI	NA	Alive	TCGA-BRCA	4005	NA	17.1494	12.5583	10.7921	13.597	11.5879	84.346	26.0437	11.846	10.9281	5.2908	NA	17.2505	67.7457	5.4518	NA	NA	NA	2.9246	4.8109	29.1877	51.5486	16.8312	20.9791	29.315	8.7127	5.8163
TCGA-BRCA	NA	TCGA-B6-A0RL	2469	Dead	TCGA-BRCA	NA	NA	22.5006	15.0689	9.6217	4.5924	58.7109	76.4446	33.654	28.1475	9.1465	18.4413	NA	22.3523	115.081	8.2262	NA	NA	NA	8.1992	0.3737	82.738	7.9633	0.2174	0.7828	1.2198	1.4648	2.0099
TCGA-BRCA	NA	TCGA-AR-A24P	NA	Alive	TCGA-BRCA	84	NA	99.2699	8.9182	57.9325	55.5788	16.7165	27.2928	27.4024	27.4785	24.1488	2.9024	NA	37.1321	148.142	21.4774	NA	NA	NA	69.1638	22.7118	52.0731	40.1995	13.6332	6.4536	18.3453	21.262	7.4912
TCGA-BRCA	NA	TCGA-BH-A18P	921	Dead	TCGA-BRCA	NA	NA	96.7028	7.2298	38.8319	71.6331	36.6162	31.7637	7.6837	19.6447	21.8578	1.4522	NA	39.991	63.3064	14.0266	NA	NA	NA	17.8825	39.5974	99.8929	14.1882	5.6902	0.7576	2.3854	2.7543	11.279
TCGA-BRCA	NA	TCGA-BH-A18K	2763	Dead	TCGA-BRCA	NA	NA	56.8896	14.9376	30.4318	19.0252	93.0726	65.0048	34.8188	14.5913	21.2483	3.224	NA	30.83	96.6462	14.1108	NA	NA	NA	11.2587	12.2591	26.2308	31.0702	2.7227	2.4759	3.3184	14.4731	2.605
TCGA-BRCA	NA	TCGA-A2-A04N	NA	Alive	TCGA-BRCA	4354	NA	68.202	12.0004	37.2333	24.4387	49.2564	62.1964	22.9425	20.3004	22.38	4.5229	NA	26.864	110.098	20.8792	NA	NA	NA	11.8522	12.4787	54.9798	36.6258	4.6986	2.8912	13.3232	16.3037	5.4432
TCGA-BRCA	NA	TCGA-B6-A0IB	3941	Dead	TCGA-BRCA	NA	NA	27.1154	17.5887	14.3172	18.1818	67.8232	54.7428	14.0419	12.78	5.7084	1.7051	NA	20.0976	58.3579	8.941	NA	NA	NA	13.9226	2.7075	17.623	10.51	1.2013	2.3489	2.2448	2.966	1.7273
TCGA-BRCA	NA	TCGA-B6-A0WS	2965	Dead	TCGA-BRCA	NA	NA	29.1707	7.6684	29.914	26.4114	54.8305	57.2024	28.3837	24.0345	12.8576	1.1082	NA	16.2418	98.6662	21.2629	NA	NA	NA	51.9978	12.9959	32.7331	80.6999	30.1917	34.8591	75.2681	84.5508	13.1782
TCGA-BRCA	NA	TCGA-A2-A0SX	NA	Alive	TCGA-BRCA	1534	NA	52.4195	7.9606	116.591	34.6868	46.8143	63.2253	46.8512	24.2795	19.5748	1.4469	NA	44.0642	134.269	14.1203	NA	NA	NA	68.098	29.3263	58.0417	105.293	48.5923	25.8985	64.6461	11.8824	11.6925
TCGA-BRCA	NA	TCGA-A8-A08Z	NA	Alive	TCGA-BRCA	1217	NA	85.5952	11.789	53.0703	51.8764	82.1164	63.5586	21.5555	36.1144	43.3362	6.0884	NA	28.5184	139.776	19.4109	NA	NA	NA	12.2636	33.9332	63.5249	106.131	22.9474	3.3836	8.074	17.5032	5.1413
TCGA-BRCA	NA	TCGA-A7-A426	NA	Alive	TCGA-BRCA	364	NA	67.0989	28.2182	40.9433	16.9429	79.6786	80.6314	34.2814	13.1242	15.8577	16.5279	NA	30.7194	62.989	11.64	NA	NA	NA	9.0295	18.9877	60.2179	31.91	14.7104	6.5202	11.6256	19.7848	11.9048
TCGA-BRCA	NA	TCGA-D8-A1J9	NA	Alive	TCGA-BRCA	532	NA	95.4722	7.3061	59.2574	20.9508	68.7646	44.346	29.2757	25.5598	14.6151	0.7048	NA	25.6235	89.6426	12.7139	NA	NA	NA	135.272	36.9503	17.2705	63.5044	4.0317	1.2002	3.8313	14.6871	1.7089
TCGA-BRCA	NA	TCGA-E2-A14Z	563	Dead	TCGA-BRCA	518	NA	40.8792	11.8621	28.9225	14.6871	84.4893	70.4928	17.7602	16.9446	18.9843	5.3532	NA	15.8366	101.424	7.7625	NA	NA	NA	6.6398	9.9422	55.5229	91.5284	28.5972	31.4136	69.0934	17.755	14.319
TCGA-BRCA	NA	TCGA-E9-A243	NA	Alive	TCGA-BRCA	612	NA	28.7601	8.1778	38.7195	28.8655	14.2239	15.6215	13.6202	12.9555	16.0571	0.7257	NA	17.9013	119.998	22.0952	NA	NA	NA	12.5504	11.8014	8.1607	116.769	58.0058	26.7117	81.2402	12.3411	8.3196
TCGA-BRCA	NA	TCGA-BH-A0BJ	NA	Alive	TCGA-BRCA	660	NA	123.257	7.4424	49.2704	55.5841	67.6886	50.0658	32.5584	21.299	17.7979	0.7123	NA	26.9543	95.8645	17.5155	NA	NA	NA	23.8233	27.1483	38.8638	50.5769	12.6673	5.2038	17.239	16.1108	4.9219
TCGA-BRCA	NA	TCGA-BH-A0BJ	NA	Alive	TCGA-BRCA	NA	NA	121.865	8.9087	70.7515	44.1979	56.4977	79.1501	18.8436	34.3596	24.1213	4.114	NA	72.8804	95.8218	17.6243	NA	NA	NA	41.5537	51.2652	83.5519	39.1709	11.4574	1.687	7.3078	7.4306	24.567
TCGA-BRCA	NA	TCGA-E2-A1BC	NA	Alive	TCGA-BRCA	NA	NA	55.1213	10.0352	29.1044	67.4616	22.1926	11.1613	6.1594	10.8785	23.6967	1.6042	NA	25.0003	37.3584	6.9078	NA	NA	NA	5.7577	25.5983	51.266	10.8845	2.7095	0.5912	2.6334	0.484	3.4378
TCGA-BRCA	NA	TCGA-AR-A0TY	1699	Dead	TCGA-BRCA	NA	NA	50.1908	4.2221	10.2025	5.4391	63.3526	42.3139	24.5881	37.4922	22.8071	0.4447	NA	21.1607	132.552	10.9197	NA	NA	NA	1.2996	7.4012	52.0621	19.8549	6.8031	4.465	11.1653	5.1583	2.4013
TCGA-BRCA	NA	TCGA-AC-A5XS	NA	Alive	TCGA-BRCA	588	NA	45.4342	12.9351	19.8081	8.371	59.3962	60.6929	20.265	8.4078	11.2857	2.4668	NA	13.7936	89.4466	7.9183	NA	NA	NA	3.8553	6.266	29.8267	68.5199	25.0107	14.7172	27.5006	6.6591	3.89
TCGA-BRCA	NA	TCGA-B6-A400	NA	Alive	TCGA-BRCA	215	NA	28.8583	15.6869	92.1588	16.0172	61.464	98.4994	63.5194	14.2611	24.6727	5.4092	NA	33.6875	88.5793	15.5232	NA	NA	NA	8.1861	19.0271	52.36	74.2274	20.3757	15.5993	16.1115	9.9787	15.0886
TCGA-BRCA	NA	TCGA-A8-A08H	NA	Alive	TCGA-BRCA	0	NA	59.372	11.3358	57.6096	29.7023	35.3999	33.1518	41.7296	19.3435	26.6403	0.8523	NA	24.2045	132.086	19.3626	NA	NA	NA	9.3795	31.7571	26.8126	231.269	31.0032	11.6228	53.7439	7.9504	8.6957
TCGA-BRCA	NA	TCGA-D8-A1JF	NA	Alive	TCGA-BRCA	366	NA	57.5952	10.4809	55.6863	16.045	33.9106	34.3455	8.0925	24.3321	15.9063	0.8893	NA	36.102	84.9469	14.8605	NA	NA	NA	2.2085	9.3929	7.2359	30.4164	8.5386	4.3849	7.5914	4.4218	1.6828
TCGA-BRCA	NA	TCGA-A8-A097	NA	Alive	TCGA-BRCA	365	NA	46.4935	11.9341	39.1378	31.4166	16.7216	47.421	15.879	27.2976	19.5262	5.762	NA	25.5304	122.531	10.7665	NA	NA	NA	3.5741	18.4799	31.0954	54.7898	5.1061	6.4424	51.7723	9.7197	4.1649
TCGA-BRCA	NA	TCGA-BH-A0HU	NA	Alive	TCGA-BRCA	392	NA	25.5737	10.018	23.9409	12.5714	63.4456	68.7346	27.2466	16.7835	9.4281	2.4882	NA	24.8076	76.1664	11.7384	NA	NA	NA	2.145	3.9992	12.74	18.8305	1.8825	2.1437	3.5899	39.2394	2.1359
TCGA-BRCA	NA	TCGA-C8-A8HR	NA	Alive	TCGA-BRCA	408	NA	56.5018	31.7155	39.4522	20.918	43.6359	54.7542	41.0956	13.8638	22.0642	6.2313	NA	27.5637	95.9595	14.7499	NA	NA	NA	41.141	18.1137	45.6214	55.9387	14.0005	14.9228	27.4356	13.4815	7.4747
TCGA-BRCA	NA	TCGA-E9-A1R7	NA	Alive	TCGA-BRCA	1467	NA	43.9718	2.9671	16.7404	56.6789	4.4046	34.5349	6.6927	93.694	9.5928	0.5508	NA	23.8341	147.218	26.7322	NA	NA	NA	7.2988	11.0507	9.6882	7.5657	3.537	3.6286	3.7809	26.6055	1.0519
TCGA-BRCA	NA	TCGA-A7-A5ZV	NA	Alive	TCGA-BRCA	368	NA	21.9103	14.3451	33.6183	6.8922	14.3029	51.8206	20.4344	9.4547	8.1587	0.4874	NA	11.1236	118.562	17.0629	NA	NA	NA	6.8886	1.4626	37.1766	73.2378	2.0088	2.8851	30.2339	19.9687	1.2865
TCGA-BRCA	NA	TCGA-E2-A15G	NA	Alive	TCGA-BRCA	554	NA	79.6926	21.1313	19.4515	20.6759	65.6588	90.5796	26.2242	30.7817	10.4512	12.6444	NA	34.2293	97.7646	25.7244	NA	NA	NA	40.7883	5.7402	51.5549	35.2369	1.6266	2.5668	5.5112	83.075	1.9224
TCGA-BRCA	NA	TCGA-D8-A27T	NA	Alive	TCGA-BRCA	398	NA	76.1621	9.1105	48.1577	38.7077	101.398	54.1761	18.4057	28.612	28.1077	3.2873	NA	26.5648	92.9063	13.6173	NA	NA	NA	20.2957	19.2016	56.6933	69.509	33.2135	11.9706	29.1295	16.3242	6.6596
TCGA-BRCA	NA	TCGA-D8-A3Z6	NA	Alive	TCGA-BRCA	563	NA	63.0274	16.1737	25.8927	14.5904	62.5479	68.584	19.3192	14.1371	11.711	8.8294	NA	24.1638	57.4321	9.8061	NA	NA	NA	26.9813	11.8209	18.7848	22.7747	1.4107	1.803	5.2702	47.6778	3.0652
TCGA-BRCA	NA	TCGA-BH-A208	1759	Dead	TCGA-BRCA	NA	NA	92.8091	5.3778	81.7184	41.6913	30.2802	90.9811	16.3855	16.6978	38.4255	0.4171	NA	26.7222	98.4281	9.4793	NA	NA	NA	25.7156	41.878	24.3835	33.884	3.2351	1.157	5.3536	12.7721	5.0645
TCGA-BRCA	NA	TCGA-BH-A208	1759	Dead	TCGA-BRCA	NA	NA	119.53	9.2137	70.4231	50.8557	41.921	51.4492	9.446	35.5399	38.9345	4.4242	NA	82.2756	84.8489	19.6418	NA	NA	NA	35.4319	55.3268	136.828	37.4825	10.9371	1.6	3.828	7.5246	14.1665
TCGA-BRCA	NA	TCGA-BH-A0DL	NA	Alive	TCGA-BRCA	NA	NA	131.698	11.9306	69.6666	51.7301	49.1334	58.6588	16.6768	29.5231	27.2136	2.8594	NA	57.5799	106.581	23.1184	NA	NA	NA	28.0846	57.2554	68.4508	70.1089	22.5382	15.4788	16.9973	5.9779	18.6805
TCGA-BRCA	NA	TCGA-D8-A1JI	NA	Alive	TCGA-BRCA	577	NA	13.9206	17.3589	9.0993	33.3847	14.8605	42.321	4.5431	18.6217	4.8584	14.6218	NA	40.0575	59.5547	5.9622	NA	NA	NA	17.5679	3.6621	7.7063	38.2085	2.1131	2.0288	17.2926	59.8846	2.2214
TCGA-BRCA	NA	TCGA-A7-A26H	NA	Alive	TCGA-BRCA	724	NA	75.2088	8.9896	31.3349	40.0843	31.0749	38.1744	10.6349	39.5912	21.6881	3.205	NA	22.4158	86.4088	20.0442	NA	NA	NA	33.425	16.0083	91.3689	62.1946	23.4803	7.4634	22.9616	9.6959	4.5764
TCGA-BRCA	NA	TCGA-AN-A0FT	NA	Alive	TCGA-BRCA	214	NA	13.296	9.545	14.0722	6.1746	10.0398	43.9597	24.0052	8.9468	12.5843	3.2888	NA	5.0133	45.4476	10.5721	NA	NA	NA	8.3673	2.8787	10.042	22.0233	0.9451	4.1513	2.7636	5.6096	0.8858
TCGA-BRCA	NA	TCGA-A7-A5ZX	NA	Alive	TCGA-BRCA	336	NA	96.2277	16.5434	83.8089	24.4958	89.5136	78.0407	22.872	25.1661	17.3955	7.8893	NA	39.5652	91.7632	17.2001	NA	NA	NA	9.0017	38.9935	37.6818	23.9413	4.2574	3.7048	6.6345	17.2021	15.098
TCGA-BRCA	NA	TCGA-A2-A4S0	NA	Alive	TCGA-BRCA	706	NA	5.8242	12.0779	7.8135	22.1718	4.9543	51.7944	32.0002	23.3325	6.4034	10.3141	NA	21.7807	67.289	24.6883	NA	NA	NA	2.1489	3.9591	6.3647	23.3489	0.8288	1.2179	5.667	5.2799	16.8269
TCGA-BRCA	NA	TCGA-A2-A25E	NA	Alive	TCGA-BRCA	3204	NA	44.0563	9.6214	40.4966	31.4461	8.6675	48.9096	16.9029	19.0133	18.6646	2.0846	NA	22.0905	139.863	25.8998	NA	NA	NA	14.2013	13.0376	23.2849	32.699	9.1006	9.1672	26.8888	24.9108	5.1125
TCGA-BRCA	NA	TCGA-EW-A423	NA	Alive	TCGA-BRCA	533	NA	18.7226	24.6182	9.8732	8.1971	111.265	77.3605	8.3506	10.4068	7.9	3.6145	NA	6.4066	46.303	10.576	NA	NA	NA	3.7627	1.9959	16.8121	44.3383	2.3668	5.1148	7.1676	18.6043	2.023
TCGA-BRCA	NA	TCGA-E2-A153	NA	Alive	TCGA-BRCA	707	NA	67.636	12.4487	32.0809	30.0307	30.3123	40.1921	29.6084	17.4376	29.0556	3.2223	NA	19.2511	90.753	12.1147	NA	NA	NA	14.4388	13.7691	58.9748	48.5217	4.1199	1.4961	4.7922	16.2521	3.1284
TCGA-BRCA	NA	TCGA-E2-A153	NA	Alive	TCGA-BRCA	NA	NA	95.8188	12.1054	55.9819	32.2003	52.4316	94.212	16.941	31.9014	28.0934	5.7526	NA	46.3603	94.0737	20.3661	NA	NA	NA	19.1813	37.4029	64.9271	45.2765	22.9464	11.4694	14.0536	7.772	20.9981
TCGA-BRCA	NA	TCGA-A2-A0CY	NA	Alive	TCGA-BRCA	1673	NA	23.4485	9.865	9.6132	8.7144	72.2979	29.7722	18.709	6.84	4.6318	1.7801	NA	7.584	31.3595	8.2389	NA	NA	NA	7.4126	1.4382	7.1874	2.7804	0.1184	0.1531	0.3816	33.3536	0.5108
TCGA-BRCA	NA	TCGA-B6-A402	NA	Alive	TCGA-BRCA	2134	NA	48.7102	10.9005	38.0373	5.064	48.2994	40.0479	47.1578	18.0616	11.1528	3.5135	NA	26.6867	71.8041	13.7076	NA	NA	NA	20.2904	5.3806	22.718	13.9874	0.9109	0.6494	1.3519	3.2914	1.1081
TCGA-BRCA	NA	TCGA-AQ-A04L	NA	Alive	TCGA-BRCA	3957	NA	48.7928	9.151	38.7144	20.145	14.5605	29.9098	52.7929	42.195	11.4324	1.7366	NA	14.6087	73.3364	25.6845	NA	NA	NA	13.6782	5.1204	21.404	24.3004	0.8048	0.7513	2.0501	5.4025	1.5681
TCGA-BRCA	NA	TCGA-BH-A0E9	NA	Alive	TCGA-BRCA	2489	NA	97.4179	10.2032	44.2771	36.1265	72.0365	63.1006	14.7465	32.6043	17.3863	2.1907	NA	46.6234	129.612	15.7336	NA	NA	NA	39.5307	39.3319	42.1159	42.6068	43.9734	11.3728	27.0552	9.8555	11.4117
TCGA-BRCA	NA	TCGA-A2-A0YJ	NA	Alive	TCGA-BRCA	566	NA	169.342	5.93	49.3619	29.8267	31.4224	51.93	32.9619	24.7144	37.8458	1.5374	NA	52.3003	197.145	28.6213	NA	NA	NA	118.472	58.3916	39.0341	17.7802	4.8335	0.3394	0.6517	1.8477	7.2917
TCGA-BRCA	NA	TCGA-A1-A0SM	NA	Alive	TCGA-BRCA	NA	NA	40.9817	6.2053	39.5871	20.1558	45.9674	51.3788	39.6585	23.1124	26.3428	1.8806	NA	23.4885	82.4717	18.6174	NA	NA	NA	14.8772	12.3261	29.4622	39.1393	16.8948	1.7746	7.5047	12.2173	2.6186
TCGA-BRCA	NA	TCGA-BH-A1EX	1508	Dead	TCGA-BRCA	NA	NA	80.6497	16.7364	42.7114	37.0537	54.7471	59.9308	10.1429	25.1016	26.1474	3.4429	NA	20.0651	113.903	21.3103	NA	NA	NA	48.9795	27.4248	35.3648	76.4199	12.0102	6.9129	14.0517	9.1513	3.3573
TCGA-BRCA	NA	TCGA-BH-A18S	2009	Dead	TCGA-BRCA	NA	NA	103.113	11.0205	52.238	41.0224	53.4085	74.0163	16.2597	24.101	37.6334	3.8932	NA	42.8105	88.2621	22.4345	NA	NA	NA	18.2463	32.3105	128.435	80.8886	10.3623	5.5633	7.6041	3.2835	18.2606
TCGA-BRCA	NA	TCGA-BH-A0C3	NA	Alive	TCGA-BRCA	2709	NA	59.27	9.5154	47.8185	46.611	20.7734	28.195	24.8071	17.954	26.7082	2.6102	NA	31.4035	94.4044	15.0784	NA	NA	NA	14.6918	34.182	39.0852	73.1549	38.4923	15.3796	28.4611	22.2512	8.3296
TCGA-BRCA	NA	TCGA-A2-A0T7	NA	Alive	TCGA-BRCA	631	NA	85.4573	12.1763	60.1661	38.7341	67.6915	86.716	21.5051	24.2056	26.3113	1.8911	NA	34.958	127.088	16.1513	NA	NA	NA	16.5112	31.7723	83.974	48.0985	24.9873	5.5076	8.2887	10.3177	19.0698
TCGA-BRCA	NA	TCGA-B6-A0RP	3126	Dead	TCGA-BRCA	NA	NA	102.308	10.9185	27.052	23.1796	14.9747	45.9397	17.4413	34.7359	17.8753	7.1561	NA	36.3595	111.751	25.2099	NA	NA	NA	13.5355	13.1716	74.3683	51.4202	9.4996	4.5332	8.5759	61.3214	2.4275
TCGA-BRCA	NA	TCGA-AO-A12G	NA	Alive	TCGA-BRCA	1266	NA	20.6784	2.7258	19.8905	9.6226	52.7286	21.3465	8.5972	12.631	8.1478	0.2521	NA	15.5811	51.2962	12.4178	NA	NA	NA	12.3241	8.0928	8.0671	21.4147	3.7435	2.7204	8.5093	4.9441	2.3721
TCGA-BRCA	NA	TCGA-GM-A2DH	NA	Alive	TCGA-BRCA	2193	NA	64.8789	13.7749	50.3159	43.4634	63.7301	90.5751	28.7826	50.528	13.0609	2.9242	NA	24.4482	154.754	24.7767	NA	NA	NA	104.982	56.9401	23.4097	91.2953	52.5854	53.5068	91.4812	14.9979	18.1476
TCGA-BRCA	NA	TCGA-BH-A8G0	NA	Alive	TCGA-BRCA	662	NA	64.8033	16.2562	44.4842	19.845	45.3549	48.1649	20.0035	21.8881	18.7859	5.6428	NA	31.06	80.5548	16.822	NA	NA	NA	16.5166	22.4731	46.5713	147.847	45.4702	34.0093	59.5883	20.306	14.1272
TCGA-BRCA	NA	TCGA-A2-A0CK	NA	Alive	TCGA-BRCA	4159	NA	26.5743	16.8685	26.1314	14.35	42.2038	48.238	22.741	17.1455	13.3319	6.772	NA	19.7792	62.8718	14.3601	NA	NA	NA	7.7634	7.9398	35.629	33.3293	7.53	4.6414	11.0281	8.8117	5.4981
TCGA-BRCA	NA	TCGA-A2-A4RY	NA	Alive	TCGA-BRCA	648	NA	105.927	25.4424	65.6829	40.1304	89.3023	102.9	23.7471	23.9157	30.0689	13.2633	NA	43.0704	84.324	17.8015	NA	NA	NA	18.0819	45.4145	101.312	56.2248	26.5237	17.9906	27.768	14.5935	19.8049
TCGA-BRCA	NA	TCGA-E9-A1RC	NA	Alive	TCGA-BRCA	1224	NA	81.5134	10.7082	27.2197	27.0967	54.4589	50.1845	26.0383	26.913	22.7596	6.0678	NA	35.1983	87.3762	17.1471	NA	NA	NA	48.0884	23.4503	63.0912	19.6787	2.1706	1.941	9.8696	13.8885	13.0076
TCGA-BRCA	NA	TCGA-BH-A0B9	NA	Alive	TCGA-BRCA	1572	NA	66.8991	10.4419	59.1575	18.4647	103.905	52.6485	113.164	16.1833	7.8943	1.3077	NA	25.5816	101.585	10.1219	NA	NA	NA	25.9954	20.3955	33.205	68.5546	18.9409	28.7618	45.4105	5.3908	6.5682
TCGA-BRCA	NA	TCGA-A2-A0EN	NA	Alive	TCGA-BRCA	2718	NA	56.4293	7.1535	38.0132	28.6522	37.991	53.6161	33.7194	15.573	22.8522	1.2215	NA	17.9189	94.5515	13.8434	NA	NA	NA	3.4488	30.1608	36.251	93.6593	38.31	21.6797	61.3643	42.3192	13.9969
TCGA-BRCA	NA	TCGA-C8-A273	NA	Alive	TCGA-BRCA	513	NA	44.2701	6.8664	22.6634	20.4306	27.4395	49.9909	6.6679	9.9655	18.6218	1.3182	NA	18.8986	90.2758	13.3521	NA	NA	NA	25.8601	10.8251	65.8861	25.5591	4.2113	1.595	5.4594	14.0705	1.6214
TCGA-BRCA	NA	TCGA-A8-A082	NA	Alive	TCGA-BRCA	-31	NA	21.9699	9.0193	13.3722	32.0703	8.6026	93.1595	42.3049	19.2427	15.659	2.7805	NA	17.2886	88.3373	13.4572	NA	NA	NA	25.0071	19.0086	36.3567	54.2304	0.73	3.2125	3.2452	21.1223	23.8174
TCGA-BRCA	NA	TCGA-AC-A8OR	NA	Alive	TCGA-BRCA	40	NA	55.2931	14.7041	16.5577	10.7653	13.3416	96.9972	38.6313	7.7678	19.1904	8.761	NA	22.2933	81.4484	16.0545	NA	NA	NA	15.9412	1.52	70.1309	44.2572	0.8938	3.2976	4.9986	37.0994	4.65
TCGA-BRCA	NA	TCGA-BH-A0DH	NA	Alive	TCGA-BRCA	1156	NA	52.7829	7.9904	26.7102	18.4034	22.331	53.5818	17.0432	7.1053	9.1877	0.9426	NA	10.085	63.8009	8.2109	NA	NA	NA	17.4369	5.2991	72.3515	29.744	2.8224	3.4524	3.4497	29.7832	0.8687
TCGA-BRCA	NA	TCGA-A7-A13E	614	Dead	TCGA-BRCA	NA	NA	136.392	6.871	41.8074	58.7933	34.2675	32.8344	12.0042	18.5221	32.8016	1.1559	NA	31.8122	74.5705	13.9125	NA	NA	NA	24.2742	40.125	109.699	80.1378	6.7645	2.9497	11.0378	2.0119	6.4665
TCGA-BRCA	NA	TCGA-A7-A13E	614	Dead	TCGA-BRCA	326	NA	98.0459	2.6322	58.1235	57.8612	4.8135	10.6232	2.7458	55.7418	25.4935	1.3197	NA	31.8453	267.014	95.3982	NA	NA	NA	25.6016	11.6717	18.0152	26.1211	100.537	15.7283	38.9692	17.5213	7.3123
TCGA-BRCA	NA	TCGA-BH-A0DH	NA	Alive	TCGA-BRCA	NA	NA	51.1213	8.7495	26.7238	18.946	33.937	52.7234	11.4041	7.8176	13.2503	2.1213	NA	30.3776	44.7652	7.7397	NA	NA	NA	13.4415	26.3284	67.4464	23.0188	4.7829	1.7444	5.5696	3.2168	14.1581
TCGA-BRCA	NA	TCGA-E2-A56Z	NA	Alive	TCGA-BRCA	252	NA	7.8321	37.8943	9.8124	10.5078	10.9178	41.8416	14.2461	13.1	6.0862	3.8151	NA	11.1739	50.462	13.5358	NA	NA	NA	4.3555	3.0629	11.0186	15.2403	1.6941	2.4199	6.1628	37.8369	1.5746
TCGA-BRCA	NA	TCGA-AN-A0XL	NA	Alive	TCGA-BRCA	163	NA	69.7828	11.8846	62.2604	48.8249	60.258	54.3991	14.1593	27.2083	26.042	3.1475	NA	31.0567	88.3928	23.8657	NA	NA	NA	17.8477	19.9841	63.9573	31.466	5.1429	2.3302	8.7635	56.8423	3.7499
TCGA-BRCA	NA	TCGA-BH-A0DZ	NA	Alive	TCGA-BRCA	495	NA	41.7997	4.7288	25.1844	19.5597	63.7726	39.0221	32.361	21.7133	13.2121	0.2647	NA	17.4332	88.2573	13.5799	NA	NA	NA	24.3255	14.962	16.1202	56.3527	4.2926	2.0393	6.8503	9.4899	1.8402
TCGA-BRCA	NA	TCGA-BH-A0DZ	NA	Alive	TCGA-BRCA	NA	NA	66.6637	8.346	32.8988	16.2898	56.201	68.9321	23.1202	12.7247	10.7562	3.3909	NA	35.6129	68.0622	9.3022	NA	NA	NA	26.7655	27.9833	63.8708	34.8041	5.9955	2.2815	2.9816	4.8304	22.9679
TCGA-BRCA	NA	TCGA-D8-A145	NA	Alive	TCGA-BRCA	410	NA	61.5911	8.5038	53.6915	24.5946	49.8799	44.9275	20.6542	34.3044	17.9205	1.7618	NA	27.8893	82.1691	21.8647	NA	NA	NA	22.1068	26.4644	30.2604	41.8689	15.6816	7.9646	11.8695	10.2765	6.2614
TCGA-BRCA	NA	TCGA-E9-A1R6	NA	Alive	TCGA-BRCA	339	NA	46.4885	13.1092	16.0406	29.0801	6.2067	47.6943	22.2459	16.4212	11.4684	5.0704	NA	13.1997	75.5556	20.4284	NA	NA	NA	15.6575	7.0423	40.0343	32.3907	1.512	0.9291	3.413	5.4197	1.6883
TCGA-BRCA	NA	TCGA-AO-A12F	NA	Alive	TCGA-BRCA	1471	NA	60.383	13.6355	48.7477	26.0866	50.1108	52.8574	47.2345	18.6718	23.4151	2.237	NA	33.3393	93.1001	21.5801	NA	NA	NA	10.3238	17.0952	14.1139	19.1602	4.9476	1.5251	8.2729	5.4131	1.8848
TCGA-BRCA	NA	TCGA-A2-A1FV	NA	Alive	TCGA-BRCA	714	NA	24.3506	7.0783	34.2524	33.8933	6.5421	27.5898	11.2682	25.2213	10.6673	2.8033	NA	26.7222	82.4518	18.2302	NA	NA	NA	9.9709	12.3637	14.9758	8.6841	2.0771	0.965	4.5129	6.9052	1.6429
TCGA-BRCA	NA	TCGA-E2-A1LA	NA	Alive	TCGA-BRCA	748	NA	17.7068	9.1217	16.9106	13.1558	8.7026	33.8804	10.0667	8.1607	19.2335	4.2278	NA	16.8267	70.8627	47.5465	NA	NA	NA	3.2007	3.147	31.4702	84.675	5.9267	7.8794	15.5227	7.4834	4.1895
TCGA-BRCA	NA	TCGA-E2-A14T	NA	Alive	TCGA-BRCA	2311	NA	8.9438	12.681	8.2169	17.9665	4.9646	36.9111	7.6664	19.9097	6.7787	3.1745	NA	11.8507	93.2047	9.036	NA	NA	NA	3.2327	4.6889	8.3972	51.1829	2.7674	2.3007	3.8921	3.9412	2.7382
TCGA-BRCA	NA	TCGA-E2-A570	NA	Alive	TCGA-BRCA	931	NA	50.1747	30.4875	33.4151	20.4546	57.0777	57.4684	28.8826	17.6134	15.1008	8.8245	NA	20.2939	76.5675	13.0631	NA	NA	NA	9.6272	14.5797	24.6567	26.9622	3.5166	0.8441	2.8025	26.184	3.485
TCGA-BRCA	NA	TCGA-C8-A275	NA	Alive	TCGA-BRCA	1	NA	52.2721	7.0249	17.925	7.993	110.291	66.421	35.0748	14.2801	16.3415	0.5173	NA	19.4484	133.649	13.0476	NA	NA	NA	30.115	8.5082	15.2156	76.3391	20.8226	15.1872	35.5298	9.7244	4.4765
TCGA-BRCA	NA	TCGA-S3-AA0Z	NA	Alive	TCGA-BRCA	629	NA	37.2418	10.8473	103.821	35.128	149.629	114.572	17.9308	29.8739	19.4151	3.0493	NA	19.5249	112.823	16.2635	NA	NA	NA	22.9174	17.0869	31.9165	66.6831	7.791	13.0958	14.3596	7.2293	9.795
TCGA-BRCA	NA	TCGA-AR-A0TU	NA	Alive	TCGA-BRCA	709	NA	93.9427	17.4181	17.6199	22.6535	66.6311	32.9359	126.482	22.2933	4.7751	1.4043	NA	38.8084	85.3729	36.2388	NA	NA	NA	22.8255	12.5151	20.648	61.1019	11.3445	4.41	13.3498	3.373	8.2044
TCGA-BRCA	NA	TCGA-A2-A0YK	NA	Alive	TCGA-BRCA	588	NA	72.7026	8.6245	51.3491	29.1593	47.2153	43.5394	22.104	32.766	20.4021	1.7002	NA	41.4929	120.429	17.3993	NA	NA	NA	14.8835	49.6707	36.626	102.084	63.8705	48.4533	102.948	15.7119	21.4171
TCGA-BRCA	NA	TCGA-BH-A0AY	NA	Alive	TCGA-BRCA	777	NA	37.7282	7.4932	27.3352	14.5256	61.501	45.5626	21.2853	12.0119	15.2038	1.2814	NA	18.1021	53.562	7.2045	NA	NA	NA	4.2665	10.3486	21.4249	48.7713	8.9907	2.5758	10.3763	6.8352	2.9744
TCGA-BRCA	NA	TCGA-BH-A0AY	NA	Alive	TCGA-BRCA	NA	NA	111.774	9.3518	58.7115	38.755	44.2197	47.7792	10.1043	28.1306	37.5926	1.8553	NA	51.6078	81.5764	18.1879	NA	NA	NA	25.9324	37.9374	110.159	35.1573	12.8366	2.8137	5.8587	3.5189	9.7817
TCGA-BRCA	NA	TCGA-EW-A1OZ	NA	Alive	TCGA-BRCA	1229	NA	30.2561	10.8394	12.464	13.9497	46.3632	54.2253	38.412	16.7488	11.8287	4.8701	NA	11.1735	55.2683	7.1046	NA	NA	NA	7.3027	7.4558	27.5337	41.8246	9.2269	24.03	14.1234	4.937	4.5829
TCGA-BRCA	NA	TCGA-S3-AA14	NA	Alive	TCGA-BRCA	529	NA	64.6535	14.1288	42.6753	25.0818	42.6449	65.134	37.6005	22.3025	20.3522	8.0454	NA	21.8115	80.4605	11.7689	NA	NA	NA	7.9668	29.591	41.3941	26.3279	12.8627	4.7583	3.6026	9.295	4.3144
TCGA-BRCA	NA	TCGA-AC-A3QQ	NA	Alive	TCGA-BRCA	734	NA	13.2171	1.8538	21.887	29.0093	29.7191	11.0812	2.5724	22.907	8.3409	1.5041	NA	10.5663	34.9919	8.396	NA	NA	NA	5.4955	10.6035	10.8872	32.6705	9.8379	3.329	6.5429	43.5047	7.0352
TCGA-BRCA	NA	TCGA-AR-A1AK	NA	Alive	TCGA-BRCA	3159	NA	42.0311	15.4862	41.6228	26.7382	32.1428	51.7658	14.3456	26.4855	21.8986	5.2438	NA	30.3623	112.577	16.7988	NA	NA	NA	31.2696	21.8205	82.4166	121.768	18.6807	17.5909	44.5761	77.9522	22.1129
TCGA-BRCA	NA	TCGA-OL-A66J	NA	Alive	TCGA-BRCA	1996	NA	32.0267	12.3442	34.2947	16.6031	74.3786	49.8426	21.4428	19.4884	17.5308	7.2039	NA	22.1245	75.1945	16.1277	NA	NA	NA	6.973	10.8031	45.1641	31.6479	3.7109	2.8479	7.7348	6.8742	5.1645
TCGA-BRCA	NA	TCGA-E9-A1RB	976	Dead	TCGA-BRCA	633	NA	73.6733	14.725	36.509	37.8855	54.9346	27.8055	48.7273	10.9401	9.8593	1.7784	NA	24.5781	121.484	4.0993	NA	NA	NA	47.1871	12.9118	16.9818	27.748	5.1732	1.7241	9.8359	61.3333	2.6052
TCGA-BRCA	NA	TCGA-E9-A1RB	976	Dead	TCGA-BRCA	NA	NA	119.259	6.3898	47.3873	69.6201	28.9843	20.4907	7.968	24.723	28.6052	0.8554	NA	53.5048	79.7965	12.5977	NA	NA	NA	27.0163	44.1606	58.5883	42.3298	41.4409	9.1677	47.866	9.2524	9.4451
TCGA-BRCA	NA	TCGA-D8-A73U	NA	Alive	TCGA-BRCA	492	NA	32.6908	15.675	18.3731	9.2112	41.5107	27.2938	15.4935	14.9827	16.4963	3.6282	NA	16.585	71.0199	8.9022	NA	NA	NA	12.4721	10.4456	33.3277	152.493	32.5317	15.7775	24.0075	30.4668	8.1125
TCGA-BRCA	NA	TCGA-AC-A5XU	NA	Alive	TCGA-BRCA	455	NA	14.2776	15.2228	15.1914	17.2412	12.9814	38.3518	33.9489	20.7108	10.1388	6.5697	NA	12.6916	67.2545	13.3712	NA	NA	NA	16.3131	10.7061	19.1671	25.9875	2.1383	1.6478	2.5304	12.9028	1.4432
TCGA-BRCA	NA	TCGA-AN-A0G0	NA	Alive	TCGA-BRCA	16	NA	118.817	7.7538	35.7785	29.3677	121.49	54.9222	35.3879	22.7096	8.6618	0.9371	NA	40.3763	59.1851	22.8966	NA	NA	NA	29.4884	85.4649	16.1612	29.4288	4.2359	1.2305	5.4319	16.7745	4.919
TCGA-BRCA	NA	TCGA-D8-A1X9	NA	Alive	TCGA-BRCA	727	NA	55.0375	11.018	21.1615	52.2068	11.4676	37.1925	33.5609	41.9746	28.7335	1.6498	NA	20.1892	153.715	18.2436	NA	NA	NA	16.9898	16.099	65.2394	63.0219	7.468	2.8666	13.2502	9.7718	3.0487
TCGA-BRCA	NA	TCGA-AN-A0AJ	NA	Alive	TCGA-BRCA	303	NA	38.1824	10.2861	24.7698	15.4962	49.0674	85.0376	28.1472	26.3702	12.5653	0.9109	NA	20.9878	150.538	28.7829	NA	NA	NA	9.1736	5.6148	41.0783	81.2281	17.4985	9.8691	34.3037	26.0636	7.5733
TCGA-BRCA	NA	TCGA-BH-A0DV	NA	Alive	TCGA-BRCA	2064	NA	81.2139	7.2087	80.746	28.2492	46.7672	47.9524	25.1547	23.8598	30.5226	0.9338	NA	27.6517	89.488	14.565	NA	NA	NA	19.0842	36.9056	58.9607	52.0918	11.3633	3.2568	13.4027	18.1117	4.9163
TCGA-BRCA	NA	TCGA-OL-A66I	NA	Alive	TCGA-BRCA	714	NA	40.0465	17.3786	31.1177	18.5981	107.645	82.7057	50.8964	10.463	18.694	1.3732	NA	5.4602	88.9568	12.916	NA	NA	NA	3.3219	17.6188	52.4498	177.461	104.569	46.1117	76.7917	31.3191	8.4889
TCGA-BRCA	NA	TCGA-AO-A0JE	NA	Alive	TCGA-BRCA	2335	NA	76.1578	7.6114	38.2672	16.2267	60.6247	40.5578	43.3751	11.0374	17.7078	0.774	NA	21.435	74.1416	11.246	NA	NA	NA	37.5433	9.6897	19.6386	76.6206	8.7357	8.6774	25.1509	17.3167	4.6138
TCGA-BRCA	NA	TCGA-AR-A2LH	616	Dead	TCGA-BRCA	NA	NA	61.7955	16.4875	31.165	14.2357	79.4554	73.7964	29.9101	13.4529	16.2062	1.7892	NA	28.9582	85.1241	10.0318	NA	NA	NA	61.6763	20.4771	43.992	98.3014	58.3828	35.2744	103.354	10.9127	26.4373
TCGA-BRCA	NA	TCGA-A8-A09G	NA	Alive	TCGA-BRCA	0	NA	62.4111	7.4774	11.9688	15.4998	63.7393	46.7465	21.332	26.2573	6.3439	1.2517	NA	18.2875	102.046	7.1701	NA	NA	NA	110.588	14.6075	5.361	59.3243	20.4886	12.8033	25.8103	5.3282	4.842
TCGA-BRCA	NA	TCGA-AR-A1AU	NA	Alive	TCGA-BRCA	2868	NA	53.8798	10.1791	37.3038	47.8947	64.2946	50.448	22.2219	15.9756	21.439	2.5653	NA	28.6781	83.2408	15.4452	NA	NA	NA	22.5763	31.4554	31.7719	31.1721	12.0942	4.3424	7.5326	8.615	7.0005
TCGA-BRCA	NA	TCGA-A8-A09D	NA	Alive	TCGA-BRCA	1522	NA	38.0368	4.2385	24.4478	53.1905	19.843	55.2838	26.6439	28.6534	18.7029	0.5591	NA	13.6476	135.082	14.0624	NA	NA	NA	3.6673	21.1364	31.7385	78.2362	8.8373	4.0897	10.6564	9.9005	3.1651
TCGA-BRCA	NA	TCGA-AO-A0J3	NA	Alive	TCGA-BRCA	651	NA	6.8025	29.2433	4.4757	24.3851	2.4987	19.0154	9.3586	11.9011	6.8539	6.461	NA	19.5048	66.4039	12.3425	NA	NA	NA	8.1669	2.4127	9.0264	18.3907	0.5927	0.7577	4.3311	7.9357	0.511
TCGA-BRCA	NA	TCGA-A8-A092	NA	Alive	TCGA-BRCA	942	NA	39.3338	9.6291	38.7081	36.5589	68.7932	49.8204	27.538	25.4925	10.0529	1.9518	NA	24.2686	79.0325	15.9128	NA	NA	NA	18.1941	29.5837	28.6858	48.965	3.1096	3.2936	12.2752	4.4323	1.9079
TCGA-BRCA	NA	TCGA-AR-A254	NA	Alive	TCGA-BRCA	2605	NA	44.8115	6.6119	34.8548	34.9353	25.7485	30.6191	27.0401	27.362	22.7332	2.8721	NA	28.4886	100.935	13.2836	NA	NA	NA	14.7361	14.3234	24.0639	98.733	45.5379	9.4844	15.7297	10.6137	4.0789
TCGA-BRCA	NA	TCGA-D8-A27L	NA	Alive	TCGA-BRCA	499	NA	117.786	9.6115	66.8785	52.2952	80.6971	59.5135	20.4827	31.8443	29.1676	3.7132	NA	29.7802	139.56	25.0803	NA	NA	NA	30.7291	35.3012	56.7003	91.6975	18.6441	11.7665	19.6251	44.4217	16.71
TCGA-BRCA	NA	TCGA-E9-A1RD	NA	Alive	TCGA-BRCA	34	NA	81.4561	14.0176	25.1017	24.981	12.3034	44.276	19.801	27.8283	13.1327	5.4206	NA	26.0192	100.121	16.91	NA	NA	NA	29.3478	10.2602	31.8268	36.8241	1.1444	0.8452	7.5506	78.8783	2.2245
TCGA-BRCA	NA	TCGA-E9-A1RD	NA	Alive	TCGA-BRCA	NA	NA	114.968	11.3647	40.5273	80.3826	33.4612	29.2194	8.2147	18.5955	29.9502	1.1833	NA	34.3701	72.588	11.8729	NA	NA	NA	18.8512	34.6105	80.7781	48.5102	6.1733	1.9394	5.4526	2.8493	4.3923
TCGA-BRCA	NA	TCGA-EW-A1IY	NA	Alive	TCGA-BRCA	258	NA	100.845	5.6535	80.8137	56.3608	49.096	29.9026	16.0948	40.4138	25.4598	0.9466	NA	33.7367	218.582	33.0871	NA	NA	NA	31.8021	19.6508	24.5757	80.7408	42.4895	22.0245	72.7258	24.227	15.0451
TCGA-BRCA	NA	TCGA-A8-A08R	NA	Alive	TCGA-BRCA	30	NA	89.5271	12.6352	114.206	25.3808	33.8852	31.8717	44.2759	13.1277	19.2463	0.6788	NA	21.9329	105.006	13.0191	NA	NA	NA	14.0664	10.0227	45.2818	95.0229	18.4187	16.5915	27.3235	10.8498	3.8106
TCGA-BRCA	NA	TCGA-E2-A573	NA	Alive	TCGA-BRCA	1062	NA	47.4292	7.6541	87.9627	7.9766	68.1633	99.3974	48.114	11.6689	18.2983	2.4897	NA	33.4228	111.312	6.6843	NA	NA	NA	36.6738	11.0214	31.9935	67.9069	23.2589	22.6151	47.0988	7.8478	8.2234
TCGA-BRCA	NA	TCGA-A2-A4S3	NA	Alive	TCGA-BRCA	666	NA	21.6808	11.6991	14.548	10.783	45.9788	99.4221	33.8934	22.2549	10.5555	0.9851	NA	16.6398	63.8717	20.2603	NA	NA	NA	2.5122	5.257	25.5232	54.4115	9.4337	8.289	19.6532	14.6474	6.8533
TCGA-BRCA	NA	TCGA-A8-A09M	NA	Alive	TCGA-BRCA	1006	NA	17.7454	8.7428	7.1452	14.6317	8.7503	30.461	3.1509	13.7444	6.2466	2.9527	NA	15.1986	67.7609	11.5326	NA	NA	NA	6.705	4.3192	18.3676	54.7593	8.9909	11.3291	18.5065	7.5382	2.7637
TCGA-BRCA	NA	TCGA-A8-A0A1	NA	Alive	TCGA-BRCA	365	NA	56.4501	10.6437	27.0158	47.7165	24.0123	24.7375	19.9996	31.3202	21.6704	2.2023	NA	22.7547	118.636	24.9929	NA	NA	NA	25.257	20.7939	39.2602	166.787	20.1208	11.0392	20.1264	50.6185	5.1232
TCGA-BRCA	NA	TCGA-C8-A133	NA	Alive	TCGA-BRCA	0	NA	25.5684	5.4706	7.7102	14.4177	2.6182	20.9133	6.1108	11.7685	5.3452	1.7718	NA	18.9691	41.2354	19.2613	NA	NA	NA	9.3292	1.3578	20.3075	20.9501	0.1178	0.5091	3.7399	2.6593	0.1757
TCGA-BRCA	NA	TCGA-E9-A1RH	NA	Alive	TCGA-BRCA	NA	NA	75.5136	6.2041	34.3283	61.2157	19.5292	12.7296	5.7248	15.3215	24.5754	1.149	NA	32.2917	57.5668	9.5525	NA	NA	NA	14.8183	31.7508	51.6037	35.0844	1.8616	0.9144	4.0718	0.6134	2.5979
TCGA-BRCA	NA	TCGA-BH-A1EV	365	Dead	TCGA-BRCA	NA	NA	133.155	7.4594	80.9941	64.2927	44.7006	38.121	9.6049	37.2957	32.8505	1.8762	NA	77.925	133.535	26.9002	NA	NA	NA	41.6049	47.0698	92.2731	48.882	19.5658	3.9542	11.7709	1.9831	9.9214
TCGA-BRCA	NA	TCGA-B6-A2IU	NA	Alive	TCGA-BRCA	5176	NA	79.4409	10.9614	22.8256	12.0666	54.7055	70.4646	9.3932	14.1945	10.7603	6.9719	NA	31.6193	83.8702	21.5764	NA	NA	NA	19.3374	4.7714	53.3649	15.5845	1.8918	1.4286	56.1323	74.8528	2.4215
TCGA-BRCA	NA	TCGA-AR-A1AQ	NA	Alive	TCGA-BRCA	3021	NA	37.7509	5.8496	15.4377	21.2743	66.7759	21.1654	58.1344	9.7842	10.4538	0.7299	NA	21.6719	78.311	6.5353	NA	NA	NA	19.2077	13.978	9.7635	72.5627	15.0347	10.1491	31.1457	7.9061	4.9232
TCGA-BRCA	NA	TCGA-BH-A1FC	3472	Dead	TCGA-BRCA	NA	NA	91.4559	12.1811	61.43	38.9482	41.7207	46.3874	20.2859	22.2419	39.2674	2.4063	NA	49.0301	99.1686	17.3361	NA	NA	NA	15.8889	28.5594	89.4069	55.4604	12.028	8.0902	16.6074	2.3748	7.5289
TCGA-BRCA	NA	TCGA-C8-A12U	NA	Alive	TCGA-BRCA	385	NA	11.9233	15.4879	4.083	5.5527	2.4979	22.2161	29.9826	14.0486	3.1466	1.93	NA	16.4917	81.9804	9.7648	NA	NA	NA	5.2551	1.6934	7.1231	32.0006	4.2265	6.2057	13.9005	6.5258	2.3265
TCGA-BRCA	NA	TCGA-A8-A094	NA	Alive	TCGA-BRCA	0	NA	43.2098	11.3608	16.7651	14.3938	24.7349	59.3242	32.7893	18.9475	13.3424	0.6001	NA	20.4196	135.774	17.4548	NA	NA	NA	22.8012	14.4035	8.2478	70.5743	18.7994	6.4352	14.9184	8.2055	1.9306
TCGA-BRCA	NA	TCGA-AQ-A04J	NA	Alive	TCGA-BRCA	819	NA	45.1736	7.2565	54.1866	23.6645	70.544	73.7917	31.5438	21.9835	17.7139	0.787	NA	38.2047	94.8558	19.2771	NA	NA	NA	28.7016	20.3439	16.4499	88.8445	80.5455	51.7619	140.455	18.5307	15.7974
TCGA-BRCA	NA	TCGA-AC-A6IW	NA	Alive	TCGA-BRCA	413	NA	10.3588	9.6627	41.1864	10.7324	86.7215	51.481	94.1715	9.8035	12.2447	1.2821	NA	19.4023	96.7797	7.94	NA	NA	NA	26.8927	4.7833	53.5284	203.283	7.5555	17.1801	28.0094	3.4777	3.8559
TCGA-BRCA	NA	TCGA-D8-A4Z1	NA	Alive	TCGA-BRCA	659	NA	81.1706	22.6119	54.0333	25.8426	54.716	93.5861	30.6139	31.0859	23.5152	8.1037	NA	39.1053	98.4831	20.3224	NA	NA	NA	14.7934	30.3507	79.8902	38.077	14.3574	7.3879	14.5271	10.0637	11.2416
TCGA-BRCA	NA	TCGA-E9-A1N5	NA	Alive	TCGA-BRCA	1120	NA	47.9882	15.7792	42.9425	27.4281	51.0436	61.9283	20.3417	15.6588	24.1948	7.6239	NA	19.8224	112.792	12.7461	NA	NA	NA	11.9649	14.1434	35.623	77.1712	13.0554	6.3842	10.5818	31.4694	3.9854
TCGA-BRCA	NA	TCGA-A8-A086	NA	Alive	TCGA-BRCA	396	NA	46.1125	9.7875	36.51	50.6736	22.7643	33.7971	19.0985	26.1645	14.7379	2.1177	NA	22.2951	101.5	18.3056	NA	NA	NA	18.7923	16.3748	29.3934	35.8361	4.3524	1.1389	4.6663	8.2993	9.7145
TCGA-BRCA	NA	TCGA-AC-A3EH	197	Dead	TCGA-BRCA	17	NA	58.773	9.7664	24.5632	17.1025	116.287	88.2047	24.6151	17.9623	9.2855	2.3009	NA	13.3798	57.9194	7.8697	NA	NA	NA	20.0283	19.0648	36.3694	38.3528	2.0009	2.7708	6.5947	6.935	5.5311
TCGA-BRCA	NA	TCGA-A8-A09Z	NA	Alive	TCGA-BRCA	0	NA	76.4005	5.0681	27.7951	14.1736	41.9891	45.1947	47.6909	21.4804	24.9144	0.4414	NA	14.4236	94.1461	33.8939	NA	NA	NA	16.3681	4.3953	145.773	67.3279	3.0805	6.6574	9.9078	2.4621	1.5105
TCGA-BRCA	NA	TCGA-E2-A2P6	NA	Alive	TCGA-BRCA	1051	NA	24.4596	20.5436	22.5826	5.6504	34.6968	57.3774	9.2864	13.9543	6.6497	10.5368	NA	25.2204	64.2782	11.3439	NA	NA	NA	9.6516	4.3855	43.6224	42.8159	1.3416	3.3294	10.0415	122.666	1.727
TCGA-BRCA	NA	TCGA-5L-AAT0	NA	Alive	TCGA-BRCA	1477	NA	58.0825	15.1922	35.1237	19.2268	114.096	54.6768	14.4331	15.1203	12.6927	3.4685	NA	17.665	84.9615	12.7471	NA	NA	NA	14.6295	17.682	26.3408	55.731	16.5651	16.3248	25.7904	12.4954	8.1733
TCGA-BRCA	NA	TCGA-A7-A425	NA	Alive	TCGA-BRCA	447	NA	40.8965	43.5544	15.4837	14.1505	93.356	105.432	28.4673	12.0838	9.7133	11.4747	NA	17.695	42.784	7.308	NA	NA	NA	25.4813	8.9813	45.8159	57.4334	9.0354	5.4283	6.6623	9.3985	6.4355
TCGA-BRCA	NA	TCGA-AN-A04A	NA	Alive	TCGA-BRCA	90	NA	42.507	9.2632	22.2662	23.5727	36.8052	44.6819	19.6015	17.5768	16.291	0.7194	NA	15.6706	67.4626	9.849	NA	NA	NA	13.4376	17.9788	23.5328	19.4174	14.4239	1.4584	4.2931	14.0286	3.7332
TCGA-BRCA	NA	TCGA-BH-A202	NA	Alive	TCGA-BRCA	795	NA	73.3789	8.8932	62.1617	23.9717	34.9259	32.5267	20.2284	25.3735	11.7102	1.3683	NA	19.651	117.907	17.7388	NA	NA	NA	46.4957	17.1702	12.4989	62.9992	11.2815	5.5296	17.2754	10.8217	4.5021
TCGA-BRCA	NA	TCGA-BH-A0E7	NA	Alive	TCGA-BRCA	1363	NA	154.784	9.8758	26.2774	54.6897	7.6696	54.4985	16.4801	28.4115	31.271	3.1032	NA	25.6754	145.331	26.5211	NA	NA	NA	31.4768	11.5011	84.1254	21.9442	0.578	0.6458	2.57	47.9812	2.4487
TCGA-BRCA	NA	TCGA-BH-A1FG	577	Dead	TCGA-BRCA	NA	NA	81.6605	3.1588	54.7948	24.9288	13.5965	25.534	5.6321	22.0628	18.1408	0.3255	NA	35.5765	91.086	13.5895	NA	NA	NA	16.3108	18.3709	43.9592	9.273	2.7133	0.3214	3.511	2.4217	4.0481
TCGA-BRCA	NA	TCGA-BH-A0DO	NA	Alive	TCGA-BRCA	1644	NA	122.216	9.5996	44.478	42.0139	69.687	61.7287	14.4574	30.4239	13.429	3.866	NA	47.287	96.5853	21.528	NA	NA	NA	52.4966	27.5468	35.8112	23.2067	5.4086	4.3802	15.8479	95.2122	7.7895
TCGA-BRCA	NA	TCGA-BH-A0DO	NA	Alive	TCGA-BRCA	NA	NA	123.586	9.3224	61.7214	38.7852	44.0881	54.0767	6.9897	34.3347	17.3926	3.2175	NA	79.8782	95.3565	25.4208	NA	NA	NA	35.5714	54.8324	81.1028	34.108	25.4076	2.9883	4.7726	5.7256	19.1384
TCGA-BRCA	NA	TCGA-AO-A0JL	NA	Alive	TCGA-BRCA	1683	NA	17.8161	11.591	14.7592	7.7755	21.7164	29.4066	11.1242	5.0822	5.5876	1.5734	NA	7.5226	24.4696	13.2531	NA	NA	NA	3.8942	4.6634	4.5129	7.5469	1.3588	0.8829	3.1441	5.395	4.3522
TCGA-BRCA	NA	TCGA-A7-A0CJ	NA	Alive	TCGA-BRCA	931	NA	35.2385	22.8495	32.0766	28.0961	97.8297	62.7134	57.8874	16.68	7.6211	2.593	NA	26.2593	99.2684	21.5016	NA	NA	NA	10.8984	3.1872	25.83	15.1005	5.7811	3.9159	7.0716	206.751	1.6588
TCGA-BRCA	NA	TCGA-E2-A159	NA	Alive	TCGA-BRCA	762	NA	73.2837	10.4542	26.3847	19.3403	63.5261	87.1844	17.9692	12.9265	10.2454	1.1041	NA	17.4495	138.969	9.1514	NA	NA	NA	48.9891	40.5095	22.5331	76.9721	41.6237	15.0752	32.6328	7.8526	7.9327
TCGA-BRCA	NA	TCGA-E2-A1LH	NA	Alive	TCGA-BRCA	NA	NA	123.691	10.0087	45.4708	31.6528	53.8597	77.4289	12	34.5212	15.4561	3.3696	NA	67.6334	108.553	20.964	NA	NA	NA	28.8099	52.8839	59.5986	43.3628	20.3157	6.2097	15.766	7.8777	18.2713
TCGA-BRCA	NA	TCGA-LL-A7T0	NA	Alive	TCGA-BRCA	376	NA	24.2293	17.4734	9.9707	11.1977	109.907	103.042	12.4546	17.5745	4.7838	4.3296	NA	9.0102	80.7102	20.5494	NA	NA	NA	4.8694	4.6771	16.1919	41.6058	5.2772	7.0649	11.061	7.1635	3.7431
TCGA-BRCA	NA	TCGA-EW-A1PG	NA	Alive	TCGA-BRCA	1051	NA	143.511	5.5599	119.21	47.7253	57.0109	72.295	53.1994	34.5824	29.4619	0.8702	NA	55.9207	129.202	25.1463	NA	NA	NA	15.2933	62.3624	55.7825	15.3614	11.6282	6.1546	7.1641	10.7836	22.5897
TCGA-BRCA	NA	TCGA-A7-A3J0	NA	Alive	TCGA-BRCA	313	NA	15.8936	8.3753	14.2667	5.3846	9.4258	43.2501	38.2424	21.036	6.0613	1.9602	NA	14.7613	65.2446	15.1467	NA	NA	NA	16.1333	3.7432	14.8877	35.8951	3.3955	6.0989	13.3233	3.4584	4.8312
TCGA-BRCA	NA	TCGA-EW-A3U0	NA	Alive	TCGA-BRCA	532	NA	60.144	12.5147	38.8297	17.592	79.0393	31.0094	44.3099	9.8358	14.3796	1.4905	NA	33.4297	61.4441	11.1342	NA	NA	NA	14.8335	30.0766	47.004	142.942	45.572	75.4427	78.4262	10.6117	23.0693
TCGA-BRCA	NA	TCGA-BH-A18Q	1692	Dead	TCGA-BRCA	NA	NA	108.111	12.1395	130.552	27.1015	130.243	117.992	70.9948	40.8291	14.4897	1.3224	NA	49.5575	122.177	20.2241	NA	NA	NA	27.3511	38.8843	74.0396	51.5811	6.4145	4.0536	8.8561	4.2515	20.0072
TCGA-BRCA	NA	TCGA-C8-A26Z	NA	Alive	TCGA-BRCA	470	NA	42.7995	9.2967	17.1955	44.005	84.5296	39.2904	16.2267	50.9762	14.3923	2.822	NA	20.3296	115.502	44.5217	NA	NA	NA	2.8311	12.747	16.2075	15.0029	2.3374	15.5332	5.2129	8.0182	2.0775
TCGA-BRCA	NA	TCGA-E2-A10E	NA	Alive	TCGA-BRCA	865	NA	53.8938	7.2332	38.8322	33.3038	85.4148	65.21	23.8961	33.7195	19.5063	3.4683	NA	34.3336	105.601	28.1225	NA	NA	NA	25.2947	16.3012	53.7983	32.8709	9.5754	7.6847	16.9674	10.9164	3.3432
TCGA-BRCA	NA	TCGA-AO-A03T	NA	Alive	TCGA-BRCA	1456	NA	9.5216	9.4474	6.7053	4.9123	5.7141	23.7816	11.1345	3.2771	3.5978	1.1211	NA	6.8481	26.9874	6.5959	NA	NA	NA	5.1895	3.8444	6.6954	17.039	4.687	7.0139	13.3977	3.5963	5.1311
TCGA-BRCA	NA	TCGA-LD-A7W6	NA	Alive	TCGA-BRCA	404	NA	55.6199	20.3842	34.4482	25.1049	42.4639	63.4059	30.2742	17.6107	18.6851	16.6474	NA	38.6229	90.058	16.916	NA	NA	NA	9.9821	13.8602	50.7418	36.4732	15.0269	9.3227	23.4687	48.3372	5.4399
TCGA-BRCA	NA	TCGA-BH-A0DG	NA	Alive	TCGA-BRCA	NA	NA	151.847	8.3796	73.7834	60.7437	44.776	48.9666	11.876	42.8461	20.968	3.5846	NA	84.0031	123.891	33.2617	NA	NA	NA	40.0488	57.0888	62.4035	56.2264	39.3654	3.7349	6.6965	5.7529	15.4553
TCGA-BRCA	NA	TCGA-BH-A0BO	NA	Alive	TCGA-BRCA	2197	NA	111.16	8.6097	99.7412	65.4252	54.0719	86.0551	74.8716	22.3608	56.7156	2.657	NA	46.6056	115.146	27.4593	NA	NA	NA	18.5715	32.8744	45.4416	62.0242	22.9412	7.6687	37.5917	33.6084	9.152
TCGA-BRCA	NA	TCGA-E2-A1BD	NA	Alive	TCGA-BRCA	1133	NA	46.1838	19.8518	31.4848	15.0847	51.6436	54.1888	22.0742	13.5087	16.8339	5.1326	NA	15.6062	86.1789	8.8201	NA	NA	NA	13.7065	5.8782	42.6116	21.9773	1.6425	1.9631	6.5051	8.9771	2.2927
TCGA-BRCA	NA	TCGA-OL-A5D8	NA	Alive	TCGA-BRCA	973	NA	34.9579	24.7462	10.5741	15.856	129.558	101.479	13.1122	21.7076	14.1581	14.4853	NA	12.1271	85.9939	9.2238	NA	NA	NA	10.5709	5.1659	21.0064	43.6913	2.5679	5.5134	11.2926	68.1916	3.5559
TCGA-BRCA	NA	TCGA-B6-A1KN	NA	Alive	TCGA-BRCA	4233	NA	62.9338	12.2308	48.1248	32.8165	29.6321	65.9928	25.7403	19.6315	14.6118	3.0544	NA	17.6664	122.548	19.8928	NA	NA	NA	30.9153	11.6496	22.9967	22.7612	16.2578	19.7736	4584.94	8.8324	6.0349
TCGA-BRCA	NA	TCGA-BH-A1FN	2192	Dead	TCGA-BRCA	NA	NA	92.9562	7.4695	70.3912	26.2541	41.9218	37.3779	13.9282	23.2974	25.8225	1.3181	NA	59.8582	104.27	17.684	NA	NA	NA	26.4121	36.4324	75.23	73.7995	18.135	7.5558	31.6552	11.0844	16.1634
TCGA-BRCA	NA	TCGA-A8-A09X	426	Dead	TCGA-BRCA	NA	NA	37.0561	8.3416	57.3849	10.2072	29.8397	29.6454	63.8383	8.6547	11.9339	0.8422	NA	15.53	82.5646	5.8183	NA	NA	NA	5.4648	37.0123	22.0265	91.633	15.7553	12.7696	29.3387	12.3089	4.4923
TCGA-BRCA	NA	TCGA-AR-A1AH	NA	Alive	TCGA-BRCA	3807	NA	129.325	6.7484	17.4352	29.4679	196.902	118.984	26.464	27.9875	9.1893	0.4681	NA	29.3903	125.727	14.4184	NA	NA	NA	43.1898	38.2337	14.2233	12.5981	5.0202	0.9014	8.6918	6.3365	3.1004
TCGA-BRCA	NA	TCGA-BH-A0HW	NA	Alive	TCGA-BRCA	1561	NA	40.6034	12.4433	26.2254	19.3651	7.6834	31.636	30.9072	15.1832	27.6095	10.7109	NA	18.0205	74.1587	35.7581	NA	NA	NA	1.7862	4.3983	67.2125	9.2175	0.4316	5.2014	2.1604	4.9374	3.3251
TCGA-BRCA	NA	TCGA-EW-A1J3	NA	Alive	TCGA-BRCA	504	NA	34.5113	8.96	32.1737	28.8159	28.4412	28.1335	12.5274	24.1671	9.3834	4.9463	NA	24.6177	115.77	28.2395	NA	NA	NA	14.9871	6.9226	12.0967	26.3142	6.0802	5.3661	10.2652	9.6942	7.1239
TCGA-BRCA	NA	TCGA-AO-A03V	NA	Alive	TCGA-BRCA	886	NA	48.8758	7.2625	30.878	36.22	37.275	66.0974	27.4627	27.7949	13.3121	3.3861	NA	43.7265	155.397	17.8316	NA	NA	NA	11.6459	10.5199	27.4862	24.1313	8.4802	7.0119	9.9714	7.6125	5.3153
TCGA-BRCA	NA	TCGA-GM-A2DM	NA	Alive	TCGA-BRCA	3226	NA	74.2837	7.9842	31.3731	26.6624	39.348	29.0324	16.8532	26.1868	15.8103	3.5438	NA	59.0012	87.7433	42.7017	NA	NA	NA	9.9919	3.3699	50.2722	59.8923	4.6252	1.8108	3.3258	5.3882	2.5891
TCGA-BRCA	NA	TCGA-BH-A2L8	NA	Alive	TCGA-BRCA	612	NA	51.6803	10.8443	34.527	23.4195	94.5201	47.8895	36.204	16.5616	15.043	4.8653	NA	18.2067	94.5636	13.0666	NA	NA	NA	15.1309	11.5882	19.9882	129.617	35.7425	30.4911	55.742	22.683	21.2033
TCGA-BRCA	NA	TCGA-E2-A10A	NA	Alive	TCGA-BRCA	1229	NA	56.5578	9.5158	40.6154	43.1569	96.5775	68.4447	13.8474	30.6931	21.6372	3.7571	NA	56.9931	148.855	33.6323	NA	NA	NA	13.2806	10.8295	89.1162	53.5839	3.7057	1.0231	15.1106	67.8298	2.0902
TCGA-BRCA	NA	TCGA-A2-A1G1	NA	Alive	TCGA-BRCA	584	NA	136.908	6.0382	85.6793	37.9365	25.847	41.0704	67.0456	49.2934	25.1353	0.411	NA	45.0895	175.371	20.2985	NA	NA	NA	9.6292	33.028	24.6488	77.9157	20.8092	8.8423	25.1955	10.4877	20.2407
TCGA-BRCA	NA	TCGA-A8-A075	NA	Alive	TCGA-BRCA	518	NA	77.2853	7.2984	17.7787	18.0651	67.1424	62.6301	45.173	21.989	22.7202	2.3968	NA	17.1439	114.522	12.7137	NA	NA	NA	7.3509	30.2335	38.2332	53.7116	9.6493	5.2801	7.4161	6.6217	2.2933
TCGA-BRCA	NA	TCGA-JL-A3YX	NA	Alive	TCGA-BRCA	352	NA	42.3821	19.0701	15.5747	10.7587	55.9612	80.0857	59.3189	12.6195	10.3788	7.4563	NA	16.9818	79.5698	5.3459	NA	NA	NA	8.5936	9.5619	30.1154	14.3366	2.8911	1.1326	2.553	14.5468	2.799
TCGA-BRCA	NA	TCGA-BH-A0WA	NA	Alive	TCGA-BRCA	701	NA	89.5466	7.7529	513.903	46.1359	114.435	87.2054	36.7566	22.2076	26.6059	2.2511	NA	41.375	149.831	22.6405	NA	NA	NA	20.6229	33.9925	57.7705	53.2168	11.2781	5.683	10.2836	11.2238	13.6485
TCGA-BRCA	NA	TCGA-A8-A08C	NA	Alive	TCGA-BRCA	881	NA	81.8466	7.6724	27.4173	28.4484	48.138	50.5678	24.8437	61.9768	11.1408	3.979	NA	39.8838	124.121	17.6817	NA	NA	NA	10.567	8.0199	27.932	28.9748	2.4295	3.5152	7.3072	54.0903	2.2616
TCGA-BRCA	NA	TCGA-BH-A0AV	NA	Alive	TCGA-BRCA	1820	NA	161.63	11.1677	216.524	41.6093	101.051	71.8633	100.565	20.2777	42.2885	0.9096	NA	61.4335	112.823	14.4496	NA	NA	NA	16.8082	67.5569	107.373	53.1296	9.7639	1.9166	3.7431	18.7502	9.5132
TCGA-BRCA	NA	TCGA-AN-A0AS	NA	Alive	TCGA-BRCA	10	NA	76.1578	11.4322	75.4204	47.3594	61.9975	53.2908	38.6122	17.9122	29.7102	1.5409	NA	58.2239	100.032	11.5305	NA	NA	NA	23.5222	15.6212	65.0697	47.3394	1.6628	1.3594	1.753	6.2241	2.0626
TCGA-BRCA	NA	TCGA-D8-A3Z5	NA	Alive	TCGA-BRCA	1015	NA	82.0138	25.2877	21.0613	15.7624	84.2512	65.6016	16.5779	14.3884	13.2446	11.2344	NA	25.8225	57.2835	11.4057	NA	NA	NA	10.1968	16.4672	76.3628	14.6309	3.2418	2.8524	2.9967	8.8818	4.4568
TCGA-BRCA	NA	TCGA-AC-A23H	0	Dead	TCGA-BRCA	NA	NA	105.634	4.7178	53.0631	46.7162	31.3456	29.3194	6.2684	23.2821	18.2533	0.7807	NA	50.0047	83.925	15.2858	NA	NA	NA	34.1936	46.8874	37.062	41.1786	5.4814	1.3801	7.7735	3.8481	10.8919
TCGA-BRCA	NA	TCGA-A2-A25C	NA	Alive	TCGA-BRCA	523	NA	71.5279	7.8173	37.3947	41.3774	72.9646	71.9	28.203	26.3891	17.0946	2.7	NA	35.5303	148.306	19.0716	NA	NA	NA	38.2575	20.1984	52.7448	42.3376	21.2271	10.6432	42.3544	13.5529	4.2439
TCGA-BRCA	NA	TCGA-AC-A23H	0	Dead	TCGA-BRCA	81	NA	54.546	6.3878	19.9803	19.7941	22.042	53.719	37.8099	28.4657	18.5144	0.7221	NA	21.3724	161.886	10.1522	NA	NA	NA	82.7231	13.1653	24.1729	21.6398	1.6043	1.1035	10.4231	7.1639	1.3262
TCGA-BRCA	NA	TCGA-AR-A1AN	NA	Alive	TCGA-BRCA	2920	NA	68.1404	5.2583	38.8271	28.9611	50.2232	41.3271	30.3063	24.6712	15.2484	1.2775	NA	64.8982	74.5101	20.8269	NA	NA	NA	25.0719	18.8069	43.5688	55.226	12.3873	4.8554	7.3891	25.2133	3.4242
TCGA-BRCA	NA	TCGA-OL-A5RZ	NA	Alive	TCGA-BRCA	679	NA	8.3325	31.8462	8.9095	7.5861	68.6003	168.891	25.0198	21.9141	3.7861	7.5404	NA	8.029	56.5769	7.2345	NA	NA	NA	2.789	6.8964	7.6148	14.5755	1.5643	1.4953	3.3567	2.1142	5.5157
TCGA-BRCA	NA	TCGA-BH-A1FM	1388	Dead	TCGA-BRCA	NA	NA	83.6278	4.4437	34.844	37.9356	32.2687	22.0174	10.3013	24.772	24.0635	0.1983	NA	32.7479	187.015	31.467	NA	NA	NA	7.2812	12.6173	34.4211	16.4567	2.7795	0.221	27.2016	14.8912	1.6478
TCGA-BRCA	NA	TCGA-BH-A0C3	NA	Alive	TCGA-BRCA	NA	NA	99.3255	12.0069	46.478	37.6815	45.991	53.2987	8.9112	29.6468	15.6934	5.8731	NA	60.2169	77.6736	17.3755	NA	NA	NA	40.2924	48.3417	53.8733	34.055	32.3204	2.9441	4.5773	6.1254	13.3095
TCGA-BRCA	NA	TCGA-OL-A5S0	NA	Alive	TCGA-BRCA	620	NA	31.4155	20.2787	57.219	6.2193	68.0508	63.4611	50.7894	5.037	12.187	1.3678	NA	15.2916	55.3073	9.4905	NA	NA	NA	11.1349	9.5369	27.0566	45.8319	13.8613	11.7031	21.4062	6.3196	6.4971
TCGA-BRCA	NA	TCGA-BH-A0DE	NA	Alive	TCGA-BRCA	2372	NA	45.7775	10.2202	35.2231	27.9022	16.5037	36.582	26.9526	14.5024	16.3399	4.8312	NA	24.1272	87.2174	16.6921	NA	NA	NA	3.9085	13.5174	28.4455	47.3166	7.6896	5.0695	17.9026	31.6179	5.7259
TCGA-BRCA	NA	TCGA-D8-A141	NA	Alive	TCGA-BRCA	626	NA	61.8579	11.0168	41.8231	34.6636	76.7804	47.8984	23.4085	25.1878	29.2667	4.1653	NA	28.1012	114.078	13.1555	NA	NA	NA	53.06	26.104	31.2632	134.777	59.8734	35.4729	68.938	36.661	14.2896
TCGA-BRCA	NA	TCGA-UU-A93S	116	Dead	TCGA-BRCA	NA	NA	41.6373	18.1325	10.3592	4.775	134.881	50.1867	31.1163	2.5525	6.5587	1.5565	NA	3.637	37.5844	6.5872	NA	NA	NA	2.9086	1.981	21.1086	8.1163	0.743	1.7834	6.4881	1.5082	0.8096
TCGA-BRCA	NA	TCGA-BH-A1EO	2798	Dead	TCGA-BRCA	NA	NA	68.5647	7.5211	43.0235	31.6492	37.9716	13.5761	16.9626	11.6816	30.4638	0.5763	NA	30.3274	78.354	9.5032	NA	NA	NA	9.7489	22.2085	82.8028	76.3252	5.573	3.7431	23.6467	1.469	1.7884
TCGA-BRCA	NA	TCGA-BH-A1EO	2798	Dead	TCGA-BRCA	NA	NA	133.658	6.9554	102.6	73.9879	43.7758	46.4681	18.1686	28.8665	38.2242	0.8459	NA	32.3963	157.155	26.4007	NA	NA	NA	15.3506	33.4325	55.5729	99.04	14.6846	6.5732	19.3343	18.005	5.6813
TCGA-BRCA	NA	TCGA-C8-A12L	NA	Alive	TCGA-BRCA	363	NA	72.0569	13.3375	39.4757	18.4649	77.1047	31.2376	74.7699	28.0193	10.9074	1.3543	NA	16.3663	92.3207	10.2697	NA	NA	NA	16.7728	14.8999	21.9307	29.625	10.7418	2.6107	9.6394	6.0185	5.7047
TCGA-BRCA	NA	TCGA-GM-A2DN	NA	Alive	TCGA-BRCA	3091	NA	53.9344	10.7297	24.2327	13.9501	41.1269	41.56	17.3402	18.5252	12.4132	2.4956	NA	22.5792	79.8978	10.6546	NA	NA	NA	19.817	8.7166	24.4043	80.2038	45.4723	19.8103	29.5729	19.8779	7.8435
TCGA-BRCA	NA	TCGA-E2-A15M	336	Dead	TCGA-BRCA	NA	NA	112.429	7.244	67.929	46.1137	44.0553	49.5219	15.393	26.3904	41.4144	1.196	NA	49.5643	95.4904	16.1906	NA	NA	NA	19.6822	47.7041	153.353	43.0856	15.2973	2.8627	7.2698	3.7991	13.5664
TCGA-BRCA	NA	TCGA-E2-A15M	336	Dead	TCGA-BRCA	235	NA	67.9319	7.047	50.5638	45.8285	117.819	27.7882	27.459	35.2615	20.2861	0.6475	NA	38.1809	145.741	28.0136	NA	NA	NA	27.0431	24.2267	21.9914	136.263	82.3196	23.5358	80.0594	26.7101	12.0489
TCGA-BRCA	NA	TCGA-WT-AB44	NA	Alive	TCGA-BRCA	883	NA	23.3988	18.8768	20.5891	4.1194	9.1506	62.2261	53.7481	5.921	8.1226	16.1193	NA	12.4974	28.0606	5.1148	NA	NA	NA	1.4805	9.0337	13.7064	10.6223	2.5285	1.6683	1.5849	7.2934	3.8311
TCGA-BRCA	NA	TCGA-E2-A1L9	NA	Alive	TCGA-BRCA	598	NA	64.5933	9.7804	37.0012	33.3193	70.7497	49.0691	22.6461	23.5649	30.8376	3.2062	NA	25.5414	143.111	18.0412	NA	NA	NA	24.1317	15.1486	28.0785	65.2578	4.9479	3.4237	9.468	44.4039	4.1096
TCGA-BRCA	NA	TCGA-B6-A0I1	2361	Dead	TCGA-BRCA	NA	NA	29.6349	22.8233	22.0881	10.0217	28.4854	53.1683	22.8919	8.937	4.5697	2.6083	NA	14.7355	75.8236	16.1985	NA	NA	NA	71.0901	1.7796	10.7647	5.256	0.3659	0.4574	0.9073	0.9072	3.3505
TCGA-BRCA	NA	TCGA-A8-A08O	NA	Alive	TCGA-BRCA	943	NA	83.5897	12.1203	41.7291	56.9234	144.113	60.3434	31.8432	26.4563	26.458	4.0008	NA	36.471	138.319	29.1154	NA	NA	NA	12.1401	24.4366	44.0942	18.4244	7.4517	2.0368	4.5911	10.3253	4.5458
TCGA-BRCA	NA	TCGA-EW-A1IW	NA	Alive	TCGA-BRCA	371	NA	65.9102	8.3211	57.7846	34.8766	40.1436	56.14	18.5632	38.9396	20.5905	1.907	NA	29.2392	122.894	19.8909	NA	NA	NA	22.8334	27.4583	44.672	44.2573	23.0745	12.0338	30.4661	30.1409	15.5484
TCGA-BRCA	NA	TCGA-AC-A3QP	NA	Alive	TCGA-BRCA	675	NA	34.2188	14.8148	28.7961	8.4492	53.3891	49.9697	40.0189	8.3643	9.2024	3.9052	NA	17.8817	55.9055	9.1202	NA	NA	NA	8.6042	11.4112	21.6147	40.0972	2.2487	2.9845	10.0497	7.3376	4.2814
TCGA-BRCA	NA	TCGA-AR-A251	NA	Alive	TCGA-BRCA	3030	NA	133.715	7.026	75.7215	41.4477	27.7375	51.2613	34.7244	33.9631	74.9017	0.778	NA	51.8788	186.941	43.4899	NA	NA	NA	13.6255	42.3662	56.075	36.188	21.5353	7.0308	15.9183	5.0268	5.6624
TCGA-BRCA	NA	TCGA-B6-A401	NA	Alive	TCGA-BRCA	2596	NA	41.3639	24.2944	19.1134	17.1501	47.793	56.9807	22.6306	11.2284	13.3935	14.7872	NA	13.5907	54.3054	7.9092	NA	NA	NA	14.2671	6.6939	39.7156	54.0916	12.2437	11.0182	19.1597	27.0369	6.9592
TCGA-BRCA	NA	TCGA-A7-A13E	614	Dead	TCGA-BRCA	326	NA	61.6589	6.3235	36.3753	34.0559	37.7734	28.4839	41.4613	30.7196	21.3425	5.4948	NA	35.1085	141.019	44.4383	NA	NA	NA	31.3385	21.1923	24.5262	18.2647	5.5277	1.0811	2.8281	2.3296	2.1329
TCGA-BRCA	NA	TCGA-A8-A09W	NA	Alive	TCGA-BRCA	30	NA	43.7338	4.025	39.9066	17.2743	5.793	45.1136	25.0503	19.4308	11.7095	0.2455	NA	19.9394	93.4883	15.3533	NA	NA	NA	10.6308	81.337	12.3808	65.9832	6.0347	3.4002	21.1977	58.9586	2.5347
TCGA-BRCA	NA	TCGA-D8-A1XJ	NA	Alive	TCGA-BRCA	663	NA	99.8507	5.6817	45.7218	12.4381	62.5707	62.5947	13.8345	27.3266	14.0888	0.6243	NA	37.4571	82.187	7.5489	NA	NA	NA	45.5197	15.5842	23.5786	35.8216	1.6256	0.7171	2.4405	5.5156	1.2159
TCGA-BRCA	NA	TCGA-D8-A1JT	NA	Alive	TCGA-BRCA	405	NA	42.6259	6.8052	18.0901	41.1213	1.8085	24.1793	7.1069	22.2065	10.281	2.2701	NA	25.6983	154.654	38.1281	NA	NA	NA	24.8347	2.4788	31.1856	19.7817	1.3767	2.4732	11.133	13.1827	6.8762
TCGA-BRCA	NA	TCGA-E9-A229	NA	Alive	TCGA-BRCA	1148	NA	73.4978	11.6914	55.392	56.8075	96.9736	55.0412	19.0827	22.0365	28.2125	3.0737	NA	28.5276	123.05	20.7001	NA	NA	NA	14.7118	26.4583	51.5582	89.7491	18.2344	5.9235	17.5889	20.2603	4.2632
TCGA-BRCA	NA	TCGA-D8-A1Y0	NA	Alive	TCGA-BRCA	472	NA	52.5788	10.6208	50.5397	47.728	48.7019	51.6144	32.2203	20.7834	19.8889	2.3703	NA	27.637	129.993	34.6842	NA	NA	NA	15.2246	27.7381	31.2462	88.7873	23.4068	15.7012	37.316	25.0451	8.2638
TCGA-BRCA	NA	TCGA-D8-A1X7	NA	Alive	TCGA-BRCA	509	NA	94.8791	9.4181	26.4145	23.1372	25.0632	37.039	14.9992	37.0871	15.9117	1.2328	NA	26.5781	147.101	20.6059	NA	NA	NA	23.5149	12.5207	16.275	36.0269	5.5237	2.1288	11.4323	7.545	3.8466
TCGA-BRCA	NA	TCGA-A8-A07O	NA	Alive	TCGA-BRCA	304	NA	63.135	10.7802	74.0548	12.6821	33.2493	37.1231	55.3485	20.899	12.1798	0.6864	NA	18.6071	106.478	15.3962	NA	NA	NA	70.6965	8.2322	26.8157	49.3963	29.5951	6.5061	6.4067	2.7962	2.7659
TCGA-BRCA	NA	TCGA-A2-A0CS	2348	Dead	TCGA-BRCA	2298	NA	56.7404	9.4806	23.2495	21.621	53.9833	30.8188	20.7218	14.327	12.3719	1.1396	NA	25.133	94.0164	12.6246	NA	NA	NA	11.3178	4.4706	20.1625	67.9912	6.5389	1.9619	5.7249	11.0585	3.507
TCGA-BRCA	NA	TCGA-A7-A3J1	NA	Alive	TCGA-BRCA	343	NA	46.0665	16.8135	37.3065	29.9307	33.2544	47.3787	13.3907	19.8614	20.401	9.4612	NA	22.3218	106.254	17.0191	NA	NA	NA	19.1482	17.3986	40.1621	103.386	49.6164	36.1926	71.1334	27.1197	16.055
TCGA-BRCA	NA	TCGA-PL-A8LZ	NA	Alive	TCGA-BRCA	302	NA	69.8074	12.1819	62.3324	41.364	75.4062	39.9378	27.0041	9.8953	19.5697	1.1883	NA	27.7166	96.2235	16.1449	NA	NA	NA	26.0467	35.5144	38.7034	94.8514	29.1163	42.7965	79.0349	18.5723	8.3645
TCGA-BRCA	NA	TCGA-E2-A10F	NA	Alive	TCGA-BRCA	878	NA	76.9748	11.6262	41.314	42.9137	49.3669	59.2241	28.5694	20.802	28.993	2.9049	NA	27.9652	108.38	17.5586	NA	NA	NA	16.3721	17.9963	50.7971	91.2596	17.7888	5.0636	24.6873	13.0952	5.6479
TCGA-BRCA	NA	TCGA-E2-A1LS	NA	Alive	TCGA-BRCA	NA	NA	91.6541	5.693	30.4768	78.6896	20.9588	18.7271	5.1907	14.8383	24.5529	0.6646	NA	30.8659	38.2846	8.4733	NA	NA	NA	9.4597	25.4458	99.6286	11.7735	2.0353	0.9934	2.8243	0.6494	3.0535
TCGA-BRCA	NA	TCGA-LL-A50Y	NA	Alive	TCGA-BRCA	762	NA	33.3868	22.2512	10.8122	4.9903	18.6132	76.1347	38.1551	10.6565	3.8341	11.7249	NA	11.1813	63.5904	11.95	NA	NA	NA	8.7882	3.3576	10.215	57.777	2.7372	5.6368	11.1113	12.0093	2.4891
TCGA-BRCA	NA	TCGA-B6-A0RS	3063	Dead	TCGA-BRCA	NA	NA	41.1564	7.6469	39.0932	7.151	128.591	29.8354	41.6424	7.5643	19.129	0.5319	NA	31.2337	58.7117	16.5771	NA	NA	NA	0.5376	25.6795	43.312	41.8994	13.4909	9.0148	11.996	5.1517	2.53
TCGA-BRCA	NA	TCGA-D8-A1XM	NA	Alive	TCGA-BRCA	538	NA	77.0559	6.439	39.2687	57.2873	58.1351	56.1523	18.367	34.191	31.3739	1.4816	NA	30.5456	132.738	20.6527	NA	NA	NA	8.3727	26.1252	54.7935	101.925	28.8144	13.0216	53.3696	12.2657	9.3313
TCGA-BRCA	NA	TCGA-AO-A0J7	NA	Alive	TCGA-BRCA	618	NA	32.3234	11.3142	10.1868	22.1202	6.0904	23.9936	42.6206	11.1838	9.4235	3.3743	NA	22.622	106.725	17.7969	NA	NA	NA	8.2622	5.4099	23.849	15.7672	2.4263	1.2887	1.7752	6.4346	2.3894
TCGA-BRCA	NA	TCGA-E9-A3X8	NA	Alive	TCGA-BRCA	926	NA	15.1484	19.0147	23.1208	6.4556	33.1284	25.0432	34.7065	3.5648	5.2728	4.8699	NA	4.7049	22.429	3.5046	NA	NA	NA	3.5784	10.1798	10.1074	16.3678	3.7585	5.5789	7.1803	8.2179	4.6484
TCGA-BRCA	NA	TCGA-A7-A2KD	NA	Alive	TCGA-BRCA	679	NA	67.1987	15.2569	29.9497	37.7659	69.9211	48.9884	16.8304	36.116	20.6015	3.1659	NA	23.5026	135.032	29.6922	NA	NA	NA	33.0335	10.1817	36.5775	83.1184	21.0246	13.1421	22.8506	20.6579	5.7367
TCGA-BRCA	NA	TCGA-B6-A3ZX	1152	Dead	TCGA-BRCA	1132	NA	37.4711	21.5582	21.5384	19.0049	32.0708	33.4065	17.2792	12.9105	11.3634	2.4929	NA	21.1414	82.5611	11.7372	NA	NA	NA	15.5535	17.0486	15.8005	115.512	56.8525	152.508	293.655	35.9424	45.2675
TCGA-BRCA	NA	TCGA-AR-A1AP	NA	Alive	TCGA-BRCA	2856	NA	43.7304	9.9732	23.5458	33.6892	86.3273	50.2897	24.7723	22.622	22.0859	3.0783	NA	33.4584	101.463	13.4463	NA	NA	NA	32.9804	11.5971	73.2105	58.6137	8.3247	7.7824	22.1813	10.1516	5.0001
TCGA-BRCA	NA	TCGA-A2-A0T0	NA	Alive	TCGA-BRCA	533	NA	52.4289	9.724	71.9224	14.5596	120.557	63.6715	18.8739	15.0399	15.7736	0.5644	NA	26.4261	75.5126	14.2747	NA	NA	NA	29.6148	7.5684	21.3474	37.5524	8.1726	1.997	4.7187	6.4425	1.3595
TCGA-BRCA	NA	TCGA-AN-A0XS	NA	Alive	TCGA-BRCA	10	NA	53.3543	12.2721	31.6481	23.0027	46.6858	56.3433	19.3547	25.2209	22.4189	2.5378	NA	19.3164	116.532	15.7017	NA	NA	NA	8.7514	12.5132	75.9945	50.5896	13.3609	11.6242	26.9387	42.1833	6.8758
TCGA-BRCA	NA	TCGA-A2-A0CU	158	Dead	TCGA-BRCA	NA	NA	29.0758	8.1919	25.0768	40.3821	25.5864	26.996	12.3451	17.2906	15.3878	2.6102	NA	9.501	95.5345	22.9099	NA	NA	NA	7.13	8.4631	38.3599	21.69	2.879	1093.16	8.8805	20.507	5.0382
TCGA-BRCA	NA	TCGA-A8-A09N	NA	Alive	TCGA-BRCA	31	NA	98.6237	9.9884	28.4384	19.8849	76.6708	105.558	37.3309	15.4454	11.2439	1.8365	NA	37.528	67.7499	24.5121	NA	NA	NA	30.7243	26.7537	63.1159	32.703	5.5774	4.5103	12.8533	48.5803	3.8159
TCGA-BRCA	NA	TCGA-C8-A135	NA	Alive	TCGA-BRCA	393	NA	42.9937	6.0703	32.5536	12.856	49.5549	48.198	38.5511	18.3733	11.5793	0.1669	NA	16.8815	75.4899	13.1164	NA	NA	NA	12.829	14.7622	21.7955	39.7663	7.4686	4.7875	11.326	8.8979	3.1034
TCGA-BRCA	NA	TCGA-AQ-A54O	NA	Alive	TCGA-BRCA	NA	NA	9.9126	30.8866	11.5522	5.974	29.957	20.6071	2.0369	4.7266	4.5043	19.8381	NA	6.3223	44.3376	17.4761	NA	NA	NA	9.011	1.5287	9.4137	29.3403	1.5961	2.5541	23.2811	32.0585	2.0053
TCGA-BRCA	NA	TCGA-BH-A0AU	NA	Alive	TCGA-BRCA	1914	NA	49.2272	9.9631	40.0622	49.2094	32.6373	48.559	10.4271	19.0145	16.8174	2.3008	NA	22.6644	78.7252	22.139	NA	NA	NA	23.4924	18.4068	47.4078	54.9635	17.8273	12.6873	25.7288	11.4436	6.2243
TCGA-BRCA	NA	TCGA-D8-A1XQ	NA	Alive	TCGA-BRCA	499	NA	98.9823	10.6121	151.06	14.6042	55.4695	64.4267	17.1931	14.3556	19.5787	3.2608	NA	42.1195	113.236	20.4908	NA	NA	NA	0.9917	22.1768	81.983	105.521	20.2745	3.8127	11.5951	7.1348	7.3985
TCGA-BRCA	NA	TCGA-A2-A0T5	NA	Alive	TCGA-BRCA	531	NA	68.4565	8.2515	28.3576	22.5454	59.045	43.0873	44.3171	17.9226	13.7965	2.0604	NA	30.6581	98.0477	11.7178	NA	NA	NA	51.0381	23.8898	28.5434	26.8449	4.5676	4.7733	9.3834	9.0252	8.0927
TCGA-BRCA	NA	TCGA-D8-A1Y1	302	Dead	TCGA-BRCA	116	NA	66.5357	18.9337	25.6715	35.5155	30.6681	37.5268	35.3012	13.054	21.4061	1.8384	NA	15.8239	68.285	12.5683	NA	NA	NA	21.6727	11.2012	29.1558	73.7501	12.3642	1.2678	8.7145	9.6245	3.8329
TCGA-BRCA	NA	TCGA-AO-A1KP	NA	Alive	TCGA-BRCA	2513	NA	58.8863	11.4419	26.7192	15.1665	8.2776	40.0313	15.3442	27.9807	19.289	11.418	NA	24.4466	124.695	15.6362	NA	NA	NA	5.2244	3.5589	40.4282	7.9413	1.3822	1.2368	66.2727	5.1247	3.2489
TCGA-BRCA	NA	TCGA-EW-A1OX	NA	Alive	TCGA-BRCA	911	NA	17.3987	7.1633	6.6134	14.3588	2.8849	46.9842	5.7245	43.4715	6.8089	1.8249	NA	16.0822	97.3579	28.2408	NA	NA	NA	25.2101	2.7326	19.9692	7.1353	0.1131	0.7806	5.1115	15.3535	0.194
TCGA-BRCA	NA	TCGA-BH-A0E1	NA	Alive	TCGA-BRCA	477	NA	44.0484	6.6868	24.7256	28.87	54.1493	44.7926	36.2008	18.1295	11.9817	0.9389	NA	30.0097	84.5732	15.4693	NA	NA	NA	14.9779	10.4556	24.7189	31.5019	10.2367	0.767	7.226	36.8374	5.3857
TCGA-BRCA	NA	TCGA-AR-A1AY	NA	Alive	TCGA-BRCA	1026	NA	135.096	12.1406	72.7667	62.3433	96.7891	91.156	46.5072	28.0982	15.6788	2.1993	NA	34.415	155.032	14.5973	NA	NA	NA	50.1736	47.3518	25.6166	27.6411	16.6909	1.2435	3.3701	4.1713	8.6441
TCGA-BRCA	NA	TCGA-E2-A14X	NA	Alive	TCGA-BRCA	972	NA	71.9542	8.6364	39.4006	10.4419	36.4843	49.8449	11.8625	14.6456	12.9777	0.8045	NA	27.988	68.3671	9.9631	NA	NA	NA	14.8779	64.6094	25.3793	42.1213	21.7403	15.2203	42.2273	6.895	12.5312
TCGA-BRCA	NA	TCGA-GM-A4E0	NA	Alive	TCGA-BRCA	2191	NA	32.2037	19.6584	33.0973	15.867	25.6002	33.0354	18.7129	11.029	22.617	9.7637	NA	17.211	57.5248	14.5502	NA	NA	NA	7.6347	11.9014	37.5715	60.7608	16.9863	4.2776	12.2525	25.4589	3.4925
TCGA-BRCA	NA	TCGA-HN-A2OB	1900	Dead	TCGA-BRCA	1883	NA	77.9081	10.5763	75.096	37.5254	93.239	75.5327	20.7954	24.4343	28.9867	6.9273	NA	34.631	86.3525	15.3335	NA	NA	NA	17.1078	41.6017	40.9437	35.6683	15.5557	4.0121	6.8045	15.3033	9.3345
TCGA-BRCA	NA	TCGA-E9-A1RH	NA	Alive	TCGA-BRCA	1417	NA	80.6427	4.8632	64.2603	47.6027	21.0994	40.0775	18.3044	21.6906	32.7334	0.6285	NA	13.3235	233.033	16.174	NA	NA	NA	1.3161	8.7558	126.884	22.54	7.3711	0.7192	1.0002	5.97	1.5574
TCGA-BRCA	NA	TCGA-E9-A22B	NA	Alive	TCGA-BRCA	1167	NA	24.56	3.7166	16.0712	14.4118	10.1816	30.5643	17.1289	16.456	13.8628	0.5165	NA	10.1349	72.9095	16.6927	NA	NA	NA	7.97	8.0945	16.0431	21.7761	4.3477	2.1437	8.0272	10.3319	2.1349
TCGA-BRCA	NA	TCGA-AR-A1AI	NA	Alive	TCGA-BRCA	3296	NA	40.9678	7.4067	54.2409	27.0913	46.0439	31.4618	25.7232	25.7203	17.7622	0.7213	NA	34.9489	127.975	18.1382	NA	NA	NA	63.2279	17.1641	24.0565	79.5344	36.0555	12.8261	24.0755	4.5051	7.7187
TCGA-BRCA	NA	TCGA-E9-A228	NA	Alive	TCGA-BRCA	1285	NA	12.8856	8.6043	9.048	11.1078	11.4593	35.046	15.8443	34.4525	10.5691	2.3096	NA	22.2203	111.147	17.7284	NA	NA	NA	10.2118	7.5863	8.9427	51.623	1.993	2.3715	4.5247	8.8278	1.3158
TCGA-BRCA	NA	TCGA-E9-A1N9	NA	Alive	TCGA-BRCA	1101	NA	51.8494	11.8169	39.5147	30.4067	99.0325	73.893	57.9478	33.3645	13.119	1.183	NA	19.0686	81.4032	22.1547	NA	NA	NA	18.1584	16.2797	21.6019	28.3408	20.2247	5.25	18.5113	11.6132	6.2087
TCGA-BRCA	NA	TCGA-AO-A1KR	NA	Alive	TCGA-BRCA	2513	NA	18.2598	15.4349	20.0696	4.6268	96.7623	36.6761	48.4466	5.0869	3.4409	1.6082	NA	9.6826	50.973	9.1436	NA	NA	NA	6.6135	2.6701	6.1606	6.2019	2.2351	2.875	2.6874	1.5251	0.9759
TCGA-BRCA	NA	TCGA-A2-A1FZ	NA	Alive	TCGA-BRCA	683	NA	92.364	8.3751	46.6233	45.1533	67.4829	58.4724	16.3214	43.7761	25.2399	0.9556	NA	34.7021	114.749	33.8505	NA	NA	NA	29.6906	24.5908	65.3444	80.9298	10.2464	4.0818	10.0701	13.9818	5.8966
TCGA-BRCA	NA	TCGA-EW-A1P0	NA	Alive	TCGA-BRCA	1251	NA	56.7314	10.2671	18.6336	16.1219	5.0285	46.4262	58.6143	17.2152	12.3631	4.0001	NA	34.3097	102.353	24.8504	NA	NA	NA	5.7515	7.0165	20.0584	46.7411	8.6529	7.0062	26.7816	13.4268	2.8545
TCGA-BRCA	NA	TCGA-B6-A40C	NA	Alive	TCGA-BRCA	2164	NA	31.0289	21.2453	22.4041	9.3102	58.8914	82.3231	37.8924	7.2731	12.3378	10.4003	NA	14.3743	59.2238	5.6292	NA	NA	NA	5.7481	7.9014	34.4478	34.2946	4.894	4.0361	7.1116	7.7599	7.0734
TCGA-BRCA	NA	TCGA-E2-A14O	NA	Alive	TCGA-BRCA	1359	NA	19.036	15.8977	10.6239	10.5773	27.8652	39.8995	10.1428	5.3791	5.7144	4.4564	NA	14.9924	60.2865	3.3056	NA	NA	NA	13.9291	1.3824	41.8092	13.1585	1.8513	1.5439	5.5945	9.1843	4.531
TCGA-BRCA	NA	TCGA-A2-A0CP	NA	Alive	TCGA-BRCA	2813	NA	43.4076	11.4657	33.2588	16.3566	42.485	64.0863	23.2103	10.0047	17.7346	3.56	NA	19.108	75.9492	10.1127	NA	NA	NA	7.9602	15.5659	38.9597	20.8996	8.7421	3.2229	3.8605	11.6359	10.3241
TCGA-BRCA	NA	TCGA-A2-A3XZ	NA	Alive	TCGA-BRCA	1532	NA	32.6822	12.3973	14.1711	6.2783	111.885	62.7474	22.8166	13.7516	6.8208	5.2076	NA	17.3067	72.755	11.0282	NA	NA	NA	5.8413	7.7273	23.9503	89.1733	29.5539	46.6062	97.1461	10.2357	16.0819
TCGA-BRCA	NA	TCGA-AO-A0JJ	NA	Alive	TCGA-BRCA	1887	NA	65.301	6.721	46.1741	20.8108	19.9798	25.3898	16.16	22.5543	15.2296	1.1641	NA	28.5082	104.102	32.7999	NA	NA	NA	20.312	16.3244	35.9097	94.0693	19.582	14.4918	87.0743	40.6665	8.4104
TCGA-BRCA	NA	TCGA-AQ-A04H	NA	Alive	TCGA-BRCA	754	NA	49.1435	9.6252	19.6569	13.7814	30.2912	28.0455	29.8631	33.082	18.1158	4.1939	NA	18.9404	130.469	24.0485	NA	NA	NA	9.3967	10.7406	29.549	35.4786	8.1062	6.471	6.7622	7.7561	2.1403
TCGA-BRCA	NA	TCGA-S3-AA15	NA	Alive	TCGA-BRCA	525	NA	28.7332	9.675	31.6263	10.5824	35.8337	23.7195	19.0906	5.0687	7.824	2.2882	NA	7.8784	36.6478	3.4478	NA	NA	NA	6.9916	10.545	11.2147	50.0679	33.1415	20.7959	61.5533	5.5154	6.738
TCGA-BRCA	NA	TCGA-E9-A245	NA	Dead	TCGA-BRCA	26	NA	17.7881	9.1302	11.2121	16.2329	7.1506	51.0691	21.7942	12.6688	5.4445	3.7415	NA	19.8432	46.7269	13.6531	NA	NA	NA	13.6598	6.3113	19.5408	19.2744	2.0375	1.865	3.3874	4.7697	9.0114
TCGA-BRCA	NA	TCGA-AQ-A1H3	NA	Alive	TCGA-BRCA	989	NA	89.6855	10.8433	34.075	35.633	54.2178	51.101	26.7827	42.4525	24.5565	3.6022	NA	43.1472	132.361	16.8412	NA	NA	NA	46.6136	16.0915	49.5753	58.0653	32.07	16.1054	37.9785	17.5166	12.7069
TCGA-BRCA	NA	TCGA-A2-A0YE	NA	Alive	TCGA-BRCA	554	NA	95.8541	13.7938	172.642	53.3348	108.316	136.862	63.9624	30.4361	23.341	4.4384	NA	18.4675	114.996	16.1077	NA	NA	NA	62.3969	17.2188	31.5184	25.2659	6.1053	2.9907	5.5159	5.7015	13.7609
TCGA-BRCA	NA	TCGA-B6-A40B	NA	Alive	TCGA-BRCA	3152	NA	30.2623	18.6918	22.7781	15.1234	92.293	96.4125	51.1656	11.7326	15.9177	9.4395	NA	17.2802	45.3827	7.9484	NA	NA	NA	12.3194	7.4053	45.1968	34.4041	4.1184	3.302	4.7086	60.0145	8.6127
TCGA-BRCA	NA	TCGA-BH-A42U	NA	Alive	TCGA-BRCA	3364	NA	42.0075	18.0453	32.0942	10.2817	55.6018	70.214	30.0394	9.5497	11.8676	4.6411	NA	21.7242	47.3991	8.5551	NA	NA	NA	7.8401	17.3661	52.7837	41.3801	12.7462	15.852	28.2899	6.423	17.8659
TCGA-BRCA	NA	TCGA-AN-A049	NA	Alive	TCGA-BRCA	19	NA	37.286	8.6101	20.997	30.6116	12.9326	49.0208	16.095	21.5682	14.2118	1.6492	NA	22.0823	97.8757	9.4134	NA	NA	NA	9.1581	10.185	41.472	66.8299	22.9751	8.3734	25.1814	49.7046	6.0363
TCGA-BRCA	NA	TCGA-BH-A0BA	NA	Alive	TCGA-BRCA	1132	NA	67.7595	11.1563	37.0854	20.6378	64.0067	59.4253	27.8109	20.1529	18.1568	2.1596	NA	32.1379	81.4375	12.2283	NA	NA	NA	16.7442	18.6645	31.479	33.1041	35.0744	7.2961	16.4897	7.3473	4.9658
TCGA-BRCA	NA	TCGA-A2-A0D3	NA	Alive	TCGA-BRCA	1873	NA	68.1647	9.1183	26.4886	30.0414	84.9469	43.8173	32.8589	33.2027	11.2008	3.0162	NA	25.8077	125.632	15.0348	NA	NA	NA	130.147	7.3256	37.6215	34.3648	21.0144	10.394	22.8338	33.6803	4.6592
TCGA-BRCA	NA	TCGA-EW-A1PA	NA	Alive	TCGA-BRCA	575	NA	31.2197	12.0092	25.7796	32.0554	8.6899	21.5322	40.6895	25.4951	11.0985	6.0406	NA	20.667	127.214	17.7869	NA	NA	NA	6.8982	11.9856	18.2731	24.0112	9.7423	6.7187	16.7207	11.1032	7.0034
TCGA-BRCA	NA	TCGA-BH-A1ET	2520	Dead	TCGA-BRCA	NA	NA	103.306	7.7572	47.6477	19.9821	29.9247	50.0275	21.4754	37.9589	19.6135	5.2549	NA	40.8136	140.19	49.2558	NA	NA	NA	24.0403	15.6395	33.4038	31.4645	12.3296	2.9155	9.3188	61.7741	2.6915
TCGA-BRCA	NA	TCGA-BH-A1ET	2520	Dead	TCGA-BRCA	NA	NA	142.023	14.8046	68.272	63.5815	48.4284	51.6937	15.4722	44.3398	39.8645	3.7983	NA	69.1756	122.576	32.2178	NA	NA	NA	27.431	52.5873	100.839	45.9697	21.3255	1.8713	6.7845	4.5505	9.7165
TCGA-BRCA	NA	TCGA-A8-A08L	30	Dead	TCGA-BRCA	NA	NA	21.2471	7.448	17.5839	13.6312	34.0237	63.7996	11.3138	40.4063	8.3252	0.7854	NA	17.2132	91.849	15.9102	NA	NA	NA	26.3255	14.036	19.4968	66.6535	17.6221	16.0072	37.0072	8.5253	9.0405
TCGA-BRCA	NA	TCGA-D8-A73X	NA	Alive	TCGA-BRCA	767	NA	74.4792	16.1537	49.7709	26.5751	56.488	85.6814	19.2114	22.9809	17.0243	7.9455	NA	17.6039	92.5657	17.2532	NA	NA	NA	15.4665	10.8542	81.9307	41.401	3.5201	1.7691	4.8981	10.3884	2.0602
TCGA-BRCA	NA	TCGA-E2-A14Q	NA	Alive	TCGA-BRCA	1163	NA	81.8219	11.8534	26.0641	36.728	61.55	63.5295	10.2674	21.914	14.0515	2.3031	NA	30.2746	126.846	15.0126	NA	NA	NA	11.7056	15.8989	43.1435	24.0769	29.0663	8.6736	21.6981	10.3882	8.0971
TCGA-BRCA	NA	TCGA-E2-A154	NA	Alive	TCGA-BRCA	591	NA	74.4461	12.044	24.2613	29.3802	61.8051	46.9374	29.8753	32.1721	15.4855	7.5693	NA	27.7703	115.378	18.0447	NA	NA	NA	23.9653	8.876	35.0611	25.5231	1.9718	1.5268	2.3835	107.62	3.3291
TCGA-BRCA	NA	TCGA-BH-A18J	612	Dead	TCGA-BRCA	NA	NA	103.379	11.7419	43.7846	51.6287	45.6686	70.877	14.6984	25.5049	33.3902	4.0732	NA	49.1936	82.2148	17.2119	NA	NA	NA	23.0659	42.7782	123.892	35.7702	14.2413	3.5019	5.5763	3.532	7.4804
TCGA-BRCA	NA	TCGA-BH-A18J	612	Dead	TCGA-BRCA	NA	NA	36.5061	9.1734	23.4845	31.736	132.37	66.6681	31.3102	15.5488	17.3318	1.0016	NA	22.2794	92.4573	26.4333	NA	NA	NA	33.6099	8.7252	34.0881	31.6259	2.5081	0.3069	3.0137	33.4325	2.2997
TCGA-BRCA	NA	TCGA-AR-A24U	NA	Alive	TCGA-BRCA	2363	NA	58.1199	6.7393	39.2559	21.1263	46.0062	32.4302	13.8485	15.3764	30.1235	0.7829	NA	26.3593	104.291	15.1145	NA	NA	NA	2.4603	17.4841	30.8266	94.4649	69.9464	26.902	59.9811	10.2418	6.9129
TCGA-BRCA	NA	TCGA-AO-A126	NA	Alive	TCGA-BRCA	3307	NA	31.8901	14.4194	23.4677	16.0644	42.8979	50.5087	22.04	13.0415	17.2762	2.0586	NA	14.5667	65.9188	14.6647	NA	NA	NA	6.2576	6.9423	36.7995	41.7743	2.1555	3.5769	8.6423	10.349	3.0686
TCGA-BRCA	NA	TCGA-BH-A0HK	NA	Alive	TCGA-BRCA	NA	NA	93.5197	7.6308	64.6521	27.8988	46.9769	68.7152	15.5157	16.932	38.2955	1.294	NA	52.5707	84.9375	15.9997	NA	NA	NA	24.526	35.5522	59.2848	55.4571	6.1893	2.5727	8.3156	2.5134	17.7936
TCGA-BRCA	NA	TCGA-A8-A09V	NA	Alive	TCGA-BRCA	457	NA	136.644	16.236	57.1593	44.3503	75.9642	48.1107	19.2187	51.689	22.0491	4.8477	NA	37.3859	153.861	67.4032	NA	NA	NA	39.0174	18.0628	60.6984	75.7945	4.5368	1.2756	12.1266	34.9433	1.7551
TCGA-BRCA	NA	TCGA-AO-A0JA	NA	Alive	TCGA-BRCA	655	NA	64.1644	7.0635	58.0212	37.4965	27.3963	68.1419	16.7137	39.8042	22.5886	1.0217	NA	23.3931	115.149	23.1378	NA	NA	NA	58.6866	26.2913	20.8027	65.8606	21.4486	3.7438	28.358	15.1541	2.6721
TCGA-BRCA	NA	TCGA-EW-A2FS	NA	Alive	TCGA-BRCA	1604	NA	16.9711	10.3534	18.123	7.4747	41.963	34.8799	5.148	14.254	12.0345	5.5956	NA	19.4188	55.7304	13.9338	NA	NA	NA	2.022	3.4841	19.8081	25.493	7.7504	7.6975	13.9442	13.03	6.382
TCGA-BRCA	NA	TCGA-BH-A0B8	NA	Alive	TCGA-BRCA	NA	NA	125.646	7.9186	35.4725	94.3571	29.6119	24.3273	9.9444	15.5009	34.1396	0.8524	NA	31.6079	53.5599	10.0841	NA	NA	NA	13.0129	30.2317	154.596	34.5792	3.8048	1.84	3.668	0.5879	3.4459
TCGA-BRCA	NA	TCGA-BH-A0B8	NA	Alive	TCGA-BRCA	1569	NA	13.0583	7.0538	16.0037	28.4808	8.1584	31.3169	19.5652	14.4271	11.7902	0.5923	NA	24.728	68.5345	11.9677	NA	NA	NA	19.7329	7.3963	25.4621	21.2114	3.9165	2.1086	4.7873	7.097	1.3972
TCGA-BRCA	NA	TCGA-BH-A1FG	577	Dead	TCGA-BRCA	NA	NA	41.343	5.0221	9.2618	12.5683	12.3871	20.8498	4.3334	19.7978	6.4977	1.4695	NA	13.6449	102.248	15.9533	NA	NA	NA	5.5466	3.1999	25.4577	13.6301	1.6156	1.463	8.3204	2.9521	2.5799
TCGA-BRCA	NA	TCGA-D8-A27N	NA	Alive	TCGA-BRCA	519	NA	34.9518	8.0573	18.3789	20.0448	58.5729	49.6179	21.6714	18.8543	17.3343	0.8465	NA	17.3688	79.2552	11.7671	NA	NA	NA	8.6456	10.8793	21.1471	75.4227	7.1762	2.5632	7.9592	9.2372	2.2238
TCGA-BRCA	NA	TCGA-AR-A256	2854	Dead	TCGA-BRCA	NA	NA	63.1191	5.6659	212.689	47.469	69.6525	41.0939	20.6271	18.812	15.9836	0.3488	NA	43.6856	153.233	19.0446	NA	NA	NA	50.8869	24.5127	49.6876	58.4012	17.1316	4.3831	8.2452	4.09	5.0242
TCGA-BRCA	NA	TCGA-AC-A8OS	NA	Alive	TCGA-BRCA	70	NA	81.1545	16.6161	33.6925	24.4239	102.346	57.2269	15.4024	15.0913	17.8563	8.3298	NA	22.5386	66.5088	9.3419	NA	NA	NA	13.8174	28.5601	64.9905	43.7021	20.7355	10.9014	11.8271	10.9302	5.754
TCGA-BRCA	NA	TCGA-A8-A096	NA	Alive	TCGA-BRCA	0	NA	80.0042	9.0003	29.9823	33.6568	12.7957	37.9675	30.6062	27.9796	21.5924	1.4815	NA	30.129	104.637	19.3727	NA	NA	NA	26.5628	18.2149	56.2642	149.405	23.0544	4.9826	17.3628	16.5963	2.8451
TCGA-BRCA	NA	TCGA-E2-A1BC	NA	Alive	TCGA-BRCA	501	NA	118.147	8.4382	54.3043	68.0992	49.9377	55.4446	17.5848	26.8177	30.0345	2.725	NA	37.4926	115.442	19.0312	NA	NA	NA	8.4947	20.8741	53.938	15.0984	6.5937	1.9861	5.6999	17.2766	3.8866
TCGA-BRCA	NA	TCGA-AC-A2QJ	446	Dead	TCGA-BRCA	69	NA	9.4555	22.066	15.9849	5.07	44.3166	27.1859	29.4352	1.7516	2.2447	3.3618	NA	2.685	21.3582	4.1888	NA	NA	NA	2.3738	11.3872	3.9524	154.63	4.6414	3.6516	5.6602	14.515	3.5023
TCGA-BRCA	NA	TCGA-E2-A1LH	NA	Alive	TCGA-BRCA	3247	NA	18.7254	8.6521	13.3048	4.504	20.3679	27.5314	25.7993	4.6459	8.2507	0.585	NA	18.4526	51.3093	5.2	NA	NA	NA	5.9239	5.5129	16.9283	67.0365	8.0761	11.9554	37.138	5.3666	8.0824
TCGA-BRCA	NA	TCGA-AR-A24R	NA	Alive	TCGA-BRCA	3430	NA	75.2044	17.3303	19.2384	45.0557	4.7091	20.9353	25.9457	16.763	14.952	6.079	NA	24.1698	137.357	21.2744	NA	NA	NA	62.0658	10.458	36.6609	50.5896	18.9934	10.6246	27.7717	57.5268	7.2062
TCGA-BRCA	NA	TCGA-E2-A15C	NA	Alive	TCGA-BRCA	694	NA	84.5383	13.9134	25.6349	38.584	26.7705	55.1867	15.8242	31.5912	20.3442	6.0897	NA	29.7763	130.785	20.305	NA	NA	NA	22.8107	17.7739	75.4562	35.2496	7.3435	6.4881	20.5639	78.5541	5.6641
TCGA-BRCA	NA	TCGA-BH-A0DD	NA	Alive	TCGA-BRCA	NA	NA	40.6124	14.4223	39.8288	53.2544	66.2948	34.6611	15.5407	43.0783	12.2286	5.9887	NA	33.3449	120.266	27.5363	NA	NA	NA	23.85	6.6446	18.6906	26.4055	9.2871	6.2993	23.4766	12.9322	8.2216
TCGA-BRCA	NA	TCGA-AR-A1AV	NA	Alive	TCGA-BRCA	NA	NA	65.5225	11.4491	35.5563	31.157	95.354	47.3698	13.3625	48.2375	22.8195	2.8772	NA	21.8649	99.4752	25.8626	NA	NA	NA	19.2736	14.3111	27.9756	31.6384	2.0706	0.5325	3.1904	55.3885	1.0586
TCGA-BRCA	NA	TCGA-BH-A0DD	NA	Alive	TCGA-BRCA	NA	NA	125.269	8.8109	35.6061	85.0588	33.6821	20.3905	8.2083	18.41	39.994	1.467	NA	36.2725	60.7874	9.0177	NA	NA	NA	34.4412	42.4357	156.502	38.0927	2.7142	1.3847	4.628	0.8496	1.4384
TCGA-BRCA	NA	TCGA-E2-A1B4	1004	Dead	TCGA-BRCA	911	NA	55.6556	11.2272	13.7596	15.2199	11.2895	76.5583	14.491	15.5868	7.9113	7.5918	NA	42.088	82.2063	15.8276	NA	NA	NA	10.4085	5.294	31.4195	14.3403	0.5985	2.0651	8.5094	6.5191	3.2172
TCGA-BRCA	NA	TCGA-OL-A6VR	NA	Alive	TCGA-BRCA	1220	NA	54.2765	16.2026	20.078	23.0509	26.3285	69.2429	31.8807	9.5045	10.1006	6.6723	NA	40.5022	80.9534	13.8	NA	NA	NA	22.723	4.9134	35.0477	22.8132	3.7927	4.5873	6.7968	1.4602	3.3022
TCGA-BRCA	NA	TCGA-A7-A4SE	NA	Alive	TCGA-BRCA	644	NA	72.6383	16.2704	85.0561	25.0805	66.3938	262.515	63.7242	21.8726	31.8738	4.1747	NA	6.7818	112.761	15.1098	NA	NA	NA	35.4728	17.9329	275.043	40.3651	14.6602	9.897	10.4061	15.0979	7.8887
TCGA-BRCA	NA	TCGA-BH-A18Q	1692	Dead	TCGA-BRCA	NA	NA	159.443	12.8793	72.7146	62.0133	43.485	71.5646	11.0099	44.9425	32.306	4.734	NA	78.3291	106.192	26.3096	NA	NA	NA	38.761	74.3009	133.295	25.7219	22.0446	3.9069	8.3194	9.5385	22.5109
TCGA-BRCA	NA	TCGA-GM-A2DC	NA	Alive	TCGA-BRCA	2535	NA	15.3661	17.0865	9.9525	14.5988	5.5362	15.916	8.1008	9.0125	5.8068	8.6113	NA	13.5254	65.7693	16.2583	NA	NA	NA	9.431	2.7762	6.3597	16.7242	1.2834	2.6312	5.54	6.5001	1.6266
TCGA-BRCA	NA	TCGA-E9-A226	1048	Dead	TCGA-BRCA	1038	NA	122.374	7.1466	95.1891	62.6537	119.05	77.6742	20.6983	53.5709	25.6482	1.3191	NA	21.029	198.01	25.7415	NA	NA	NA	23.646	19.7457	27.9353	33.3032	5.812	0.2325	3.9502	24.5423	2.925
TCGA-BRCA	NA	TCGA-C8-A1HG	NA	Alive	TCGA-BRCA	345	NA	8.0551	10.7356	9.9328	10.19	6.6767	27.2771	10.5824	7.3452	6.9477	0.9588	NA	14.7671	88.1289	5.9796	NA	NA	NA	2.7492	2.9756	6.4797	53.4418	9.436	7.0606	23.2406	11.2825	5.9238
TCGA-BRCA	NA	TCGA-D8-A1JS	NA	Alive	TCGA-BRCA	371	NA	38.6194	11.7121	11.1677	11.2941	6.5911	48.3587	23.6896	7.2666	2.3074	4.8214	NA	37.3823	57.4086	7.881	NA	NA	NA	17.742	1.1579	28.168	13.7057	0.32	0.5975	1.019	9.7135	0.753
TCGA-BRCA	NA	TCGA-BH-A0DG	NA	Alive	TCGA-BRCA	2041	NA	41.8327	6.5336	29.8979	25.337	78.9933	47.3355	12.1838	21.6022	18.8163	0.7789	NA	21.937	71.1974	13.5597	NA	NA	NA	22.8076	20.8626	29.7575	85.006	20.7196	15.6524	38.973	25.5461	8.0697
TCGA-BRCA	NA	TCGA-GM-A3NW	NA	Alive	TCGA-BRCA	3361	NA	25.5823	13.5515	34.442	12.0868	13.7018	48.9243	32.2529	17.8153	18.7195	4.1049	NA	37.2765	51.6238	16.2001	NA	NA	NA	6.1577	4.8911	20.0547	27.7299	14.2485	8.9723	37.0121	9.9633	4.7947
TCGA-BRCA	NA	TCGA-D8-A27H	NA	Alive	TCGA-BRCA	397	NA	142.007	7.4017	151.616	38.2088	31.6678	109.295	38.002	25.1664	79.5053	0.6638	NA	25.3427	92.6004	15.3659	NA	NA	NA	28.719	105.632	114.384	42.1447	4.4949	1.6392	5.9764	12.9104	4.2251
TCGA-BRCA	NA	TCGA-BH-A0HB	NA	Alive	TCGA-BRCA	806	NA	18.012	7.1887	14.9592	8.7052	50.8675	70.6826	20.0245	7.5859	6.6225	0.9094	NA	14.7596	71.4279	13.2592	NA	NA	NA	2.8824	4.3268	9.2101	53.3662	15.8209	11.6752	19.6154	6.5543	4.196
TCGA-BRCA	NA	TCGA-D8-A1JN	NA	Alive	TCGA-BRCA	620	NA	74.6564	7.7214	19.4054	11.8023	36.1069	47.3761	21.203	19.8963	6.2866	2.5985	NA	38.3938	83.9307	10.458	NA	NA	NA	15.9821	16.8107	11.8853	20.7508	2.9741	2.807	5.5375	5.0744	2.2131
TCGA-BRCA	NA	TCGA-E9-A1R7	NA	Alive	TCGA-BRCA	NA	NA	131.059	7.4566	52.8176	87.0448	25.3309	26.8433	8.747	24.1303	38.0014	0.895	NA	41.7917	88.2386	13.5226	NA	NA	NA	28.6625	46.3969	87.1067	73.4532	8.3959	2.0109	7.8887	1.5645	3.6771
TCGA-BRCA	NA	TCGA-A2-A1G6	NA	Alive	TCGA-BRCA	501	NA	148.011	10.2164	93.4568	46.5338	51.0499	60.6469	12.2852	33.2472	29.8758	2.9441	NA	84.1307	135.163	25.9996	NA	NA	NA	29.0371	48.4603	82.9528	43.8913	10.2534	3.4065	12.5862	15.2694	20.9325
TCGA-BRCA	NA	TCGA-BH-A1FN	2192	Dead	TCGA-BRCA	NA	NA	79.4153	9.5762	53.0606	43.2165	78.9653	45.7498	35.7501	37.3856	23.8646	1.1077	NA	35.1975	100.072	25.9613	NA	NA	NA	13.7141	10.5387	38.3289	23.2768	4.6619	1.0307	7.91	8.5068	7.5917
TCGA-BRCA	NA	TCGA-A2-A0YH	NA	Alive	TCGA-BRCA	659	NA	45.9203	11.0258	26.2385	21.9609	35.9408	40.9378	26.1012	21.6706	17.1382	1.4529	NA	29.7748	82.2588	10.0188	NA	NA	NA	12.6502	6.2022	40.6592	96.3423	24.9231	10.8372	36.8088	10.2475	2.7044
TCGA-BRCA	NA	TCGA-BH-A18F	NA	Alive	TCGA-BRCA	1001	NA	94.6241	9.2033	55.0237	55.8253	104.885	83.7428	27.9019	18.361	20.0091	1.3544	NA	23.8362	121.045	9.0291	NA	NA	NA	37.5529	24.5651	44.601	47.6765	23.0345	20.1026	36.3426	10.6594	9.4808
TCGA-BRCA	NA	TCGA-PL-A8LX	NA	Alive	TCGA-BRCA	5	NA	7.3373	14.0449	5.884	9.8321	6.3155	24.6016	8.8678	12.8829	3.8716	6.911	NA	11.0758	50.4482	9.046	NA	NA	NA	3.4339	3.4963	15.0674	34.5402	1.2483	1.9705	2.9747	5.5058	0.4695
TCGA-BRCA	NA	TCGA-E9-A295	NA	Alive	TCGA-BRCA	375	NA	33.3236	10.2811	27.7361	19.3907	51.8469	47.4439	10.838	17.3041	13.355	2.4024	NA	22.1994	52.961	9.5669	NA	NA	NA	13.5297	14.0571	26.2975	26.8692	4.6537	7.7005	7.1277	16.6882	2.806
TCGA-BRCA	NA	TCGA-BH-A1FR	1642	Dead	TCGA-BRCA	NA	NA	100.896	11.7829	68.3291	29.0258	44.5498	44.8279	9.2796	28.7512	26.8779	4.5136	NA	51.1081	104.615	25.4284	NA	NA	NA	22.7095	39.151	68.0658	85.8238	13.5977	5.3566	11.2439	5.0742	13.1866
TCGA-BRCA	NA	TCGA-A2-A4S1	NA	Alive	TCGA-BRCA	820	NA	35.5843	24.6133	38.529	17.5481	39.3998	27.5822	18.5855	6.0489	13.6339	3.2992	NA	16.0224	63.9552	19.1905	NA	NA	NA	6.7367	11.7989	17.2948	147.996	9.7324	1.1611	7.5918	3.2374	8.794
TCGA-BRCA	NA	TCGA-BH-A0HY	NA	Alive	TCGA-BRCA	1545	NA	33.2009	5.2687	19.2061	20.7705	62.2891	35.2309	18.6356	12.8005	11.7402	0.9062	NA	23.8156	65.4431	11.8011	NA	NA	NA	11.1723	7.2445	56.7233	12.4644	2.4993	2.2555	4.0785	5.8088	2.1667
TCGA-BRCA	NA	TCGA-EW-A1PF	NA	Alive	TCGA-BRCA	439	NA	51.294	10.327	35.9979	28.3069	41.6857	71.5847	19.3636	27.2667	23.0047	2.5627	NA	15.063	88.685	19.9335	NA	NA	NA	13.5825	24.4231	47.4354	54.3925	15.771	9.1552	20.8302	15.0508	5.451
TCGA-BRCA	NA	TCGA-A7-A13H	NA	Alive	TCGA-BRCA	899	NA	44.5149	17.9213	33.6184	19.65	79.1184	74.2138	13.6686	21.3	15.0236	10.5287	NA	25.5692	61.8226	18.8395	NA	NA	NA	12.0404	13.7088	49.1127	127.139	24.2304	19.592	10.6041	10.7153	8.0611
TCGA-BRCA	NA	TCGA-BH-A0HO	NA	Alive	TCGA-BRCA	76	NA	58.627	6.9189	22.1169	28.0644	21.9024	31.1569	35.3467	20.2958	8.0943	1.7151	NA	31.7685	87.8734	24.5253	NA	NA	NA	7.0102	7.6208	19.0304	84.3258	5.2855	2.1755	11.0721	41.2517	1.3641
TCGA-BRCA	NA	TCGA-AN-A041	NA	Alive	TCGA-BRCA	7	NA	48.2641	7.4274	32.7982	28.5291	27.9322	62.0621	23.1968	19.4209	29.8863	2.4231	NA	23.464	109.054	16.6457	NA	NA	NA	3.85	22.3019	24.7011	35.582	4.821	1.925	3.9216	12.9284	2.2487
TCGA-BRCA	NA	TCGA-AO-A125	NA	Alive	TCGA-BRCA	3019	NA	41.008	19.0065	8.8459	15.368	55.2886	50.7769	22.0857	15.3455	5.8592	13.8361	NA	14.1607	62.3075	13.7138	NA	NA	NA	9.9129	1.4412	21.9878	9.8113	0.1696	1.007	5.8637	65.6562	0.9477
TCGA-BRCA	NA	TCGA-A8-A079	NA	Alive	TCGA-BRCA	274	NA	14.9513	9.6263	7.6594	14.066	58.4711	36.0832	34.8754	9.9558	6.0479	2.0275	NA	14.8982	59.5844	22.3096	NA	NA	NA	31.1352	4.0219	13.5157	39.1392	4.6676	4.1298	11.668	78.7317	1.4976
TCGA-BRCA	NA	TCGA-A8-A08T	3409	Dead	TCGA-BRCA	2830	NA	69.6705	7.7312	35.6643	24.977	28.8342	34.8194	27.2795	30.5758	22.7594	3.348	NA	29.9508	95.7502	36.1684	NA	NA	NA	9.1327	49.7276	31.6885	43.8343	4.3141	2.5422	5.4402	37.5332	1.3329
TCGA-BRCA	NA	TCGA-A2-A0CW	NA	Alive	TCGA-BRCA	3283	NA	51.8192	5.1591	9.2992	19.6894	98.6782	81.1525	44.0395	17.1695	6.4061	2.3401	NA	8.8995	116.764	9.4442	NA	NA	NA	15.3839	3.9999	13.0512	39.5934	8.6316	8.4448	16.1161	5.6922	4.218
TCGA-BRCA	NA	TCGA-BH-A0BC	NA	Alive	TCGA-BRCA	974	NA	36.3735	8.1242	40.9406	19.4817	49.4396	47.2183	25.0722	18.9813	15.2476	0.4781	NA	25.4735	94.4	20.5829	NA	NA	NA	22.6364	12.4204	24.7829	115.625	14.2167	15.1963	27.2671	19.7552	6.6351
TCGA-BRCA	NA	TCGA-AN-A04D	NA	Alive	TCGA-BRCA	52	NA	33.6262	7.7818	10.566	22.7613	130.816	79.5735	23.0439	22.0436	9.7487	0.9288	NA	25.0128	63.178	18.6423	NA	NA	NA	7.4457	15.0997	11.4698	7.8244	0.8283	0.7214	4.0881	3.4819	3.4016
TCGA-BRCA	NA	TCGA-B6-A0I2	NA	Alive	TCGA-BRCA	4361	NA	15.6032	21.2839	25.0138	8.9414	41.817	32.3949	112.671	5.7391	9.4664	2.0156	NA	15.7315	89.206	6.736	NA	NA	NA	10.3282	2.7958	27.7356	56.7317	5.4636	7.9523	9.8837	2.6946	7.1019
TCGA-BRCA	NA	TCGA-E9-A1RA	NA	Alive	TCGA-BRCA	1369	NA	61.4069	18.1076	29.2448	29.8881	67.2185	41.2544	32.7226	12.5888	12.1268	6.0591	NA	23.5643	75.3368	8.2234	NA	NA	NA	24.5835	12.9701	26.1114	38.2873	7.2491	9.443	16.3129	7.9548	5.1606
TCGA-BRCA	NA	TCGA-BH-A0BA	NA	Alive	TCGA-BRCA	NA	NA	121.105	6.9971	59.2519	56.3543	43.239	50.5008	16.0291	29.2431	30.8139	1.6266	NA	59.8608	93.9623	21.4598	NA	NA	NA	35.2659	58.0849	94.9892	55.2378	39.4719	5.7469	12.1703	5.8913	12.3451
TCGA-BRCA	NA	TCGA-A1-A0SF	NA	Alive	TCGA-BRCA	1463	NA	55.5636	11.0619	31.7099	22.7895	83.4388	63.3912	14.3826	17.4662	15.2479	1.6622	NA	21.9879	87.3498	12.3978	NA	NA	NA	6.4955	13.2242	30.2178	49.9501	47.8955	19.5426	29.3339	16.406	7.2875
TCGA-BRCA	NA	TCGA-AC-A3W5	NA	Alive	TCGA-BRCA	504	NA	33.693	18.028	31.5366	16.6538	82.7026	78.0685	41.1111	10.9989	18.2411	3.3136	NA	12.5343	66.2494	12.9806	NA	NA	NA	4.7654	14.0774	29.4488	82.3834	13.712	16.892	23.8744	18.924	6.0582
TCGA-BRCA	NA	TCGA-BH-A0E2	NA	Alive	TCGA-BRCA	435	NA	55.8075	12.2146	26.503	31.641	20.8116	50.0414	19.7083	33.7805	17.7101	3.3942	NA	31.4711	122.605	18.1658	NA	NA	NA	3.1816	12.6607	21.0112	33.3523	7.1294	2.4699	10.261	18.6527	4.5665
TCGA-BRCA	NA	TCGA-E9-A2JS	904	Dead	TCGA-BRCA	540	NA	15.4544	12.5993	10.3586	21.1138	6.2333	30.5477	48.8497	14.7445	8.9662	1.832	NA	14.8234	92.693	17.1311	NA	NA	NA	9.4042	7.7138	9.3197	27.1512	2.0307	2.3633	5.232	5.8044	1.9977
TCGA-BRCA	NA	TCGA-E2-A150	NA	Alive	TCGA-BRCA	1935	NA	71.7648	11.8152	70.0933	34.7316	57.0715	63.078	47.8359	21.0975	11.8166	1.0133	NA	45.955	118.079	21.7144	NA	NA	NA	46.5121	14.8306	22.4731	63.9816	9.8886	7.3033	17.3961	8.3014	13.4904
TCGA-BRCA	NA	TCGA-A7-A4SD	NA	Alive	TCGA-BRCA	441	NA	43.2885	11.7104	85.2187	27.6315	126.986	56.4336	53.9101	16.206	23.76	1.8915	NA	18.1689	77.34	9.1709	NA	NA	NA	35.054	11.0019	66.9352	69.0137	27.3909	12.634	19.3373	6.0134	11.3784
TCGA-BRCA	NA	TCGA-A2-A0EM	NA	Alive	TCGA-BRCA	3094	NA	63.5793	6.3066	31.8411	39.4432	49.8694	35.039	33.4187	32.6944	13.0108	1.1416	NA	40.2034	108.607	48.0336	NA	NA	NA	19.9763	12.4065	27.761	41.3733	7.5542	1.9328	5.5117	7.8522	3.3998
TCGA-BRCA	NA	TCGA-PE-A5DE	NA	Alive	TCGA-BRCA	2645	NA	52.4259	15.147	19.7869	17.7054	38.7916	62.1097	38.1177	11.8769	12.3302	2.7079	NA	24.8559	104.227	9.037	NA	NA	NA	24.8037	7.2434	27.635	111.173	82.0921	48.598	86.3006	51.2904	23.9891
TCGA-BRCA	NA	TCGA-AN-A0FV	NA	Alive	TCGA-BRCA	10	NA	22.5962	8.6268	13.7192	23.165	9.1121	35.7437	29.4776	14.9246	11.23	0.9962	NA	15.3286	102.579	8.4587	NA	NA	NA	4.4328	11.8938	13.1666	18.7868	1.1251	1.7275	5.1837	6.7725	1.0943
TCGA-BRCA	NA	TCGA-A2-A04U	NA	Alive	TCGA-BRCA	2654	NA	21.7636	5.0584	72.8564	4.9662	59.5924	58.0184	31.3111	5.9068	8.3244	0.3003	NA	16.4955	141.588	6.9399	NA	NA	NA	12.6238	5.5415	11.5482	11.4765	0.3551	0.4871	0.9505	6.9071	3.351
TCGA-BRCA	NA	TCGA-AN-A0FK	NA	Alive	TCGA-BRCA	213	NA	73.9512	7.7467	20.3249	22.7869	67.9585	56.8909	28.3452	26.7176	9.6072	0.8972	NA	22.1738	63.4754	23.9762	NA	NA	NA	43.673	2.7287	18.7197	30.7698	1.1937	8.745	3.3405	26.9827	31.2522
TCGA-BRCA	NA	TCGA-E2-A3DX	NA	Alive	TCGA-BRCA	1325	NA	68.7282	11.4844	51.4832	29.023	48.0275	50.0884	26.0278	27.151	36.8375	3.599	NA	34.8473	89.1658	17.5438	NA	NA	NA	34.6339	27.8785	73.885	96.4011	93.6338	29.7863	67.9845	15.4423	12.3118
TCGA-BRCA	NA	TCGA-AC-A3W6	NA	Alive	TCGA-BRCA	602	NA	43.5474	20.0922	36.8034	20.2817	131.453	59.1385	40.33	15.4932	24.1847	5.7695	NA	18.1265	60.6846	11.6809	NA	NA	NA	9.3437	22.9998	36.0101	88.4032	17.4771	12.8253	11.2073	13.7577	6.4371
TCGA-BRCA	NA	TCGA-LQ-A4E4	NA	Alive	TCGA-BRCA	849	NA	41.1532	12.7336	12.1022	16.7707	68.9629	65.9275	15.263	17.1109	8.3819	11.9565	NA	23.5918	74.0246	15.8573	NA	NA	NA	7.3502	13.1339	22.8898	19.0586	0.8991	1.4941	4.1162	7.4245	0.5858
TCGA-BRCA	NA	TCGA-A8-A09R	NA	Alive	TCGA-BRCA	273	NA	42.1834	10.4397	17.416	46.6972	9.2995	42.9043	20.1189	33.6934	23.5606	3.3761	NA	29.8144	107.95	19.1975	NA	NA	NA	28.9437	17.5047	33.5928	94.7246	6.821	5.0139	11.8495	9.8161	6.0996
TCGA-BRCA	NA	TCGA-AC-A3YJ	NA	Alive	TCGA-BRCA	754	NA	26.8207	22.9506	11.3254	8.819	66.7959	35.8204	10.4743	8.203	3.5661	14.4518	NA	14.4405	51.7159	17.9961	NA	NA	NA	10.503	2.1461	12.0635	66.0435	1.4118	1.9319	7.7656	12.579	0.4486
TCGA-BRCA	NA	TCGA-EW-A1J6	NA	Alive	TCGA-BRCA	875	NA	9.3479	5.9117	13.7377	8.4388	25.0392	18.1471	3.9703	5.3617	5.4905	3.2795	NA	5.7517	30.4767	8.475	NA	NA	NA	1.8647	1.0959	7.1371	20.7871	4.1521	5.5381	21.0194	6.3526	2.4118
TCGA-BRCA	NA	TCGA-E9-A1RG	NA	Alive	TCGA-BRCA	647	NA	19.189	32.2374	8.8967	6.1425	119.84	72.7357	23.7412	5.8698	6.2488	4.3135	NA	10.1819	47.2592	6.063	NA	NA	NA	9.2496	4.1458	32.7427	36.0854	3.405	8.0953	14.9162	28.5494	4.4874
TCGA-BRCA	NA	TCGA-E2-A15H	NA	Alive	TCGA-BRCA	393	NA	60.8789	17.4696	27.1181	14.6377	49.5787	60.0584	32.2215	14.6211	11.2374	7.5306	NA	23.2419	75.6524	17.9414	NA	NA	NA	21.2116	13.3918	27.8796	18.9385	5.8052	3.965	4.8117	8.0955	3.3358
TCGA-BRCA	NA	TCGA-GI-A2C9	NA	Alive	TCGA-BRCA	NA	NA	110.131	12.0437	76.8112	39.37	56.482	62.1522	13.9172	29.4483	46.9405	3.1311	NA	53.1471	101.418	21.7447	NA	NA	NA	24.7105	38.073	121.746	52.6168	21.7377	4.597	5.7432	2.4563	14.7978
TCGA-BRCA	NA	TCGA-EW-A1P5	NA	Alive	TCGA-BRCA	703	NA	72.3191	12.5917	15.4062	45.2245	23.3548	35.3147	17.8836	20.9892	12.9834	2.3451	NA	21.4705	81.2956	12.0565	NA	NA	NA	24.2678	4.7547	42.2088	85.4055	3.4906	3.9516	31.1867	42.0738	7.154
TCGA-BRCA	NA	TCGA-BH-A1EU	1286	Dead	TCGA-BRCA	NA	NA	139.239	8.3139	68.9001	67.8478	38.0946	57.1983	12.1503	40.1913	29.6418	2.5318	NA	60.7046	119.675	31.0721	NA	NA	NA	28.3935	50.6165	74.8248	57.9495	12.671	3.3233	5.5244	6.7896	13.2546
TCGA-BRCA	NA	TCGA-AR-A1AW	NA	Alive	TCGA-BRCA	2632	NA	18.6617	9.4025	17.4095	14.9123	33.6091	20.4618	3.9517	20.8697	7.807	2.2659	NA	13.1377	95.6132	11.3235	NA	NA	NA	2.5022	8.4271	11.8396	162.869	93.1811	71.3485	168.149	14.966	19.8644
TCGA-BRCA	NA	TCGA-AN-A0FJ	NA	Alive	TCGA-BRCA	242	NA	77.8086	9.7207	106.746	58.2811	264.847	51.2022	46.4099	15.121	10.1119	1.2485	NA	36.5638	112.47	14.7704	NA	NA	NA	15.0726	23.8645	9.8719	37.4191	7.0966	2.3848	3.9331	25.6598	12.6862
TCGA-BRCA	NA	TCGA-D8-A1XT	NA	Alive	TCGA-BRCA	506	NA	96.8828	12.5725	36.3379	46.1263	58.4546	93.9666	23.1962	19.5039	49.254	2.8982	NA	22.5396	150.387	24.902	NA	NA	NA	7.0315	19.8049	164.727	56.0452	6.4091	3.0898	14.5872	15.9614	3.7686
TCGA-BRCA	NA	TCGA-C8-A8HP	NA	Alive	TCGA-BRCA	396	NA	16.9579	12.424	10.6697	7.8842	38.9403	87.3133	27.6608	4.7929	9.4369	2.9241	NA	11.9868	81.4102	5.1904	NA	NA	NA	6.0334	3.4967	25.4066	60.4625	8.0677	9.4954	17.5987	5.371	4.3401
TCGA-BRCA	NA	TCGA-E9-A22E	NA	Alive	TCGA-BRCA	1269	NA	60.0324	8.1417	39.757	35.1802	29.7906	41.7021	22.1768	14.8792	34.8381	0.8311	NA	22.0022	100.509	11.0641	NA	NA	NA	9.8416	14.2876	28.3939	50.5793	9.3138	3.4684	14.9793	23.0592	3.014
TCGA-BRCA	NA	TCGA-BH-A18P	921	Dead	TCGA-BRCA	NA	NA	53.5564	9.8064	38.0952	28.9995	171.708	132.944	35.6565	42.0343	17.9915	1.3945	NA	23.7532	116.014	27.117	NA	NA	NA	21.1862	18.7478	34.5706	39.6902	10.7908	6.2124	14.5496	8.7804	2.9812
TCGA-BRCA	NA	TCGA-A7-A0DC	NA	Alive	TCGA-BRCA	906	NA	14.1742	1.1436	10.5291	18.3365	14.6419	3.3553	2.3836	20.2735	2.74	0.9053	NA	8.2318	52.9005	18.3501	NA	NA	NA	1.7508	2.9032	12.4351	2.33	0.5299	0.3452	0.3838	1.4833	1.4922
TCGA-BRCA	NA	TCGA-A7-A0DC	NA	Alive	TCGA-BRCA	906	NA	25.1515	11.6807	33.1959	48.4066	60.1612	28.0389	7.4114	40.5636	11.828	9.5867	NA	18.2843	36.2453	14.8475	NA	NA	NA	2.5651	12.7262	23.0354	13.7884	12.1005	3.3615	1.5917	7.6908	20.4906
TCGA-BRCA	NA	TCGA-A8-A08F	NA	Alive	TCGA-BRCA	1004	NA	19.586	10.6658	10.9867	21.3219	23.0381	31.6307	21.2131	22.4294	12.0925	3.4908	NA	18.2896	75.7596	12.7446	NA	NA	NA	30.088	10.1353	23.7276	113.077	14.8953	7.2004	12.0278	10.6282	3.3316
TCGA-BRCA	NA	TCGA-LL-A6FP	NA	Alive	TCGA-BRCA	677	NA	12.6896	23.8825	3.1549	3.2383	28.1021	59.0938	10.7257	8.0915	2.3127	6.3258	NA	10.1174	30.4103	8.3287	NA	NA	NA	6.8514	1.1337	13.2946	8.4603	0.0892	0.5059	0.7148	1.4656	0.3095
TCGA-BRCA	NA	TCGA-A8-A06T	NA	Alive	TCGA-BRCA	1614	NA	68.7155	11.108	12.8575	25.2951	55.9119	36.4589	7.2008	20.3215	10.505	8.4259	NA	18.0447	133.019	19.8277	NA	NA	NA	21.4928	5.6303	27.2321	34.1292	8.6455	7.4244	15.7228	15.1839	2.4851
TCGA-BRCA	NA	TCGA-A7-A0CD	NA	Alive	TCGA-BRCA	1165	NA	72.3393	9.0408	36.2011	26.2898	35.1894	39.6366	19.5964	18.3542	17.1613	2.2881	NA	24.9352	115.514	42.0608	NA	NA	NA	29.3932	11.4377	57.5595	23.0998	1.1708	1.0282	11.5613	7.5891	3.9572
TCGA-BRCA	NA	TCGA-5L-AAT1	NA	Alive	TCGA-BRCA	1471	NA	40.0799	13.4546	28.8487	11.9383	58.8871	80.5577	32.9962	12.7039	10.714	5.6512	NA	17.1869	94.3655	7.7932	NA	NA	NA	4.9103	14.519	54.2134	103.38	11.5337	19.2613	31.3545	12.3735	8.0793
TCGA-BRCA	NA	TCGA-A8-A06U	883	Dead	TCGA-BRCA	NA	NA	38.0254	8.0153	12.2447	22.619	37.3259	30.2832	18.4107	19.6117	7.3931	0.2391	NA	14.0482	47.4656	20.8883	NA	NA	NA	9.5874	6.9966	24.9119	37.8683	4.0662	3.8115	12.6659	5.3906	3.4765
TCGA-BRCA	NA	TCGA-GI-A2C8	NA	Alive	TCGA-BRCA	225	NA	52.0486	10.5635	39.5978	17.6533	22.9581	48.9781	9.864	21.1012	30.2304	1.4776	NA	25.0314	77.5905	18.4697	NA	NA	NA	17.6293	10.6463	31.8767	78.0186	2.9063	4.2274	29.7691	13.01	5.5113
TCGA-BRCA	NA	TCGA-A8-A091	NA	Alive	TCGA-BRCA	1004	NA	15.1631	13.7682	19.2423	26.8997	8.0097	12.1376	50.8225	36.4416	8.1303	7.3481	NA	25.9025	99.112	28.8423	NA	NA	NA	20.0544	15.4443	20.3128	37.0876	4.6124	3.2306	32.1854	12.2459	9.3641
TCGA-BRCA	NA	TCGA-PL-A8LV	NA	Alive	TCGA-BRCA	-7	NA	21.1244	14.9053	29.0586	9.1273	37.8566	29.5613	24.9635	5.2241	6.3762	3.5689	NA	16.6229	85.9605	4.9531	NA	NA	NA	11.2027	10.4561	18.8543	25.9007	9.1777	12.8053	22.8549	5.6268	7.2223
TCGA-BRCA	NA	TCGA-B6-A1KC	NA	Alive	TCGA-BRCA	1326	NA	5.217	6.4991	12.7683	5.4699	3.6246	16.4272	10.4981	11.8904	3.8131	1.7311	NA	12.5975	67.077	6.5819	NA	NA	NA	3.5686	6.1543	3.1305	24.8529	1.236	0.7816	1.9776	7.5294	2.1602
TCGA-BRCA	NA	TCGA-BH-A0C0	NA	Alive	TCGA-BRCA	1270	NA	55.0475	17.4068	26.5897	15.487	29.9037	26.6059	18.9556	22.5767	11.9676	0.9639	NA	17.3246	133.621	10.3223	NA	NA	NA	14.0305	21.2946	43.3802	155.945	18.7978	31.0525	64.6806	12.6286	8.8441
TCGA-BRCA	NA	TCGA-B6-A0IK	571	Dead	TCGA-BRCA	NA	NA	38.7385	7.2005	17.8589	10.8289	33.2603	70.8061	27.3839	17.3657	9.8121	1.3615	NA	20.7441	129.372	7.8195	NA	NA	NA	7.9194	7.9816	30.7354	34.6507	11.3984	14.8399	20.3872	7.036	5.755
TCGA-BRCA	NA	TCGA-AR-A24Q	NA	Alive	TCGA-BRCA	3172	NA	48.7957	4.6337	170.018	25.5097	73.4341	81.3501	72.6502	35.6922	22.1871	0.7782	NA	33.8324	107.997	15.9859	NA	NA	NA	8.8096	35.6525	53.2227	67.9701	17.0097	5.8783	17.9714	8.7596	4.3587
TCGA-BRCA	NA	TCGA-E9-A247	NA	Alive	TCGA-BRCA	1186	NA	30.5597	19.2252	17.2185	28.1592	62.4366	28.6087	18.3975	14.3884	6.8466	6.9602	NA	24.693	82.8489	13.6022	NA	NA	NA	6.5275	6.7336	25.3848	15.1442	3.5869	2.105	5.451	4.6843	2.2996
TCGA-BRCA	NA	TCGA-BH-A18L	811	Dead	TCGA-BRCA	NA	NA	9.062	16.8934	14.0227	25.5677	6.0959	14.6411	21.9145	19.4684	8.1777	1.9275	NA	25.1611	106.549	12.7034	NA	NA	NA	2.7864	4.4736	12.1615	20.6736	3.5887	1.7822	7.3861	3.8695	1.7942
TCGA-BRCA	NA	TCGA-E2-A1LI	NA	Alive	TCGA-BRCA	3121	NA	94.411	11.4243	57.1676	8.2477	48.2754	79.5999	42.5479	12.7092	20.654	1.3201	NA	29.6381	99.2066	11.9646	NA	NA	NA	5.9886	18.0961	28.4067	38.7045	13.7802	8.6432	29.4295	4.1523	6.1995
TCGA-BRCA	NA	TCGA-EW-A6SD	NA	Alive	TCGA-BRCA	1010	NA	37.4213	5.4373	24.6317	9.4631	120.117	52.2321	18.5809	10.623	24.3754	1.854	NA	13.9487	86.8214	17.563	NA	NA	NA	8.6714	6.4515	37.879	48.8935	7.3004	7.678	15.4996	6.2455	4.0278
TCGA-BRCA	NA	TCGA-D8-A1XR	NA	Alive	TCGA-BRCA	482	NA	95.9005	12.1202	26.0936	24.2986	38.5133	34.1791	48.5235	36.8784	15.6192	4.7369	NA	47.966	85.4428	30.9014	NA	NA	NA	15.1923	10.0359	20.6952	27.8651	2.7639	1.8817	1.5499	25.1653	1.2919
TCGA-BRCA	NA	TCGA-A2-A0SV	825	Dead	TCGA-BRCA	NA	NA	42.2925	11.7552	12.6256	14.9965	35.2956	39.0719	56.0891	7.5848	16.5038	2.2005	NA	13.88	74.8879	9.2917	NA	NA	NA	15.272	7.3738	43.1465	78.2213	9.7662	2.7809	13.3178	9.3514	4.1277
TCGA-BRCA	NA	TCGA-A8-A06Q	NA	Alive	TCGA-BRCA	31	NA	15.5161	5.7326	7.7012	11.8987	56.0569	18.3901	9.0273	13.0478	4.9916	1.1036	NA	15.5629	88.4426	5.8257	NA	NA	NA	10.768	7.8701	6.6936	16.1839	2.1923	1.7025	3.9926	6.6612	0.7062
TCGA-BRCA	NA	TCGA-OL-A6VQ	NA	Alive	TCGA-BRCA	600	NA	101.759	12.9711	64.3612	30.2566	71.0151	84.8246	24.7761	22.2847	42.2342	4.803	NA	37.3208	109.168	18.2423	NA	NA	NA	13.6907	29.3563	116.206	43.3138	57.1923	14.8476	30.9215	17.9155	7.9031
TCGA-BRCA	NA	TCGA-B6-A0WV	2417	Dead	TCGA-BRCA	NA	NA	51.7754	13.9241	26.3674	65.1961	8.877	36.4266	15.9829	26.8925	11.2792	2.5724	NA	33.161	162.784	29.1567	NA	NA	NA	18.8079	8.584	27.8313	6.9573	1.4154	2.2122	14.2937	32.5635	3.7891
TCGA-BRCA	NA	TCGA-E2-A1IG	NA	Alive	TCGA-BRCA	NA	NA	113.003	9.4353	57.4119	65.2814	46.858	53.9853	11.8008	20.8481	47.4216	1.5456	NA	41.7795	79.283	13.6898	NA	NA	NA	25.5782	38.3873	109.846	40.7007	14.7113	1.6971	4.4657	1.5878	7.031
TCGA-BRCA	NA	TCGA-C8-A134	NA	Alive	TCGA-BRCA	383	NA	84.8579	15.0657	50.3475	22.7698	69.8837	127.626	27.4221	23.6337	20.9195	1.1126	NA	31.6008	171.33	24.7884	NA	NA	NA	7.2985	27.6251	34.0291	99.8797	12.7428	9.9926	25.2773	9.5806	10.9794
TCGA-BRCA	NA	TCGA-E2-A1IG	NA	Alive	TCGA-BRCA	2140	NA	42.5489	10.8027	20.7427	28.9366	19.7039	71.11	17.3971	28.1001	23.3153	3.8356	NA	17.6918	91.3557	18.5297	NA	NA	NA	3.4781	13.8038	35.3035	27.7989	3.5632	0.8927	3.0148	14.3072	3.6494
TCGA-BRCA	NA	TCGA-BH-A0HA	NA	Alive	TCGA-BRCA	1611	NA	52.7349	12.7854	29.2298	16.0342	50.0719	45.038	28.0322	10.4397	17.8889	1.1294	NA	15.9754	86.4176	15.8203	NA	NA	NA	3.22	7.9597	29.1494	51.9584	15.7598	15.9708	37.6929	16.8938	5.323
TCGA-BRCA	NA	TCGA-AR-A2LE	NA	Alive	TCGA-BRCA	5062	NA	54.4944	9.6977	21.3033	28.819	7.5425	18.2078	12.2862	30.1995	11.8756	2.4829	NA	24.1642	77.7341	35.3739	NA	NA	NA	9.7701	8.3153	25.3876	16.2669	3.9904	2.799	7.735	10.7159	1.2698
TCGA-BRCA	NA	TCGA-BH-A0HA	NA	Alive	TCGA-BRCA	NA	NA	156.219	14.0316	88.366	48.1224	48.3006	74.7391	9.8216	50.236	24.1846	6.3968	NA	76.7121	90.2092	24.3883	NA	NA	NA	37.859	75.5063	88.7095	23.1729	62.1574	2.5629	3.5865	11.3333	27.5666
TCGA-BRCA	NA	TCGA-A2-A0CO	1468	Dead	TCGA-BRCA	3409	NA	49.0252	16.1985	36.7805	14.8513	50.4777	53.0242	28.6222	18.2403	26.6937	6.4169	NA	30.9328	68.6228	12.63	NA	NA	NA	8.145	16.3089	54.9109	76.5118	49.7889	68.3959	86.2929	18.9922	20.052
TCGA-BRCA	NA	TCGA-E2-A15R	NA	Alive	TCGA-BRCA	1732	NA	14.6732	9.0329	12.596	54.633	5.6159	43.099	22.1112	21.8436	10.2755	6.0874	NA	19.0917	84.6409	15.7524	NA	NA	NA	8.2073	11.1429	19.1218	13.9979	1.0233	0.735	1.3322	7.5735	1.8936
TCGA-BRCA	NA	TCGA-BH-A28Q	NA	Alive	TCGA-BRCA	1119	NA	63.5397	10.8659	53.2972	43.3444	76.1106	52.8111	35.2851	40.6398	23.7887	4.9109	NA	37.4584	115.57	18.3257	NA	NA	NA	15.4837	16.8259	54.6404	33.7514	16.8431	4.3474	12.8838	13.1756	7.6611
TCGA-BRCA	NA	TCGA-E9-A1NA	NA	Alive	TCGA-BRCA	NA	NA	120.03	9.8121	47.5749	57.5128	56.383	70.8166	22.6291	21.9473	32.3757	2.7943	NA	40.6311	83.688	14.263	NA	NA	NA	24.9207	38.649	110.33	64.845	8.9172	2.1554	5.8002	1.6415	7.841
TCGA-BRCA	NA	TCGA-S3-AA11	NA	Alive	TCGA-BRCA	421	NA	75.9198	20.6153	28.5887	21.7975	137.878	77.8206	13.5404	22.6108	8.2721	8.3555	NA	18.1861	88.5537	16.3576	NA	NA	NA	26.5154	9.0167	18.5329	18.1904	1.7305	3.8316	10.8191	38.7312	3.0076
TCGA-BRCA	NA	TCGA-A2-A259	NA	Alive	TCGA-BRCA	1596	NA	99.401	8.3041	55.0808	53.7892	28.7976	51.1389	32.0713	31.6273	24.439	3.781	NA	42.3647	122.102	32.0925	NA	NA	NA	8.0289	26.8844	44.3197	51.7028	36.5971	20.312	82.9164	11.5117	15.4545
TCGA-BRCA	NA	TCGA-A1-A0SB	NA	Alive	TCGA-BRCA	259	NA	152.453	7.8331	73.6567	59.3141	75.1087	83.741	22.0714	35.2828	48.9613	3.5775	NA	66.0011	114.454	31.0677	NA	NA	NA	47.8851	95.0055	149.44	9.7775	1.5034	1.2144	1.2109	17.0605	6.8201
TCGA-BRCA	NA	TCGA-D8-A1XL	NA	Alive	TCGA-BRCA	606	NA	24.3004	12.6609	24.6342	6.9325	66.4189	73.0198	39.4761	6.7183	3.5382	1.2277	NA	19.1151	73.8198	5.0347	NA	NA	NA	5.618	3.0549	14.3073	77.6083	13.2988	19.2515	49.8464	6.2255	7.4926
TCGA-BRCA	NA	TCGA-A2-A0CR	NA	Alive	TCGA-BRCA	3283	NA	18.5634	20.8543	18.4098	6.7182	42.7066	27.168	25.1493	4.6952	5.9087	3.2875	NA	8.3195	41.8748	7.0486	NA	NA	NA	4.9303	10.061	27.9156	103.087	28.5471	66.997	87.5988	18.5007	29.4183
TCGA-BRCA	NA	TCGA-3C-AALJ	NA	Alive	TCGA-BRCA	1474	NA	18.5523	15.9769	10.4713	22.7255	9.8921	40.3978	16.8509	17.8781	10.1091	9.7455	NA	9.605	76.419	9.781	NA	NA	NA	1.9849	8.4445	18.0072	52.5707	34.5762	29.3017	28.328	10.4811	5.9374
TCGA-BRCA	NA	TCGA-B6-A1KI	NA	Alive	TCGA-BRCA	2236	NA	60.6121	6.4892	31.6213	22.77	35.8633	37.482	27.881	16.1901	14.8082	0.8412	NA	35.7551	68.2807	16.7956	NA	NA	NA	22.8747	15.24	20.6256	8.8736	1.1184	1.148	4.8374	27.5649	1.2166
TCGA-BRCA	NA	TCGA-BH-A0EI	NA	Alive	TCGA-BRCA	1926	NA	59.6691	16.597	63.255	58.3993	12.8227	47.3041	22.3621	21.1399	24.6679	2.6232	NA	29.248	107.256	27.089	NA	NA	NA	43.8488	21.7752	57.6246	24.1693	1.1077	0.8365	18.4363	12.0891	17.1778
TCGA-BRCA	NA	TCGA-BH-A0BM	NA	Alive	TCGA-BRCA	NA	NA	126.479	8.2237	52.8499	37.4069	48.0053	77.8246	17.0419	20.6144	17.2447	3.4123	NA	56.6381	77.3446	18.1286	NA	NA	NA	25.1325	54.4633	71.3312	43.8515	19.3207	3.0393	4.0664	5.81	21.0035
TCGA-BRCA	NA	TCGA-A8-A09C	NA	Alive	TCGA-BRCA	31	NA	55.989	7.6811	14.9724	12.359	53.0355	57.5466	39.4324	15.4854	14.2713	5.989	NA	23.1509	75.4101	11.2423	NA	NA	NA	6.9716	6.9764	33.703	20.925	2.3492	2.1251	3.6713	16.2316	2.0234
TCGA-BRCA	NA	TCGA-AO-A0JD	NA	Alive	TCGA-BRCA	2190	NA	40.9756	7.3269	38.2919	18.0606	41.6376	30.1356	32.8923	43.3362	6.9757	1.1136	NA	28.8188	128.906	9.107	NA	NA	NA	19.5509	96.4644	19.0037	34.189	9.2009	8.6219	13.288	53.4281	3.5752
TCGA-BRCA	NA	TCGA-BH-A0BW	NA	Alive	TCGA-BRCA	2371	NA	91.2946	10.1698	78.0225	38.2494	59.6846	87.2136	16.8414	24.6041	32.4607	0.869	NA	16.9058	194.627	53.4091	NA	NA	NA	63.0439	7.2754	52.176	116.321	27.4192	15.6716	83.8415	30.8039	10.1205
TCGA-BRCA	NA	TCGA-A8-A093	NA	Alive	TCGA-BRCA	546	NA	46.022	10.0789	36.3633	46.4853	92.1722	32.5982	12.968	28.0624	12.2751	4.2458	NA	16.1327	90.3635	15.7839	NA	NA	NA	15.5922	14.1212	40.1892	27.3348	1.9932	0.8631	14.3583	8.4104	2.0467
TCGA-BRCA	NA	TCGA-A8-A07F	NA	Alive	TCGA-BRCA	577	NA	141.57	11.9478	42.3244	57.9291	148.317	78.5823	36.1757	80.0127	32.8847	2.5573	NA	26.487	122.464	39.0275	NA	NA	NA	29.1779	49.3215	46.7374	63.9059	13.1178	3.7284	12.7577	11.1821	4.0422
TCGA-BRCA	NA	TCGA-BH-A0HL	NA	Alive	TCGA-BRCA	72	NA	5.7728	13.346	4.8654	30.9019	4.546	27.4133	8.0649	25.1369	6.8656	7.4506	NA	27.0087	56.8064	21.9605	NA	NA	NA	9.6005	4.0191	5.552	9.3368	0.6773	1.0226	1.4207	3.9744	0.9448
TCGA-BRCA	NA	TCGA-BH-A1F8	1	Dead	TCGA-BRCA	NA	NA	61.232	5.1433	40.8874	30.5483	52.9832	37.2225	9.8576	44.2951	12.7134	0.2577	NA	18.3061	233.041	20.3736	NA	NA	NA	40.8173	5.8736	18.6213	20.6361	5.1149	1.6477	7.7688	21.9406	2.1021
TCGA-BRCA	NA	TCGA-AO-A0J8	NA	Alive	TCGA-BRCA	680	NA	82.3862	8.3427	21.7134	24.6382	69.9426	32.3989	21.1089	14.1126	17.759	3.9474	NA	24.9032	113.291	12.6889	NA	NA	NA	19.563	5.6118	38.5325	62.9496	14.8013	7.4934	33.5087	18.9637	3.3124
TCGA-BRCA	NA	TCGA-C8-A278	NA	Alive	TCGA-BRCA	297	NA	35.2519	5.5468	26.5756	10.9693	34.7393	22.5614	16.1938	11.4196	10.4922	0.5625	NA	13.0853	123.148	11.7242	NA	NA	NA	11.4613	9.0382	9.0026	64.1884	19.5532	6.2568	20.6964	10.9011	2.1028
TCGA-BRCA	NA	TCGA-E2-A1IN	NA	Alive	TCGA-BRCA	675	NA	67.9372	8.0592	38.4539	27.6769	66.2901	48.6637	24.6293	21.1142	22.2555	1.6233	NA	20.9157	75.4725	18.5369	NA	NA	NA	4.771	15.1266	40.3114	35.4289	10.4476	0.7101	3.7694	14.4785	5.1814
TCGA-BRCA	NA	TCGA-A2-A0CQ	NA	Alive	TCGA-BRCA	2695	NA	38.6373	14.4793	12.0691	8.9615	21.4875	24.5341	26.75	7.2314	4.6419	8.3393	NA	16.2124	68.7144	5.4502	NA	NA	NA	14.6968	2.9786	14.2527	38.134	0.9482	1.9089	5.2085	10.3556	6.6225
TCGA-BRCA	NA	TCGA-AC-A3W7	NA	Alive	TCGA-BRCA	471	NA	84.0081	20.4381	33.4485	31.043	146.284	86.0656	32.4913	17.049	20.3188	9.3384	NA	30.6109	82.4531	12.1642	NA	NA	NA	9.5578	53.9076	110.306	33.6019	7.1349	5.1308	6.6052	9.382	6.1186
TCGA-BRCA	NA	TCGA-E9-A1QZ	NA	Alive	TCGA-BRCA	755	NA	50.9069	11.6004	29.1748	21.7012	38.8369	36.8218	7.2213	15.4952	15.9341	2.6326	NA	30.7993	107.199	13.0666	NA	NA	NA	20.6558	14.7623	53.929	78.0337	79.7855	41.2069	116.563	77.776	18.9968
TCGA-BRCA	NA	TCGA-B6-A0IE	1993	Dead	TCGA-BRCA	NA	NA	37.2307	6.2689	18.8061	5.866	52.7522	35.728	22.3064	9.9298	6.1724	0.9606	NA	11.9743	53.6254	8.4713	NA	NA	NA	6.1976	4.8351	9.8172	11.672	1.3627	2.4342	4.862	7.0034	2.5253
TCGA-BRCA	NA	TCGA-AR-A2LN	NA	Alive	TCGA-BRCA	1161	NA	104.423	10.379	70.1796	34.7357	29.6355	62.6984	20.1671	32.5433	35.7465	9.5117	NA	50.9581	101.78	19.5061	NA	NA	NA	12.8471	41.4693	116.161	52.1365	22.9891	7.7726	23.0307	12.4555	7.6403
TCGA-BRCA	NA	TCGA-A2-A0EQ	NA	Alive	TCGA-BRCA	2426	NA	15.3412	6.3475	7.9867	9.5126	90.3209	45.4398	20.3898	20.1977	5.5459	0.4431	NA	10.6784	87.9615	30.6755	NA	NA	NA	4.185	10.2144	6.0611	100.366	31.4682	41.4823	84.9827	13.0267	11.6319
TCGA-BRCA	NA	TCGA-D8-A27W	NA	Alive	TCGA-BRCA	373	NA	16.6174	5.1511	16.5743	13.8401	17.2779	118.049	38.7194	13.2381	11.7969	1.127	NA	20.3376	72.5318	20.1366	NA	NA	NA	3.7265	13.441	9.4603	49.7992	10.6575	5.7759	14.7605	7.1505	2.0829
TCGA-BRCA	NA	TCGA-A2-A1FW	NA	Alive	TCGA-BRCA	528	NA	17.3882	8.5973	19.7677	46.6581	4.1576	47.2455	8.3572	56.7255	11.474	2.8188	NA	20.7295	81.8662	30.5879	NA	NA	NA	6.6376	33.6823	13.9588	28.792	25.0764	3.6424	42.1682	5.0056	2.4268
TCGA-BRCA	NA	TCGA-BH-A0H0	NA	Alive	TCGA-BRCA	461	NA	32.4943	11.9208	12.2182	10.5901	48.0272	48.9424	21.6339	17.1681	6.5763	3.6303	NA	22.4544	104.18	23.7995	NA	NA	NA	2.0965	5.0449	30.8494	24.5206	3.2798	3.1566	6.7756	3.7808	1.2049
TCGA-BRCA	NA	TCGA-LD-A9QF	NA	Alive	TCGA-BRCA	323	NA	34.0398	12.9953	22.6768	10.6043	25.3099	46.9355	20.6481	8.3675	14.8871	2.6808	NA	15.7228	70.3013	9.2239	NA	NA	NA	7.5141	12.4473	23.1395	158.557	32.1464	40.8099	45.2541	14.9205	12.1401
TCGA-BRCA	NA	TCGA-B6-A0IH	2965	Dead	TCGA-BRCA	NA	NA	87.2664	10.9478	62.9674	38.8168	46.2103	51.6874	17.601	30.5397	27.6813	1.7638	NA	33.8352	84.3189	11.5106	NA	NA	NA	29.0811	40.5423	51.8545	40.9541	11.3268	7.2926	22.8548	17.4723	7.9083
TCGA-BRCA	NA	TCGA-BH-A0BF	1324	Dead	TCGA-BRCA	782	NA	49.1115	10.6247	32.0926	22.2641	33.5565	58.7844	27.1511	13.6485	19.5671	2.207	NA	14.9723	103.647	10.4356	NA	NA	NA	4.3768	6.6889	34.5819	121.599	26.9292	18.9789	88.5646	16.5492	11.9305
TCGA-BRCA	NA	TCGA-E9-A1RI	NA	Alive	TCGA-BRCA	1449	NA	94.6451	8.8765	70.015	43.8887	43.4825	47.4756	20.9679	23.7506	31.72	4.3732	NA	33.5388	139.85	20.2568	NA	NA	NA	11.3989	18.5605	45.6824	46.0922	12.5259	2.1576	12.4056	12.9575	3.3451
TCGA-BRCA	NA	TCGA-E9-A1RI	NA	Alive	TCGA-BRCA	NA	NA	180.862	5.4525	45.0812	154.475	20.7831	29.557	7.4376	21.4265	38.8832	0.4194	NA	39.923	79.9381	13.9268	NA	NA	NA	20.8761	35.6348	83.063	45.3607	3.6116	0.8133	5.313	0.7955	2.0072
TCGA-BRCA	NA	TCGA-A8-A083	NA	Alive	TCGA-BRCA	0	NA	92.9749	11.433	18.0165	36.0453	7.2356	39.965	14.5327	28.2036	8.4118	6.1877	NA	23.1013	89.0349	37.12	NA	NA	NA	15.4271	7.3643	33.9455	22.178	1.598	1.7636	10.4056	44.6032	6.4364
TCGA-BRCA	NA	TCGA-A1-A0SK	967	Dead	TCGA-BRCA	NA	NA	6.4872	6.5549	11.9612	30.0969	32.4358	59.3129	281.62	39.87	4.0576	0.52	NA	31.37	113.926	20.4481	NA	NA	NA	42.8386	94.903	55.0194	8.4785	0.9345	0.8378	1.1914	4.6782	14.3786
TCGA-BRCA	NA	TCGA-E2-A1IJ	NA	Alive	TCGA-BRCA	865	NA	64.9738	12.3787	48.9906	22.9002	49.4469	58.6888	26.4013	19.6524	22.8084	3.7609	NA	24.2685	87.5535	12.9053	NA	NA	NA	17.0971	21.4979	52.2062	70.1662	17.0891	11.5185	20.2047	65.4389	7.2791
TCGA-BRCA	NA	TCGA-E2-A574	NA	Alive	TCGA-BRCA	1179	NA	40.5308	11.6026	24.4118	6.0263	25.3524	42.384	109.006	10.1216	12.7589	2.0067	NA	10.8142	68.9076	6.8492	NA	NA	NA	10.2946	7.2332	18.0006	5.9848	0.4209	0	0.9522	3.7937	2.5634
TCGA-BRCA	NA	TCGA-A8-A081	NA	Alive	TCGA-BRCA	0	NA	36.7122	12.5055	46.7393	3.1929	14.1316	54.9233	25.1296	40.835	9.7543	1.9713	NA	10.9661	239.963	22.0006	NA	NA	NA	39.8191	4.2725	15.3618	72.7162	17.673	16.4368	37.3118	5.2491	9.2546
TCGA-BRCA	NA	TCGA-AO-A03M	NA	Alive	TCGA-BRCA	1866	NA	47.0188	10.5018	24.3452	33.5591	41.9382	57.3786	22.6867	21.838	12.7112	0.7469	NA	19.487	93.7698	8.8045	NA	NA	NA	5.2366	12.3714	40.6697	97.4688	19.008	20.9155	55.3571	17.1036	10.7847
TCGA-BRCA	NA	TCGA-BH-A0B4	NA	Alive	TCGA-BRCA	NA	NA	31.2168	6.0234	26.6783	15.6705	15.3251	37.309	24.1769	8.6065	14.1642	1.1147	NA	19.5519	59.7724	9.1187	NA	NA	NA	5.8596	13.8757	44.016	30.3393	7.4062	5.1504	12.5113	15.9337	3.1541
TCGA-BRCA	NA	TCGA-AO-A12H	NA	Alive	TCGA-BRCA	1234	NA	41.6995	5.0975	12.3236	21.7521	10.77	24.0115	9.8384	20.7779	10.1271	1.9006	NA	15.2255	79.6615	37.6825	NA	NA	NA	6.8811	3.1753	23.5431	38.3952	0.7616	0.3931	4.1159	7.2557	0.9037
TCGA-BRCA	NA	TCGA-EW-A424	NA	Alive	TCGA-BRCA	715	NA	37.6529	22.6491	36.2651	15.3688	63.7043	74.8325	21.6298	10.673	17.6834	12.8329	NA	14.2006	70.3768	10.579	NA	NA	NA	7.4298	9.2827	40.1576	9.2062	0.8034	0.9852	5.8136	21.1231	4.1097
TCGA-BRCA	NA	TCGA-XX-A89A	NA	Alive	TCGA-BRCA	488	NA	51.2288	16.2015	49.8435	20.5422	119.835	82.9729	14.5179	18.5702	27.3632	5.2765	NA	23.5568	72.21	15.804	NA	NA	NA	18.6777	18.0649	30.8617	105.502	45.7074	11.7162	16.8633	37.8617	5.0392
TCGA-BRCA	NA	TCGA-GM-A2DK	NA	Alive	TCGA-BRCA	2645	NA	24.7234	5.585	19.503	16.4212	33.8383	28.7351	9.7743	10.4176	13.7469	1.5943	NA	10.1798	76.2369	10.9425	NA	NA	NA	2.0644	7.0551	22.568	36.4044	10.2576	5.9321	7.7908	5.7294	2.6787
TCGA-BRCA	NA	TCGA-D8-A27I	NA	Alive	TCGA-BRCA	439	NA	72.5786	12.0469	61.4897	37.0091	55.3411	48.7021	17.3034	26.4933	23.0089	3.7228	NA	29.544	90.9441	17.5595	NA	NA	NA	30.5564	34.6625	58.5933	69.9652	39.5981	29.0425	49.0655	15.9501	13.39
TCGA-BRCA	NA	TCGA-EW-A6S9	NA	Alive	TCGA-BRCA	463	NA	76.3093	12.2346	27.7639	34.4094	618.422	59.2141	29.6011	15.2521	21.7012	7.5575	NA	17.5061	113.465	22.423	NA	NA	NA	14.7655	11.2932	32.3403	32.9403	4.5524	2.3886	8.2952	8.6826	3.0223
TCGA-BRCA	NA	TCGA-E9-A1NC	NA	Alive	TCGA-BRCA	1203	NA	39.9192	14.5734	33.203	9.4958	61.6624	96.479	54.0945	6.0228	10.9531	1.7631	NA	26.246	53.3002	5.7394	NA	NA	NA	9.2469	8.0431	39.6979	55.1685	10.1688	8.6617	15.8123	6.8946	4.9107
TCGA-BRCA	NA	TCGA-E9-A1N6	678	Dead	TCGA-BRCA	NA	NA	118.941	11.3286	81.9421	46.0035	51.0021	73.513	17.1191	29.1442	43.445	2.527	NA	47.9759	90.3989	17.2875	NA	NA	NA	29.5088	40.7709	123.153	62.0057	28.2131	9.4719	14.6157	3.0596	13.4254
TCGA-BRCA	NA	TCGA-E9-A1N6	678	Dead	TCGA-BRCA	410	NA	104.244	6.2922	31.3781	34.8816	164.363	71.9037	20.9578	21.5558	22.7046	1.1745	NA	20.8131	117.336	14.9056	NA	NA	NA	8.012	16.3401	35.4608	51.3949	7.55	1.2792	3.4264	15.6762	4.1677
TCGA-BRCA	NA	TCGA-BH-A18G	NA	Alive	TCGA-BRCA	149	NA	36.4818	6.7295	26.235	10.7792	213.239	60.3093	15.9153	6.7222	11.8608	0.4164	NA	15.6286	49.0245	9.5302	NA	NA	NA	20.318	15.1674	17.5877	16.1952	42.1984	0.553	3.2877	3.8126	3.0521
TCGA-BRCA	NA	TCGA-A8-A07R	NA	Alive	TCGA-BRCA	273	NA	107.33	7	111.97	26.774	103.607	37.7115	85.5017	13.3872	12.4262	0.3241	NA	69.3191	106.669	19.8665	NA	NA	NA	10.5082	36.9551	95.7548	13.2679	0.8045	0.7764	4.4424	2.2631	6.9798
TCGA-BRCA	NA	TCGA-E9-A1R5	NA	Alive	TCGA-BRCA	92	NA	37.7769	9.258	32.365	33.834	29.7025	39.6526	12.9939	24.6801	22.053	3.591	NA	24.071	95.1835	7.3278	NA	NA	NA	34.2783	12.702	36.902	16.8437	7.5112	2.5917	6.6022	8.4556	7.4594
TCGA-BRCA	NA	TCGA-E2-A15S	NA	Alive	TCGA-BRCA	428	NA	8.3063	12.0327	9.2883	20.1118	23.209	115.461	24.7697	19.9014	6.6838	14.5377	NA	15.9184	120.751	17.8049	NA	NA	NA	16.5639	6.4478	7.6182	11.1225	2.2978	3.297	1.5887	2.1423	1.5475
TCGA-BRCA	NA	TCGA-AO-A12C	NA	Alive	TCGA-BRCA	1994	NA	50.6248	6.5037	48.1077	28.7373	26.0186	55.2542	19.8169	20.1263	19.0107	5.9301	NA	24.2673	85.9897	17.7386	NA	NA	NA	6.738	22.1056	41.9766	19.2505	2.7011	1.4748	6.133	11.5208	2.5031
TCGA-BRCA	NA	TCGA-OL-A97C	NA	Alive	TCGA-BRCA	271	NA	75.871	23.6188	80.1237	65.4634	134.494	89.4859	21.1543	18.8152	27.414	8.3555	NA	44.7631	83.9167	17.688	NA	NA	NA	13.5579	37.989	23.116	56.4938	19.6981	4.196	11.1372	15.2251	12.283
TCGA-BRCA	NA	TCGA-A8-A07J	NA	Alive	TCGA-BRCA	365	NA	81.6768	7.9479	56.6805	52.2161	25.2799	27.9343	14.3364	16.2395	24.1426	1.5341	NA	22.9121	110.951	17.6834	NA	NA	NA	11.5849	23.4428	52.296	123.422	9.1867	5.3361	21.2565	9.9192	2.7485
TCGA-BRCA	NA	TCGA-A8-A08G	NA	Alive	TCGA-BRCA	607	NA	41.6397	16.7242	16.8985	61.0816	18.9973	42.0685	25.3347	25.301	14.4468	4.9632	NA	17.2186	105.271	17.8271	NA	NA	NA	15.2708	8.3589	25.4145	54.0701	4.3706	2.7087	12.2008	94.014	3.3868
TCGA-BRCA	NA	TCGA-E2-A14N	NA	Alive	TCGA-BRCA	1434	NA	46.7387	5.6674	125.813	12.4887	53.6182	24.058	67.5242	11.4683	9.474	0.3797	NA	36.0171	92.2528	19.7328	NA	NA	NA	12.053	14.8191	15.8964	27.2606	43.2159	19.0432	51.6894	6.0167	4.948
TCGA-BRCA	NA	TCGA-A7-A0CG	NA	Alive	TCGA-BRCA	1043	NA	82.3739	4.5573	40.1671	24.4253	42.822	43.2713	29.3654	26.208	16.4789	0.9268	NA	29.55	105.3	13.15	NA	NA	NA	18.4925	57.082	29.4392	75.2836	53.7284	26.071	34.3416	12.2207	9.8231
TCGA-BRCA	NA	TCGA-A8-A06O	NA	Alive	TCGA-BRCA	396	NA	22.7808	7.9011	20.6028	18.0324	24.6336	24.529	7.2612	18.965	10.1861	2.7436	NA	18.3289	52.7804	10.0989	NA	NA	NA	4.2743	7.9501	23.5494	40.7319	4.729	4.7644	8.7681	13.4266	1.9905
TCGA-BRCA	NA	TCGA-BH-A1F2	959	Dead	TCGA-BRCA	NA	NA	70.7827	4.7167	62.507	41.5427	9.8804	44.3587	12.2158	25.1962	33.0972	0.9061	NA	50.2169	157.142	25	NA	NA	NA	42.3258	17.9527	44.5712	27.7786	3.6349	0.9983	7.2975	11.0684	2.1929
TCGA-BRCA	NA	TCGA-B6-A0RU	NA	Alive	TCGA-BRCA	8605	NA	75.2019	9.132	98.1296	34.2097	140.333	53.6161	37.1624	16.9806	11.6763	0.9579	NA	61.4211	131.238	21.3105	NA	NA	NA	38.6365	25.274	47.7281	26.7159	6.7299	4.0991	6.8106	9.0585	4.6373
TCGA-BRCA	NA	TCGA-C8-A12W	NA	Alive	TCGA-BRCA	385	NA	37.3746	7.4646	36.104	26.6763	46.9083	54.0622	70.9158	15.9051	20.7127	1.9918	NA	17.1834	81.7167	10.0091	NA	NA	NA	9.3484	20.6472	30.4123	70.8904	2.4915	2.3679	5.8545	9.5863	2.9193
TCGA-BRCA	NA	TCGA-A7-A26J	NA	Alive	TCGA-BRCA	627	NA	64.2451	10.3305	43.5474	43.3089	36.7754	62.4484	28.8323	26.1553	23.7097	5.9426	NA	36.4095	142.648	24.9759	NA	NA	NA	25.3968	19.6765	38.6699	45.5769	12.413	2.5879	13.5444	21.5672	3.5112
TCGA-BRCA	NA	TCGA-A7-A3IY	NA	Alive	TCGA-BRCA	345	NA	53.1296	8.2665	26.0465	9.3915	44.2138	37.2245	30.2691	11.4609	15.3089	1.8193	NA	22.3786	88.3971	22.8561	NA	NA	NA	10.6459	7.062	22.5649	76.1327	6.7999	4.9013	9.6577	28.317	5.7408
TCGA-BRCA	NA	TCGA-E9-A1N4	NA	Alive	TCGA-BRCA	1000	NA	69.7977	8.4886	27.7823	26.3335	43.0089	34.2829	29.808	20.4533	22.3695	2.7932	NA	71.5178	124.601	39.7104	NA	NA	NA	12.7335	14.9961	26.1769	307.296	35.2272	7.2569	41.7468	32.1138	3.8069
TCGA-BRCA	NA	TCGA-C8-A12K	NA	Alive	TCGA-BRCA	0	NA	50.9088	10.2867	32.4335	14.7724	72.548	30.2476	68.8406	10.8543	16.8588	0.3545	NA	15.4625	126.32	16.0427	NA	NA	NA	5.9432	12.2399	17.9515	135.426	22.9547	8.4245	39.8563	5.286	3.909
TCGA-BRCA	NA	TCGA-A7-A13G	NA	Alive	TCGA-BRCA	NA	NA	77.7234	8.2122	35.2229	81.6948	23.6644	10.4579	6.4202	16.5698	32.9851	1.4324	NA	35.6601	53.544	9.719	NA	NA	NA	7.8008	41.205	103.967	31.7808	2.2827	0.4757	4.369	0.4375	4.1947
TCGA-BRCA	NA	TCGA-A7-A13G	NA	Alive	TCGA-BRCA	718	NA	45.2967	6.8444	20.0294	40.4467	33.4436	22.1242	6.6955	37.4922	9.1824	5.5153	NA	19.6111	34.7353	18.6071	NA	NA	NA	12.6795	14.8395	20.5833	27.6275	6.2895	2.3054	5.3043	7.9788	12.2336
TCGA-BRCA	NA	TCGA-BH-A18V	1556	Dead	TCGA-BRCA	NA	NA	107.06	16.8626	208.285	40.2976	54.6763	121.988	49.4688	16.3709	36.0807	1.528	NA	30.3713	201.67	12.7797	NA	NA	NA	44.8272	27.3912	65.0809	94.6202	38.0288	10.1543	22.4101	7.1194	4.491
TCGA-BRCA	NA	TCGA-BH-A0H3	NA	Alive	TCGA-BRCA	1928	NA	95.4132	8.8353	72.9366	38.4043	65.9799	33.5495	21.0897	35.5981	23.4535	1.8381	NA	36.6236	117.839	20.3881	NA	NA	NA	18.9411	32.4969	45.3321	45.4452	16.5233	6.8519	14.1924	20.9644	6.0276
TCGA-BRCA	NA	TCGA-D8-A1JE	NA	Alive	TCGA-BRCA	575	NA	68.8852	7.1029	41.7302	45.682	40.8007	24.3983	10.756	27.1401	27.7784	0.7075	NA	40.2151	173.904	25.9953	NA	NA	NA	22.6293	10.7421	32.1153	79.7924	10.5919	1.6297	9.2793	13.5103	2.2732
TCGA-BRCA	NA	TCGA-E2-A1II	NA	Alive	TCGA-BRCA	1025	NA	70.0227	22.5958	57.5629	18.8583	111.393	47.439	29.9097	30.1254	10.9673	1.5528	NA	16.0804	139.663	11.7467	NA	NA	NA	12.0658	12.6312	10.4443	149.154	38.0152	39.0102	97.2535	14.3404	11.2952
TCGA-BRCA	NA	TCGA-E2-A1IU	NA	Alive	TCGA-BRCA	337	NA	51.5956	11.4108	22.7896	20.6755	29.6181	59.4532	11.8765	27.9604	9.1897	5.8943	NA	48.8625	109.515	23.0808	NA	NA	NA	13.4327	11.0447	34.8784	34.0116	6.1611	7.4106	20.0867	112.696	8.7692
TCGA-BRCA	NA	TCGA-HN-A2NL	NA	Alive	TCGA-BRCA	79	NA	42.4134	21.1278	71.2584	18.039	38.4098	33.1155	74.7705	9.7036	6.8239	3.9918	NA	27.3643	71.5095	9.5783	NA	NA	NA	24.028	22.2512	29.8945	38.013	8.5852	11.4263	20.7007	13.0933	5.1483
TCGA-BRCA	NA	TCGA-A8-A07I	NA	Alive	TCGA-BRCA	426	NA	103.96	4.245	24.3098	32.5417	25.3236	88.4863	34.3904	33.1443	31.3076	0.8505	NA	26.6073	81.0002	15.9625	NA	NA	NA	3.5578	19.017	42.2333	62.1763	8.5513	4.4565	15.3846	12.083	2.7968
TCGA-BRCA	NA	TCGA-AR-A2LL	NA	Alive	TCGA-BRCA	2012	NA	28.5874	13.8869	20.5742	21.4896	54.5658	51.8862	11.5898	27.4106	11.7605	8.7015	NA	20.0292	125.739	25.8834	NA	NA	NA	7.932	4.3667	33.4406	70.2607	5.5297	4.0396	13.687	31.0825	2.681
TCGA-BRCA	NA	TCGA-GM-A2DO	NA	Alive	TCGA-BRCA	2596	NA	13.2488	26.4902	11.0749	8.4438	36.0322	39.176	8.5459	12.1954	5.9993	17.5711	NA	14.0561	107.735	11.6662	NA	NA	NA	2.7115	3.7628	13.2583	140.429	158.017	123.931	250.701	22.0912	32.7721
TCGA-BRCA	NA	TCGA-AR-A0U0	NA	Alive	TCGA-BRCA	1988	NA	57.0422	8.8669	33.0393	12.4282	27.8222	56.3687	34.4432	26.8702	11.7126	1.0233	NA	23.1222	106.67	14.0089	NA	NA	NA	14.748	2.334	45.697	79.3974	19.6379	9.7749	26.0492	6.2953	5.6182
TCGA-BRCA	NA	TCGA-E2-A1L7	NA	Alive	TCGA-BRCA	1836	NA	22.3392	10.109	19.7277	19.8251	9.0406	53.8741	55.3404	38.3372	9.0559	1.2176	NA	22.1042	95.284	8.0541	NA	NA	NA	25.8941	11.3005	20.7373	84.3181	49.3872	19.5026	40.2259	12.0186	24.1618
TCGA-BRCA	NA	TCGA-E2-A1L7	NA	Alive	TCGA-BRCA	NA	NA	114.707	12.3364	64.0943	37.6871	76.6375	89.6735	19.9968	29.1047	31.522	4.2489	NA	52.4029	94.9267	18.3432	NA	NA	NA	24.494	49.8086	87.6636	66.4643	35.756	6.9391	12.3537	12.6291	18.7933
TCGA-BRCA	NA	TCGA-AC-A62V	348	Dead	TCGA-BRCA	NA	NA	7.2631	18.4631	7.5104	6.8105	8.0001	31.6793	46.6706	6.1285	3.2074	7.0581	NA	4.4507	43.2018	5.5922	NA	NA	NA	1.9631	5.7156	8.2887	20.5084	0.5307	0.294	9.8995	5.4785	0.9801
TCGA-BRCA	NA	TCGA-AO-A03N	NA	Alive	TCGA-BRCA	2031	NA	22.9794	4.0192	15.8398	5.1672	20.1037	36.4004	16.2453	6.2453	8.777	0.5379	NA	27.1993	44.4127	7.6847	NA	NA	NA	5.904	2.1703	6.326	11.1515	0.2763	0.2063	3.5727	7.8452	0.9594
TCGA-BRCA	NA	TCGA-LL-A442	NA	Alive	TCGA-BRCA	889	NA	62.8099	12.4514	16.8503	31.3875	12.8044	41.1639	13.3994	25.2331	12.7626	20.3037	NA	31.9381	79.49	23.0214	NA	NA	NA	24.5692	5.2086	28.7492	63.7687	0.8469	3.2482	3.695	3.9999	1.0519
TCGA-BRCA	NA	TCGA-D8-A27R	NA	Alive	TCGA-BRCA	307	NA	28.0454	14.1694	19.7854	9.3159	81.9744	61.9273	32.7162	10.6969	16.7227	1.9997	NA	12.4523	111.462	11.0359	NA	NA	NA	5.3429	10.5653	21.2823	59.6559	18.0035	12.5382	15.9296	10.3818	4.7694
TCGA-BRCA	NA	TCGA-E9-A22G	NA	Alive	TCGA-BRCA	1239	NA	14.8284	11.8382	22.6199	12.2614	48.7899	103.801	67.0598	8.101	6.368	1.284	NA	26.7464	133.568	21.3077	NA	NA	NA	15.9635	12.4114	2.8042	16.7993	5.4294	5.7881	8.2072	72.5489	3.5731
TCGA-BRCA	NA	TCGA-BH-A1FD	1009	Dead	TCGA-BRCA	NA	NA	57.9231	7.6969	22.8851	36.7125	16.0456	34.5557	49.0191	23.0102	17.7197	2.504	NA	14.3474	89.2986	17.1104	NA	NA	NA	23.2797	4.0501	29.784	43.1977	8.1319	2.1046	7.39	53.2159	1.6458
TCGA-BRCA	NA	TCGA-A2-A4RW	NA	Alive	TCGA-BRCA	222	NA	53.8271	14.483	43.0807	27.6917	100.87	108.52	37.0548	24.4593	16.6119	4.4795	NA	24.8895	105.275	18.2898	NA	NA	NA	20.5214	21.0059	23.5012	48.6415	11.4086	8.9855	14.8444	13.9453	7.0882
TCGA-BRCA	NA	TCGA-BH-A1FD	1009	Dead	TCGA-BRCA	NA	NA	123.763	8.1561	39.8868	75.0879	29.9106	33.6164	9.1586	24.0462	30.2696	1.5381	NA	47.372	81.0534	16.3921	NA	NA	NA	16.0719	29.226	113.633	33.548	11.9453	2.368	8.5355	2.3818	8.2967
TCGA-BRCA	NA	TCGA-A8-A07S	NA	Alive	TCGA-BRCA	243	NA	53.9364	11.823	21.2207	9.5996	86.1707	61.5392	37.2975	16.6662	7.9329	3.2941	NA	37.495	100.348	10.559	NA	NA	NA	44.5465	8.3027	14.3737	42.9473	2.1492	3.2995	3.6793	26.8286	14.4975
TCGA-BRCA	NA	TCGA-BH-A0B2	NA	NA	TCGA-BRCA	1242	NA	65.3611	9.8994	35.5756	27.4022	65.8889	43.6693	29.65	21.2222	23.8519	3.5333	NA	31.4206	102.875	12.7044	NA	NA	NA	9.524	19.6127	35.9636	115.361	55.7567	41.5417	92.488	20.3505	12.7853
TCGA-BRCA	NA	TCGA-3C-AAAU	NA	Alive	TCGA-BRCA	4047	NA	7.8538	22.805	8.3154	19.6309	6.9003	31.8536	14.8682	11.9101	8.0906	5.4412	NA	12.3684	63.2571	11.8801	NA	NA	NA	26.1408	8.1338	26.6103	20.0339	2.025	4.1395	6.2051	8.6709	6.3377
TCGA-BRCA	NA	TCGA-D8-A1XB	NA	Alive	TCGA-BRCA	552	NA	105.582	11.0299	58.6561	55.8178	72.877	54.2748	38.134	31.2445	31.661	2.819	NA	27.3253	96.9098	19.1828	NA	NA	NA	21.4129	33.2931	60.993	36.4609	3.7615	1.2572	2.5889	11.3527	5.6609
TCGA-BRCA	NA	TCGA-AR-A24T	NA	Alive	TCGA-BRCA	3202	NA	82.8114	7.9529	110.911	41.2293	96.2452	45.403	14.0705	25.9104	29.7031	1.1482	NA	35.6168	142.024	31.4076	NA	NA	NA	20.9367	39.9093	36.3271	50.6351	10.4642	2.4043	22.5966	21.4189	5.574
TCGA-BRCA	NA	TCGA-E2-A572	NA	Alive	TCGA-BRCA	1208	NA	7.0589	15.3409	9.3636	4.0393	20.4704	24.6561	16.3276	2.3622	2.1646	5.0285	NA	6.8417	23.0912	9.2177	NA	NA	NA	0.7379	1.3501	8.7121	7.6375	0.3574	2.8007	4.0781	8.8528	0.8527
TCGA-BRCA	NA	TCGA-BH-A0BS	NA	Alive	TCGA-BRCA	NA	NA	116.469	9.8398	60.4319	31.8994	53.3198	69.3153	12.3556	28.1318	19.8883	2.1751	NA	64.3351	86.2206	20.7564	NA	NA	NA	27.1503	47.7594	83.7564	30.7873	54.2353	6.232	10.9938	3.918	14.4881
TCGA-BRCA	NA	TCGA-BH-A0BS	NA	Alive	TCGA-BRCA	2612	NA	88.7094	6.4372	23.2761	34.7916	22.4711	31.474	13.9012	37.181	7.1968	0.6926	NA	33.3858	98.762	33.6934	NA	NA	NA	85.249	7.2061	17.5585	20.5389	1.2761	2.1697	5.4853	40.3984	1.7633
TCGA-BRCA	NA	TCGA-PE-A5DC	1430	Dead	TCGA-BRCA	NA	NA	26.1293	14.7165	16.2366	9.4328	105.116	55.4057	18.0727	8.319	10.1182	4.2356	NA	24.1633	82.7133	13.8362	NA	NA	NA	3.135	5.6247	28.9989	16.7047	3.6921	3.5649	6.7552	13.2834	6.3818
TCGA-BRCA	NA	TCGA-E2-A1IO	NA	Alive	TCGA-BRCA	1855	NA	96.1152	12.5811	79.8848	55.8767	24.358	50.4913	15.9372	34.7031	25.6442	3.3661	NA	32.7188	113.94	44.4512	NA	NA	NA	18.1201	49.8925	60.4268	63.2532	28.3071	17.0877	21.3481	16.0016	11.2511
TCGA-BRCA	NA	TCGA-AR-A24M	NA	Alive	TCGA-BRCA	3660	NA	133.486	4.9224	60.5268	32.6436	31.905	40.4431	19.7843	38.9127	18.1342	0.6904	NA	55.6681	143.676	31.453	NA	NA	NA	43.7919	26.5594	62.4827	40.312	3.9184	1.1114	13.9483	88.4147	3.498
TCGA-BRCA	NA	TCGA-A8-A08B	NA	Alive	TCGA-BRCA	1156	NA	57.1121	13.7927	29.4341	13.7514	60.7927	62.898	29.8459	12.3617	3.5228	2.0877	NA	33.1257	58.5418	3.238	NA	NA	NA	33.704	30.3982	26.6374	24.9185	8.6706	12.1742	13.8953	9.4652	3.8607
TCGA-BRCA	NA	TCGA-BH-A0BZ	NA	Alive	TCGA-BRCA	NA	NA	103.972	7.4873	39.4886	53.6188	39.9473	32.753	12.6698	20.93	32.6669	1.8645	NA	38.7508	79.8361	15.2794	NA	NA	NA	20.0053	30.2871	135.25	50.9158	8.0014	4.3949	9.5857	1.2953	5.7936
TCGA-BRCA	NA	TCGA-BH-A1FE	2273	Dead	TCGA-BRCA	NA	NA	86.3753	7.1915	73.084	52.2763	81.1047	42.4966	17.1411	36.8464	24.3114	1.4872	NA	46.6041	137.832	24.9434	NA	NA	NA	16.3647	29.7662	33.8269	89.9717	80.8813	44.3538	103.556	23.4739	23.5052
TCGA-BRCA	NA	TCGA-AN-A0FZ	NA	Alive	TCGA-BRCA	10	NA	45.8076	7.6956	16.8572	24.3379	66.8534	44.4401	16.5912	19.5348	18.0486	2.0569	NA	15.99	127.363	19.4013	NA	NA	NA	1.9815	12.4626	26.8148	11.5816	0.9636	8.9745	17.0967	7.7798	2.7967
TCGA-BRCA	NA	TCGA-BH-A0B6	NA	Alive	TCGA-BRCA	2483	NA	25.5546	5.7719	21.4623	9.8576	77.6352	52.1663	12.8963	15.8686	11.3412	0.236	NA	23.0252	84.78	16.4363	NA	NA	NA	9.7595	6.9569	20.271	97.5085	38.929	50.4051	114.482	17.8842	23.3144
TCGA-BRCA	NA	TCGA-AR-A0TW	NA	Alive	TCGA-BRCA	3009	NA	24.5597	6.9512	8.0329	14.8104	25.7918	24.1019	12.9387	8.9305	18.0268	0.4925	NA	25.2827	105.881	16.3106	NA	NA	NA	5.2021	5.3906	32.7964	57.5067	10.5942	8.1912	13.1548	5.8815	0.9924
TCGA-BRCA	NA	TCGA-AO-A128	NA	Alive	TCGA-BRCA	3248	NA	19.1787	12.556	63.4354	18.4086	71.0436	40.4857	19.7559	14.7023	17.2342	1.9428	NA	18.7972	162.578	10.071	NA	NA	NA	8.1353	3.5379	78.4361	243.645	52.9644	24.9845	100.312	7.6915	8.2226
TCGA-BRCA	NA	TCGA-A8-A0A2	NA	Alive	TCGA-BRCA	579	NA	55.0477	15.4279	33.2133	28.5553	9.1361	43.0872	7.2951	26.6858	13.8039	6.6298	NA	20.3361	78.6663	32.0047	NA	NA	NA	16.3298	12.2892	35.2288	40.1435	6.0094	3.5503	7.9377	6.9307	2.291
TCGA-BRCA	NA	TCGA-B6-A0RM	2373	Dead	TCGA-BRCA	NA	NA	59.0926	9.9432	21.2166	48.8068	13.1266	58.6196	36.5172	21.0618	10.3975	3.5378	NA	25.4474	84.881	17.8642	NA	NA	NA	18.3769	23.0678	46.553	17.4853	3.4788	3.0592	17.1788	4.3522	5.396
TCGA-BRCA	NA	TCGA-A8-A084	NA	Alive	TCGA-BRCA	458	NA	104.409	13.5292	16.0646	15.2789	29.3046	69.449	40.3931	20.0955	11.365	2.7638	NA	18.1373	101.783	6.3782	NA	NA	NA	114.796	9.8204	33.2789	14.9237	1.4705	1.0645	12.4253	5.74	1.5453
TCGA-BRCA	NA	TCGA-A1-A0SH	NA	Alive	TCGA-BRCA	1437	NA	95.1159	7.8438	79.7213	40.6673	49.184	49.0219	21.2312	25.7514	31.6403	0.8736	NA	28.2407	94.1206	16.7868	NA	NA	NA	51.7895	34.3061	59.2021	60.5364	36.3769	1.1806	3.4785	16.2819	6.6742
TCGA-BRCA	NA	TCGA-B6-A0IA	NA	Alive	TCGA-BRCA	8391	NA	15.1467	5.887	11.3948	6.7769	43.2282	27.9029	25.831	5.6604	5.0118	1.6474	NA	30.4952	65.9254	11.12	NA	NA	NA	9.5274	0.4811	13.3418	9.8091	0.5217	0.7441	23.5514	1.4689	4.3161
TCGA-BRCA	NA	TCGA-A2-A3XX	1439	Dead	TCGA-BRCA	1168	NA	35.0571	22.1923	19.622	11.9516	128.22	88.1961	23.4766	6.7708	8.8053	3.3695	NA	16.2416	61.694	12.3664	NA	NA	NA	5.7631	22.822	22.7813	34.0365	14.0989	12.1954	22.7782	5.2612	4.2303
TCGA-BRCA	NA	TCGA-AN-A0FF	NA	Alive	TCGA-BRCA	172	NA	72.0536	9.5821	19.7526	24.3666	54.3492	53.2549	16.0257	13.6102	14.5132	3.3619	NA	20.5713	113.054	29.4049	NA	NA	NA	13.0831	8.0326	50.8253	96.1575	7.659	8.7386	36.6679	61.2189	3.2367
TCGA-BRCA	NA	TCGA-A7-A26F	NA	Alive	TCGA-BRCA	738	NA	48.6237	0.9616	12.6699	12.6193	30.4557	9.529	4.8511	9.3713	8.9861	0.2982	NA	11.3139	67.6748	9.1604	NA	NA	NA	5.7992	8.8641	12.4325	10.9872	25.2908	2.2564	11.8134	3.4464	1.062
TCGA-BRCA	NA	TCGA-A7-A26F	NA	Alive	TCGA-BRCA	738	NA	71.2418	6.9118	22.8133	31.5632	85.3658	44.709	11.1266	17.6332	19.3957	2.0476	NA	22.1408	44.2064	9.7366	NA	NA	NA	10.3626	16.9396	15.3402	34.122	75.8414	9.3064	13.7426	18.0998	9.907
TCGA-BRCA	NA	TCGA-A2-A0ET	NA	Alive	TCGA-BRCA	1066	NA	24.9708	13.121	22.8501	20.1852	3.8307	25.0287	7.8779	20.9907	17.531	4.2213	NA	28.4013	102.598	15.0071	NA	NA	NA	2.2828	2.999	25.5479	43.6504	9.7183	5.1206	13.4595	4.8336	2.5901
TCGA-BRCA	NA	TCGA-A2-A0EO	NA	Alive	TCGA-BRCA	2442	NA	90.28	8.3565	54.8359	32.3332	19.2527	35.9359	27.1041	16.3453	16.3991	1.1522	NA	27.1345	81.999	14.2026	NA	NA	NA	10.1051	25.4617	31.6593	41.2478	18.2963	6.2351	12.2946	12.4482	6.4876
TCGA-BRCA	NA	TCGA-D8-A1Y2	NA	Alive	TCGA-BRCA	433	NA	26.7698	11.537	24.1351	15.6511	18.5119	33.4074	21.3041	11.9831	16.743	1.5986	NA	21.0465	87.0297	7.7344	NA	NA	NA	5.1747	12.2474	23.0348	150.024	22.7374	8.8376	30.0832	11.0711	5.6609
TCGA-BRCA	NA	TCGA-BH-A1FB	3669	Dead	TCGA-BRCA	NA	NA	118.043	11.5002	65.317	37.1173	49.9245	59.9422	10.8251	29.7354	22.193	4.7611	NA	64.402	95.1308	23.9861	NA	NA	NA	25.0481	44.1711	88.44	35.4978	20.0482	3.0265	8.2765	4.4994	15.4006
TCGA-BRCA	NA	TCGA-E9-A5UP	NA	Alive	TCGA-BRCA	803	NA	20.3162	18.4711	9.022	19.5054	44.1323	51.0919	7.3469	12.7417	17.527	16.2506	NA	28.0545	61.1392	19.3744	NA	NA	NA	20.2246	0.7017	49.9769	16.666	1.4613	6.9859	1.6643	1.3127	4.3071
TCGA-BRCA	NA	TCGA-GM-A5PV	NA	Alive	TCGA-BRCA	412	NA	49.6341	8.6061	16.984	13.7203	43.5619	41.7985	13.4909	21.1966	6.2072	3.6662	NA	29.7644	90.1516	44.0778	NA	NA	NA	8.1406	9.7119	17.3423	32.6927	6.7394	4.9633	8.7302	13.3174	4.0654
TCGA-BRCA	NA	TCGA-BH-A5J0	NA	Alive	TCGA-BRCA	715	NA	29.4186	14.2633	18.8886	5.212	67.2385	48.2022	30.2486	7.117	6.825	1.8995	NA	10.5203	49.4161	9.6866	NA	NA	NA	6.831	7.7409	15.4582	110.619	13.3859	16.4477	17.3997	11.2735	5.2403
TCGA-BRCA	NA	TCGA-B6-A0WX	639	Dead	TCGA-BRCA	NA	NA	50.8852	12.6322	75.4849	17.158	37.6778	53.166	19.591	21.4872	17.5215	1.405	NA	34.4189	107.459	11.1076	NA	NA	NA	22.0959	16.7563	35.434	42.7749	15.2288	15.0406	47.3167	12.7072	15.2597
TCGA-BRCA	NA	TCGA-EW-A1J2	NA	Alive	TCGA-BRCA	403	NA	99.8431	10.0499	57.6261	46.0692	59.4904	54.7063	15.9927	39.8002	29.6628	4.6487	NA	39.0914	129.706	32.6542	NA	NA	NA	20.5601	44.5947	52.2749	88.2673	30.2105	6.6507	17.8247	35.6067	7.9586
TCGA-BRCA	NA	TCGA-UL-AAZ6	NA	Alive	TCGA-BRCA	518	NA	12.7974	19.5789	4.2941	6.3942	98.9762	37.3085	12.5486	7.735	4.3905	5.7497	NA	7.3483	58.7043	13.5239	NA	NA	NA	6.743	1.8002	9.2193	19.3081	0.8836	0.9924	3.413	2.6671	0.6527
TCGA-BRCA	NA	TCGA-BH-A1F8	1	Dead	TCGA-BRCA	NA	NA	115.398	8.9164	71.7849	37.3234	43.7873	43.1756	12.7506	28.9839	33.5315	1.8008	NA	62.1725	102.087	19.7647	NA	NA	NA	28.464	40.9216	96.5195	35.8668	3.2177	0.7301	6.0342	1.9235	11.4866
TCGA-BRCA	NA	TCGA-A8-A08I	NA	Alive	TCGA-BRCA	365	NA	31.9232	11.6994	19.1972	27.5126	19.4282	33.3776	15.7981	97.3611	5.9799	9.4434	NA	34.1669	160.417	15.2987	NA	NA	NA	47.8508	16.4	4.0747	188.555	39.6975	16.4693	26.2083	27.9314	6.3854
TCGA-BRCA	NA	TCGA-BH-A6R8	NA	Alive	TCGA-BRCA	293	NA	41.7268	28.5147	9.5001	11.9756	105.479	46.5745	5.9844	10.4802	5.5697	10.4884	NA	12.2798	66.9543	9.1311	NA	NA	NA	24.5621	2.0423	29.2141	56.3076	5.6329	9.0222	16.8248	19.4579	1.8672
TCGA-BRCA	NA	TCGA-BH-A0HN	NA	Alive	TCGA-BRCA	516	NA	17.0852	27.9732	10.7501	8.5632	61.1871	48.8075	5.9128	8.1856	3.2999	25.0182	NA	14.2866	50.6118	12.4435	NA	NA	NA	1.4618	1.1867	14.1964	26.7215	0.5966	1.741	5.0545	1.9049	0.3908
TCGA-BRCA	NA	TCGA-BH-A0BQ	NA	Alive	TCGA-BRCA	NA	NA	119.292	10.5054	86.575	58.89	49.3952	68.3518	18.6206	40.0101	28.2417	4.4543	NA	62.2712	101.927	21.7903	NA	NA	NA	36.3775	56.2714	66.5444	43.7346	45.2463	2.652	11.6264	9.2016	22.2645
TCGA-BRCA	NA	TCGA-BH-A18T	224	Dead	TCGA-BRCA	NA	NA	98.9485	12.832	36.1979	22.2004	121.181	76.782	82.7334	11.6513	12.6992	0.8247	NA	19.98	169.318	15.6227	NA	NA	NA	22.4021	71.9617	10.831	27.3736	5.2141	2.4845	5.8641	2.9438	8.3837
TCGA-BRCA	NA	TCGA-BH-A0H9	NA	Alive	TCGA-BRCA	1247	NA	96.209	9.2252	26.3657	36.9852	140.276	36.4863	20.369	30.5069	11.5638	2.4931	NA	25.0186	147.07	25.6199	NA	NA	NA	30.0198	10.5843	24.4597	25.3335	8.3279	4.1202	19.5988	5.8278	2.8875
TCGA-BRCA	NA	TCGA-BH-A0H9	NA	Alive	TCGA-BRCA	NA	NA	77.556	10.5392	30.4813	30.444	39.6187	17.592	13.3637	8.626	22.0689	0.7271	NA	26.1786	46.3418	5.7002	NA	NA	NA	11.2157	20.6163	115.413	26.6863	1.604	1.143	2.5138	0.8725	1.465
TCGA-BRCA	NA	TCGA-A8-A09B	NA	Alive	TCGA-BRCA	365	NA	44.6044	13.2947	23.9104	23.2601	76.4336	59.4947	18.4808	29.3498	15.3824	5.8554	NA	16.4094	71.5562	11.825	NA	NA	NA	16.0904	12.5104	59.0623	20.7818	4.9647	1.1586	11.2477	12.4773	3.2491
TCGA-BRCA	NA	TCGA-EW-A1P8	239	Dead	TCGA-BRCA	NA	NA	92.0164	8.8425	68.4556	16.574	249.342	66.9055	86.7248	15.7927	13.6432	1.3682	NA	24.6694	121.375	10.2819	NA	NA	NA	45.3373	32.7308	45.4022	127.434	8.6389	6.2209	11.759	3.6985	7.7162
TCGA-BRCA	NA	TCGA-A1-A0SG	NA	Alive	TCGA-BRCA	434	NA	65.4785	9.8529	28.9332	33.5821	49.2937	67.4713	32.5769	11.9286	24.6785	3.5823	NA	21.2747	119.808	10.6791	NA	NA	NA	15.6096	15.9312	90.1669	33.1394	18.461	13.0128	34.6337	8.1458	6.1905
TCGA-BRCA	NA	TCGA-AO-A0J9	NA	Alive	TCGA-BRCA	1613	NA	24.0004	8.8607	16.3057	10.4166	29.7073	23.1562	18.6316	6.557	11.2967	1.8151	NA	9.5046	45.009	6.8172	NA	NA	NA	4.5048	6.0848	14.079	61.5684	4.3649	2.8438	9.2437	27.6933	3.9982
TCGA-BRCA	NA	TCGA-AR-A2LJ	NA	Alive	TCGA-BRCA	2632	NA	19.1558	13.7829	20.3931	9.2221	65.5634	37.3567	18.5394	7.3239	5.9772	3.1276	NA	12.7762	50.0386	6.8104	NA	NA	NA	6.0884	10.1361	24.4553	115.458	10.5842	12.7027	13.4204	29.4816	7.1174
TCGA-BRCA	NA	TCGA-BH-A0GZ	NA	Alive	TCGA-BRCA	328	NA	27.6713	6.7964	28.0872	19.8448	39.8094	38.1432	8.2287	13.4141	12.2069	2.5973	NA	12.6406	78.6666	9.2494	NA	NA	NA	9.1396	6.7519	18.2693	15.6058	1.4535	1.5013	6.0003	8.8831	1.7234
TCGA-BRCA	NA	TCGA-C8-A12Q	385	Dead	TCGA-BRCA	2	NA	46.1864	14.0439	48.8969	18.4171	99.8924	78.6376	27.9327	15.5833	18.5177	0.7092	NA	26.0724	110.87	21.7893	NA	NA	NA	55.7645	15.2719	25.1638	52.8868	9.5827	4.223	16.3995	8.5014	3.5388
TCGA-BRCA	NA	TCGA-BH-A1F6	2965	Dead	TCGA-BRCA	NA	NA	128.55	6.7511	80.1141	77.245	26.7215	31.143	8.0194	31.3613	43.1796	0.9288	NA	46.389	113.071	23.7926	NA	NA	NA	26.0587	47.6522	99.9869	56.2001	3.6581	1.8828	11.6317	2.1219	8.7998
TCGA-BRCA	NA	TCGA-A8-A06N	NA	Alive	TCGA-BRCA	0	NA	32.5582	14.1402	9.0876	22.1	1.1215	25.677	68.6446	22.5034	8.5889	2.9357	NA	26.2529	84.4928	47.4687	NA	NA	NA	17.8253	1.8304	31.1416	19.6817	0.8518	2.8478	8.9354	1.5287	0.7258
TCGA-BRCA	NA	TCGA-BH-A0BV	NA	Alive	TCGA-BRCA	NA	NA	138.754	8.3889	77.808	61.0119	61.1911	71.9654	15.4121	38.1279	32.3816	4.1054	NA	67.9993	100.728	27.2023	NA	NA	NA	45.2488	44.2307	125.967	28.9994	2.6617	1.4617	4.5466	5.68	13.0464
TCGA-BRCA	NA	TCGA-EW-A3E8	NA	Alive	TCGA-BRCA	1035	NA	47.4099	29.8608	21.8286	14.2484	36.04	52.3722	19.8275	10.5316	15.5507	6.9616	NA	18.2206	62.9249	10.7387	NA	NA	NA	8.8232	7.1255	63.3071	64.4369	43.0359	29.4503	52.4643	14.4332	10.1186
TCGA-BRCA	NA	TCGA-A8-A0A9	NA	Alive	TCGA-BRCA	822	NA	41.2693	12.1048	23.4761	42.2608	102.444	50.9129	38.0077	25.079	17.5368	2.2887	NA	21.6252	89.3968	23.8977	NA	NA	NA	9.5295	11.9362	54.9238	36.5698	5.5878	2.1988	5.0885	42.3798	3.0269
TCGA-BRCA	NA	TCGA-A8-A06X	943	Dead	TCGA-BRCA	NA	NA	34.753	5.2796	11.0732	22.537	41.7151	27.7414	30.9512	25.6124	10.392	0.6669	NA	13.5553	125.78	16.7026	NA	NA	NA	15.9549	5.7896	26.8346	41.6436	4.9819	2.9462	13.8784	7.4915	0.9216
TCGA-BRCA	NA	TCGA-BH-A0BV	NA	Alive	TCGA-BRCA	1519	NA	35.8541	15.7937	21.092	16.7499	12.676	37.8732	9.8842	24.1288	14.0942	1.5911	NA	32.1479	81.9338	22.6998	NA	NA	NA	26.6097	13.2518	20.5606	81.1831	18.4053	4.3498	14.1578	85.1213	2.9779
TCGA-BRCA	NA	TCGA-C8-A26X	NA	Alive	TCGA-BRCA	376	NA	19.0316	5.0269	21.4843	6.2115	29.7499	12.576	26.2834	7.2333	6.5145	0.3789	NA	10.1063	49.8762	3.7254	NA	NA	NA	19.2582	4.4804	7.5307	49.8602	6.8003	6.2189	14.9086	5.4386	1.6738
TCGA-BRCA	NA	TCGA-E2-A1B5	NA	Alive	TCGA-BRCA	984	NA	17.6264	8.2774	19.4836	10.3393	12.2214	16.193	11.9898	14.3137	9.4838	0.4196	NA	22.7466	76.4208	8.1782	NA	NA	NA	7.8656	7.8598	17.3419	95.626	97.8178	133.042	222.131	36.0518	46.064
TCGA-BRCA	NA	TCGA-AC-A6IX	NA	Alive	TCGA-BRCA	373	NA	46.7266	14.1469	34.9372	20.2106	72.1575	79.0027	18.3595	24.8888	20.6756	2.0606	NA	22.9625	80.5746	15.2654	NA	NA	NA	20.6076	18.7054	45.074	51.7396	10.4412	7.8658	20.2757	12.5367	4.691
TCGA-BRCA	NA	TCGA-AO-A12A	NA	Alive	TCGA-BRCA	2755	NA	102.662	14.4298	49.2494	46.084	67.7962	71.7686	34.971	28.344	25.208	4.4398	NA	41.6134	116.248	17.4384	NA	NA	NA	23.3467	27.4707	56.0966	52.8958	14.1647	7.6389	15.3312	16.1269	12.5349
TCGA-BRCA	NA	TCGA-E2-A10C	NA	Alive	TCGA-BRCA	1220	NA	18.1332	19.1465	14.1651	8.0214	67.3441	44.1543	17.7214	9.4037	6.7464	2.2322	NA	17.0712	73.4262	12.1546	NA	NA	NA	9.9593	2.4653	11.3482	52.0865	21.0139	22.1955	26.5724	9.548	5.2076
TCGA-BRCA	NA	TCGA-B6-A0RG	NA	Alive	TCGA-BRCA	2082	NA	24.6278	15.625	19.2042	16.9665	120.394	47.2063	9.3247	15.4761	13.2956	3.3747	NA	16.3002	80.2646	12.6184	NA	NA	NA	3.0649	8.8898	37.0731	12.1109	2.513	1.1458	2.9709	8.1978	1.8506
TCGA-BRCA	NA	TCGA-PL-A8LY	NA	Alive	TCGA-BRCA	8	NA	62.1292	10.5799	28.5395	15.9082	68.9154	61.9964	28.9184	10.2528	6.8384	4.4865	NA	34.5751	66.5806	12.968	NA	NA	NA	18.4886	23.7847	33.7336	27.716	1.9934	2.7487	3.3346	8.7474	33.3336
TCGA-BRCA	NA	TCGA-A2-A4S2	NA	Alive	TCGA-BRCA	643	NA	37.9925	16.0128	36.8497	31.6053	64.5021	39.0575	27.8415	22.9173	13.4559	6.8385	NA	29.8555	84.9188	17.4245	NA	NA	NA	19.2214	7.6099	45.735	72.3908	27.9799	17.3279	50.5193	48.0794	9.3243
TCGA-BRCA	NA	TCGA-A7-A0CH	NA	Alive	TCGA-BRCA	1079	NA	94.5697	7.388	27.0405	31.6984	68.4273	41.5943	23.1193	42.9985	13.7346	3.4163	NA	30.4901	117.368	16.9325	NA	NA	NA	45.2999	10.594	33.4708	35.8482	6.0015	1.0453	4.0498	41.2303	3.5147
TCGA-BRCA	NA	TCGA-C8-A8HQ	NA	Alive	TCGA-BRCA	380	NA	39.154	15.4726	23.8306	22.5613	14.5706	67.2463	28.2322	21.6144	25.0957	3.1057	NA	13.4511	86.6077	15.6529	NA	NA	NA	12.9797	12.335	40.5322	58.0977	8.9175	7.6671	14.4537	17.3556	3.8104
TCGA-BRCA	NA	TCGA-AR-A24W	NA	Alive	TCGA-BRCA	991	NA	130.267	9.7933	77.9716	45.2325	38.5381	52.7058	11.3826	31.2483	42.9029	1.5917	NA	66.4735	104.453	29.5918	NA	NA	NA	22.1982	36.125	100.347	27.4805	12.8263	2.5275	7.5807	6.0505	6.775
TCGA-BRCA	NA	TCGA-A7-A26J	NA	Alive	TCGA-BRCA	627	NA	75.0072	10.1789	57.9485	64.6396	14.0284	37.2237	9.6179	44.2425	22.597	10.952	NA	33.1028	185.543	55.9083	NA	NA	NA	15.9928	25.256	22.487	29.5901	108.449	10.7813	23.7754	29.267	15.4574
TCGA-BRCA	NA	TCGA-E9-A1N4	NA	Alive	TCGA-BRCA	NA	NA	128.247	13.0874	72.7974	39.0487	47.5852	51.6641	10.4832	47.1286	23.1534	5.5594	NA	90.9208	95.1324	26.1686	NA	NA	NA	34.4321	45.5807	91.6432	34.9455	31.5504	1.9748	5.0859	7.5115	10.7106
TCGA-BRCA	NA	TCGA-BH-A18V	1556	Dead	TCGA-BRCA	NA	NA	74.3644	34.2157	70.6341	13.4553	44.3197	67.4297	76.9624	10.0867	20.863	5.9071	NA	14.903	132.676	15.7255	NA	NA	NA	33.7848	8.3517	58.4576	151.761	20.982	37.6739	73.9846	10.8162	18.4143
TCGA-BRCA	NA	TCGA-D8-A1XO	NA	Alive	TCGA-BRCA	1682	NA	134.663	5.5946	53.5716	52.4615	53.8923	55.6968	20.2904	39.1843	33.904	1.7333	NA	23.1451	169.789	18.2876	NA	NA	NA	30.315	18.2461	53.061	70.984	13.5618	2.7224	17.2016	25.9293	3.4865
TCGA-BRCA	NA	TCGA-BH-A18V	1556	Dead	TCGA-BRCA	NA	NA	42.6272	21.1103	24.6016	13.963	27.7632	45.2687	15.9766	8.4893	12.2831	6.7016	NA	30.071	40.4221	9.2484	NA	NA	NA	13.542	15.3895	62.6599	33.8872	5.3372	2.4021	6.3481	3.8706	14.743
TCGA-BRCA	NA	TCGA-AN-A0FS	NA	Alive	TCGA-BRCA	210	NA	68.4349	8.9235	62.0636	27.0472	40.5805	43.78	30.5888	33.8676	20.877	2.3834	NA	36.1008	113.907	25.518	NA	NA	NA	17.4489	22.3282	52.0439	24.0276	2.0048	2.406	10.3529	11.2287	4.0405
TCGA-BRCA	NA	TCGA-GM-A2D9	1812	Dead	TCGA-BRCA	NA	NA	23.1646	11.9436	23.0083	8.1867	72.7509	52.2714	36.1866	12.0863	12.5094	2.6892	NA	13.5552	66.1153	12.5386	NA	NA	NA	8.0735	8.5778	29.9345	40.2456	5.1099	4.0106	9.5475	67.6546	2.0512
TCGA-BRCA	NA	TCGA-D8-A1XS	NA	Alive	TCGA-BRCA	NA	NA	41.8477	14.2374	49.8274	33.1229	38.2431	39.6781	14.6257	34.1581	20.1798	3.2382	NA	33.219	144.73	31.6283	NA	NA	NA	11.3286	13.7955	31.7619	47.893	6.3071	3.7443	9.5516	15.43	4.4971
TCGA-BRCA	NA	TCGA-AR-A2LR	NA	Alive	TCGA-BRCA	1742	NA	92.2581	5.9043	128.254	49.005	108.646	92.4688	59.3859	29.5542	45.9465	3.518	NA	86.7744	95.9049	37.8473	NA	NA	NA	8.4543	78.4801	97.1234	41.3375	6.2296	3.8724	12.3235	67.9443	6.65
TCGA-BRCA	NA	TCGA-C8-A1HO	NA	Alive	TCGA-BRCA	375	NA	10.351	5.7336	12.595	24.2576	5.2837	57.5741	9.6991	21.897	6.9305	3.9973	NA	18.3424	62.7313	14.5168	NA	NA	NA	6.912	5.0789	9.8723	14.7535	5.937	2.3027	8.0398	7.0631	4.2645
TCGA-BRCA	NA	TCGA-EW-A2FW	NA	Alive	TCGA-BRCA	672	NA	11.046	13.261	10.869	17.652	10.6894	32.7967	12.7727	20.4826	7.741	5.1386	NA	12.2183	67.1941	16.3145	NA	NA	NA	4.1916	7.7936	21.5719	23.8746	3.4332	2.9917	4.6456	8.9574	1.6152
TCGA-BRCA	NA	TCGA-C8-A1HI	NA	Alive	TCGA-BRCA	343	NA	48.6398	6.9081	26.1406	14.956	41.3054	49.0936	10.1933	20.7684	9.6887	1.1464	NA	32.1174	74.1846	11.4536	NA	NA	NA	15.5302	13.7454	22.983	19.4456	2.5158	1.7838	30.6137	15.2354	8.2998
TCGA-BRCA	NA	TCGA-BH-A0BD	NA	Alive	TCGA-BRCA	554	NA	146.255	7.9638	37.4513	23.7981	83.0089	49.163	26.5756	13.4375	20.0395	1.3163	NA	22.2379	111.275	16.2319	NA	NA	NA	32.067	13.6512	48.3466	69.5549	19.4579	13.6891	26.7619	9.1285	6.1517
TCGA-BRCA	NA	TCGA-BH-A0C0	NA	Alive	TCGA-BRCA	NA	NA	150.157	11.0856	61.6558	49.0038	43.7753	72.302	10.2274	39.7287	23.2197	4.8205	NA	72.4031	108.902	26.0278	NA	NA	NA	38.6785	75.1394	85.0127	28.5357	11.3596	2.6136	8.4981	10.63	23.4215
TCGA-BRCA	NA	TCGA-AC-A2QH	NA	Alive	TCGA-BRCA	1005	NA	36.8722	8.6543	77.0669	59.2683	102.1	35.2037	14.8126	24.0056	14.2556	8.4832	NA	7.9668	43.8857	12.5898	NA	NA	NA	17.7066	46.6221	10.9375	9.2817	1.6816	0.0553	0.6093	29.7221	9.3432
TCGA-BRCA	NA	TCGA-AN-A0XW	NA	Alive	TCGA-BRCA	170	NA	46.0986	8.5579	40.0769	33.4694	39.7806	48.2592	21.6577	16.4102	26.4657	1.5712	NA	23.3537	130.032	22.996	NA	NA	NA	12.1949	11.4042	28.7302	123.619	27.8321	11.4287	35.96	20.5726	6.0656
TCGA-BRCA	NA	TCGA-E2-A155	NA	Alive	TCGA-BRCA	640	NA	25.6401	4.5738	10.2612	40.3405	3.8109	18.8759	8.0863	48.4634	8.0563	0.7277	NA	27.8154	104.384	79.1081	NA	NA	NA	27.3588	6.2094	17.3852	15.5049	2.8425	3.1553	38.5725	4.275	1.1201
TCGA-BRCA	NA	TCGA-D8-A1JJ	NA	Alive	TCGA-BRCA	611	NA	76.8568	4.9968	30.1963	40.0927	84.4216	85.8606	38.862	55.3067	23.0184	1.6351	NA	36.1235	128.451	14.6602	NA	NA	NA	34.3545	17.7477	27.4198	62.9331	6.0362	2.2964	5.1093	10.0566	1.7531
TCGA-BRCA	NA	TCGA-E2-A1LE	879	Dead	TCGA-BRCA	NA	NA	45.8834	13.3986	28.4079	10.1982	38.8726	60.1537	28.5351	14.8172	16.4642	0.764	NA	10.3282	81.6192	10.2692	NA	NA	NA	7.5984	7.9106	13.3976	55.9138	20.3793	13.1756	29.6173	14.0987	7.0305
TCGA-BRCA	NA	TCGA-B6-A0X5	2097	Dead	TCGA-BRCA	NA	NA	57.9584	10.0743	5.3561	37.3993	2.1525	52.4094	17.375	25.4926	4.5425	2.4445	NA	1.9455	98.2315	32.6965	NA	NA	NA	17.4269	2.4541	9.4918	14.9203	1.0788	0.5754	4.0515	16.4216	10.3351
TCGA-BRCA	NA	TCGA-BH-A0DI	NA	Alive	TCGA-BRCA	912	NA	61.7509	7.3694	53.7864	28.0708	57.3402	74.6394	32.6375	17.2319	25.8587	1.0864	NA	24.2491	82.444	12.4642	NA	NA	NA	13.9815	27.9105	33.0532	71.0817	11.9507	7.3874	19.1238	16.5758	9.0538
TCGA-BRCA	NA	TCGA-AC-A2FG	NA	Alive	TCGA-BRCA	1853	NA	66.5832	10.688	48.9342	25.7269	38.7337	59.7525	10.8033	27.8164	19.2088	3.7216	NA	32.4345	95.2126	33.2062	NA	NA	NA	19.9699	24.2901	67.2577	34.7999	12.6448	5.3665	10.4458	15.7456	8.8079
TCGA-BRCA	NA	TCGA-AN-A0FD	NA	Alive	TCGA-BRCA	196	NA	45.5856	6.1694	19.2342	24.5552	25.3494	42.3855	18.9353	21.6951	16.3317	0.7863	NA	21.2369	102.616	25.5227	NA	NA	NA	5.7464	10.5139	46.4461	29.6903	2.3471	0.9893	3.8614	25.3147	2.3355
TCGA-BRCA	NA	TCGA-B6-A0IP	3926	Dead	TCGA-BRCA	3374	NA	81.2325	9.5126	24.6489	27.0354	67.482	57.6634	31.6242	28.2638	13.4941	3.3511	NA	27.8289	101.421	30.4562	NA	NA	NA	19.8484	21.509	33.8682	25.4578	8.1333	13.4865	27.0207	52.9254	5.8857
TCGA-BRCA	NA	TCGA-AO-A03O	2483	Dead	TCGA-BRCA	NA	NA	24.914	8.6001	21.4851	31.4089	134.264	46.6683	11.8837	39.1775	7.3516	1.7842	NA	24.2124	110.958	17.3095	NA	NA	NA	7.7774	6.7475	17.6794	62.8204	11.3307	13.2264	33.3455	14.7474	5.1017
TCGA-BRCA	NA	TCGA-AO-A124	NA	Alive	TCGA-BRCA	3506	NA	57.7761	8.2094	122.262	26.1453	139.466	167.518	87.1628	48.0756	14.8734	1.8653	NA	62.0498	164.611	20.158	NA	NA	NA	49.2572	27.4244	16.8406	20.5063	8.4605	4.3972	8.7396	5.267	13.2914
TCGA-BRCA	NA	TCGA-AC-A2FF	NA	Alive	TCGA-BRCA	NA	NA	89.3049	7.6919	66.4832	38.8513	67.2922	48.4437	17.0517	24.3207	17.8631	3.2064	NA	47.3769	99.424	17.1263	NA	NA	NA	29.1569	41.9412	41.3505	78.9063	22.4322	6.9142	15.0177	11.6165	16.7879
TCGA-BRCA	NA	TCGA-OL-A66K	1275	Dead	TCGA-BRCA	1021	NA	47.4361	24.4222	45.5406	21.4465	61.4996	54.9658	24.1927	31.5607	16.465	9.6734	NA	20.1101	84.8227	15.967	NA	NA	NA	30.655	9.6091	36.7687	28.7911	1.1651	1.6122	5.1667	18.2703	2.4936
TCGA-BRCA	NA	TCGA-AC-A4ZE	NA	Alive	TCGA-BRCA	890	NA	40.5316	21.1756	28.0889	6.0358	39.9624	57.371	17.7181	17.0536	19.184	11.8928	NA	29.716	90.8948	22.1655	NA	NA	NA	8.8091	8.1008	69.727	29.0675	8.3171	3.4368	10.5592	38.4573	2.135
TCGA-BRCA	NA	TCGA-BH-A0BZ	NA	Alive	TCGA-BRCA	2255	NA	35.6659	8.9969	20.7547	24.3564	15.4725	78.5867	37.4494	13.4214	15.3325	0.4354	NA	12.898	109.599	8.3247	NA	NA	NA	10.9543	11.1857	39.1493	105.695	25.5424	23.3572	32.9163	15.7813	6.7348
TCGA-BRCA	NA	TCGA-E9-A22A	NA	Alive	TCGA-BRCA	1189	NA	53.4478	6.3983	23.9077	21.2101	9.1839	45.8348	25.6412	12.6436	29.9031	1.1927	NA	12.3404	86.8455	10.1098	NA	NA	NA	6.8303	5.0542	24.8143	66.0272	15.4919	8.4139	25.1049	17.9769	3.9452
TCGA-BRCA	NA	TCGA-BH-A0B0	NA	Alive	TCGA-BRCA	2477	NA	61.8637	7.4271	32.1236	26.4336	37.6951	31.9095	20.6436	9.5927	14.137	0.9601	NA	19.6058	80.0748	6.4155	NA	NA	NA	26.3966	25.8319	37.1596	73.0244	18.835	16.5954	29.9734	13.7188	7.8293
TCGA-BRCA	NA	TCGA-A2-A25B	NA	Alive	TCGA-BRCA	1291	NA	67.2708	6.8933	20.8791	44.5048	50.1346	35.7275	16.9282	29.082	19.1786	1.8757	NA	28.4654	134.039	20.9485	NA	NA	NA	8.4538	7.6306	31.2961	50.2909	17.1712	3.8755	14.7284	12.2807	1.9745
TCGA-BRCA	NA	TCGA-A2-A0YT	723	Dead	TCGA-BRCA	NA	NA	47.9805	6.1564	24.7976	19.9554	61.5849	58.8503	20.802	27.7017	17.427	0.8846	NA	16.7133	238.771	25.8174	NA	NA	NA	13.7777	8.8302	28.3889	32.3438	9.9157	2.486	10.0678	5.5577	1.5748
TCGA-BRCA	NA	TCGA-BH-A0BW	NA	Alive	TCGA-BRCA	NA	NA	80.6064	12.7281	63.0726	31.3936	45.1978	45.6401	12.8524	28.0074	19.3897	3.022	NA	36.154	132.003	24.8707	NA	NA	NA	21.9402	35.947	45.338	119.638	168.353	85.0627	148.031	15.0239	35.669
TCGA-BRCA	NA	TCGA-A7-A6VV	NA	Alive	TCGA-BRCA	313	NA	66.0926	10.3219	85.9529	39.7071	219.598	45.8733	35.9447	21.6563	23.9687	1.1304	NA	96.098	89.1645	12.344	NA	NA	NA	16.4142	34.0753	58.3941	82.4607	7.6143	6.9297	12.2713	9.0023	6.6065
TCGA-BRCA	NA	TCGA-A8-A095	NA	Alive	TCGA-BRCA	1277	NA	108.97	8.4449	45.3386	35.1171	107.688	55.1501	40.7954	36.2995	17.8533	1.7615	NA	64.1735	138.828	23.7564	NA	NA	NA	54.74	22.3361	24.4342	43.039	10.5484	7.0234	13.8482	41.3748	5.2063
TCGA-BRCA	NA	TCGA-BH-A1EN	2127	Dead	TCGA-BRCA	NA	NA	39.9242	7.0729	23.6062	18.2706	57.9101	66.2987	19.9563	8.8228	20.1107	0.4099	NA	21.8745	64.0568	9.0317	NA	NA	NA	8.0653	7.8212	23.7714	28.4404	1.6732	0.455	1.617	7.5802	0.5506
TCGA-BRCA	NA	TCGA-A2-A3XW	NA	Alive	TCGA-BRCA	1712	NA	27.4215	23.7018	10.6221	7.4884	17.0434	72.241	28.3736	5.165	6.1544	4.8963	NA	8.3454	29.9882	4.886	NA	NA	NA	7.7998	22.7369	28.6868	56.3664	3.7223	11.9639	12.5266	10.1958	4.928
TCGA-BRCA	NA	TCGA-B6-A0WT	NA	Alive	TCGA-BRCA	5739	NA	53.2261	9.6325	32.9566	46.918	83.3363	71.8214	29.2177	22.3448	16.1217	1.7249	NA	27.7317	105.583	23.091	NA	NA	NA	33.8632	16.042	22.9315	32.1849	10.7671	1.5203	8.4698	13.9398	3.7021
TCGA-BRCA	NA	TCGA-C8-A138	NA	Alive	TCGA-BRCA	380	NA	30.7556	11.2439	15.6744	9.8242	28.7279	52.0952	26.4069	10.7189	12.9971	1.5871	NA	16.8612	68.8525	8.7978	NA	NA	NA	4.93	7.3506	19.4574	57.0744	7.6383	10.0266	19.1847	11.1648	10.6559
TCGA-BRCA	NA	TCGA-D8-A1Y3	NA	Alive	TCGA-BRCA	430	NA	37.5762	9.5611	15.0023	1.5123	36.6997	58.5466	78.6084	4.5009	2.6758	1.125	NA	14.6838	40.672	2.6575	NA	NA	NA	3.9743	15.1503	4.6147	55.9883	2.4176	3.8378	21.5553	5.499	8.1913
TCGA-BRCA	NA	TCGA-C8-A12V	NA	Alive	TCGA-BRCA	385	NA	22.8867	13.2465	32.0011	10.767	78.2661	27.736	15.0575	11.5676	11.4744	0.8317	NA	16.9027	118.26	11.064	NA	NA	NA	12.2904	12.5371	13.2038	214.085	37.2568	43.8345	110.982	12.5853	13.8128
TCGA-BRCA	NA	TCGA-AR-A255	NA	Alive	TCGA-BRCA	2161	NA	71.4414	5.4646	77.1692	52.3553	31.464	54.6438	16.5612	33.4503	25.098	1.7911	NA	46.3593	169.765	22.0046	NA	NA	NA	21.674	24.5712	86.566	76.0615	18.2935	11.7076	40.3489	61.7866	13.6701
TCGA-BRCA	NA	TCGA-D8-A27G	NA	Alive	TCGA-BRCA	409	NA	42.0251	8.8688	42.3637	38.6661	50.2708	50.6256	21.3263	31.0787	21.4567	1.8133	NA	23.3746	110.272	13.4158	NA	NA	NA	25.2341	19.0072	12.1037	61.1444	21.5375	15.7399	33.9729	80.0947	5.3281
TCGA-BRCA	NA	TCGA-E2-A1B1	NA	Alive	TCGA-BRCA	2653	NA	108.645	6.1613	64.385	37.6586	29.3349	56.3601	24.6142	37.4583	28.0654	1.1014	NA	38.6373	161.26	23.8244	NA	NA	NA	21.0034	29.5704	36.9244	119.144	58.421	25.9402	58.7933	16.0379	10.5492
TCGA-BRCA	NA	TCGA-E2-A108	NA	Alive	TCGA-BRCA	837	NA	69.2407	11.0031	49.8841	28.7475	55.4732	35.4004	24.1162	17.085	25.5415	1.6223	NA	24.6823	130.028	12.9485	NA	NA	NA	12.6109	26.1775	60.3499	190.666	32.845	28.1954	76.9702	18.2071	16.3147
TCGA-BRCA	NA	TCGA-B6-A0RT	NA	Alive	TCGA-BRCA	2721	NA	51.8057	18.5239	23.6313	15.0512	35.6633	51.1626	32.512	14.9073	15.1872	1.7872	NA	39.8892	134.335	16.1993	NA	NA	NA	38.8197	21.6701	15.2923	161.728	136.059	163.333	304.291	29.736	48.3447
TCGA-BRCA	NA	TCGA-C8-A12M	NA	Alive	TCGA-BRCA	358	NA	24.7656	7.3541	12.1019	23.8388	6.1324	29.5896	8.7515	34.8847	10.8811	2.7243	NA	24.5732	95.1665	35.9549	NA	NA	NA	6.5497	10.1073	12.9895	25.6443	4.889	2.6845	13.4535	7.0867	1.8773
TCGA-BRCA	NA	TCGA-A1-A0SP	NA	Alive	TCGA-BRCA	584	NA	27.4669	5.9179	48.7975	34.1538	84.6459	34.9592	224.607	23.9538	11.8183	1.3001	NA	27.9625	95.8129	14.6417	NA	NA	NA	25.3231	17.1579	44.3921	64.9055	21.0989	12.7263	15.9172	15.1619	11.9001
TCGA-BRCA	NA	TCGA-A2-A0CL	NA	Alive	TCGA-BRCA	3015	NA	45.6236	12.3664	42.794	27.3622	40.3576	36.1376	30.8206	22.8662	23.3391	1.5582	NA	19.0624	143.899	44.2234	NA	NA	NA	2.6337	20.9656	32.5675	205.629	193.274	154.666	260.675	37.3077	30.3115
TCGA-BRCA	NA	TCGA-A8-A08J	1127	Dead	TCGA-BRCA	NA	NA	24.4421	8.1352	15.5002	14.4941	16.1596	32.1341	38.5359	13.0027	9.9427	2.007	NA	15.1397	90.5634	12.2386	NA	NA	NA	4.2554	10.3445	18.5613	46.1766	3.4505	1.5983	8.1779	7.458	1.2689
TCGA-BRCA	NA	TCGA-A8-A08P	NA	Alive	TCGA-BRCA	943	NA	38.7083	8.5406	28.7279	19.4285	32.0134	40.9867	18.0549	15.258	12.2751	1.262	NA	12.106	98.3137	15.1819	NA	NA	NA	11.8478	11.0133	64.2904	77.1129	32.5863	18.0459	39.5796	11.3952	4.6708
TCGA-BRCA	NA	TCGA-AC-A2BM	NA	Alive	TCGA-BRCA	3022	NA	34.3082	20.203	19.2463	32.4387	18.1037	33.0668	5.4602	12.8845	10.4478	15.1715	NA	20.3714	103.139	17.807	NA	NA	NA	14.4425	5.3212	24.657	53.5992	40.1295	9.8771	25.0433	152.444	8.694
TCGA-BRCA	NA	TCGA-BH-A0W7	NA	Alive	TCGA-BRCA	1363	NA	53.3957	9.3444	33.968	21.8594	38.4483	59.0953	38.4404	15.2938	15.854	2.3522	NA	20.7517	80.4603	12.5707	NA	NA	NA	8.0628	23.193	40.0808	90.4264	33.9812	26.1319	50.8095	22.556	19.6393
TCGA-BRCA	NA	TCGA-AR-A1AS	NA	Alive	TCGA-BRCA	1150	NA	59.2211	11.957	19.4037	21.6371	124.085	52.4927	35.8352	22.9408	10.5474	2.7767	NA	16.072	108.617	12.01	NA	NA	NA	27.5309	4.4951	29.1287	37.2516	8.4127	0.5629	2.2938	6.0071	3.2432
TCGA-BRCA	NA	TCGA-A7-A6VX	NA	Alive	TCGA-BRCA	317	NA	64.1706	12.1998	70.4212	26.0447	60.298	88.658	27.8317	29.951	21.0421	2.5722	NA	33.7715	85.2479	12.188	NA	NA	NA	15.8374	15.3322	64.2313	41.4109	6.2557	1.6831	4.4854	10.0043	6.954
TCGA-BRCA	NA	TCGA-AC-A23E	NA	Alive	TCGA-BRCA	698	NA	79.9164	6.4297	48.0865	46.2038	45.0231	59.8605	22.679	32.0673	27.7757	1.1019	NA	28.0452	104.969	14.3663	NA	NA	NA	27.5268	30.0098	25.0834	74.5464	7.0817	1.3402	4.7795	13.9398	1.9204
TCGA-BRCA	NA	TCGA-AR-A24K	NA	Alive	TCGA-BRCA	1548	NA	114.304	11.1674	26.2432	30.7673	38.2809	31.3614	38.7961	41.8604	7.252	4.1648	NA	61.6541	120.234	23.7173	NA	NA	NA	20.3192	7.5071	41.9602	17.2066	4.4012	1.1964	2.7778	8.2582	1.3126
TCGA-BRCA	NA	TCGA-BH-A0BQ	NA	Alive	TCGA-BRCA	2255	NA	78.7188	9.3248	40.7767	21.4377	72.4562	50.9311	37.3397	12.3768	19.5392	1.252	NA	26.4971	83.5535	7.8255	NA	NA	NA	11.6085	17.435	30.6685	53.721	29.9163	8.7849	26.2645	14.8866	9.9365
TCGA-BRCA	NA	TCGA-EW-A1PH	NA	Alive	TCGA-BRCA	607	NA	78.3056	7.598	54.0704	19.4971	69.9117	121.728	33.526	14.1633	18.473	1.6645	NA	22.777	88.9221	16.4992	NA	NA	NA	14.689	21.7388	46.0611	19.9188	12.0325	5.9608	16.7321	4.6828	3.4319
TCGA-BRCA	NA	TCGA-D8-A27K	NA	Alive	TCGA-BRCA	1461	NA	128.095	9.762	44.0224	33.7311	127.333	69.565	28.1557	41.618	20.3104	6.3185	NA	34.6617	142.783	19.685	NA	NA	NA	44.0664	20.3478	42.7027	52.0179	21.142	13.5753	32.4231	21.4087	7.2803
TCGA-BRCA	NA	TCGA-E2-A14S	NA	Alive	TCGA-BRCA	1009	NA	18.5309	13.8012	18.416	32.3979	7.1954	20.3199	10.8001	21.0792	7.6492	4.6642	NA	19.5598	84.9934	31.1107	NA	NA	NA	17.2606	7.9979	14.5151	58.7337	3.5954	2.756	9.3478	10.9544	3.7041
TCGA-BRCA	NA	TCGA-AR-A0U2	2551	Dead	TCGA-BRCA	NA	NA	19.0463	12.1607	12.7026	48.3926	6.9688	78.7336	28.8057	45.5329	9.6416	1.2173	NA	24.1076	202.152	32.9488	NA	NA	NA	6.9519	18.5933	16.4297	62.9101	43.7035	13.1608	27.2945	9.6715	4.5852
TCGA-BRCA	NA	TCGA-BH-A209	3959	Dead	TCGA-BRCA	NA	NA	41.4915	6.0275	17.5891	17.4633	12.7665	24.8311	43.4421	16.6725	9.152	0.8765	NA	22.2526	96.8957	12.1466	NA	NA	NA	2.1421	8.7973	20.8924	116.547	80.3256	50.7034	156.299	60.2533	12.1244
TCGA-BRCA	NA	TCGA-BH-A0DP	NA	Alive	TCGA-BRCA	476	NA	105.548	11.3116	47.9996	38.4703	45.1645	41.8992	25.6754	19.6725	25.729	2.2422	NA	31.0115	100.638	21.5811	NA	NA	NA	34.6694	19.3914	98.7581	71.2493	12.4453	6.3946	24.6124	21.366	6.7454
TCGA-BRCA	NA	TCGA-AC-A62X	NA	Alive	TCGA-BRCA	417	NA	57.8272	5.7202	66.3081	6.6805	88.1175	134.26	37.9893	23.5257	4.5966	1.7471	NA	51.4776	72.0265	14.8421	NA	NA	NA	16.7933	14.8087	20.6618	6.9148	0.9485	0.9557	2.2457	7.3111	11.3078
TCGA-BRCA	NA	TCGA-AO-A1KS	NA	Alive	TCGA-BRCA	16	NA	72.7701	8.6342	49.9689	119.133	114.931	49.8729	11.5846	69.6631	24.8745	1.0368	NA	34.1938	138.323	24.5205	NA	NA	NA	8.8406	25.3168	13.4898	36.5835	17.1044	5.5963	20.7145	10.6096	5.6657
TCGA-BRCA	NA	TCGA-W8-A86G	NA	Alive	TCGA-BRCA	347	NA	64.744	26.4231	42.2531	20.1368	70.1703	91.6748	16.7998	16.3905	11.5421	22.4246	NA	34.385	71.2672	14.9539	NA	NA	NA	8.9512	13.8853	36.287	15.701	0.352	2.372	4.0283	8.7861	22.5832
TCGA-BRCA	NA	TCGA-A7-A26G	NA	Alive	TCGA-BRCA	722	NA	124.425	4.8814	165.307	59.5153	67.3928	72.6609	11.8339	35.444	18.7233	1.2046	NA	27.241	117.686	19.6538	NA	NA	NA	81.0198	32.0486	15.0456	82.3551	36.4126	9.8357	46.0193	19.6192	7.092
TCGA-BRCA	NA	TCGA-3C-AALK	NA	Alive	TCGA-BRCA	1448	NA	54.603	8.5724	27.7317	21.2655	64.493	70.0159	19.1451	17.0659	17.1432	4.1747	NA	15.4718	73.2024	11.6657	NA	NA	NA	14.3404	12.7613	34.8284	39.1743	11.8313	6.9051	10.4416	13.0671	6.6892
TCGA-BRCA	NA	TCGA-D8-A1XC	377	Dead	TCGA-BRCA	81	NA	18.0276	5.3532	8.771	4.1907	1.3517	34.498	34.2419	31.0284	3.1142	1.8238	NA	24.9221	86.3382	44.4205	NA	NA	NA	20.285	2.3641	12.2346	19.4295	0.1515	0.6364	3.2281	1.4885	1.6491
TCGA-BRCA	NA	TCGA-BH-A0B5	NA	Alive	TCGA-BRCA	NA	NA	115.012	7.6058	30.0641	69.1933	23.8351	16.4932	8.2327	11.7804	24.0822	0.6594	NA	30.9591	39.5082	8.3194	NA	NA	NA	12.9211	23.2993	65.798	17.3033	1.834	0.7307	4.1738	0.4503	2.1436
TCGA-BRCA	NA	TCGA-BH-A0B5	NA	Alive	TCGA-BRCA	2136	NA	89.453	16.7034	52.7548	40.1338	110.071	79.3927	39.929	24.1656	21.3516	7.3197	NA	24.7467	123.204	14.1653	NA	NA	NA	15.0238	23.5388	54.6265	75.7076	22.3472	6.8306	16.1829	29.5519	10.5976
TCGA-BRCA	NA	TCGA-A2-A3KD	NA	Alive	TCGA-BRCA	1206	NA	46.4798	7.6969	34.1534	31.9903	62.4862	49.0553	36.4955	22.45	17.4947	1.7236	NA	33.5932	84.7873	14.3997	NA	NA	NA	16.8913	15.3818	46.1706	39.396	12.3909	6.7477	12.0725	19.4	9.3712
TCGA-BRCA	NA	TCGA-C8-A1HK	NA	Alive	TCGA-BRCA	366	NA	35.2275	6.7781	13.2283	26.3794	115.723	69.213	18.0266	36.0733	6.7148	0.2776	NA	17.8476	140.266	15.8941	NA	NA	NA	25.1105	13.6735	8.3158	26.0147	4.4405	3.5749	10.153	5.7761	2.1303
TCGA-BRCA	NA	TCGA-A2-A0CV	NA	Alive	TCGA-BRCA	3011	NA	60.8217	12.7934	51.7439	21.1332	43.843	48.2032	20.3817	12.7674	19.6381	3.085	NA	33.0035	70.9155	7.9444	NA	NA	NA	25.2448	16.2997	58.3999	44.7751	10.9002	8.572	17.0859	32.5279	9.285
TCGA-BRCA	NA	TCGA-EW-A1IX	NA	Alive	TCGA-BRCA	1208	NA	94.7373	10.0961	63.5446	39.7931	66.013	71.3624	33.585	24.3584	36.7452	3.9712	NA	30.5576	116.323	28.4409	NA	NA	NA	15.7881	23.4518	97.598	64.6786	4.9621	3.4116	9.8937	22.7503	3.3315
TCGA-BRCA	NA	TCGA-AR-A1AL	NA	Alive	TCGA-BRCA	2971	NA	123.093	11.9247	95.1007	39.0643	107.247	92.6197	29.3945	45.192	43.9876	3.798	NA	60.2875	139.775	29.6913	NA	NA	NA	18.1531	38.5879	93.9226	72.9527	42.3462	12.6242	31.9207	10.8981	13.0191
TCGA-BRCA	NA	TCGA-A7-A4SF	NA	Alive	TCGA-BRCA	545	NA	14.1233	26.1242	28.4923	17.3231	76.5447	52.681	4.3897	17.3211	6.0692	8.0959	NA	8.792	76.8395	16.0873	NA	NA	NA	10.7632	2.2891	11.8268	28.5915	7.9844	9.0801	25.7338	4.2131	3.967
TCGA-BRCA	NA	TCGA-LL-A740	NA	Alive	TCGA-BRCA	441	NA	46.9683	9.5304	43.0626	12.1535	80.68	77.8061	23.6647	9.3256	15.4207	3.8669	NA	12.6045	78.3449	10.0953	NA	NA	NA	2.1385	13.9004	22.7305	42.2414	8.643	4.3763	9.437	11.3511	2.4709
TCGA-BRCA	NA	TCGA-EW-A1J5	NA	Alive	TCGA-BRCA	477	NA	40.4036	16.4089	35.005	39.8132	34.356	44.0302	8.9179	21.5776	19.8533	9.1978	NA	25.4347	179.169	19.4312	NA	NA	NA	18.4293	12.6101	47.1233	109.847	44.1651	27.3855	79.6516	23.9894	10.0065
TCGA-BRCA	NA	TCGA-AN-A046	NA	Alive	TCGA-BRCA	10	NA	32.2203	6.2167	8.9782	18.2676	30.9435	36.3844	17.6154	11.6662	12.8671	3.1664	NA	9.7964	66.1555	6.8136	NA	NA	NA	14.2116	4.8392	26.2053	65.9778	20.5123	19.8573	25.4839	36.9139	5.421
TCGA-BRCA	NA	TCGA-E9-A54Y	NA	Alive	TCGA-BRCA	725	NA	8.3346	18.6812	5.4249	1.5888	23.3927	42.45	3.6392	4.2767	1.5438	8.6417	NA	4.1457	18.6494	4.9544	NA	NA	NA	7.0022	0.2311	6.6107	13.5775	0.2109	1.8706	38.46	15.0623	1.2359
TCGA-BRCA	NA	TCGA-E2-A1LB	NA	Alive	TCGA-BRCA	2306	NA	57.3566	5.8986	42.5616	12.7624	7.8181	58.402	20.6026	15.5223	12.9786	0.9327	NA	19.5325	74.8084	6.9811	NA	NA	NA	6.6434	8.1607	17.8841	21.4456	1.4727	1.0413	3.5483	7.0379	1.5048
TCGA-BRCA	NA	TCGA-BH-A1ES	3462	Dead	TCGA-BRCA	NA	NA	16.509	16.2317	7.2119	16.5415	8.7791	77.6947	44.5362	10.0125	10.7733	55.2396	NA	22.0278	51.2343	12.8356	NA	NA	NA	8.8173	2.4882	25.5205	12.2626	3.2689	11.781	12.1005	1.8728	6.2585
TCGA-BRCA	NA	TCGA-EW-A6SB	NA	Alive	TCGA-BRCA	760	NA	21.0635	7.9044	14.2112	4.5888	59.1049	37.0915	89.2578	4.4037	3.1023	0.7955	NA	10.9501	39.4806	3.3787	NA	NA	NA	8.771	3.0833	7.3434	40.8017	3.3352	8.3849	18.9892	2.8488	1.796
TCGA-BRCA	NA	TCGA-A2-A04Q	NA	Alive	TCGA-BRCA	2385	NA	36.2296	9.193	30.1956	9.4545	60.7005	36.9266	23.0426	7.7756	9.934	1.3215	NA	15.2697	69.692	15.0878	NA	NA	NA	4.3462	6.259	13.9232	121.666	35.3294	36.3607	66.4386	24.4579	11.8421
TCGA-BRCA	NA	TCGA-E2-A15I	NA	Alive	TCGA-BRCA	1692	NA	121.114	16.6531	40.5363	37.1746	80.6235	57.8756	12.3319	46.858	14.1838	12.9298	NA	82.069	122.743	19.8214	NA	NA	NA	16.1566	17.5637	40.7793	84.7659	35.3116	17.047	32.9767	36.8966	8.3242
TCGA-BRCA	NA	TCGA-B6-A0IC	0	Dead	TCGA-BRCA	NA	NA	109.787	11.1586	22.308	42.5379	49.6822	52.4652	18.7984	32.3328	12.6532	12.8082	NA	42.8099	104.441	28.3225	NA	NA	NA	5.6338	1.3299	51.2659	21.8307	0.6766	1.6646	5.3131	5.812	5.2057
TCGA-BRCA	NA	TCGA-GM-A3XG	NA	Alive	TCGA-BRCA	1330	NA	65.7938	17.5122	38.752	19.9148	62.4928	94.9733	15.8346	13.7579	10.3714	10.759	NA	32.2897	65.2993	13.7137	NA	NA	NA	12.4269	20.521	32.115	16.7969	5.8213	3.8609	4.7698	10.8696	16.858
TCGA-BRCA	NA	TCGA-C8-A12X	NA	Alive	TCGA-BRCA	385	NA	26.8968	7.3406	12.0121	6.8565	6.7984	64.4796	28.9286	8.5687	9.2476	1.792	NA	7.0793	61.2974	12.395	NA	NA	NA	16.2007	4.8644	27.9201	33.0668	1.2944	1.0516	4.3017	88.9295	0.6651
TCGA-BRCA	NA	TCGA-Z7-A8R5	NA	Alive	TCGA-BRCA	3287	NA	33.4862	20.9173	28.4889	6.3917	70.836	52.3641	44.8994	7.2717	6.5981	3.6659	NA	17.1823	47.0371	10.361	NA	NA	NA	7.6109	10.2399	16.0744	36.0012	10.0717	11.386	21.5862	9.2507	14.9469
TCGA-BRCA	NA	TCGA-AC-A2BK	NA	Alive	TCGA-BRCA	2222	NA	90.4864	3.6865	80.8326	28.5016	82.5581	91.6218	76.5261	17.2951	13.6393	0.8972	NA	77.1204	90.7006	55.294	NA	NA	NA	18.2221	64.3372	42.3913	12.55	0.6178	0.2518	6.9632	6.8326	4.9502
TCGA-BRCA	NA	TCGA-D8-A1XA	NA	Alive	TCGA-BRCA	839	NA	103.66	16.4904	34.332	42.2491	41.4504	26.9804	11.7547	16.965	17.1363	12.9413	NA	26.9301	74.1776	29.5169	NA	NA	NA	40.2202	10.2839	85.3798	52.2187	4.0332	2.1664	7.989	31.6713	2.5823
TCGA-BRCA	NA	TCGA-AR-A0U4	NA	Alive	TCGA-BRCA	3261	NA	47.8907	10.2762	66.9814	20.6441	40.8249	31.2306	45.2668	22.5347	15.5118	0.8278	NA	43.9737	127.999	27.9603	NA	NA	NA	14.738	7.9333	40.8026	202.897	102.148	9.4394	19.2395	12.2298	5.7597
TCGA-BRCA	NA	TCGA-E2-A15A	NA	Alive	TCGA-BRCA	NA	NA	35.6376	12.6063	18.5316	30.6425	71.7278	48.3494	13.7469	30.6799	14.7044	1.8231	NA	15.1754	131.911	17.1083	NA	NA	NA	10.749	13.6541	27.5022	113.293	65.8074	63.2287	125.759	17.1599	23.2582
TCGA-BRCA	NA	TCGA-A7-A3RF	NA	Alive	TCGA-BRCA	408	NA	22.6932	10.8782	6.3693	5.1707	4.6963	44.6499	30.8539	11.8439	3.9	7.4121	NA	14.3886	47.5044	14.5156	NA	NA	NA	5.7719	4.2022	22.172	16.5982	0.6513	0.8034	1.3758	3.8599	1.651
TCGA-BRCA	NA	TCGA-A2-A0YI	NA	Alive	TCGA-BRCA	1505	NA	42.5731	6.3501	44.4474	30.0394	47.0932	33.8507	17.2969	28.5641	17.5587	2.1969	NA	35.0845	132.492	49.8522	NA	NA	NA	20.7052	16.6365	21.1735	113.959	29.6338	13.0715	40.8785	129.296	6.2094
TCGA-BRCA	NA	TCGA-AC-A6IX	NA	Alive	TCGA-BRCA	NA	NA	39.0021	11.5578	15.8038	19.8891	34.5283	56.3561	5.2383	22.5732	12.5403	1.1149	NA	30.2676	77.5701	15.9956	NA	NA	NA	24.6286	11.7269	28.9137	83.057	55.9436	52.3068	110.99	13.7081	16.3479
TCGA-BRCA	NA	TCGA-A2-A04X	NA	Alive	TCGA-BRCA	1686	NA	35.984	11.3705	7.7585	8.2132	23.426	52.9309	22.1474	7.276	9.3539	3.466	NA	16.9093	62.5206	6.3855	NA	NA	NA	7.4201	2.0894	18.2523	62.77	22.8107	21.5993	53.4175	8.7176	6.0459
TCGA-BRCA	NA	TCGA-BH-A0DT	NA	Alive	TCGA-BRCA	2403	NA	86.9767	11.4781	42.3734	31.5967	75.4165	68.925	29.3337	27.6984	19.9797	3.9732	NA	30.9934	117.507	18.5144	NA	NA	NA	24.7926	21.3253	41.9277	52.3222	30.9322	17.8981	29.4489	49.9318	11.3262
TCGA-BRCA	NA	TCGA-D8-A1JA	NA	Alive	TCGA-BRCA	502	NA	97.5512	5.0476	39.7111	37.1832	71.7818	55.4525	34.3044	45.9815	16.8433	0.8345	NA	26.0252	154.05	39.1002	NA	NA	NA	51.5897	8.7574	19.9195	37.0562	34.7153	0.9607	6.0989	11.0402	0.7577
TCGA-BRCA	NA	TCGA-BH-A1EW	1694	Dead	TCGA-BRCA	NA	NA	59.8899	10.5373	68.2768	40.9623	99.9074	49.5805	32.5755	41.219	21.6591	1.7868	NA	25.4041	129.817	35.5659	NA	NA	NA	27.5133	15.1473	19.2548	57.2767	67.7267	24.8406	89.1978	39.0003	12.4277
TCGA-BRCA	NA	TCGA-A2-A0EX	NA	Alive	TCGA-BRCA	752	NA	64.023	4.5962	54.9494	28.9647	40.1982	35.4948	20.3058	20.2187	17.5035	0.5546	NA	24.1839	95.9349	12.9128	NA	NA	NA	12.122	17.6445	36.0631	32.6646	13.8943	9.6853	22.6331	20.0389	5.5296
TCGA-BRCA	NA	TCGA-A7-A0CE	NA	Alive	TCGA-BRCA	NA	NA	80.2363	10.6088	42.7185	20.4516	52.2799	71.8935	19.6292	14.3973	17.0537	4.1574	NA	45.8282	76.3999	16.2272	NA	NA	NA	16.8136	29.5235	48.2392	60.4362	28.4929	9.8005	14.9163	6.6995	19.6819
TCGA-BRCA	NA	TCGA-BH-A18I	NA	Alive	TCGA-BRCA	1093	NA	75.1509	12.9707	54.7224	46.9318	41.728	70.9236	33.2849	21.1685	36.8348	5.0691	NA	38.6282	114.124	21.1965	NA	NA	NA	10.9258	24.2774	72.4657	131.004	28.2138	14.7369	30.601	41.0293	11.2591
TCGA-BRCA	NA	TCGA-A1-A0SO	NA	Alive	TCGA-BRCA	852	NA	120.503	23.1548	4.9655	12.7563	84.0426	62.8287	73.8096	20.6706	12.79	0.5515	NA	64.5606	187.677	38.1586	NA	NA	NA	9.8948	78.0582	19.548	15.1386	5.1849	1.9828	4.533	1.796	2.6051
TCGA-BRCA	NA	TCGA-BH-A18N	468	Dead	TCGA-BRCA	NA	NA	101.317	15.1695	24.1965	35.6119	7.2566	45.1503	13.9474	26.4052	22.121	10.2584	NA	25.5064	92.3305	28.2242	NA	NA	NA	10.6382	7.7644	80.5183	29.6044	0.6691	0.5635	9.4708	8.1597	9.4664
TCGA-BRCA	NA	TCGA-BH-A18N	468	Dead	TCGA-BRCA	NA	NA	121.593	12.1549	52.7473	54.7513	47.5167	62.7565	16.5479	29.7734	38.6097	2.9227	NA	47.7285	95.2094	23.1426	NA	NA	NA	23.9895	39.4778	121.631	52.3512	6.0584	3.3253	7.6559	3.1551	15.2108
TCGA-BRCA	NA	TCGA-A8-A09E	NA	Alive	TCGA-BRCA	1492	NA	18.0508	9.8861	21.0739	7.9047	95.0157	69.2491	7.0369	10.8985	11.6166	3.8246	NA	17.6766	93.9511	2.8885	NA	NA	NA	23.4262	3.3635	28.8662	14.8363	2.9332	2.1095	4.1763	46.3566	0.7352
TCGA-BRCA	NA	TCGA-A7-A0DC	NA	Alive	TCGA-BRCA	NA	NA	107.713	8.8107	45.753	70.3574	42.3057	38.513	12.7931	22.0567	28.1976	1.998	NA	39.1371	83.5178	19.2114	NA	NA	NA	21.051	36.1998	80.202	41.3241	13.4747	2.183	5.1439	0.6316	6.9806
TCGA-BRCA	NA	TCGA-GI-A2C8	NA	Alive	TCGA-BRCA	NA	NA	36.1902	8.3488	10.9863	71.5502	4.9127	19.2176	59.5669	7.375	13.7349	0.472	NA	10.1375	14.7952	6.8948	NA	NA	NA	102.068	56.4533	9.1081	4.1589	0.6816	0.208	1.9736	0.1492	0.2067
TCGA-BRCA	NA	TCGA-AQ-A0Y5	172	Dead	TCGA-BRCA	NA	NA	68.9338	7.9454	49.3248	27.1924	27.3517	58.3926	26.1682	32.9615	22.8603	2.2467	NA	21.6635	119.047	15.5812	NA	NA	NA	57.5682	37.6552	40.2418	42.2843	2.743	5.5939	2.6822	15.0649	6.2244
TCGA-BRCA	NA	TCGA-AO-A0J5	792	Dead	TCGA-BRCA	705	NA	53.9873	6.5697	47.8588	33.0657	22.7829	63.3774	15.9866	38.3922	28.2232	1.1792	NA	23.6822	81.4844	24.891	NA	NA	NA	11.5924	24.4959	73.5915	39.8831	7.9418	1.0557	7.0245	11.0521	1.9799
TCGA-BRCA	NA	TCGA-D8-A146	NA	Alive	TCGA-BRCA	643	NA	96.5108	11.3423	44.0378	37.6941	71.2573	56.8405	16.03	33.3847	23.1922	5.0977	NA	36.9911	93.9017	29.4851	NA	NA	NA	17.1709	23.4527	35.818	50.1434	18.5789	6.8102	17.4102	18.1318	5.3774
TCGA-BRCA	NA	TCGA-A8-A07E	NA	Alive	TCGA-BRCA	608	NA	57.4749	5.7339	55.8522	30.5209	96.2887	59.6457	44.1969	27.2998	27.0818	1.1634	NA	28.3335	110.562	37.7659	NA	NA	NA	32.7431	47.9577	26.0642	70.9727	17.088	12.5188	16.0506	12.7339	5.5808
TCGA-BRCA	NA	TCGA-A7-A0DA	NA	Alive	TCGA-BRCA	1085	NA	88.7444	6.8928	80.9755	14.2649	79.2795	84.296	23.6494	18.4316	24.6607	1.0921	NA	75.1871	90.881	12.5166	NA	NA	NA	13.5183	32.0409	49.4047	24.1126	1.5403	1.1512	3.1919	5.7585	2.3325
TCGA-BRCA	NA	TCGA-C8-A274	NA	Alive	TCGA-BRCA	508	NA	76.2971	12.4058	26.3721	35.7885	141.252	38.1233	9.1795	23.2159	12.8907	1.8367	NA	12.3757	129.224	19.1603	NA	NA	NA	61.51	4.4439	21.2491	18.3509	2.5062	1.9808	11.4196	3.4578	0.7155
TCGA-BRCA	NA	TCGA-A8-A07G	NA	Alive	TCGA-BRCA	577	NA	94.6246	5.0451	47.9201	35.572	29.9261	29.6152	14.654	19.7013	23.1308	0.4284	NA	33.2562	88.8792	19.0667	NA	NA	NA	12.4955	36.5507	41.8881	34.4341	10.7788	4.698	15.4379	11.7913	4.5701
TCGA-BRCA	NA	TCGA-BH-A28O	NA	Alive	TCGA-BRCA	1120	NA	85.9974	16.6095	70.4848	28.9643	50.5925	83.3508	18.2894	22.3779	23.7443	8.9259	NA	44.6219	71.1006	14.4712	NA	NA	NA	13.7819	45.8398	48.5366	39.9038	39.5587	5.5215	7.9987	11.642	17.6173
TCGA-BRCA	NA	TCGA-A2-A0D4	NA	Alive	TCGA-BRCA	767	NA	32.2984	7.5847	9.4778	30.9029	7.5227	49.4658	5.6934	12.2851	7.3221	1.3392	NA	8.1399	93.4845	27.8586	NA	NA	NA	10.1995	5.2234	18.5113	16.5164	1.1792	1.9201	40.5414	66.6737	3.0479
TCGA-BRCA	NA	TCGA-AC-A2QH	NA	Alive	TCGA-BRCA	1005	NA	27.4946	1.2273	55.6437	25.5725	33.5341	12.8204	5.6704	16.1234	8.7597	0.7578	NA	4.0754	43.1803	17.8057	NA	NA	NA	12.3626	31.0616	12.5169	6.8828	1.7453	0	1.1114	3.1975	1.5442
TCGA-BRCA	NA	TCGA-AO-A1KQ	NA	Alive	TCGA-BRCA	NA	NA	20.3947	29.494	10.4533	14.6216	42.3234	38.3958	52.4065	17.2386	8.5271	4.0428	NA	14.2577	74.8226	10.4601	NA	NA	NA	5.3799	2.9807	16.6492	44.4093	9.0369	8.9975	18.2098	12.7886	5.3687
TCGA-BRCA	NA	TCGA-D8-A1XU	NA	Alive	TCGA-BRCA	395	NA	52.5615	5.9347	35.0132	33.324	54.9385	30.4549	19.1903	21.4886	14.8904	0.5615	NA	25.9062	110.37	14.4476	NA	NA	NA	25.3948	16.1511	28.9814	44.4106	2.5452	1.2553	14.7563	31.0318	1.5264
TCGA-BRCA	NA	TCGA-AC-A8OP	NA	Alive	TCGA-BRCA	614	NA	35.2484	12.4608	28.7031	29.9929	13.4691	36.977	11.4876	22.2043	19.2915	8.0704	NA	21.6265	67.3119	20.3403	NA	NA	NA	24.3581	14.193	32.3107	31.9631	11.7495	14.9726	20.478	26.7203	6.7871
TCGA-BRCA	NA	TCGA-D8-A143	NA	Alive	TCGA-BRCA	431	NA	45.8366	20.8703	62.9403	13.6084	91.3076	69.6764	95.9773	15.6612	5.6665	0.3696	NA	54.196	128.847	10.8494	NA	NA	NA	39.8885	38.8226	22.0496	37.0921	16.8088	5.351	15.4056	4.4684	12.5653
TCGA-BRCA	NA	TCGA-BH-A18L	811	Dead	TCGA-BRCA	NA	NA	115.934	10.5214	53.5268	51.9436	54.3792	50.3349	13.0382	24.7244	38.9991	2.4024	NA	50.1447	86.2926	18.2392	NA	NA	NA	24.5077	34.8572	144.369	44.7499	2.6568	1.2755	6.4422	3.7564	12.4829
TCGA-BRCA	NA	TCGA-OL-A5RY	NA	Alive	TCGA-BRCA	752	NA	34.3743	11.0453	42.5375	10.5129	58.4904	63.6987	19.9727	10.1367	13.6277	0.9866	NA	20.7536	76.0536	9.8144	NA	NA	NA	9.573	11.6858	21.859	85.2715	66.1537	43.8224	109.469	13.2913	20.8798
TCGA-BRCA	NA	TCGA-E9-A1R2	NA	Alive	TCGA-BRCA	1063	NA	39.9071	11.8326	30.6791	33.683	60.6931	58.0181	23.1798	22.0875	16.292	3.5038	NA	24.4492	103.301	21.9032	NA	NA	NA	18.5602	11.2977	40.2061	41.2377	12.5391	10.6186	22.8613	9.6063	7.6363
TCGA-BRCA	NA	TCGA-A2-A0YM	NA	Alive	TCGA-BRCA	965	NA	66.2474	10.9755	104.186	18.3223	52.875	92.6711	130.022	28.638	36.6947	1.6422	NA	46.9503	137.902	21.8835	NA	NA	NA	40.9624	29.5666	76.5732	89.2252	65.9251	7.5091	16.5502	5.3513	11.9668
TCGA-BRCA	NA	TCGA-A2-A0EP	NA	Alive	TCGA-BRCA	3603	NA	36.7928	22.2327	31.5548	15.5798	47.4502	27.95	23.8635	12.4634	18.2084	4.1244	NA	19.0341	79.9229	11.7202	NA	NA	NA	6.04	15.9849	44.464	216.463	92.5811	79.8537	119.93	19.3058	23.6524
TCGA-BRCA	NA	TCGA-LL-A9Q3	NA	Alive	TCGA-BRCA	532	NA	21.7794	11.327	11.2648	5.8148	35.0347	38.1264	16.2613	6.5432	5.0929	1.4525	NA	6.3916	46.0353	3.6552	NA	NA	NA	3.9386	5.9262	16.2834	40.9759	4.0199	4.1395	5.2739	4.4322	2.2601
TCGA-BRCA	NA	TCGA-AR-A0TS	NA	Alive	TCGA-BRCA	2558	NA	119.882	23.5013	57.3798	65.3033	73.2973	107.826	42.0455	23.3735	22.661	1.5006	NA	37.0825	185.344	27.9361	NA	NA	NA	28.3401	57.4761	86.6126	181.514	111.63	136.99	295.953	38.0169	45.2391
TCGA-BRCA	NA	TCGA-A8-A06P	NA	Alive	TCGA-BRCA	396	NA	58.0108	10.4746	33.8006	35.5495	38.3562	49.8155	24.0795	14.1283	27.0305	2.8293	NA	19.6651	87.0318	12.4112	NA	NA	NA	13.4887	19.1874	91.5776	50.2015	3.314	1.67	4.6414	19.306	2.2278
TCGA-BRCA	NA	TCGA-E9-A1NA	NA	Alive	TCGA-BRCA	1112	NA	33.0893	7.9694	21.1021	24.5757	6.9497	35.3017	25.0088	19.0698	17.9768	0.9279	NA	22.8367	78.0468	11.7461	NA	NA	NA	12.0811	9.5039	30.9527	67.0591	14.5158	2.3626	13.2076	8.4988	1.7384
TCGA-BRCA	NA	TCGA-A1-A0SN	NA	Alive	TCGA-BRCA	1196	NA	42.8425	10.4602	29.8342	38.2783	42.3805	59.9748	29.7671	20.7221	19.4199	0.5915	NA	19.8388	112.831	13.3748	NA	NA	NA	35.0922	21.6231	26.1451	84.5313	35.7664	13.4883	13.3045	15.7988	8.7951
TCGA-BRCA	NA	TCGA-D8-A1JP	NA	Alive	TCGA-BRCA	639	NA	44.4858	18.7495	52.864	18.1957	29.4112	54.6113	29.1882	28.5599	17.06	1.0199	NA	33.0645	66.2686	42.7041	NA	NA	NA	35.3112	14.7334	18.0842	61.8287	8.3909	3.1345	5.9102	12.9947	3.041
TCGA-BRCA	NA	TCGA-BH-A0W5	NA	Alive	TCGA-BRCA	1288	NA	64.7786	14.1992	38.4714	30.7894	28.905	40.9102	16.8602	23.7791	20.9204	5.7862	NA	26.565	114.928	13.2463	NA	NA	NA	11.6921	19.9823	57.1041	109.621	127.361	70.3997	142.286	45.7907	35.005
TCGA-BRCA	NA	TCGA-A8-A09T	NA	Alive	TCGA-BRCA	579	NA	76.7721	8.144	36.5276	23.2432	48.3001	41.1278	23.38	19.1511	22.4843	2.5363	NA	23.0053	118.082	24.5956	NA	NA	NA	21.4068	9.0313	98.216	48.8105	4.739	0.5784	3.9543	7.1556	3.3217
TCGA-BRCA	NA	TCGA-BH-A0BM	NA	Alive	TCGA-BRCA	1876	NA	51.9191	7.6651	28.2023	17.2413	16.1953	38.3303	15.8349	11.1053	14.117	2.2867	NA	27.9058	65.5586	11.541	NA	NA	NA	9.1058	11.9036	20.9304	21.0808	4.9931	2.8667	14.2272	8.5602	3.8345
TCGA-BRCA	NA	TCGA-AC-A2FF	NA	Alive	TCGA-BRCA	2759	NA	83.9822	7.9891	72.9272	43.1279	52.0333	30.791	15.1794	28.9518	23.9485	1.8086	NA	36.2769	88.4491	17.1138	NA	NA	NA	16.6673	35.284	44.3333	81.031	42.8276	22.6847	33.5729	15.9041	9.4621
TCGA-BRCA	NA	TCGA-D8-A1JG	NA	Alive	TCGA-BRCA	1612	NA	51.1465	8.2295	25.407	16.5261	26.8285	57.3339	20.7831	18.2482	10.348	0.4999	NA	15.5509	119.669	22.4107	NA	NA	NA	26.8471	15.696	10.8744	64.5911	26.1637	7.3323	22.6779	9.3146	2.1738
TCGA-BRCA	NA	TCGA-A8-A09I	NA	Alive	TCGA-BRCA	1371	NA	23.3584	9.1261	11.7002	9.3319	28.7388	42.3206	23.3809	20.1945	11.0054	0.7722	NA	14.5233	109.036	17.7603	NA	NA	NA	7.4785	8.6944	17.2938	55.7398	7.3295	3.4078	23.7896	5.7678	1.6144
TCGA-BRCA	NA	TCGA-AO-A0JI	NA	Alive	TCGA-BRCA	1528	NA	46.0026	8.8535	27.6599	27.5113	7.1564	35.5174	4.2898	18.0729	11.1148	10.3517	NA	30.7739	94.7535	37.8666	NA	NA	NA	10.8488	54.4673	40.1681	16.2922	13.9299	7.3502	28.1384	14.9815	2.3851
TCGA-BRCA	NA	TCGA-A8-A09K	NA	Alive	TCGA-BRCA	912	NA	10.8115	10.3652	4.6335	20.2586	2.2919	25.6817	4.0029	23.0481	2.9622	9.3633	NA	11.1147	78.6421	16.1559	NA	NA	NA	8.2457	3.5286	13.8108	42.042	11.1392	7.7572	17.178	25.2744	3.8347
TCGA-BRCA	NA	TCGA-E9-A1R4	NA	Alive	TCGA-BRCA	186	NA	57.7735	34.2108	20.0771	50.9057	54.346	77.4291	11.4911	14.9721	19.525	2.4206	NA	22.1382	163.607	11.294	NA	NA	NA	11.5988	37.1504	34.0103	135.556	26.4425	17.7404	32.6635	7.6474	6.883
TCGA-BRCA	NA	TCGA-A7-A4SB	NA	Alive	TCGA-BRCA	418	NA	28.6884	22.9178	24.1111	6.8541	46.315	88.6027	22.0367	19.485	20.6401	3.304	NA	11.8178	49.962	17.6302	NA	NA	NA	3.1602	6.1983	40.587	10.1464	1.352	1.1393	4.8826	6.8158	2.9854
TCGA-BRCA	NA	TCGA-D8-A1XV	NA	Alive	TCGA-BRCA	461	NA	13.9735	3.5886	3.7445	9.5815	1.2756	22.2088	14.7988	16.1397	3.3957	1.0895	NA	12.3621	40.7013	11.6798	NA	NA	NA	17.362	1.8786	5.6573	11.38	0.7306	0.6495	2.8632	1.1952	6.3647
TCGA-BRCA	NA	TCGA-BH-A0B1	NA	Alive	TCGA-BRCA	1148	NA	75.3129	6.9514	54.3909	26.8237	59.9965	42.4812	15.8569	19.5473	16.649	0.7653	NA	23.356	107.404	25.2079	NA	NA	NA	20.3709	13.1834	44.2175	20.5939	7.8767	4.181	54.9863	26.2888	4.8157
TCGA-BRCA	NA	TCGA-AR-A2LM	NA	Alive	TCGA-BRCA	1935	NA	133.471	11.8062	78.4514	58.1004	111.7	65.7408	13.4969	49.199	30.7499	4.9517	NA	41.7729	124.746	27.2897	NA	NA	NA	15.945	43.6831	72.6682	51.3239	16.9808	4.8414	15.5265	12.1192	8.2827
TCGA-BRCA	NA	TCGA-AN-A0AK	NA	Alive	TCGA-BRCA	224	NA	50.2087	2.9827	10.8089	8.9601	80.2239	80.6448	30.0087	39.3355	8.9574	1.4059	NA	19.2889	150.02	10.9495	NA	NA	NA	1.4273	3.8333	13.4662	41.789	5.022	3.2757	10.3482	3.7391	1.864
TCGA-BRCA	NA	TCGA-AR-A252	NA	Alive	TCGA-BRCA	2838	NA	35.8652	5.9709	32.5843	34.7148	9.2526	17.4664	5.1074	34.1468	15.9034	0.916	NA	29.7297	143.58	25.8805	NA	NA	NA	8.8227	23.4954	18.496	133.731	106.21	39.1038	127.334	19.988	22.2341
TCGA-BRCA	NA	TCGA-AQ-A7U7	584	Dead	TCGA-BRCA	304	NA	50.9818	21.0689	50.7254	21.2647	53.0933	76.9788	22.7406	19.0032	27.4847	8.1013	NA	24.9764	96.9685	18.972	NA	NA	NA	18.8422	20.0597	84.0696	151.822	54.3997	52.7571	79.689	25.725	17.6666
TCGA-BRCA	NA	TCGA-B6-A0IM	3873	Dead	TCGA-BRCA	3836	NA	37.9872	10.4757	21.448	48.9206	76.7168	54.8948	15.9151	32.387	14.2672	2.6369	NA	19.6057	70.5336	30.419	NA	NA	NA	48.0039	16.0697	33.5457	33.4083	4.8841	3.1586	5.4481	254.095	7.1344
TCGA-BRCA	NA	TCGA-E2-A15L	NA	Alive	TCGA-BRCA	626	NA	106.601	11.0809	34.8317	43.795	33.17	88.9842	36.7489	31.2908	23.2314	6.9261	NA	31.7438	103.111	23.2189	NA	NA	NA	46.8723	21.8936	38.8552	21.1799	2.5984	0.8758	1.5111	9.1632	3.5283
TCGA-BRCA	NA	TCGA-A8-A08S	NA	Alive	TCGA-BRCA	1004	NA	43.2728	9.1475	26.2352	33.3952	11.4856	65.4588	8.1574	34.5472	11.2948	4.2514	NA	34.4682	77.0296	5.057	NA	NA	NA	32.0643	18.4861	33.266	30.3484	3.8211	3.3896	16.2764	41.5301	7.0025
TCGA-BRCA	NA	TCGA-E9-A6HE	NA	Alive	TCGA-BRCA	847	NA	19.8535	18.5024	19.4224	9.8253	89.701	44.0522	35.05	7.9895	6.1921	6.6217	NA	11.1823	47.0295	7.1607	NA	NA	NA	7.918	7.8298	10.7112	27.9238	5.9739	2.5197	5.0065	70.7902	2.1003
TCGA-BRCA	NA	TCGA-GM-A2DF	NA	Alive	TCGA-BRCA	2155	NA	20.3078	12.5848	16.4091	6.4471	16.266	32.5033	28.5124	3.616	12.3459	1.4656	NA	9.4388	50.5564	9.0769	NA	NA	NA	3.041	15.163	20.09	46.4981	8.736	9.1633	16.9019	5.2012	4.7638
TCGA-BRCA	NA	TCGA-BH-A1F5	2712	Dead	TCGA-BRCA	NA	NA	77.8219	5.2369	41.1147	50.0853	9.5438	26.0348	14.4841	24.1432	24.1976	3.0081	NA	22.5146	193.75	37.0779	NA	NA	NA	11.6615	6.7022	73.6983	17.9747	4.5416	1.0748	4.4919	11.7902	2.4472
TCGA-BRCA	NA	TCGA-BH-A1FE	2273	Dead	TCGA-BRCA	NA	NA	179.906	8.1209	108.913	67.0315	32.2696	34.915	7.79	57.538	33.9065	3.3302	NA	92.5203	141.482	32.9592	NA	NA	NA	39.4411	64.9758	94.5059	24.5504	44.6847	2.0398	6.1771	9.8265	15.4471
TCGA-BRCA	NA	TCGA-BH-A1FE	2273	Dead	TCGA-BRCA	NA	NA	135.345	6.0347	105.289	44.43	40.9472	85.7818	23.6308	17.2179	88.6946	3.5289	NA	23.3094	95.1749	18.2968	NA	NA	NA	7.9379	40.3677	90.3953	31.2764	18.4939	1.1964	9.0872	3.3465	1.1954
TCGA-BRCA	NA	TCGA-E2-A15T	NA	Alive	TCGA-BRCA	1563	NA	25.6319	7.97	15.6943	39.4925	3.4586	30.7938	11.6574	26.4419	12.4839	2.9914	NA	24.2074	114.35	18.48	NA	NA	NA	11.2558	5	27.8675	19.7071	5.0318	5.3624	7.2027	3.5051	3.1507
TCGA-BRCA	NA	TCGA-C8-A12Y	NA	Alive	TCGA-BRCA	1476	NA	30.9828	13.8504	25.2023	12.0294	89.3575	56.7812	22.2341	9.2428	9.0675	1.3987	NA	15.6713	76.968	11.388	NA	NA	NA	16.1352	4.3787	35.8053	19.923	1.7384	2.3717	11.2833	48.1442	3.8019
TCGA-BRCA	NA	TCGA-E2-A14V	NA	Alive	TCGA-BRCA	1042	NA	61.1096	13.4882	37.2313	36.6716	41.3088	53.3507	25.002	17.2425	16.6313	2.2235	NA	37.6304	144.124	14.3657	NA	NA	NA	25.267	11.2826	49.6532	18.2135	3.0836	3.511	7.7994	4.7278	4.7336
TCGA-BRCA	NA	TCGA-BH-A1EN	2127	Dead	TCGA-BRCA	NA	NA	87.4264	9.0265	51.0557	61.5739	34.0344	34.566	17.4836	19.2457	32.2273	1.4261	NA	37.6931	72.4358	12.785	NA	NA	NA	15.1938	36.8051	100.151	39.2776	10.3952	5.0549	11.7167	2.1079	8.889
TCGA-BRCA	NA	TCGA-AN-A0FL	NA	Alive	TCGA-BRCA	231	NA	52.3572	4.9242	22.4064	4.0173	110.83	60.3725	8.358	6.5982	3.9912	0.6267	NA	27.0761	38.6816	15.1349	NA	NA	NA	3.2314	6.8015	15.189	10.953	2.9653	0.7057	2.9998	2.811	4.4843
TCGA-BRCA	NA	TCGA-EW-A1PC	NA	Alive	TCGA-BRCA	187	NA	38.6802	17.4858	61.9844	18.4057	74.2289	78.5477	15.7917	17.752	12.2857	2.8817	NA	53.0919	110.782	9.3039	NA	NA	NA	22.7302	40.5588	87.7768	16.2691	1.0928	1.6743	3.1264	13.2287	5.2745
TCGA-BRCA	NA	TCGA-A2-A3XT	NA	Alive	TCGA-BRCA	2770	NA	42.7498	36.3438	21.1618	8.672	27.3636	28.9483	16.4238	17.3415	9.2209	6.4494	NA	21.3591	60.3796	10.5757	NA	NA	NA	57.2278	9.7027	16.5285	99.2072	23.3146	7.9811	10.5403	4.6494	2.8332
TCGA-BRCA	NA	TCGA-E9-A1NF	1072	Dead	TCGA-BRCA	NA	NA	145.801	11.2917	48.1884	86.2362	30.8419	30.2434	10.7332	24.9947	64.6459	1.2977	NA	37.0976	95.0259	13.4759	NA	NA	NA	13.0248	46.3235	148.926	152.513	5.9079	2.9329	12.8562	0.9194	1.9535
TCGA-BRCA	NA	TCGA-E9-A1NF	1072	Dead	TCGA-BRCA	610	NA	61.1087	10.8864	32.0282	33.5796	22.9659	43.2202	33.2734	19.2626	36.2244	3.2124	NA	22.0925	96.1267	10.9476	NA	NA	NA	11.4363	8.6757	41.1187	44.5049	10.8374	2.0673	7.404	19.7292	1.3955
TCGA-BRCA	NA	TCGA-C8-A1HN	NA	Alive	TCGA-BRCA	394	NA	32.4882	14.1814	24.4268	17.2537	11.4644	42.3534	16.3743	32.6889	11.4101	3.0465	NA	25.0385	156.736	23.2456	NA	NA	NA	18.7278	3.426	23.0368	38.6107	1.9524	2.0254	4.5042	5.7131	3.3948
TCGA-BRCA	NA	TCGA-AR-A0U3	NA	Alive	TCGA-BRCA	4080	NA	54.7073	9.0008	26.0934	28.6565	90.859	102.817	28.5617	39.2229	13.9034	3.6579	NA	32.5074	135.945	18.6022	NA	NA	NA	47.5642	9.6679	15.4279	45.6917	10.0582	9.0039	13.8217	33.1197	2.7199
TCGA-BRCA	NA	TCGA-BH-A1FB	3669	Dead	TCGA-BRCA	NA	NA	103.83	8.0811	70.9057	38.7275	55.1422	50.6448	16.876	34.6836	27.5806	2.3032	NA	48.4606	155.745	23.8841	NA	NA	NA	25.1803	36.8188	57.2243	94.3679	50.609	33.2425	72.3523	17.7883	20.4586
TCGA-BRCA	NA	TCGA-A2-A1G0	NA	Alive	TCGA-BRCA	616	NA	61.92	10.8081	46.0073	34.3031	29.308	37.6549	15.1425	37.0528	21.8749	4.1048	NA	32.5869	111.377	21.8999	NA	NA	NA	17.8546	20.2475	64.1412	60.4086	41.6301	10.7799	23.221	9.1334	6.561
TCGA-BRCA	NA	TCGA-AC-A3HN	NA	Alive	TCGA-BRCA	496	NA	52.8663	12.7451	45.7995	29.5448	24.7115	74.3542	32.4362	22.8656	25.8142	5.3307	NA	29.8351	91.4233	18.1704	NA	NA	NA	7.7228	26.7418	71.7756	97.5601	8.9026	7.9324	21.3152	23.506	8.0001
TCGA-BRCA	NA	TCGA-D8-A1XD	NA	Alive	TCGA-BRCA	522	NA	88.3191	10.0935	35.1127	80.3675	11.4465	48.3501	41.3123	50.7334	23.985	7.4945	NA	22.5626	125.134	30.233	NA	NA	NA	14.249	19.9619	66.608	12.96	6.269	3.4002	1.6277	6.955	3.4246
TCGA-BRCA	NA	TCGA-BH-A209	3959	Dead	TCGA-BRCA	NA	NA	138.323	7.8842	60.5004	56.3418	43.674	40.9369	16.2495	30.3769	31.6095	1.1686	NA	58.7885	115.153	21.9482	NA	NA	NA	26.3254	43.7425	65.773	69.5449	29.405	11.0752	22.0151	3.3815	12.9352
TCGA-BRCA	NA	TCGA-BH-A0DP	NA	Alive	TCGA-BRCA	NA	NA	122.716	7.8251	50.4766	53.0431	44.077	75.1045	15.2317	27.5976	24.323	3.8239	NA	72.4764	94.7659	18.6465	NA	NA	NA	24.9059	70.0974	70.5029	61.5672	24.8594	3.1459	4.5761	10.0194	20.3808
TCGA-BRCA	NA	TCGA-C8-A131	NA	Alive	TCGA-BRCA	411	NA	38.8727	7.9315	28.5857	14.819	89.2197	74.0368	28.8935	9.4811	15.7678	1.0637	NA	15.3722	76.4493	10.1381	NA	NA	NA	3.6572	6.32	20.0128	20.4765	11.0987	2.4197	6.3583	8.6187	1.5597
TCGA-BRCA	NA	TCGA-BH-A1F6	2965	Dead	TCGA-BRCA	NA	NA	87.1643	15.2306	28.7816	26.5939	42.2342	54.7039	53.8451	15.5312	19.8647	0.9914	NA	32.9325	127.991	11.784	NA	NA	NA	11.6301	5.9086	37.0122	60.8179	15.8068	8.8002	30.3411	5.1426	3.1326
TCGA-BRCA	NA	TCGA-AC-A2FK	NA	Alive	TCGA-BRCA	2650	NA	142.283	8.8451	70.9005	44.32	65.2547	80.3407	18.1898	38.1376	26.819	3.8974	NA	71.9999	121.939	30.3534	NA	NA	NA	37.2938	52.8661	83.5594	49.9065	29.5496	6.9216	10.7224	9.1745	27.1888
TCGA-BRCA	NA	TCGA-BH-A0BL	NA	Alive	TCGA-BRCA	2278	NA	95.9261	10.0307	83.434	45.1775	84.2715	93.35	42.7837	24.1565	30.8701	1.362	NA	45.9896	140.753	20.1165	NA	NA	NA	28.134	31.554	53.6877	98.5305	25.454	24.0171	50.3372	15.8876	18.1494
TCGA-BRCA	NA	TCGA-B6-A0WY	3461	Dead	TCGA-BRCA	NA	NA	82.8597	8.0056	62.9825	49.794	66.1222	71.5668	37.5095	19.5129	16.7398	0.8301	NA	38.4768	110.255	14.6109	NA	NA	NA	22.3901	44.0306	34.2922	49.5046	6.3401	12.2984	12.4531	18.6265	26.5142
TCGA-BRCA	NA	TCGA-AC-A6IV	NA	Alive	TCGA-BRCA	568	NA	48.4032	23.6526	40.1961	26.5303	57.3635	43.9858	14.4892	19.8426	22.971	5.2314	NA	24.0229	88.2428	15.7657	NA	NA	NA	7.1461	21.0712	53.9898	108.071	44.4371	18.2912	20.959	14.2063	8.9194
TCGA-BRCA	NA	TCGA-A2-A0EY	NA	Alive	TCGA-BRCA	1925	NA	51.7127	12.6983	34.196	10.3189	59.6095	77.6214	30.1048	25.4861	16.1939	2.0142	NA	61.2893	79.897	16.036	NA	NA	NA	31.874	24.683	24.5537	57.0108	20.2521	12.345	18.2848	6.8202	4.7446
TCGA-BRCA	NA	TCGA-A2-A0T2	255	Dead	TCGA-BRCA	NA	NA	32.3608	10.894	37.5959	12.9872	64.4427	80.0089	14.5339	4.1807	10.1255	0.8692	NA	13.5562	92.6376	4.4148	NA	NA	NA	30.2931	11.2367	28.9739	22.1241	0.7003	0.7696	5.0028	3.5907	7.0502
TCGA-BRCA	NA	TCGA-AN-A0XP	NA	Alive	TCGA-BRCA	9	NA	85.3649	6.6392	15.8598	28.8324	17.4167	42.0604	25.1273	30.9795	11.5961	1.6777	NA	30.9311	83.1853	18.3928	NA	NA	NA	29.4135	7.376	27.8323	26.0046	2.8839	1.8572	6.7779	36.1528	1.5403
TCGA-BRCA	NA	TCGA-D8-A1X6	NA	Alive	TCGA-BRCA	541	NA	33.5017	15.9294	11.1616	19.2515	30.9045	41.9597	9.0828	16.9922	7.3451	6.0869	NA	27.5349	86.2561	14.7892	NA	NA	NA	20.9011	3.1445	42.3763	95.581	2.2336	1.8725	11.1864	4.7304	13.5034
TCGA-BRCA	NA	TCGA-AR-A24H	NA	Alive	TCGA-BRCA	4894	NA	47.917	11.7769	17.7713	16.3796	4.6796	68.2208	82.8087	51.533	23.4796	3.2253	NA	26.1834	214.234	19.2232	NA	NA	NA	2.5136	5.6684	25.1901	60.7669	19.1684	8.8192	30.2451	20.9911	4.9447
TCGA-BRCA	NA	TCGA-E2-A1L6	NA	Alive	TCGA-BRCA	1648	NA	97.667	10.277	48.9573	46.8473	63.4715	51.5731	24.4483	31.0724	17.9832	2.8609	NA	38.3009	133.301	37.2587	NA	NA	NA	23.7439	20.7437	38.9729	53.753	13.4596	6.1976	13.5317	53.7959	8.3311
TCGA-BRCA	NA	TCGA-B6-A0RO	NA	Alive	TCGA-BRCA	4929	NA	43.892	6.1554	21.6859	19.2793	12.2705	44.2073	20.3756	18.5951	11.6059	0.3762	NA	40.7589	114.468	17.8783	NA	NA	NA	20.9974	7.8073	24.8327	17.6655	1.4671	1.3907	4.264	6.6738	2.1013
TCGA-BRCA	NA	TCGA-E9-A5UO	NA	Alive	TCGA-BRCA	785	NA	29.2019	18.0772	4.9494	11.6286	5.4426	38.8269	6.9196	8.9504	8.3854	11.8851	NA	17.9011	84.0608	25.1949	NA	NA	NA	17.5494	3.5274	21.3642	20.7966	0.5415	0.6023	18.166	10.1143	0.1182
TCGA-BRCA	NA	TCGA-E2-A1LB	NA	Alive	TCGA-BRCA	NA	NA	138.376	9.6052	59.517	39.2047	66.4042	63.1782	21.9748	34.012	16.5192	4.5291	NA	78.3851	88.7148	24.328	NA	NA	NA	42.0039	51.7306	57.4952	30.2665	8.4713	1.8485	3.5366	6.0247	20.7085
TCGA-BRCA	NA	TCGA-BH-A1ES	3462	Dead	TCGA-BRCA	NA	NA	61.4761	9.1926	31.2337	58.3894	38.4216	44.8765	31.7082	25.7551	16.1987	4.7412	NA	32.8232	113.444	25.1731	NA	NA	NA	21.9482	17.3881	34.6599	14.9741	9.9513	1.7667	5.3866	10.7117	8.8505
TCGA-BRCA	NA	TCGA-E2-A15I	NA	Alive	TCGA-BRCA	NA	NA	89.4819	5.8631	35.6538	102.646	19.0262	11.7646	2.7368	18.1612	24.5118	0.867	NA	37.7295	53.1835	10.8309	NA	NA	NA	11.6998	30.9835	92.0687	12.8168	6.3978	1.0545	3.5106	1.0175	5.2845
TCGA-BRCA	NA	TCGA-AR-A24S	NA	Alive	TCGA-BRCA	2976	NA	76.1626	7.4845	44.1362	34.4112	39.0687	50.8557	19.2281	37.2311	22.832	0.7794	NA	32.4178	129.577	30.4559	NA	NA	NA	9.4233	16.1561	22.3633	145.534	31.5341	9.1886	32.3406	23.3217	6.3229
TCGA-BRCA	NA	TCGA-A2-A0SY	NA	Alive	TCGA-BRCA	1347	NA	43.9143	7.5619	37.1565	24.3487	58.4765	35.2651	20.1692	23.8529	19.4317	1.4423	NA	21.5955	88.2931	12.0675	NA	NA	NA	8.4297	17.9165	46.8074	67.0018	23.3611	12.197	31.1699	23.9247	6.2943
TCGA-BRCA	NA	TCGA-A8-A07U	NA	Alive	TCGA-BRCA	760	NA	34.2431	7.3764	21.2603	15.9572	27.415	34.8929	48.1283	8.9379	12.2619	0.5656	NA	18.6471	87.8228	9.7805	NA	NA	NA	8.9408	20.2084	22.4857	84.7712	16.6035	20.8731	49.5513	6.5894	7.199
TCGA-BRCA	NA	TCGA-E2-A1IF	NA	Alive	TCGA-BRCA	1138	NA	41.5784	18.6038	25.9679	9.6486	59.5794	58.0378	26.2127	10.0339	9.8789	3.0947	NA	20.6796	74.6284	6.2268	NA	NA	NA	17.0198	10.581	26.3574	24.944	6.0591	4.7461	13.3346	17.6418	5.8092
TCGA-BRCA	NA	TCGA-A2-A0EV	NA	Alive	TCGA-BRCA	968	NA	63.2008	9.2425	24.0346	30.1515	41.1973	55.7042	10.9311	21.696	13.4208	0.6546	NA	24.0623	110.96	20.0268	NA	NA	NA	20.7427	13.7362	61.3378	82.3751	17.8706	6.8516	33.4548	51.8951	5.1316
TCGA-BRCA	NA	TCGA-E2-A15A	NA	Alive	TCGA-BRCA	710	NA	50.6625	9.0571	24.46	33.4967	86.36	52.7914	23.6178	26.2728	15.2523	1.3834	NA	12.353	129.723	18.4199	NA	NA	NA	9.8953	11.283	36.5	64.8871	11.9802	7.8155	11.5893	9.302	5.3521
TCGA-BRCA	NA	TCGA-C8-A12T	NA	Alive	TCGA-BRCA	0	NA	40.6063	5.5946	24.567	21.9461	160.845	61.4509	52.4005	18.1435	16.0824	0.7079	NA	16.9481	79.6207	8.4934	NA	NA	NA	10.5172	13.2384	22.7623	38.9603	10.7606	1.0762	5.1338	11.2023	2.4885
TCGA-BRCA	NA	TCGA-B6-A408	NA	Alive	TCGA-BRCA	2072	NA	42.3909	19.8571	14.1904	13.657	21.4601	49.4385	15.6644	11.4016	9.0125	12.2868	NA	24.5458	52.0604	22.9742	NA	NA	NA	8.9316	9.5104	63.2218	66.5836	11.346	7.9007	22.723	16.733	7.5537
TCGA-BRCA	NA	TCGA-A2-A0ER	NA	Alive	TCGA-BRCA	2263	NA	47.7318	6.5401	26.7294	41.7128	30.4144	36.8525	23.9843	27.1364	17.5017	1.4741	NA	28.9546	110.447	26.2694	NA	NA	NA	15.3528	8.3644	51.171	32.2651	10.1207	3.6332	7.5417	6.497	3.5044
TCGA-BRCA	NA	TCGA-E2-A1B0	NA	Alive	TCGA-BRCA	1631	NA	67.2583	10.4213	48.941	20.5994	47.6057	44.7217	37.1816	22.4384	20.7516	0.6984	NA	39.5968	100.595	9.3963	NA	NA	NA	3.2813	18.1971	14.5513	54.0919	26.2943	13.1919	17.9351	8.338	9.2094
TCGA-BRCA	NA	TCGA-AR-A5QM	NA	Alive	TCGA-BRCA	2231	NA	55.2046	11.8855	29.0245	15.6163	70.502	48.532	28.2697	14.5506	14.2989	5.0839	NA	27.2228	66.4559	8.9562	NA	NA	NA	12.6456	13.0804	46.8562	60.9302	6.2267	7.7442	18.5684	57.1211	3.4519
TCGA-BRCA	NA	TCGA-A2-A04Y	NA	Alive	TCGA-BRCA	1099	NA	25.7358	7.9476	14.7116	9.7615	13.9856	38.0991	7.795	8.7413	13.51	4.9173	NA	10.3197	61.48	8.8708	NA	NA	NA	2.6426	4.8446	18.9323	52.1628	11.2832	6.356	16.7024	5.547	3.1778
TCGA-BRCA	NA	TCGA-BH-A0DT	NA	Alive	TCGA-BRCA	NA	NA	127.883	10.2747	65.5725	49.4702	55.2099	70.8813	15.5338	36.6473	27.2046	4.1897	NA	55.8195	113.229	27.6127	NA	NA	NA	28.5468	50.1616	68.3142	28.0151	12.0394	1.7924	3.4186	10.0492	23.8245
TCGA-BRCA	NA	TCGA-A2-A0D2	NA	Alive	TCGA-BRCA	1027	NA	53.1388	16.5349	30.9882	25.0373	168.165	65.0181	63.8542	16.0173	13.6893	0.7379	NA	61.7823	67.3603	13.9925	NA	NA	NA	10.1739	16.4115	22.8307	58.3201	39.57	22.8748	28.9645	6.2978	7.6835
TCGA-BRCA	NA	TCGA-A7-A0CH	NA	Alive	TCGA-BRCA	NA	NA	65.0497	9.7233	28.2988	27.6919	32.992	33.8584	10.8536	11.2052	21.4857	1.7867	NA	26.2261	60.9412	8.8216	NA	NA	NA	13.6703	19.2591	86.4618	64.9004	10.6209	10.1454	21.8132	3.9412	8.0902
TCGA-BRCA	NA	TCGA-BH-A1EW	1694	Dead	TCGA-BRCA	NA	NA	115.728	10.2332	63.1574	68.1228	44.9095	47.4291	12.7989	52.337	34.4146	4.7672	NA	49.7001	132.793	48.252	NA	NA	NA	25.1772	38.112	61.837	29.5916	27.5331	3.4525	6.2945	8.6538	8.1585
TCGA-BRCA	NA	TCGA-E9-A24A	NA	Alive	TCGA-BRCA	747	NA	95.8027	7.2309	37.9228	45.5897	28.3321	34.0537	18.4425	34.3079	19.6945	2.1789	NA	26.819	136.797	35.4903	NA	NA	NA	16.4974	15.5593	34.9745	124.566	9.3817	3.181	12.8201	42.8571	1.996
TCGA-BRCA	NA	TCGA-AN-A04C	NA	Alive	TCGA-BRCA	54	NA	33.7337	6.1903	9.4516	4.8693	51.7329	83.4861	19.7854	31.4324	4.2076	0.6353	NA	2.7018	83.1432	15.2621	NA	NA	NA	49.7073	3.1619	6.3452	22.4154	6.0276	4.2652	10.4144	4.0455	3.0216
TCGA-BRCA	NA	TCGA-4H-AAAK	NA	Alive	TCGA-BRCA	348	NA	71.3019	15.7342	50.5787	36.1251	82.8085	73.9707	27.6687	21.4891	27.2392	7.9746	NA	30.5442	82.244	14.6843	NA	NA	NA	10.8294	23.4947	72.1109	54.2618	11.3449	3.5331	9.1828	14.7977	5.6403
TCGA-BRCA	NA	TCGA-A7-A0CE	NA	Alive	TCGA-BRCA	1074	NA	70.1136	12.5065	60.4468	66.1609	49.5206	48.3999	74.8537	15.5382	21.5448	1.3742	NA	22.3863	95.0109	19.6719	NA	NA	NA	13.7832	32.0877	43.9844	16.7526	7.2087	5.8659	7.6124	6.9082	7.8452
TCGA-BRCA	NA	TCGA-D8-A27E	NA	Alive	TCGA-BRCA	530	NA	64.8161	5.987	9.8187	25.9425	4.2266	35.1292	22.4889	27.6691	6.7753	2.8615	NA	31.9653	78.5273	38.3574	NA	NA	NA	7.1726	4.5655	21.4143	37.5382	3.187	2.1801	4.9695	4.0887	0.8513
TCGA-BRCA	NA	TCGA-BH-A1F2	959	Dead	TCGA-BRCA	NA	NA	83.9724	8.4391	49.7852	64.3395	31.8091	34.7572	8.3165	24.1469	29.859	2.0491	NA	53.1888	67.3214	13.338	NA	NA	NA	24.2855	41.4535	137.356	28.6174	8.277	2.3059	5.9602	3.2577	9.4259
TCGA-BRCA	NA	TCGA-GM-A2DI	NA	Alive	TCGA-BRCA	2590	NA	89.575	9.3429	49.2331	32.6861	60.0676	49.5257	13.5844	30.9516	36.3061	2.1366	NA	26.2312	136.886	17.3662	NA	NA	NA	12.0239	35.4491	65.3389	171.29	307.256	116.391	163.132	31.6202	27.3152
TCGA-BRCA	NA	TCGA-AC-A3TM	NA	Alive	TCGA-BRCA	762	NA	18.432	21.9919	16.0628	5.9251	79.8168	54.0261	46.8547	3.5249	3.9858	8.1794	NA	5.0972	38.5602	5.8868	NA	NA	NA	4.9139	7.013	11.3253	27.9744	2.6457	5.3374	8.0105	4.9824	6.1587
TCGA-BRCA	NA	TCGA-A7-A26J	NA	Alive	TCGA-BRCA	627	NA	19.4343	3.0965	12.8378	12.4759	13.8424	10.2093	7.9676	6.8075	7.8018	2.3158	NA	10.5784	84.9001	12.0832	NA	NA	NA	6.6569	7.1866	14.6815	12.1655	5.4593	1.334	5.8309	4.2501	0.7259
TCGA-BRCA	NA	TCGA-LL-A441	NA	Alive	TCGA-BRCA	996	NA	74.4722	23.8794	49.1778	14.6805	73.5303	103.127	23.4697	17.1722	13.8328	3.5934	NA	25.1344	77.2356	18.2497	NA	NA	NA	11.7608	17.0815	38.0245	101.049	66.4028	84.4201	250.917	21.613	35.1295
TCGA-BRCA	NA	TCGA-A7-A13G	NA	Alive	TCGA-BRCA	718	NA	31.3042	0.7139	7.7478	14.3917	7.1104	3.4301	2.0319	20.9071	2.7353	0.6747	NA	7.5682	42.3146	22.7898	NA	NA	NA	8.0439	5.2199	11.0477	4.9665	0.344	0.1835	1.2408	1.7167	1.2352
TCGA-BRCA	NA	TCGA-BH-A0E6	NA	Alive	TCGA-BRCA	293	NA	25.1258	17.7183	21.8432	5.5079	39.984	52.8479	25.5715	5.7657	9.2814	1.2797	NA	13.2175	69.6199	5.2125	NA	NA	NA	4.7789	11.6144	9.4994	15.1422	3.9917	6.1729	25.6143	3.3042	3.0302
TCGA-BRCA	NA	TCGA-LL-A5YP	NA	Alive	TCGA-BRCA	450	NA	43.0426	15.5632	80.417	17.0177	125.809	75.0682	47.1655	10.2985	28.4018	1.3013	NA	23.8795	81.8178	21.0197	NA	NA	NA	11.3735	26.1097	55.4247	60.3888	20.3705	6.2085	13.7368	10.5644	4.9559
TCGA-BRCA	NA	TCGA-AO-A03L	NA	Alive	TCGA-BRCA	2442	NA	45.387	8.528	30.618	29.4349	30.2917	61.6813	38.9497	21.5904	18.3894	0.7529	NA	24.9487	103.844	16.7152	NA	NA	NA	4.8426	15.513	50.6497	46.7155	15.2492	9.208	17.5663	26.3223	5.5812
TCGA-BRCA	NA	TCGA-BH-A42T	320	Dead	TCGA-BRCA	30	NA	18.5407	15.2675	20.8738	9.055	70.4783	83.6499	40.9077	10.1002	16.5355	2.5331	NA	8.5443	64.6706	10.3457	NA	NA	NA	3.584	5.7227	64.39	34.3428	2.791	6.238	10.4074	13.7282	4.4908
TCGA-BRCA	NA	TCGA-A2-A04W	NA	Alive	TCGA-BRCA	3102	NA	35.6534	4.8804	25.8202	14.4665	43.4467	38.4825	34.02	10.1437	13.3468	0.4107	NA	19.653	71.7327	29.9706	NA	NA	NA	8.629	13.4549	18.563	18.4875	3.2954	4.8657	2.2461	11.5519	2.5798
TCGA-BRCA	NA	TCGA-AR-A24O	NA	Alive	TCGA-BRCA	3607	NA	98.9195	7.4728	81.531	50.1456	32.9741	43.7575	21.7516	36.0229	37.3254	1.8582	NA	44.6137	141.875	23.6297	NA	NA	NA	33.4445	35.388	54.1387	69.9072	30.0407	10.4548	27.862	45.7092	6.5138
TCGA-COAD	NA	TCGA-AA-3854	NA	Alive	TCGA-COAD	31	Stage I	33.1328	9.6585	2.7302	15.8047	16.1927	39.4572	24.9878	9.2629	5.9864	1.0835	NA	12.8547	81.9427	5.1949	NA	NA	NA	12.0112	0.9776	8.7231	19.0022	8.0522	0.8346	2.4204	3.4524	15.7291
TCGA-COAD	NA	TCGA-QG-A5YW	NA	Alive	TCGA-COAD	NA	NA	27.254	14.5926	4.8265	14.2547	26.2221	34.0649	25.5304	10.6732	5.6173	4.0898	NA	11.5903	84.4973	5.5846	NA	NA	NA	8.11	1.9124	6.4485	27.9547	15.3884	5.0404	5.9513	12.7642	8.1436
TCGA-COAD	NA	TCGA-AA-3966	NA	Alive	TCGA-COAD	31	Stage IIA	20.7184	13.8504	13.6881	10.3484	20.4734	40.7839	47.5967	12.4221	14.2922	1.7863	NA	22.6218	75.1389	4.7758	NA	NA	NA	4.969	4.7711	13.7117	55.7763	37.9664	18.477	20.7626	6.2115	3.6338
TCGA-COAD	NA	TCGA-G4-6626	1	Dead	TCGA-COAD	NA	NA	64.1121	26.8131	4.0449	22.6657	18.8967	64.9663	51.2781	13.3072	6.6702	3.4576	NA	23.1483	72.3637	4.3751	NA	NA	NA	7.7819	1.1153	48.5785	5.1767	2.8568	1.3654	1.3096	1.1782	26.8411
TCGA-COAD	NA	TCGA-CM-5868	NA	Alive	TCGA-COAD	NA	NA	59.5949	16.2968	12.2435	21.0614	27.4475	41.9835	34.4117	11.3504	16.0133	1.8247	NA	9.0121	79.1126	10.2063	NA	NA	NA	12.776	3.8011	24.4194	9.1607	2.9222	1.1051	2.2784	4.3682	27.5738
TCGA-COAD	NA	TCGA-AA-3973	NA	Alive	TCGA-COAD	0	Stage IV	77.5821	28.9623	21.6799	21.9094	17.4163	54.785	44.995	9.365	19.0335	5.5912	NA	17.3797	103.379	5.6794	NA	NA	NA	8.3608	4.0919	18.4613	13.8773	3.5016	1.7192	5.6135	4.7661	42.9731
TCGA-COAD	NA	TCGA-AA-3673	NA	Alive	TCGA-COAD	0	Stage IIA	83.1117	10.579	6.5652	24.7974	55.1676	56.6325	28.8846	14.6691	9.8964	2.0457	NA	13.4741	107.158	9.3465	NA	NA	NA	16.441	3.5115	20.1023	25.5464	8.226	4.8067	4.847	15.4983	23.8882
TCGA-COAD	NA	TCGA-CM-6675	NA	Alive	TCGA-COAD	NA	NA	94.5164	34.2655	12.2233	27.4749	11.3628	118.913	54.1962	8.959	10.868	1.5083	NA	25.856	119.475	7.8417	NA	NA	NA	62.6114	3.6165	13.7108	13.9348	2.6192	0.481	1.6406	6.9752	45.2958
TCGA-COAD	NA	TCGA-AA-3538	NA	Alive	TCGA-COAD	0	Stage I	86.9709	21.6443	8.4372	15.5077	14.1429	49.5242	43.7991	15.3327	11.1137	2.6352	NA	18.5245	95.6304	13.8113	NA	NA	NA	19.4135	4.7724	21.9705	19.9059	6.1664	2.6153	8.3805	8.3301	20.4086
TCGA-COAD	NA	TCGA-AZ-4614	172	Dead	TCGA-COAD	172	Stage IVA	35.1517	14.7479	18.9922	16.847	4.6796	61.5137	151.893	10.0789	8.6841	2.3151	NA	66.5818	63.0942	6.0036	NA	NA	NA	0.4326	0.7271	17.2781	3.7339	0.9563	0.2551	2.2955	3.7706	9.3294
TCGA-COAD	NA	TCGA-AA-3994	NA	Alive	TCGA-COAD	0	Stage IIIB	37.0375	13.7477	4.7956	15.6605	10.0447	24.5435	31.8617	8.2593	11.2931	1.7028	NA	13.1155	72.9102	3.6512	NA	NA	NA	7.8875	2.209	11.0745	18.0315	5.4842	2.1647	4.8355	11.0576	19.132
TCGA-COAD	NA	TCGA-D5-6923	NA	Alive	TCGA-COAD	NA	NA	92.1543	34.5124	15.951	38.5452	18.4634	76.5208	67.2743	14.5612	24.3637	4.8016	NA	18.5041	88.4727	11.9079	NA	NA	NA	16.4304	14.1888	37.5097	28.0183	22.2813	7.7459	8.8215	13.9346	21.3307
TCGA-COAD	NA	TCGA-AA-3555	NA	Alive	TCGA-COAD	30	Stage IIA	57.8548	16.8756	7.3264	31.5463	45.6248	31.3404	33.4468	20.3692	15.5792	3.4807	NA	22.4682	129.718	13.8735	NA	NA	NA	17.4357	15.3198	17.3434	19.9661	17.0245	0.882	29.482	11.8004	19.1544
TCGA-COAD	NA	TCGA-AA-3949	NA	Alive	TCGA-COAD	30	Stage IIIB	26.0834	8.3457	7.7633	5.1281	12.1191	22.7735	36.1346	11.4662	7.9272	0.2747	NA	11.8899	123.87	4.4436	NA	NA	NA	9.2134	3.5609	7.2372	41.6399	16.1414	3.1823	21.0416	4.3546	3.5782
TCGA-COAD	NA	TCGA-A6-2672	NA	Alive	TCGA-COAD	503	Stage IIIB	42.7323	8.1963	5.952	23.1642	8.6266	35.9129	17.3763	19.1344	12.6381	3.4823	NA	10.1249	44.3807	4.5192	NA	NA	NA	9.9825	5.8877	7.8046	21.5539	33.4978	6.8173	7.4151	4.8857	16.6278
TCGA-COAD	NA	TCGA-A6-2672	NA	Alive	TCGA-COAD	503	Stage IIIB	41.7477	15.0405	5.1577	9.4627	8.0897	46.9807	59.8196	9.2308	17.4013	3.0898	NA	14.4015	88.8266	3.4107	NA	NA	NA	11.6249	3.8611	12.4108	49.83	22.7871	13.147	16.9712	4.1777	12.4665
TCGA-COAD	NA	TCGA-G4-6299	NA	Alive	TCGA-COAD	NA	NA	58.0855	34.4537	73.3936	52.0719	7.9946	42.4133	55.2651	18.9848	16.6869	2.7763	NA	24.5421	90.0389	10.5033	NA	NA	NA	8.4195	3.994	14.255	50.8832	15.1522	4.3267	7.9468	11.9925	11.4788
TCGA-COAD	NA	TCGA-AA-A00J	NA	Alive	TCGA-COAD	548	Stage IIIB	28.3665	9.3464	9.1338	18.7739	8.5341	28.0687	32.9709	16.1515	7.6108	2.3606	NA	7.3158	78.3144	12.3864	NA	NA	NA	9.6127	3.6181	9.769	14.3595	6.9776	0.6266	1.831	9.5942	12.9525
TCGA-COAD	NA	TCGA-D5-6932	NA	Alive	TCGA-COAD	NA	NA	67.9448	13.1894	7.0368	20.808	36.7922	72.6981	51.6445	11.101	14.1975	1.9853	NA	6.6381	58.0611	5.5618	NA	NA	NA	38.5923	4.9724	34.5374	18.8194	10.6844	2.0517	4.034	4.7622	18.6215
TCGA-COAD	NA	TCGA-SS-A7HO	NA	Alive	TCGA-COAD	NA	NA	145.555	22.172	7.0889	20.642	55.1718	83.5708	35.2346	24.0063	6.2286	8.7043	NA	7.8671	95.7369	15.3528	NA	NA	NA	11.1097	4.679	14.9729	19.5601	2.5114	0.6593	3.2869	22.2374	29.2716
TCGA-COAD	NA	TCGA-AA-A01R	NA	Alive	TCGA-COAD	1065	Stage IIIB	27.9256	23.8557	2.1843	8.4628	13.8327	54.3446	94.458	3.8197	5.3454	4.7319	NA	8.5118	34.2078	1.5356	NA	NA	NA	22.5989	1.4553	22.0699	32.7426	2.9186	5.4427	2.227	1.1093	8.7441
TCGA-COAD	NA	TCGA-AA-3542	NA	Alive	TCGA-COAD	0	Stage IIIC	17.7456	12.5089	0.8052	1.5057	55.952	29.4462	54.4526	1.5472	1.3654	1.9998	NA	3.7115	19.746	0.6931	NA	NA	NA	1.0031	0.7329	4.6111	5.1486	1.533	1.0602	0.6873	0.9336	6.8808
TCGA-COAD	NA	TCGA-A6-4107	NA	Alive	TCGA-COAD	231	Stage IIIB	32.0188	12.8593	6.0885	7.9347	30.1023	36.4082	22.3089	5.3617	7.535	2.0335	NA	5.4777	59.9983	2.2663	NA	NA	NA	8.7552	2.3739	10.638	25.2766	9.0031	1.8737	4.2062	15.5251	10.9054
TCGA-COAD	NA	TCGA-D5-6540	NA	Alive	TCGA-COAD	NA	NA	38.876	18.7033	42.6768	19.7515	11.4111	88.2532	43.5783	14.3635	16.1701	5.9132	NA	36.8265	67.2154	8.2595	NA	NA	NA	17.5367	3.6033	27.5737	16.6187	9.9466	1.6703	8.1807	2.7885	8.2276
TCGA-COAD	NA	TCGA-AA-3845	0	Dead	TCGA-COAD	0	Stage IIA	182.019	8.5684	115.173	25.8871	45.0893	45.6944	71.0842	22.329	23.2843	2.3469	NA	27.444	156.055	20.8776	NA	NA	NA	5.0941	3.4955	23.6852	24.3297	15.5203	4.4646	17.1395	4.7593	4.3467
TCGA-COAD	NA	TCGA-AA-3980	NA	Alive	TCGA-COAD	0	Stage I	60.0566	13.5378	7.196	10.1309	18.3174	26.0328	30.6555	14.5649	5.3086	1.3642	NA	13.978	125.625	6.4503	NA	NA	NA	3.8489	1.4982	7.0175	31.9049	8.0433	2.9702	17.1187	4.9592	12.789
TCGA-COAD	NA	TCGA-AA-3955	NA	Alive	TCGA-COAD	0	Stage IIIB	58.5579	14.5719	6.2457	16.8305	19.9241	40.8079	48.5507	16.374	6.1056	4.7659	NA	15.578	109.652	6.4734	NA	NA	NA	15.9591	2.1981	12.3984	12.5501	10.4429	0.9574	2.7975	19.9516	16.2206
TCGA-COAD	NA	TCGA-A6-A567	1881	Dead	TCGA-COAD	NA	NA	128.103	16.9969	15.2072	33.3088	17.1731	66.3388	41.3077	13.5055	19.483	1.6477	NA	9.8913	88.2165	7.9434	NA	NA	NA	27.5635	5.2997	31.7595	8.5898	5.2625	1.8219	3.6809	7.2163	36.8513
TCGA-COAD	NA	TCGA-A6-2686	1126	Dead	TCGA-COAD	488	Stage IIA	26.9524	17.1727	8.2385	5.517	9.8503	37.9144	40.8731	8.9812	9.2009	7.5964	NA	16.0349	113.347	2.1425	NA	NA	NA	11.772	2.9072	12.7817	57.0206	28.6212	14.9854	19.8596	11.4827	5.5663
TCGA-COAD	NA	TCGA-A6-2686	1126	Dead	TCGA-COAD	NA	NA	24.0856	5.8041	7.7207	10.2173	11.1293	34.016	6.4902	8.4927	6.8841	0.4943	NA	9.4482	68.6144	5.3644	NA	NA	NA	7.2426	5.517	6.0817	35.385	7.1344	2.2368	6.0802	1.2724	2.8902
TCGA-COAD	NA	TCGA-CM-6171	NA	Alive	TCGA-COAD	NA	NA	34.5565	6.4382	7.155	28.1368	3.5194	47.3728	37.7957	21.1136	9.2326	27.8191	NA	11.9975	104.934	12.2058	NA	NA	NA	18.344	2.8679	13.6403	19.0888	20.3552	2.7059	13.9493	8.4007	12.7293
TCGA-COAD	NA	TCGA-CA-6715	NA	Alive	TCGA-COAD	NA	NA	96.1212	18.2256	7.1892	25.0812	25.8786	54.548	55.0149	15.6565	5.9562	5.3326	NA	8.2077	114.885	13.8699	NA	NA	NA	18.3286	2.0027	36.0878	5.7797	2.6251	0.5881	2.0831	18.6953	50.8827
TCGA-COAD	NA	TCGA-AA-3679	NA	Alive	TCGA-COAD	30	Stage IV	33.289	18.6711	3.4297	7.9447	52.6543	51.3399	81.7285	8.2906	5.4375	12.1907	NA	7.5833	80.0726	4.8295	NA	NA	NA	8.8425	1.8482	17.051	16.6	5.4431	1.5678	2.811	4.5754	25.5643
TCGA-COAD	NA	TCGA-AA-3856	NA	Alive	TCGA-COAD	0	Stage IIA	75.6024	14.9717	4.2448	14.0067	28.8624	35.6687	33.9211	8.1284	5.4499	1.348	NA	9.2319	68.1967	3.1485	NA	NA	NA	16.2945	2.0993	18.4412	43.3279	13.05	8.8706	7.8189	3.6126	27.2873
TCGA-COAD	NA	TCGA-AA-A004	NA	Alive	TCGA-COAD	424	Stage IIA	16.6607	41.7421	1.7827	2.4993	9.7897	42.2594	87.6269	1.6461	6.6051	2.9289	NA	4.988	8.3522	1.0359	NA	NA	NA	12.6148	3.0904	11.8666	14.6043	1.4134	3.635	0.8902	10.8269	10.237
TCGA-COAD	NA	TCGA-CK-5915	NA	Alive	TCGA-COAD	NA	NA	108.698	13.2722	4.6261	38.9616	51.2141	50.6034	66.5132	23.8241	5.0475	1.4069	NA	17.219	105.323	15.9794	NA	NA	NA	4.2567	2.1486	44.0291	9.5601	9.0267	0.7037	1.1224	10.2922	29.7822
TCGA-COAD	NA	TCGA-A6-A566	758	Dead	TCGA-COAD	NA	NA	52.1571	14.8726	29.8145	27.7511	32.0459	52.589	44.8357	14.1236	23.9664	3.8769	NA	13.2223	85.6361	13.7285	NA	NA	NA	7.3776	16.9985	18.9833	112.825	47.4915	3.5366	14.1098	30.663	11.3267
TCGA-COAD	NA	TCGA-CA-5254	NA	Alive	TCGA-COAD	NA	NA	53.0476	13.7507	23.3947	23.7774	16.0882	37.2598	25.4101	9.1233	9.6608	5.0797	NA	10.9975	107.756	12.5298	NA	NA	NA	6.2937	2.343	15.4783	11.4445	2.0667	0.8017	2.0707	7.3606	15.3585
TCGA-COAD	NA	TCGA-A6-5666	NA	Alive	TCGA-COAD	NA	NA	80.7058	16.0849	9.0501	19.9482	31.6348	28.9938	37.1379	13.3948	7.0508	2.0642	NA	15.1849	125.104	13.1165	NA	NA	NA	21.3628	1.1882	13.3561	4.8595	1.5217	0.3191	5.015	1.5096	34.2419
TCGA-COAD	NA	TCGA-A6-3808	NA	Alive	TCGA-COAD	278	Stage IIA	64.3412	12.7172	19.2228	21.9232	44.7287	33.339	28.1359	11.1565	12.5052	1.1446	NA	15.0861	102.838	8.9465	NA	NA	NA	10.7715	8.4667	17.3733	38.8668	11.7202	3.7703	24.1038	27.2376	19.4222
TCGA-COAD	NA	TCGA-AU-6004	NA	Alive	TCGA-COAD	NA	NA	43.5521	9.4615	9.4878	18.0948	31.1604	43.0379	29.1465	12.8106	12.0262	3.3553	NA	4.8197	80.1442	8.4015	NA	NA	NA	11.5707	5.625	18.4812	47.09	28.2147	5.2401	9.1627	5.1753	6.9709
TCGA-COAD	NA	TCGA-AA-3514	NA	Alive	TCGA-COAD	0	Stage I	17.9323	12.6755	6.078	3.4815	17.9335	62.6871	56.24	3.4057	7.0008	10.6973	NA	4.0943	14.5222	1.0716	NA	NA	NA	14.3692	4.4193	20.791	21.4888	2.7677	4.3244	1.6115	15.7446	10.512
TCGA-COAD	NA	TCGA-AA-3514	NA	Alive	TCGA-COAD	NA	NA	22.0702	5.6539	6.2775	9.9117	10.2438	34.3586	10.5712	9.8226	6.0506	0.3877	NA	6.8833	82.7079	4.7164	NA	NA	NA	10.8756	3.6388	4.7725	42.5043	12.9298	5.7939	19.3446	1.4078	4.0346
TCGA-COAD	NA	TCGA-AA-3710	NA	Alive	TCGA-COAD	31	Stage IIA	32.604	17.576	14.3082	12.3695	8.3732	36.2335	60.0056	12.0513	12.2409	13.0523	NA	24.4523	117.752	5.1772	NA	NA	NA	1.7499	2.2714	17.2188	44.3201	19.4027	5.1908	37.0098	3.3727	3.9591
TCGA-COAD	NA	TCGA-A6-5659	NA	Alive	TCGA-COAD	NA	NA	52.1718	4.0762	7.4275	33.0601	5.8378	8.4503	1.2684	16.0877	7.1902	0.7217	NA	4.5012	95.0457	27.5748	NA	NA	NA	12.4499	2.7579	5.7201	2.8134	4.6428	0.3616	1.5397	4.9214	6.0163
TCGA-COAD	NA	TCGA-A6-5659	NA	Alive	TCGA-COAD	NA	NA	45.7038	10.7669	10.6367	23.3627	35.0265	17.8417	14.3435	14.169	11.8331	0.6581	NA	8.6591	140.907	18.5244	NA	NA	NA	19.7762	7.5116	23.7607	11.9285	11.4379	1.2846	4.9155	3.4364	4.2398
TCGA-COAD	NA	TCGA-A6-5659	NA	Alive	TCGA-COAD	NA	NA	71.9912	23.0828	11.8982	28.7684	61.5884	63.6322	36.2037	14.3908	13.6142	0.6287	NA	13.6204	108.317	13.6744	NA	NA	NA	22.7357	5.0693	30.5877	18.3676	10.7675	2.3415	5.4438	6.8082	22.0214
TCGA-COAD	NA	TCGA-A6-5659	NA	Alive	TCGA-COAD	NA	NA	25.1054	5.6743	9.5992	10.6538	9.2407	31.5773	3.2931	9.4063	6.8359	0.4779	NA	7.0805	73.7605	6.5568	NA	NA	NA	5.3949	5.1175	4.2815	24.2825	9.6531	4.8844	9.6384	1.0953	2.0864
TCGA-COAD	NA	TCGA-AA-3947	NA	Alive	TCGA-COAD	30	Stage IIB	66.3917	9.8654	7.0592	14.8121	27.1156	8.7999	19.7477	22.1168	8.1707	0.6137	NA	22.4875	196.3	8.2242	NA	NA	NA	12.6235	2.1774	6.1636	16.4996	26.1198	0.7464	12.2236	19.6119	5.9968
TCGA-COAD	NA	TCGA-AZ-4615	NA	Alive	TCGA-COAD	505	Stage IIIB	54.9157	8.595	19.2988	15.7279	17.1541	35.0673	38.3213	13.9168	11.4968	1.8417	NA	10.5199	107.828	6.9154	NA	NA	NA	18.915	3.4819	8.2806	30.4045	4.7712	2.3712	4.7722	7.3876	19.3441
TCGA-COAD	NA	TCGA-A6-5660	NA	Alive	TCGA-COAD	NA	NA	96.6895	22.0366	14.531	19.8885	41.6168	52.6004	40.6529	13.3249	13.0768	2.5225	NA	16.9312	97.4352	10.7914	NA	NA	NA	23.0638	3.8583	20.0846	22.53	17.4682	3.6395	3.7566	9.2449	22.6691
TCGA-COAD	NA	TCGA-D5-6536	NA	Alive	TCGA-COAD	NA	NA	27.1987	14.3657	11.609	27.0018	48.1165	49.6905	35.7559	12.2939	16.3208	6.4935	NA	10.8915	68.496	4.691	NA	NA	NA	9.8781	6.5217	13.8083	13.0433	17.9529	0.6414	9.5639	5.9865	32.3594
TCGA-COAD	NA	TCGA-D5-5539	NA	Alive	TCGA-COAD	NA	NA	47.587	8.0143	14.9066	16.7744	32.6811	47.2972	22.4825	15.0109	13.8163	0.4399	NA	14.4796	79.5451	6.4837	NA	NA	NA	21.6691	5.8906	14.4972	28.4953	11.4922	3.9119	8.6643	8.9352	4.6888
TCGA-COAD	NA	TCGA-D5-6930	NA	Alive	TCGA-COAD	NA	NA	25.591	9.6137	11.8782	13.282	9.2437	36.7134	56.9162	9.1322	11.1592	0.9836	NA	16.2149	58.943	5.6119	NA	NA	NA	6.7411	5.8951	13.2152	29.1844	12.8821	7.2056	11.4035	9.9165	11.4645
TCGA-COAD	NA	TCGA-DM-A28M	NA	Alive	TCGA-COAD	NA	NA	45.4718	11.947	3.4494	14.5185	27.9907	26.0973	40.6542	10.06	4.3204	0.5667	NA	8.0278	55.2166	6.6239	NA	NA	NA	11.5797	0.45	6.1962	2.4553	0.7419	0.1915	0.3517	1.2182	21.5863
[truncated: 8,684 more rows]

## Sheet: KM_4Groups_Summary
Cancer	Total	Double_High	Double_Low	MechHigh_CD4Low	MechLow_CD4High	P_Value
TCGA-BLCA	192	46	46	50	50	0.761
[truncated: 17 more rows]

## Sheet: survivals_cd4_only
Cancer	Total	CD4_High	CD4_Low	High_Percent	P_Value
[truncated: 21 more rows]

[truncated: 4 more sheets: survivals_mechanical_only, survivals_mechHigh_cd4Low, survivals_MechLow_CD4High, Survival_Summary_DoubleHigh_vs_]
