# Supplementary material for: Pan‐cancer atlas of cellular architecture reveals a nearest‐neighbour distance‐associated biomechanical‐immune axis involving CD4+ memory T cells
Source: Clin Transl Med. 2026 Jul 21;16(7):e70742. doi: 10.1002/ctm2.70742 (PMC13388988; doi:10.1002/ctm2.70742)
Supplement: Supplementary file 8 — Supporting Information [file CTM2-16-e70742-s004.xlsx]

## Sheet: Fig.S1A raw data
Image	Cancer_type_abbreviation	Image_Total_Number	Image_Total_Area	normalized_Density	Sequence_Number	Source_File	NND_mean_normalized	NND_CV_normalized	NND_median_normalized	Batch	Processing_Time	Folder_Path	Method	Source_Folder	Cancer_type	Histological_type	Total_Cell_Count	Number_of_Main_Types	Total_Cell_Proportion	NND_mean_simple	NND_CV_simple	NND_median_simple	Ratio_NND_to_Density
01BR001-0684a407-f446-486d-9160-b483cb	BRCA	575259	9.25501e+07	0.00621565	1	01BR001-0684a407-f446-486d-9160-b483cb_annotations_full.tsv	7.08582	0.285526	6.80789	batch_0_3000	2025-12-21T16:22:35.851728Z	PKG - CPTAC-BRCA_v1_1		PKG - CPTAC-BRCA_v1_1	Breast Cancer	Invasive Carcinoma	575258	27	1	6.91471	0.319156	6.53813	1140
01BR001-09b84012-cb83-4c2e-a33b-ebdb1b	BRCA	137386	1.98562e+07	0.00691906	1	01BR001-09b84012-cb83-4c2e-a33b-ebdb1b_annotations_full.tsv	7.12025	0.255916	6.91794	batch_0_3000	2025-12-21T16:22:38.419456Z	PKG - CPTAC-BRCA_v1_1		PKG - CPTAC-BRCA_v1_1	Breast Cancer	Invasive Carcinoma	137386	5	1	7.07779	0.407087	6.63708	1029.08
01BR001-17d55745-4ab3-4a80-a182-af938b	BRCA	424248	6.29639e+07	0.00673796	1	01BR001-17d55745-4ab3-4a80-a182-af938b_annotations_full.tsv	6.98296	0.297259	6.72746	batch_0_3000	2025-12-21T16:22:42.023038Z	PKG - CPTAC-BRCA_v1_1		PKG - CPTAC-BRCA_v1_1	Breast Cancer	Invasive Carcinoma	424247	9	1	6.83367	0.369587	6.31883	1036.36
01BR001-45196bfe-2f9f-41ff-beea-df78b6	BRCA	306409	4.86712e+07	0.00629549	1	01BR001-45196bfe-2f9f-41ff-beea-df78b6_annotations_full.tsv	6.9694	0.291726	6.67656	batch_0_3000	2025-12-21T16:22:44.883262Z	PKG - CPTAC-BRCA_v1_1		PKG - CPTAC-BRCA_v1_1	Breast Cancer	Invasive Carcinoma	306409	16	1	6.49477	0.287009	6.21552	1107.05
01BR001-4ffefc66-d0ba-4a36-b4fa-35bd91	BRCA	84688	2.39903e+07	0.00353009	1	01BR001-4ffefc66-d0ba-4a36-b4fa-35bd91_annotations_full.tsv	8.27743	0.416135	7.5414	batch_0_3000	2025-12-21T16:22:47.680261Z	PKG - CPTAC-BRCA_v1_1		PKG - CPTAC-BRCA_v1_1	Breast Cancer	Invasive Carcinoma	84688	30	1	8.57692	0.384033	7.7481	2344.82
01BR001-52216745-06b5-4ac9-b8a8-a6924d	BRCA	322431	7.34962e+07	0.00438704	1	01BR001-52216745-06b5-4ac9-b8a8-a6924d_annotations_full.tsv	8.13696	0.329153	7.6965	batch_0_3000	2025-12-21T16:22:50.423751Z	PKG - CPTAC-BRCA_v1_1		PKG - CPTAC-BRCA_v1_1	Breast Cancer	Invasive Carcinoma	322431	27	1	7.96558	0.308236	7.52692	1854.77
01BR001-fe90ef44-d17c-4ff7-877d-2c7fcb	BRCA	443874	6.5565e+07	0.00676999	1	01BR001-fe90ef44-d17c-4ff7-877d-2c7fcb_annotations_full.tsv	7.0481	0.28239	6.78455	batch_0_3000	2025-12-21T16:22:53.997853Z	PKG - CPTAC-BRCA_v1_1		PKG - CPTAC-BRCA_v1_1	Breast Cancer	Invasive Carcinoma	443871	15	1	11.1383	0.454411	8.20433	1041.08
01BR002-0b64dd36-3cfb-4e31-8a26-d37866	BRCA	14629	7.82602e+06	0.00186928	1	01BR002-0b64dd36-3cfb-4e31-8a26-d37866_annotations_full.tsv	8.67251	0.568087	7.29449	batch_0_3000	2025-12-21T16:22:55.689241Z	PKG - CPTAC-BRCA_v1_1		PKG - CPTAC-BRCA_v1_1	Breast Cancer	Invasive Carcinoma	14628	52	1	10.4887	0.529664	7.90896	4639.5
01BR002-5a2a6cb6-59c1-4eda-b0f2-fbf2b6	BRCA	110820	2.65754e+07	0.00417002	1	01BR002-5a2a6cb6-59c1-4eda-b0f2-fbf2b6_annotations_full.tsv	7.16581	0.42755	6.54912	batch_0_3000	2025-12-21T16:22:57.097997Z	PKG - CPTAC-BRCA_v1_1		PKG - CPTAC-BRCA_v1_1	Breast Cancer	Invasive Carcinoma	110817	83	1	10.3712	0.382349	9.65665	1718.41
01BR002-667de632-63d3-4223-8334-c4155b	BRCA	39127	1.38249e+07	0.00283018	1	01BR002-667de632-63d3-4223-8334-c4155b_annotations_full.tsv	7.74514	0.564831	6.81179	batch_0_3000	2025-12-21T16:22:59.589415Z	PKG - CPTAC-BRCA_v1_1		PKG - CPTAC-BRCA_v1_1	Breast Cancer	Invasive Carcinoma	39123	69	1	10.0072	0.571099	8.39257	2736.62
01BR002-83898f5d-c87e-4ec6-8a25-1cf576	BRCA	140199	3.32096e+07	0.00422164	1	01BR002-83898f5d-c87e-4ec6-8a25-1cf576_annotations_full.tsv	8.09468	0.374878	7.39023	batch_0_3000	2025-12-21T16:23:02.732254Z	PKG - CPTAC-BRCA_v1_1		PKG - CPTAC-BRCA_v1_1	Breast Cancer	Invasive Carcinoma	140196	98	1	9.32403	0.306796	8.85841	1917.43
01BR002-f68313ca-6e2b-41b5-9d02-853ae7	BRCA	46400	6.75392e+06	0.00687008	1	01BR002-f68313ca-6e2b-41b5-9d02-853ae7_annotations_full.tsv	7.17474	0.283629	6.81246	batch_0_3000	2025-12-21T16:23:03.995834Z	PKG - CPTAC-BRCA_v1_1		PKG - CPTAC-BRCA_v1_1	Breast Cancer	Invasive Carcinoma	46398	109	1	7.64594	0.289666	7.18714	1044.35
01BR003-0425fe9f-d3ae-4e71-9372-1b73d4	BRCA	32661	6.00108e+06	0.00544252	1	01BR003-0425fe9f-d3ae-4e71-9372-1b73d4_annotations_full.tsv	7.74344	0.311493	7.2941	batch_0_3000	2025-12-21T16:23:04.783505Z	PKG - CPTAC-BRCA_v1_1		PKG - CPTAC-BRCA_v1_1	Breast Cancer	Invasive Carcinoma	32661	66	1	7.73366	0.29573	7.30224	1422.77
01BR003-19299cee-41ba-48e4-82ad-263d3f	BRCA	63587	2.41654e+07	0.00263132	1	01BR003-19299cee-41ba-48e4-82ad-263d3f_annotations_full.tsv	7.67505	0.477047	6.82806	batch_0_3000	2025-12-21T16:23:05.718967Z	PKG - CPTAC-BRCA_v1_1		PKG - CPTAC-BRCA_v1_1	Breast Cancer	Invasive Carcinoma	63578	22	1	7.5589	0.399743	6.96992	2916.8
01BR003-eae8f322-03f0-46f6-b36b-3fa6e9	BRCA	8874	1.6452e+06	0.00539388	1	01BR003-eae8f322-03f0-46f6-b36b-3fa6e9_annotations_full.tsv	7.76339	0.28349	7.38534	batch_0_3000	2025-12-21T16:23:06.521083Z	PKG - CPTAC-BRCA_v1_1		PKG - CPTAC-BRCA_v1_1	Breast Cancer	Invasive Carcinoma	8871	40	1	7.7111	0.285082	7.34426	1439.3
01BR004-2c00fa38-587e-4970-bfe9-bf375b	BRCA	136536	3.05007e+07	0.00447648	1	01BR004-2c00fa38-587e-4970-bfe9-bf375b_annotations_full.tsv	7.21006	0.391643	6.7442	batch_0_3000	2025-12-21T16:23:07.788158Z	PKG - CPTAC-BRCA_v1_1		PKG - CPTAC-BRCA_v1_1	Breast Cancer	Invasive Carcinoma	136532	32	1	13.2091	0.549883	8.90305	1610.65
01BR004-49080be7-6c0b-4c95-9bbe-03a058	BRCA	656523	1.19655e+08	0.0054868	1	01BR004-49080be7-6c0b-4c95-9bbe-03a058_annotations_full.tsv	7.91135	0.266324	7.6498	batch_0_3000	2025-12-21T16:23:13.511530Z	PKG - CPTAC-BRCA_v1_1		PKG - CPTAC-BRCA_v1_1	Breast Cancer	Invasive Carcinoma	656518	107	1	8.32899	0.347558	7.54456	1441.89
01BR004-7f5a251d-462c-4736-834c-b1cdb9	BRCA	46928	1.01908e+07	0.00460494	1	01BR004-7f5a251d-462c-4736-834c-b1cdb9_annotations_full.tsv	7.84258	0.32528	7.38006	batch_0_3000	2025-12-21T16:23:15.342896Z	PKG - CPTAC-BRCA_v1_1		PKG - CPTAC-BRCA_v1_1	Breast Cancer	Invasive Carcinoma	46927	96	1	7.80909	0.310436	7.38644	1703.08
01BR005-4e80b255-ed2f-447b-be2b-d87e9c	BRCA	135226	2.44803e+07	0.00552388	1	01BR005-4e80b255-ed2f-447b-be2b-d87e9c_annotations_full.tsv	7.64508	0.30299	7.22647	batch_0_3000	2025-12-21T16:23:20.176769Z	PKG - CPTAC-BRCA_v1_1		PKG - CPTAC-BRCA_v1_1	Breast Cancer	Invasive Carcinoma	135220	28	1	7.84228	0.295569	7.44195	1384.01
01BR005-4f3046a6-4891-45ea-a1af-98ea7e	BRCA	79917	1.75445e+07	0.0045551	1	01BR005-4f3046a6-4891-45ea-a1af-98ea7e_annotations_full.tsv	8.00556	0.396847	7.48949	batch_0_3000	2025-12-21T16:23:21.371554Z	PKG - CPTAC-BRCA_v1_1		PKG - CPTAC-BRCA_v1_1	Breast Cancer	Invasive Carcinoma	79917	42	1	8.49801	0.372497	7.83593	1757.5
01BR005-51fb9684-4966-4e0a-a682-9c2ae1	BRCA	75992	1.32125e+07	0.00575154	1	01BR005-51fb9684-4966-4e0a-a682-9c2ae1_annotations_full.tsv	7.00359	0.335828	6.61824	batch_0_3000	2025-12-21T16:23:22.288786Z	PKG - CPTAC-BRCA_v1_1		PKG - CPTAC-BRCA_v1_1	Breast Cancer	Invasive Carcinoma	75988	71	1	7.38981	0.394609	6.66637	1217.69
01BR005-6d883e20-4471-433b-ac6b-9490b9	BRCA	223484	3.78026e+07	0.00591187	1	01BR005-6d883e20-4471-433b-ac6b-9490b9_annotations_full.tsv	7.50817	0.286599	7.15056	batch_0_3000	2025-12-21T16:23:24.991975Z	PKG - CPTAC-BRCA_v1_1		PKG - CPTAC-BRCA_v1_1	Breast Cancer	Invasive Carcinoma	223484	27	1	8.16052	0.356511	7.52219	1270.02
01BR005-872f889e-ac88-4f9e-943c-f647f0	BRCA	23652	5.8854e+06	0.00401876	1	01BR005-872f889e-ac88-4f9e-943c-f647f0_annotations_full.tsv	7.39184	0.357125	6.88983	batch_0_3000	2025-12-21T16:23:26.480952Z	PKG - CPTAC-BRCA_v1_1		PKG - CPTAC-BRCA_v1_1	Breast Cancer	Invasive Carcinoma	23650	35	1	8.17984	0.431615	6.98312	1839.33
01BR006-349abac7-e30b-4445-a914-0cf2b9	BRCA	139853	1.98602e+07	0.00704186	1	01BR006-349abac7-e30b-4445-a914-0cf2b9_annotations_full.tsv	6.94081	0.267698	6.70193	batch_0_3000	2025-12-21T16:23:30.584874Z	PKG - CPTAC-BRCA_v1_1		PKG - CPTAC-BRCA_v1_1	Breast Cancer	Invasive Carcinoma	139852	24	1	7.73712	0.397727	7.00674	985.65
01BR006-aa6d8c5a-8224-4f8d-9bf2-adbcc3	BRCA	32542	1.02059e+07	0.00318853	1	01BR006-aa6d8c5a-8224-4f8d-9bf2-adbcc3_annotations_full.tsv	8.23518	0.413218	7.42286	batch_0_3000	2025-12-21T16:23:31.502856Z	PKG - CPTAC-BRCA_v1_1		PKG - CPTAC-BRCA_v1_1	Breast Cancer	Invasive Carcinoma	32536	47	1	7.9108	0.347025	7.32455	2582.75
01BR006-c3ed4059-c3fe-4e9b-9f06-c2ada7	BRCA	83837	1.63182e+07	0.00513763	1	01BR006-c3ed4059-c3fe-4e9b-9f06-c2ada7_annotations_full.tsv	7.44459	0.33123	6.97383	batch_0_3000	2025-12-21T16:23:33.973388Z	PKG - CPTAC-BRCA_v1_1		PKG - CPTAC-BRCA_v1_1	Breast Cancer	Invasive Carcinoma	83835	128	1	8.08736	0.345232	7.30854	1449.03
01BR006-e5a9b19d-e95a-410b-a5d3-32fdd0	BRCA	37879	7.32341e+06	0.00517232	1	01BR006-e5a9b19d-e95a-410b-a5d3-32fdd0_annotations_full.tsv	6.86762	0.374269	6.35918	batch_0_3000	2025-12-21T16:23:35.072127Z	PKG - CPTAC-BRCA_v1_1		PKG - CPTAC-BRCA_v1_1	Breast Cancer	Invasive Carcinoma	37879	63	1	7.75557	0.406231	6.87236	1327.76
01BR006-f15a2974-361a-4f79-ad14-79c466	BRCA	36659	8.29311e+06	0.00442041	1	01BR006-f15a2974-361a-4f79-ad14-79c466_annotations_full.tsv	7.79758	0.312979	7.3283	batch_0_3000	2025-12-21T16:23:35.770262Z	PKG - CPTAC-BRCA_v1_1		PKG - CPTAC-BRCA_v1_1	Breast Cancer	Invasive Carcinoma	36653	25	1	8.47192	0.352266	7.84107	1763.99
01BR007-2d4dbc39-36b2-4255-9907-4731d2	BRCA	171352	8.87656e+07	0.00193039	1	01BR007-2d4dbc39-36b2-4255-9907-4731d2_annotations_full.tsv	8.89941	0.76044	7.71607	batch_0_3000	2025-12-21T16:23:37.939875Z	PKG - CPTAC-BRCA_v1_1		PKG - CPTAC-BRCA_v1_1	Breast Cancer	Invasive Carcinoma	171350	25	1	9.21376	0.340522	9.11233	4610.17
01BR007-a0c135c6-bf42-4aeb-8878-43c565	BRCA	80236	1.53996e+07	0.00521027	1	01BR007-a0c135c6-bf42-4aeb-8878-43c565_annotations_full.tsv	7.68069	0.287411	7.28981	batch_0_3000	2025-12-21T16:23:39.727129Z	PKG - CPTAC-BRCA_v1_1		PKG - CPTAC-BRCA_v1_1	Breast Cancer	Invasive Carcinoma	80233	57	1	7.78104	0.304296	7.38748	1474.14
01BR007-df4aadb5-3e1e-4753-9d46-006e96	BRCA	178982	9.1999e+07	0.00194548	1	01BR007-df4aadb5-3e1e-4753-9d46-006e96_annotations_full.tsv	7.51126	0.481012	6.85198	batch_0_3000	2025-12-21T16:23:41.711697Z	PKG - CPTAC-BRCA_v1_1		PKG - CPTAC-BRCA_v1_1	Breast Cancer	Invasive Carcinoma	178543	102	1	55.0821	0.562058	46.2645	3860.88
01BR008-32269c0c-3ca2-4de1-b314-e9b07c	BRCA	119190	2.81234e+07	0.0042381	1	01BR008-32269c0c-3ca2-4de1-b314-e9b07c_annotations_full.tsv	7.40784	0.418941	6.77589	batch_0_3000	2025-12-21T16:23:47.463186Z	PKG - CPTAC-BRCA_v1_1		PKG - CPTAC-BRCA_v1_1	Breast Cancer	Invasive Carcinoma	119185	101	1	8.42101	0.532048	7.01158	1747.91
01BR008-352b41b1-f229-45ff-8a6f-fc1e83	BRCA	346884	5.48607e+07	0.00632299	1	01BR008-352b41b1-f229-45ff-8a6f-fc1e83_annotations_full.tsv	7.43865	0.281759	7.06672	batch_0_3000	2025-12-21T16:23:51.750421Z	PKG - CPTAC-BRCA_v1_1		PKG - CPTAC-BRCA_v1_1	Breast Cancer	Invasive Carcinoma	346881	150	1	36.1352	0.311122	33.142	1176.44
01BR008-6c59aee1-e310-476f-a15f-d42cb0	BRCA	78010	1.31574e+07	0.00592897	1	01BR008-6c59aee1-e310-476f-a15f-d42cb0_annotations_full.tsv	7.49817	0.297108	7.04182	batch_0_3000	2025-12-21T16:23:54.713396Z	PKG - CPTAC-BRCA_v1_1		PKG - CPTAC-BRCA_v1_1	Breast Cancer	Invasive Carcinoma	78010	81	1	7.93324	0.321902	7.25839	1264.67
01BR008-cfa2809f-5468-4457-870c-467c39	BRCA	377085	4.4229e+07	0.00852574	1	01BR008-cfa2809f-5468-4457-870c-467c39_annotations_full.tsv	6.6222	0.241527	6.43569	batch_0_3000	2025-12-21T16:23:58.579325Z	PKG - CPTAC-BRCA_v1_1		PKG - CPTAC-BRCA_v1_1	Breast Cancer	Invasive Carcinoma	377084	34	1	7.17048	0.301387	6.81848	776.73
01BR008-f8dad8a9-2787-4940-804b-17d53e	BRCA	79522	1.40434e+07	0.00566258	1	01BR008-f8dad8a9-2787-4940-804b-17d53e_annotations_full.tsv	7.68874	0.294425	7.24136	batch_0_3000	2025-12-21T16:24:00.417388Z	PKG - CPTAC-BRCA_v1_1		PKG - CPTAC-BRCA_v1_1	Breast Cancer	Invasive Carcinoma	79519	71	1	7.80663	0.303801	7.3473	1357.82
01BR009-0ecabbfa-8095-4875-acdb-051582	BRCA	222673	3.6231e+07	0.00614593	1	01BR009-0ecabbfa-8095-4875-acdb-051582_annotations_full.tsv	7.32925	0.290246	7.03483	batch_0_3000	2025-12-21T16:24:05.410538Z	PKG - CPTAC-BRCA_v1_1		PKG - CPTAC-BRCA_v1_1	Breast Cancer	Invasive Carcinoma	222672	5	1	7.68515	0.44138	7.08528	1192.54
01BR009-91dc9191-3581-483a-819d-090a8b	BRCA	48183	1.59033e+07	0.00302974	1	01BR009-91dc9191-3581-483a-819d-090a8b_annotations_full.tsv	8.12928	0.50629	7.08516	batch_0_3000	2025-12-21T16:24:06.050969Z	PKG - CPTAC-BRCA_v1_1		PKG - CPTAC-BRCA_v1_1	Breast Cancer	Invasive Carcinoma	48181	28	1	10.1785	0.598698	8.33126	2683.16
01BR009-be7b98ff-aced-4197-9295-245469	BRCA	419304	9.18718e+07	0.00456401	1	01BR009-be7b98ff-aced-4197-9295-245469_annotations_full.tsv	8.03569	0.331504	7.52114	batch_0_3000	2025-12-21T16:24:11.074960Z	PKG - CPTAC-BRCA_v1_1		PKG - CPTAC-BRCA_v1_1	Breast Cancer	Invasive Carcinoma	419299	83	1	10.2985	0.461124	8.92811	1760.66
01BR010-26ecef2d-fcf3-4b85-9647-5e5d29	BRCA	136647	2.25591e+07	0.0060573	1	01BR010-26ecef2d-fcf3-4b85-9647-5e5d29_annotations_full.tsv	7.17121	0.315941	6.81913	batch_0_3000	2025-12-21T16:24:13.754882Z	PKG - CPTAC-BRCA_v1_1		PKG - CPTAC-BRCA_v1_1	Breast Cancer	Invasive Carcinoma	136644	11	1	7.18484	0.362647	6.65537	1183.89
01BR010-6a7b1cca-d727-4f7e-b4cf-b1dc68	BRCA	215250	3.63501e+07	0.00592157	1	01BR010-6a7b1cca-d727-4f7e-b4cf-b1dc68_annotations_full.tsv	7.05764	0.315954	6.68516	batch_0_3000	2025-12-21T16:24:15.793693Z	PKG - CPTAC-BRCA_v1_1		PKG - CPTAC-BRCA_v1_1	Breast Cancer	Invasive Carcinoma	215250	84	1	7.26863	0.38652	6.68469	1191.85
01BR010-756e7cd6-ecc6-4f07-9b66-080b95	BRCA	101985	2.02771e+07	0.00502957	1	01BR010-756e7cd6-ecc6-4f07-9b66-080b95_annotations_full.tsv	7.99057	0.312449	7.56218	batch_0_3000	2025-12-21T16:24:19.085637Z	PKG - CPTAC-BRCA_v1_1		PKG - CPTAC-BRCA_v1_1	Breast Cancer	Invasive Carcinoma	101984	15	1	7.81286	0.309002	7.39353	1588.72
01BR011-7f3c5c50-0d4d-41aa-8eac-530eeb	BRCA	66196	1.5229e+07	0.00434671	1	01BR011-7f3c5c50-0d4d-41aa-8eac-530eeb_annotations_full.tsv	8.04334	0.371367	7.48603	batch_0_3000	2025-12-21T16:24:20.831747Z	PKG - CPTAC-BRCA_v1_1		PKG - CPTAC-BRCA_v1_1	Breast Cancer	Invasive Carcinoma	66189	42	1	8.18009	0.363563	7.51158	1850.44
01BR011-8cc6bb43-0574-4a18-9fc0-a580a5	BRCA	250782	5.09195e+07	0.00492506	1	01BR011-8cc6bb43-0574-4a18-9fc0-a580a5_annotations_full.tsv	7.19795	0.355407	6.71989	batch_0_3000	2025-12-21T16:24:23.618532Z	PKG - CPTAC-BRCA_v1_1		PKG - CPTAC-BRCA_v1_1	Breast Cancer	Invasive Carcinoma	250779	56	1	7.48452	0.428185	6.63042	1461.49
01BR011-9de77266-36f0-4083-8c14-90cfe3	BRCA	35629	7.30001e+06	0.00488068	1	01BR011-9de77266-36f0-4083-8c14-90cfe3_annotations_full.tsv	7.77157	0.326175	7.31505	batch_0_3000	2025-12-21T16:24:25.161008Z	PKG - CPTAC-BRCA_v1_1		PKG - CPTAC-BRCA_v1_1	Breast Cancer	Invasive Carcinoma	35627	23	1	7.90338	0.378601	7.34822	1592.31
01BR011-e95600bc-eafd-4123-ad54-e62aa1	BRCA	54258	1.24796e+07	0.00434774	1	01BR011-e95600bc-eafd-4123-ad54-e62aa1_annotations_full.tsv	8.2793	0.352704	7.66662	batch_0_3000	2025-12-21T16:24:25.782869Z	PKG - CPTAC-BRCA_v1_1		PKG - CPTAC-BRCA_v1_1	Breast Cancer	Invasive Carcinoma	54258	36	1	9.6954	0.486552	8.41877	1904.28
01BR011-f3ee26e4-9833-4efd-86ef-a5d419	BRCA	22463	5.68131e+06	0.00395384	1	01BR011-f3ee26e4-9833-4efd-86ef-a5d419_annotations_full.tsv	8.02603	0.356521	7.46151	batch_0_3000	2025-12-21T16:24:26.413654Z	PKG - CPTAC-BRCA_v1_1		PKG - CPTAC-BRCA_v1_1	Breast Cancer	Invasive Carcinoma	22463	68	1	7.92661	0.330731	7.43367	2029.93
01BR012-21fdbade-9079-479b-8713-f40608	BRCA	11370	3.80602e+06	0.00298737	1	01BR012-21fdbade-9079-479b-8713-f40608_annotations_full.tsv	7.66935	0.285196	7.18213	batch_0_3000	2025-12-21T16:24:27.127661Z	PKG - CPTAC-BRCA_v1_1		PKG - CPTAC-BRCA_v1_1	Breast Cancer	Invasive Carcinoma	11364	60	1	8.50728	0.33059	7.3931	2567.26
01BR012-834e86a4-5e1d-46ec-80e1-c3a6ac	BRCA	76423	1.64444e+07	0.00464737	1	01BR012-834e86a4-5e1d-46ec-80e1-c3a6ac_annotations_full.tsv	8.17406	0.293793	7.51698	batch_0_3000	2025-12-21T16:24:29.118755Z	PKG - CPTAC-BRCA_v1_1		PKG - CPTAC-BRCA_v1_1	Breast Cancer	Invasive Carcinoma	76422	61	1	26.4649	0.318266	7.335	1758.86
01BR012-dc406ebc-19a2-4e83-8a77-562c99	BRCA	3187	585721	0.00544115	1	01BR012-dc406ebc-19a2-4e83-8a77-562c99_annotations_full.tsv	7.74304	0.302592	7.28518	batch_0_3000	2025-12-21T16:24:29.902129Z	PKG - CPTAC-BRCA_v1_1		PKG - CPTAC-BRCA_v1_1	Breast Cancer	Invasive Carcinoma	3186	2	1	39.2429	0.151391	39.0138	1423.05
01BR013-222cf352-ff97-429d-8359-7ec2d8	BRCA	31951	5.47997e+06	0.0058305	1	01BR013-222cf352-ff97-429d-8359-7ec2d8_annotations_full.tsv	7.56306	0.278155	7.17796	batch_0_3000	2025-12-21T16:24:30.431086Z	PKG - CPTAC-BRCA_v1_1		PKG - CPTAC-BRCA_v1_1	Breast Cancer	Invasive Carcinoma	31940	84	1	13.8916	0.295758	13.4056	1297.15
01BR013-c9180e2d-1d6f-4430-ae1c-840473	BRCA	52460	1.03468e+07	0.00507015	1	01BR013-c9180e2d-1d6f-4430-ae1c-840473_annotations_full.tsv	7.90685	0.300663	7.46035	batch_0_3000	2025-12-21T16:24:31.771266Z	PKG - CPTAC-BRCA_v1_1		PKG - CPTAC-BRCA_v1_1	Breast Cancer	Invasive Carcinoma	52453	109	1	8.71246	0.320365	7.74916	1559.49
01BR014-3dd3ad42-624f-461c-92e9-eccd6d	BRCA	394649	7.53608e+07	0.00523679	1	01BR014-3dd3ad42-624f-461c-92e9-eccd6d_annotations_full.tsv	7.93855	0.294392	7.4705	batch_0_3000	2025-12-21T16:24:36.972164Z	PKG - CPTAC-BRCA_v1_1		PKG - CPTAC-BRCA_v1_1	Breast Cancer	Invasive Carcinoma	394644	82	1	18.7266	0.40284	8.29577	1515.92
01BR014-832ed7e4-1658-44da-b552-1adfc8	BRCA	256377	4.8998e+07	0.00523239	1	01BR014-832ed7e4-1658-44da-b552-1adfc8_annotations_full.tsv	8.0056	0.286088	7.61277	batch_0_3000	2025-12-21T16:24:40.383031Z	PKG - CPTAC-BRCA_v1_1		PKG - CPTAC-BRCA_v1_1	Breast Cancer	Invasive Carcinoma	256375	47	1	9.13148	0.329974	7.91903	1530.01
01BR014-c6ae71a6-744d-4605-a996-422a24	BRCA	464438	8.40033e+07	0.00552881	1	01BR014-c6ae71a6-744d-4605-a996-422a24_annotations_full.tsv	7.59613	0.285214	7.21194	batch_0_3000	2025-12-21T16:24:46.037488Z	PKG - CPTAC-BRCA_v1_1		PKG - CPTAC-BRCA_v1_1	Breast Cancer	Invasive Carcinoma	464437	37	1	7.81036	0.317049	7.30147	1373.92
01BR014-fa035d3c-3de4-4472-9a6a-9b271b	BRCA	276042	5.11952e+07	0.00539195	1	01BR014-fa035d3c-3de4-4472-9a6a-9b271b_annotations_full.tsv	7.18625	0.336997	6.75823	batch_0_3000	2025-12-21T16:24:49.621400Z	PKG - CPTAC-BRCA_v1_1		PKG - CPTAC-BRCA_v1_1	Breast Cancer	Invasive Carcinoma	276033	66	1	7.95555	0.381815	7.24156	1332.77
01BR015-3746a6f5-1f2d-40f8-890e-bbec91	BRCA	26530	1.00616e+07	0.00263676	1	01BR015-3746a6f5-1f2d-40f8-890e-bbec91_annotations_full.tsv	8.35628	0.381814	7.62843	batch_0_3000	2025-12-21T16:24:51.935938Z	PKG - CPTAC-BRCA_v1_1		PKG - CPTAC-BRCA_v1_1	Breast Cancer	Invasive Carcinoma	26528	51	1	8.74285	0.415226	7.48435	3169.14
01BR015-42cc89e1-a896-4f57-b8d9-e7fe56	BRCA	205071	3.8282e+07	0.00535685	1	01BR015-42cc89e1-a896-4f57-b8d9-e7fe56_annotations_full.tsv	7.06069	0.324414	6.69622	batch_0_3000	2025-12-21T16:24:53.616278Z	PKG - CPTAC-BRCA_v1_1		PKG - CPTAC-BRCA_v1_1	Breast Cancer	Invasive Carcinoma	205070	67	1	9.18082	0.551023	7.64925	1318.07
01BR015-ab0986a3-3894-4b82-90de-77df10	BRCA	302865	4.90415e+07	0.00617569	1	01BR015-ab0986a3-3894-4b82-90de-77df10_annotations_full.tsv	6.99172	0.299895	6.66681	batch_0_3000	2025-12-21T16:24:57.113455Z	PKG - CPTAC-BRCA_v1_1		PKG - CPTAC-BRCA_v1_1	Breast Cancer	Invasive Carcinoma	302864	20	1	7.48052	0.370477	6.84135	1132.14
01BR015-cbc186aa-f67c-4c0b-a011-7cfe3a	BRCA	85673	1.62006e+07	0.00528827	1	01BR015-cbc186aa-f67c-4c0b-a011-7cfe3a_annotations_full.tsv	7.80795	0.314704	7.31656	batch_0_3000	2025-12-21T16:24:58.141431Z	PKG - CPTAC-BRCA_v1_1		PKG - CPTAC-BRCA_v1_1	Breast Cancer	Invasive Carcinoma	85671	126	1	7.89613	0.318565	7.4079	1476.47
01BR015-d2f462c3-78f9-4e62-896e-feeb89	BRCA	38295	9.42875e+06	0.00406151	1	01BR015-d2f462c3-78f9-4e62-896e-feeb89_annotations_full.tsv	8.01765	0.38333	7.37801	batch_0_3000	2025-12-21T16:24:59.967352Z	PKG - CPTAC-BRCA_v1_1		PKG - CPTAC-BRCA_v1_1	Breast Cancer	Invasive Carcinoma	38294	49	1	7.98181	0.354662	7.37846	1974.06
01BR015-f5e22727-85d9-44c4-8143-141fa7	BRCA	167310	3.4115e+07	0.00490429	1	01BR015-f5e22727-85d9-44c4-8143-141fa7_annotations_full.tsv	7.92799	0.305561	7.49017	batch_0_3000	2025-12-21T16:25:02.506944Z	PKG - CPTAC-BRCA_v1_1		PKG - CPTAC-BRCA_v1_1	Breast Cancer	Invasive Carcinoma	167309	59	1	8.50551	0.394942	7.6948	1616.54
01BR016-2e5cb1ee-8953-4265-b5d4-764a7c	BRCA	166474	3.03094e+07	0.00549248	1	01BR016-2e5cb1ee-8953-4265-b5d4-764a7c_annotations_full.tsv	7.21583	0.328614	6.83384	batch_0_3000	2025-12-21T16:25:05.757324Z	PKG - CPTAC-BRCA_v1_1		PKG - CPTAC-BRCA_v1_1	Breast Cancer	Invasive Carcinoma	166467	16	1	9.20889	0.399691	8.34197	1313.76
01BR016-4b3b0f03-c130-4b5b-91fe-88db19	BRCA	155076	5.20217e+07	0.00298099	1	01BR016-4b3b0f03-c130-4b5b-91fe-88db19_annotations_full.tsv	7.53872	0.337665	6.98485	batch_0_3000	2025-12-21T16:25:08.325740Z	PKG - CPTAC-BRCA_v1_1		PKG - CPTAC-BRCA_v1_1	Breast Cancer	Invasive Carcinoma	155076	138	1	7.44013	0.295999	7.02672	2528.93
01BR016-e9031735-50b4-4da9-b585-69d61c	BRCA	90852	1.6985e+07	0.00534894	1	01BR016-e9031735-50b4-4da9-b585-69d61c_annotations_full.tsv	7.10846	0.324419	6.72835	batch_0_3000	2025-12-21T16:25:10.875746Z	PKG - CPTAC-BRCA_v1_1		PKG - CPTAC-BRCA_v1_1	Breast Cancer	Invasive Carcinoma	90847	118	1	7.29711	0.356904	6.76686	1328.95
01BR017-09659708-7747-4d59-a3b9-e221e0	BRCA	261008	3.69172e+07	0.0070701	1	01BR017-09659708-7747-4d59-a3b9-e221e0_annotations_full.tsv	6.81069	0.278573	6.55673	batch_0_3000	2025-12-21T16:25:14.634190Z	PKG - CPTAC-BRCA_v1_1		PKG - CPTAC-BRCA_v1_1	Breast Cancer	Invasive Carcinoma	261007	19	1	6.73287	0.314113	6.33158	963.309
01BR017-0c7c8dfb-ef95-4fee-a695-63b786	BRCA	400390	4.92082e+07	0.00813666	1	01BR017-0c7c8dfb-ef95-4fee-a695-63b786_annotations_full.tsv	6.71107	0.243118	6.51968	batch_0_3000	2025-12-21T16:25:21.760277Z	PKG - CPTAC-BRCA_v1_1		PKG - CPTAC-BRCA_v1_1	Breast Cancer	Invasive Carcinoma	400390	3	1	13.0216	0.155903	12.8859	824.795
01BR018-372816b0-b5d0-437a-bad7-4720f4	BRCA	445845	7.91931e+07	0.00562984	1	01BR018-372816b0-b5d0-437a-bad7-4720f4_annotations_full.tsv	7.7176	0.27619	7.42549	batch_0_3000	2025-12-21T16:25:27.115618Z	PKG - CPTAC-BRCA_v1_1		PKG - CPTAC-BRCA_v1_1	Breast Cancer	Invasive Carcinoma	445844	17	1	8.43533	0.368864	7.55994	1370.84
01BR018-b617ca44-7efc-44b7-8198-177cf0	BRCA	977170	1.95438e+08	0.00499989	1	01BR018-b617ca44-7efc-44b7-8198-177cf0_annotations_full.tsv	7.66839	0.274541	7.38272	batch_0_3000	2025-12-21T16:25:41.469268Z	PKG - CPTAC-BRCA_v1_1		PKG - CPTAC-BRCA_v1_1	Breast Cancer	Invasive Carcinoma	977165	15	1	8.22358	0.329439	7.55942	1533.71
01BR018-d154d194-2b08-46d4-a199-84cfb8	BRCA	360332	5.72879e+07	0.00628984	1	01BR018-d154d194-2b08-46d4-a199-84cfb8_annotations_full.tsv	6.95369	0.287588	6.68555	batch_0_3000	2025-12-21T16:25:48.081994Z	PKG - CPTAC-BRCA_v1_1		PKG - CPTAC-BRCA_v1_1	Breast Cancer	Invasive Carcinoma	360331	42	1	6.97201	0.366727	6.44264	1105.54
01BR018-ff622e7e-eaaa-4118-98a8-888e03	BRCA	253840	4.10501e+07	0.00618366	1	01BR018-ff622e7e-eaaa-4118-98a8-888e03_annotations_full.tsv	7.54009	0.249855	7.28697	batch_0_3000	2025-12-21T16:25:52.626445Z	PKG - CPTAC-BRCA_v1_1		PKG - CPTAC-BRCA_v1_1	Breast Cancer	Invasive Carcinoma	253840	5	1	7.79363	0.365323	7.30684	1219.36
01BR019-4bb98910-0693-4c91-8fc2-158ac5	BRCA	5240	860252	0.00609124	1	01BR019-4bb98910-0693-4c91-8fc2-158ac5_annotations_full.tsv	7.64038	0.279699	7.22841	batch_0_3000	2025-12-21T16:25:52.878043Z	PKG - CPTAC-BRCA_v1_1		PKG - CPTAC-BRCA_v1_1	Breast Cancer	Invasive Carcinoma	5240	20	1	7.6235	0.28124	7.27331	1254.32
01BR019-82e14328-90df-430a-a7d5-a426b7	BRCA	13431	2.0898e+06	0.00642694	1	01BR019-82e14328-90df-430a-a7d5-a426b7_annotations_full.tsv	7.44205	0.257536	7.11727	batch_0_3000	2025-12-21T16:25:53.214947Z	PKG - CPTAC-BRCA_v1_1		PKG - CPTAC-BRCA_v1_1	Breast Cancer	Invasive Carcinoma	13430	24	1	11.1054	0.304658	7.8664	1157.95
01BR019-874b3909-bbd9-47cd-87f9-97954a	BRCA	111871	2.17061e+07	0.00515389	1	01BR019-874b3909-bbd9-47cd-87f9-97954a_annotations_full.tsv	7.99867	0.303893	7.57673	batch_0_3000	2025-12-21T16:25:55.058694Z	PKG - CPTAC-BRCA_v1_1		PKG - CPTAC-BRCA_v1_1	Breast Cancer	Invasive Carcinoma	111870	28	1	7.83287	0.293678	7.40749	1551.97
01BR019-9ce2d97b-7e81-46ad-90b2-eadb44	BRCA	90662	2.65783e+07	0.00341113	1	01BR019-9ce2d97b-7e81-46ad-90b2-eadb44_annotations_full.tsv	8.52363	0.425038	7.6612	batch_0_3000	2025-12-21T16:25:56.059006Z	PKG - CPTAC-BRCA_v1_1		PKG - CPTAC-BRCA_v1_1	Breast Cancer	Invasive Carcinoma	90661	122	1	9.65166	0.384805	8.78927	2498.77
01BR020-3fd68501-514a-4a30-9ce1-2fca26	BRCA	67769	1.12409e+07	0.00602877	1	01BR020-3fd68501-514a-4a30-9ce1-2fca26_annotations_full.tsv	7.25778	0.283723	6.99359	batch_0_3000	2025-12-21T16:25:57.116883Z	PKG - CPTAC-BRCA_v1_1		PKG - CPTAC-BRCA_v1_1	Breast Cancer	Invasive Carcinoma	67767	15	1	7.6754	0.394907	7.10686	1203.86
01BR020-7fb8fff9-3bad-4380-9cd8-87424a	BRCA	236953	5.57513e+07	0.00425018	1	01BR020-7fb8fff9-3bad-4380-9cd8-87424a_annotations_full.tsv	7.9604	0.389866	7.37208	batch_0_3000	2025-12-21T16:25:59.702511Z	PKG - CPTAC-BRCA_v1_1		PKG - CPTAC-BRCA_v1_1	Breast Cancer	Invasive Carcinoma	236951	52	1	10.9177	0.571061	8.59676	1872.96
01BR020-ae39e0b3-ea37-47e0-a0bc-94be4e	BRCA	237509	5.00948e+07	0.00474119	1	01BR020-ae39e0b3-ea37-47e0-a0bc-94be4e_annotations_full.tsv	7.94109	0.316542	7.47786	batch_0_3000	2025-12-21T16:26:02.555431Z	PKG - CPTAC-BRCA_v1_1		PKG - CPTAC-BRCA_v1_1	Breast Cancer	Invasive Carcinoma	237507	125	1	8.01325	0.312561	7.52468	1674.92
01BR020-f13b2dff-9f46-4c80-aaad-611a77	BRCA	345919	7.29964e+07	0.00473885	1	01BR020-f13b2dff-9f46-4c80-aaad-611a77_annotations_full.tsv	7.82384	0.316582	7.40093	batch_0_3000	2025-12-21T16:26:07.803957Z	PKG - CPTAC-BRCA_v1_1		PKG - CPTAC-BRCA_v1_1	Breast Cancer	Invasive Carcinoma	345919	46	1	8.5635	0.355701	7.93287	1651
01BR020-f594968c-3bc6-4d05-9499-99a6ad	BRCA	159674	3.55333e+07	0.00449365	1	01BR020-f594968c-3bc6-4d05-9499-99a6ad_annotations_full.tsv	7.83962	0.34791	7.3378	batch_0_3000	2025-12-21T16:26:11.371453Z	PKG - CPTAC-BRCA_v1_1		PKG - CPTAC-BRCA_v1_1	Breast Cancer	Invasive Carcinoma	159673	31	1	7.83346	0.368584	7.23635	1744.6
01BR021-09ebcce5-7475-4320-9271-0e9ff6	BRCA	312315	6.46064e+07	0.00483412	1	01BR021-09ebcce5-7475-4320-9271-0e9ff6_annotations_full.tsv	7.9598	0.314386	7.52096	batch_0_3000	2025-12-21T16:26:16.181591Z	PKG - CPTAC-BRCA_v1_1		PKG - CPTAC-BRCA_v1_1	Breast Cancer	Invasive Carcinoma	312309	55	1	8.08654	0.338511	7.5638	1646.59
01BR021-0cd79d93-6e84-494b-a511-854399	BRCA	305095	5.55237e+07	0.00549486	1	01BR021-0cd79d93-6e84-494b-a511-854399_annotations_full.tsv	7.73402	0.279421	7.41327	batch_0_3000	2025-12-21T16:26:19.979651Z	PKG - CPTAC-BRCA_v1_1		PKG - CPTAC-BRCA_v1_1	Breast Cancer	Invasive Carcinoma	305095	4	1	7.31649	0.362505	6.89349	1407.5
01BR021-63f8c75e-a7be-485f-9206-98e48c	BRCA	179705	3.98593e+07	0.00450848	1	01BR021-63f8c75e-a7be-485f-9206-98e48c_annotations_full.tsv	7.88868	0.333275	7.41198	batch_0_3000	2025-12-21T16:26:21.392719Z	PKG - CPTAC-BRCA_v1_1		PKG - CPTAC-BRCA_v1_1	Breast Cancer	Invasive Carcinoma	179705	13	1	7.68494	0.352806	7.11098	1749.74
01BR021-70c61b95-85f4-4735-b91c-7b18a4	BRCA	258465	5.1027e+07	0.00506526	1	01BR021-70c61b95-85f4-4735-b91c-7b18a4_annotations_full.tsv	7.8493	0.288527	7.44754	batch_0_3000	2025-12-21T16:26:26.941949Z	PKG - CPTAC-BRCA_v1_1		PKG - CPTAC-BRCA_v1_1	Breast Cancer	Invasive Carcinoma	258465	8	1	7.52897	0.275369	7.19782	1549.63
01BR021-76c4e1e5-d66b-43dd-bc87-e35146	BRCA	186973	3.84144e+07	0.00486726	1	01BR021-76c4e1e5-d66b-43dd-bc87-e35146_annotations_full.tsv	7.99601	0.298485	7.56998	batch_0_3000	2025-12-21T16:26:28.043747Z	PKG - CPTAC-BRCA_v1_1		PKG - CPTAC-BRCA_v1_1	Breast Cancer	Invasive Carcinoma	186972	14	1	7.79117	0.28798	7.46866	1642.81
01BR022-861ba961-60a0-47c1-833f-38912a	BRCA	135841	2.76905e+07	0.00490569	1	01BR022-861ba961-60a0-47c1-833f-38912a_annotations_full.tsv	7.89658	0.298517	7.50893	batch_0_3000	2025-12-21T16:26:29.569113Z	PKG - CPTAC-BRCA_v1_1		PKG - CPTAC-BRCA_v1_1	Breast Cancer	Invasive Carcinoma	135839	48	1	7.82215	0.330398	7.36358	1609.68
01BR022-8639d705-91c7-4a8f-9304-005381	BRCA	144597	3.30782e+07	0.00437137	1	01BR022-8639d705-91c7-4a8f-9304-005381_annotations_full.tsv	8.11896	0.35788	7.59409	batch_0_3000	2025-12-21T16:26:31.348172Z	PKG - CPTAC-BRCA_v1_1		PKG - CPTAC-BRCA_v1_1	Breast Cancer	Invasive Carcinoma	144597	90	1	8.18105	0.347503	7.61262	1857.3
01BR022-945aa1a9-07b9-40c2-99cf-8ab953	BRCA	210657	5.45867e+07	0.00385913	1	01BR022-945aa1a9-07b9-40c2-99cf-8ab953_annotations_full.tsv	8.12502	0.36802	7.55633	batch_0_3000	2025-12-21T16:26:34.463445Z	PKG - CPTAC-BRCA_v1_1		PKG - CPTAC-BRCA_v1_1	Breast Cancer	Invasive Carcinoma	210655	72	1	7.93817	0.338901	7.35891	2105.4
01BR022-9a8cab8b-fd7f-4a47-a433-e36bae	BRCA	269600	5.84875e+07	0.00460953	1	01BR022-9a8cab8b-fd7f-4a47-a433-e36bae_annotations_full.tsv	7.33613	0.357096	6.88193	batch_0_3000	2025-12-21T16:26:39.624669Z	PKG - CPTAC-BRCA_v1_1		PKG - CPTAC-BRCA_v1_1	Breast Cancer	Invasive Carcinoma	269600	14	1	7.71396	0.361083	7.23528	1591.51
01BR022-bf1e6372-ae54-443f-b8d1-4bd8d9	BRCA	111560	2.57274e+07	0.00433623	1	01BR022-bf1e6372-ae54-443f-b8d1-4bd8d9_annotations_full.tsv	8.07485	0.32881	7.5627	batch_0_3000	2025-12-21T16:26:40.872756Z	PKG - CPTAC-BRCA_v1_1		PKG - CPTAC-BRCA_v1_1	Breast Cancer	Invasive Carcinoma	111557	102	1	7.90867	0.315712	7.45178	1862.18
01BR023-7aa930f5-4933-4cea-9f24-a132f7	BRCA	291586	1.27342e+08	0.00228978	1	01BR023-7aa930f5-4933-4cea-9f24-a132f7_annotations_full.tsv	7.93518	0.584301	7.38871	batch_0_3000	2025-12-21T16:26:44.875523Z	PKG - CPTAC-BRCA_v1_1		PKG - CPTAC-BRCA_v1_1	Breast Cancer	Invasive Carcinoma	291578	51	1	47.9556	0.437774	33.9355	3465.48
01BR023-87192ab5-9b6a-405d-8dbd-9daf7e	BRCA	252524	3.74411e+07	0.00674456	1	01BR023-87192ab5-9b6a-405d-8dbd-9daf7e_annotations_full.tsv	6.86633	0.282767	6.60463	batch_0_3000	2025-12-21T16:26:49.487727Z	PKG - CPTAC-BRCA_v1_1		PKG - CPTAC-BRCA_v1_1	Breast Cancer	Invasive Carcinoma	252524	25	1	6.93702	0.329752	6.50432	1018.06
01BR023-c875a9a4-035f-425a-9348-26129c	BRCA	151197	2.66408e+07	0.0056754	1	01BR023-c875a9a4-035f-425a-9348-26129c_annotations_full.tsv	7.17534	0.309112	6.86358	batch_0_3000	2025-12-21T16:26:50.740809Z	PKG - CPTAC-BRCA_v1_1		PKG - CPTAC-BRCA_v1_1	Breast Cancer	Invasive Carcinoma	151197	4	1	7.9949	0.39449	7.33024	1264.29
01BR023-d57e2812-f7df-454f-b392-5dd75f	BRCA	328421	5.80978e+07	0.0056529	1	01BR023-d57e2812-f7df-454f-b392-5dd75f_annotations_full.tsv	7.57089	0.283625	7.22507	batch_0_3000	2025-12-21T16:26:54.461799Z	PKG - CPTAC-BRCA_v1_1		PKG - CPTAC-BRCA_v1_1	Breast Cancer	Invasive Carcinoma	328420	57	1	7.74867	0.30697	7.33865	1339.29
01BR023-ff090d2c-4e0e-4d86-8412-f5e392	BRCA	90699	1.51211e+07	0.00599816	1	01BR023-ff090d2c-4e0e-4d86-8412-f5e392_annotations_full.tsv	7.50953	0.276413	7.15774	batch_0_3000	2025-12-21T16:26:56.545197Z	PKG - CPTAC-BRCA_v1_1		PKG - CPTAC-BRCA_v1_1	Breast Cancer	Invasive Carcinoma	90697	44	1	7.98627	0.326128	7.44947	1251.97
01BR024-37f75ca4-0b11-4781-8f9d-7453dd	BRCA	6562	1.61401e+06	0.00406565	1	01BR024-37f75ca4-0b11-4781-8f9d-7453dd_annotations_full.tsv	7.87246	0.310198	7.36417	batch_0_3000	2025-12-21T16:26:57.094202Z	PKG - CPTAC-BRCA_v1_1		PKG - CPTAC-BRCA_v1_1	Breast Cancer	Invasive Carcinoma	6560	31	1	8.09354	0.324302	7.54023	1936.33
01BR024-59e4eb5d-dda7-4f60-aaef-e413a5	BRCA	10592	2.88824e+06	0.00366729	1	01BR024-59e4eb5d-dda7-4f60-aaef-e413a5_annotations_full.tsv	8.02176	0.321736	7.49803	batch_0_3000	2025-12-21T16:26:58.322768Z	PKG - CPTAC-BRCA_v1_1		PKG - CPTAC-BRCA_v1_1	Breast Cancer	Invasive Carcinoma	10575	37	1	8.25662	0.349994	7.62405	2187.38
01BR024-650b3f99-a50d-4368-a3c8-4113d7	BRCA	51442	1.0112e+07	0.00508721	1	01BR024-650b3f99-a50d-4368-a3c8-4113d7_annotations_full.tsv	7.65445	0.309727	7.19388	batch_0_3000	2025-12-21T16:26:59.775058Z	PKG - CPTAC-BRCA_v1_1		PKG - CPTAC-BRCA_v1_1	Breast Cancer	Invasive Carcinoma	51442	154	1	7.86942	0.327564	7.31919	1504.64
01BR024-a472aa1b-2e12-4674-b710-7685a3	BRCA	40778	8.97759e+06	0.0045422	1	01BR024-a472aa1b-2e12-4674-b710-7685a3_annotations_full.tsv	7.96084	0.384135	7.45842	batch_0_3000	2025-12-21T16:27:01.481650Z	PKG - CPTAC-BRCA_v1_1		PKG - CPTAC-BRCA_v1_1	Breast Cancer	Invasive Carcinoma	40778	45	1	8.12489	0.346671	7.55102	1752.64
01BR025-6bff7669-f33e-49b3-9567-0c397e	BRCA	179230	3.10817e+07	0.00576641	1	01BR025-6bff7669-f33e-49b3-9567-0c397e_annotations_full.tsv	7.89971	0.2696	7.58401	batch_0_3000	2025-12-21T16:27:03.283335Z	PKG - CPTAC-BRCA_v1_1		PKG - CPTAC-BRCA_v1_1	Breast Cancer	Invasive Carcinoma	179224	131	1	7.76016	0.266205	7.4685	1369.95
01BR025-8592b456-77df-4bb5-989a-304771	BRCA	92883	1.71223e+07	0.00542468	1	01BR025-8592b456-77df-4bb5-989a-304771_annotations_full.tsv	7.6891	0.255156	7.40254	batch_0_3000	2025-12-21T16:27:05.269151Z	PKG - CPTAC-BRCA_v1_1		PKG - CPTAC-BRCA_v1_1	Breast Cancer	Invasive Carcinoma	92882	10	1	7.63019	0.246566	7.39125	1417.43
01BR025-8d33866a-54b1-4fba-ae84-ef4324	BRCA	161281	3.11089e+07	0.00518439	1	01BR025-8d33866a-54b1-4fba-ae84-ef4324_annotations_full.tsv	7.91158	0.294444	7.5027	batch_0_3000	2025-12-21T16:27:07.495685Z	PKG - CPTAC-BRCA_v1_1		PKG - CPTAC-BRCA_v1_1	Breast Cancer	Invasive Carcinoma	161280	22	1	7.72465	0.2775	7.4284	1526.04
01BR025-a93bcee2-8d3b-4665-90c7-0119aa	BRCA	87192	1.42045e+07	0.00613832	1	01BR025-a93bcee2-8d3b-4665-90c7-0119aa_annotations_full.tsv	7.82999	0.262713	7.58286	batch_0_3000	2025-12-21T16:27:08.928710Z	PKG - CPTAC-BRCA_v1_1		PKG - CPTAC-BRCA_v1_1	Breast Cancer	Invasive Carcinoma	87191	183	1	7.82897	0.254202	7.60295	1275.59
01BR025-bc811591-bfa9-424d-bb69-895fdd	BRCA	59285	1.41544e+07	0.00418846	1	01BR025-bc811591-bfa9-424d-bb69-895fdd_annotations_full.tsv	8.21759	0.32828	7.67475	batch_0_3000	2025-12-21T16:27:13.136826Z	PKG - CPTAC-BRCA_v1_1		PKG - CPTAC-BRCA_v1_1	Breast Cancer	Invasive Carcinoma	59281	60	1	8.2427	0.327592	7.72836	1961.96
01BR025-d6d42051-ad8e-4fb2-8cfc-829353	BRCA	344139	5.14679e+07	0.00668648	1	01BR025-d6d42051-ad8e-4fb2-8cfc-829353_annotations_full.tsv	7.12705	0.266848	6.87815	batch_0_3000	2025-12-21T16:27:16.196878Z	PKG - CPTAC-BRCA_v1_1		PKG - CPTAC-BRCA_v1_1	Breast Cancer	Invasive Carcinoma	344135	9	1	7.14399	0.286404	6.87809	1065.89
01BR026-0f9b1f0c-742d-453d-9232-c7cc0c	BRCA	259566	4.36483e+07	0.00594676	1	01BR026-0f9b1f0c-742d-453d-9232-c7cc0c_annotations_full.tsv	7.71403	0.262128	7.42093	batch_0_3000	2025-12-21T16:27:18.683063Z	PKG - CPTAC-BRCA_v1_1		PKG - CPTAC-BRCA_v1_1	Breast Cancer	Invasive Carcinoma	259565	6	1	7.47566	0.226215	7.30139	1297.18
01BR026-58a48d14-52ae-42b3-9d12-6bc844	BRCA	238868	4.47925e+07	0.00533277	1	01BR026-58a48d14-52ae-42b3-9d12-6bc844_annotations_full.tsv	7.86604	0.277276	7.5292	batch_0_3000	2025-12-21T16:27:21.877897Z	PKG - CPTAC-BRCA_v1_1		PKG - CPTAC-BRCA_v1_1	Breast Cancer	Invasive Carcinoma	238868	2	1	7.81497	0.264705	7.43193	1475.04
01BR026-884659ef-cce7-4b4a-b28b-0e1f49	BRCA	245594	4.35813e+07	0.00563531	1	01BR026-884659ef-cce7-4b4a-b28b-0e1f49_annotations_full.tsv	6.90697	0.319158	6.54973	batch_0_3000	2025-12-21T16:27:24.448433Z	PKG - CPTAC-BRCA_v1_1		PKG - CPTAC-BRCA_v1_1	Breast Cancer	Invasive Carcinoma	245593	8	1	6.5369	0.275967	6.24497	1225.66
01BR027-0ad3c4d2-928f-435e-aca3-b5587a	BRCA	30667	7.82093e+06	0.00392114	1	01BR027-0ad3c4d2-928f-435e-aca3-b5587a_annotations_full.tsv	7.96947	0.330336	7.47817	batch_0_3000	2025-12-21T16:27:25.518034Z	PKG - CPTAC-BRCA_v1_1		PKG - CPTAC-BRCA_v1_1	Breast Cancer	Invasive Carcinoma	30661	68	1	9.95207	0.331486	9.11503	2032.44
01BR027-1990853a-0e82-40b3-a025-91cdc1	BRCA	418502	5.7431e+07	0.00728704	1	01BR027-1990853a-0e82-40b3-a025-91cdc1_annotations_full.tsv	7.15332	0.249443	6.9442	batch_0_3000	2025-12-21T16:27:31.663791Z	PKG - CPTAC-BRCA_v1_1		PKG - CPTAC-BRCA_v1_1	Breast Cancer	Invasive Carcinoma	418502	8	1	6.97389	0.279704	6.62418	981.649
01BR027-1ee8127a-ff87-49fe-a2f4-398d08	BRCA	72599	2.01119e+07	0.00360976	1	01BR027-1ee8127a-ff87-49fe-a2f4-398d08_annotations_full.tsv	8.23646	0.350663	7.65563	batch_0_3000	2025-12-21T16:27:32.985559Z	PKG - CPTAC-BRCA_v1_1		PKG - CPTAC-BRCA_v1_1	Breast Cancer	Invasive Carcinoma	72595	60	1	8.06046	0.324141	7.45564	2281.72
01BR027-64ee175f-f3ce-446e-bbf4-9b6fa8	BRCA	76828	1.46234e+07	0.00525377	1	01BR027-64ee175f-f3ce-446e-bbf4-9b6fa8_annotations_full.tsv	7.48625	0.277214	7.14026	batch_0_3000	2025-12-21T16:27:34.653741Z	PKG - CPTAC-BRCA_v1_1		PKG - CPTAC-BRCA_v1_1	Breast Cancer	Invasive Carcinoma	76827	96	1	7.82858	0.310293	7.38619	1424.93
01BR027-ba7369f0-13fd-47be-b680-ecc260	BRCA	404331	5.83905e+07	0.00692461	1	01BR027-ba7369f0-13fd-47be-b680-ecc260_annotations_full.tsv	7.23749	0.254732	7.02602	batch_0_3000	2025-12-21T16:27:38.506154Z	PKG - CPTAC-BRCA_v1_1		PKG - CPTAC-BRCA_v1_1	Breast Cancer	Invasive Carcinoma	404329	7	1	8.81245	0.542232	7.14133	1045.18
01BR027-be05f040-6265-45bf-98bd-c93df2	BRCA	319990	4.91033e+07	0.00651667	1	01BR027-be05f040-6265-45bf-98bd-c93df2_annotations_full.tsv	7.82913	0.234512	7.62654	batch_0_3000	2025-12-21T16:27:44.169441Z	PKG - CPTAC-BRCA_v1_1		PKG - CPTAC-BRCA_v1_1	Breast Cancer	Invasive Carcinoma	319989	4	1	7.67862	0.25683	7.32675	1201.4
01BR027-c8c553f4-d32e-4363-b3b4-754b8e	BRCA	448593	6.35412e+07	0.00705987	1	01BR027-c8c553f4-d32e-4363-b3b4-754b8e_annotations_full.tsv	7.26729	0.270067	7.05055	batch_0_3000	2025-12-21T16:27:49.809922Z	PKG - CPTAC-BRCA_v1_1		PKG - CPTAC-BRCA_v1_1	Breast Cancer	Invasive Carcinoma	448592	2	1	54.4369	0.135034	54.3286	1029.38
01BR028-2859f763-ba03-4526-9710-e46a33	BRCA	96293	3.61695e+07	0.00266227	1	01BR028-2859f763-ba03-4526-9710-e46a33_annotations_full.tsv	8.25425	0.346952	7.43132	batch_0_3000	2025-12-21T16:27:50.606286Z	PKG - CPTAC-BRCA_v1_1		PKG - CPTAC-BRCA_v1_1	Breast Cancer	Invasive Carcinoma	96289	93	1	32.0434	0.355352	7.48076	3100.46
01BR028-44ce2971-b172-4d13-bec3-d0916d	BRCA	73319	4.09165e+07	0.00179192	1	01BR028-44ce2971-b172-4d13-bec3-d0916d_annotations_full.tsv	8.74837	0.382595	8.04382	batch_0_3000	2025-12-21T16:27:52.422980Z	PKG - CPTAC-BRCA_v1_1		PKG - CPTAC-BRCA_v1_1	Breast Cancer	Invasive Carcinoma	73311	64	1	209.768	0.320655	209.279	4882.13
01BR028-667bbd6f-4592-4331-a773-051ca5	BRCA	64005	1.71762e+07	0.00372637	1	01BR028-667bbd6f-4592-4331-a773-051ca5_annotations_full.tsv	8.7076	0.321811	8.22476	batch_0_3000	2025-12-21T16:27:53.811013Z	PKG - CPTAC-BRCA_v1_1		PKG - CPTAC-BRCA_v1_1	Breast Cancer	Invasive Carcinoma	63997	84	1	266.405	0.337437	265.386	2336.75
01BR028-79010153-93f4-40df-90a4-d7601c	BRCA	12057	2.67535e+06	0.0045067	1	01BR028-79010153-93f4-40df-90a4-d7601c_annotations_full.tsv	7.90823	0.338774	7.33831	batch_0_3000	2025-12-21T16:27:55.408223Z	PKG - CPTAC-BRCA_v1_1		PKG - CPTAC-BRCA_v1_1	Breast Cancer	Invasive Carcinoma	12055	42	1	7.9121	0.291272	7.49127	1754.77
01BR028-d2f31f8e-0491-4967-b38b-4da025	BRCA	104455	1.80978e+07	0.0057717	1	01BR028-d2f31f8e-0491-4967-b38b-4da025_annotations_full.tsv	6.96862	0.315473	6.63174	batch_0_3000	2025-12-21T16:27:56.949474Z	PKG - CPTAC-BRCA_v1_1		PKG - CPTAC-BRCA_v1_1	Breast Cancer	Invasive Carcinoma	104423	30	1	7.58336	0.302162	7.24046	1207.38
01BR029-09f12c88-ce45-4b9d-b191-806b71	BRCA	284070	3.61501e+07	0.00785806	1	01BR029-09f12c88-ce45-4b9d-b191-806b71_annotations_full.tsv	6.88821	0.240522	6.73293	batch_0_3000	2025-12-21T16:28:01.267370Z	PKG - CPTAC-BRCA_v1_1		PKG - CPTAC-BRCA_v1_1	Breast Cancer	Invasive Carcinoma	284066	7	1	38.8852	0.369932	32.3114	876.578
01BR029-28d8359f-5233-400f-b71e-54c178	BRCA	388218	5.94205e+07	0.0065334	1	01BR029-28d8359f-5233-400f-b71e-54c178_annotations_full.tsv	7.14305	0.263177	6.93757	batch_0_3000	2025-12-21T16:28:05.749161Z	PKG - CPTAC-BRCA_v1_1		PKG - CPTAC-BRCA_v1_1	Breast Cancer	Invasive Carcinoma	388212	11	1	34.4205	0.25566	33.7122	1093.31
01BR029-2dc3ae3c-1554-4873-b29e-af5b89	BRCA	138494	2.01122e+07	0.00688608	1	01BR029-2dc3ae3c-1554-4873-b29e-af5b89_annotations_full.tsv	7.03403	0.25235	6.83984	batch_0_3000	2025-12-21T16:28:08.461382Z	PKG - CPTAC-BRCA_v1_1		PKG - CPTAC-BRCA_v1_1	Breast Cancer	Invasive Carcinoma	138487	20	1	6.9581	0.305183	6.60389	1021.49
01BR029-84e85721-7bc4-4f0c-a365-28fef5	BRCA	337297	5.98651e+07	0.00563429	1	01BR029-84e85721-7bc4-4f0c-a365-28fef5_annotations_full.tsv	7.76524	0.264617	7.4574	batch_0_3000	2025-12-21T16:28:11.330568Z	PKG - CPTAC-BRCA_v1_1		PKG - CPTAC-BRCA_v1_1	Breast Cancer	Invasive Carcinoma	337294	23	1	7.69959	0.285407	7.34769	1378.21
01BR029-defa9d50-1ac4-48bc-ae71-182e3c	BRCA	272263	5.08603e+07	0.00535315	1	01BR029-defa9d50-1ac4-48bc-ae71-182e3c_annotations_full.tsv	7.71388	0.279285	7.3523	batch_0_3000	2025-12-21T16:28:14.339253Z	PKG - CPTAC-BRCA_v1_1		PKG - CPTAC-BRCA_v1_1	Breast Cancer	Invasive Carcinoma	272258	45	1	7.7105	0.273115	7.36437	1441
01BR030-1f5a9aad-61a1-4a64-a9b0-38cd2b	BRCA	228848	3.07756e+07	0.00743603	1	01BR030-1f5a9aad-61a1-4a64-a9b0-38cd2b_annotations_full.tsv	6.79462	0.261869	6.57191	batch_0_3000	2025-12-21T16:28:17.478693Z	PKG - CPTAC-BRCA_v1_1		PKG - CPTAC-BRCA_v1_1	Breast Cancer	Invasive Carcinoma	228848	3	1	6.77448	0.269193	6.42411	913.744
01BR030-6e598525-34d9-4355-af70-e56f92	BRCA	227088	2.91301e+07	0.00779565	1	01BR030-6e598525-34d9-4355-af70-e56f92_annotations_full.tsv	6.86278	0.246363	6.67775	batch_0_3000	2025-12-21T16:28:21.491880Z	PKG - CPTAC-BRCA_v1_1		PKG - CPTAC-BRCA_v1_1	Breast Cancer	Invasive Carcinoma	227088	2	1	7.09901	0.236607	6.94094	880.334
01BR030-cd28e2a2-dfc4-4176-a77c-388162	BRCA	296144	3.83286e+07	0.00772644	1	01BR030-cd28e2a2-dfc4-4176-a77c-388162_annotations_full.tsv	6.80495	0.260344	6.58902	batch_0_3000	2025-12-21T16:28:24.772869Z	PKG - CPTAC-BRCA_v1_1		PKG - CPTAC-BRCA_v1_1	Breast Cancer	Invasive Carcinoma	296144	9	1	7.04005	0.27171	6.76067	880.735
01BR030-e9ac0447-658b-4d4f-a6b5-f0e546	BRCA	149336	2.63852e+07	0.00565984	1	01BR030-e9ac0447-658b-4d4f-a6b5-f0e546_annotations_full.tsv	7.5748	0.303494	7.14893	batch_0_3000	2025-12-21T16:28:26.550690Z	PKG - CPTAC-BRCA_v1_1		PKG - CPTAC-BRCA_v1_1	Breast Cancer	Invasive Carcinoma	149336	10	1	7.78001	0.290363	7.47954	1338.34
01BR030-f3cf4b6c-c7bc-42cb-a005-99e924	BRCA	73316	1.85313e+07	0.00395633	1	01BR030-f3cf4b6c-c7bc-42cb-a005-99e924_annotations_full.tsv	8.1062	0.340415	7.59288	batch_0_3000	2025-12-21T16:28:28.010435Z	PKG - CPTAC-BRCA_v1_1		PKG - CPTAC-BRCA_v1_1	Breast Cancer	Invasive Carcinoma	73316	10	1	8.06301	0.344767	7.47117	2048.92
01BR031-223a7222-d281-4bc3-865b-f774e2	BRCA	375857	2.10113e+08	0.00178883	1	01BR031-223a7222-d281-4bc3-865b-f774e2_annotations_full.tsv	7.15915	1.25142	6.73235	batch_0_3000	2025-12-21T16:28:34.102934Z	PKG - CPTAC-BRCA_v1_1		PKG - CPTAC-BRCA_v1_1	Breast Cancer	Invasive Carcinoma	375857	1	1	7.15915	1.25142	6.73235	4002.14
01BR031-88b01079-a734-48dc-beb6-a7e01e	BRCA	267302	4.39239e+07	0.00608558	1	01BR031-88b01079-a734-48dc-beb6-a7e01e_annotations_full.tsv	7.67595	0.259322	7.39367	batch_0_3000	2025-12-21T16:28:37.502471Z	PKG - CPTAC-BRCA_v1_1		PKG - CPTAC-BRCA_v1_1	Breast Cancer	Invasive Carcinoma	267302	17	1	8.34784	0.380021	7.67925	1261.34
01BR031-96c52a27-3d9a-49e7-8ae8-a71e7c	BRCA	408757	2.27528e+08	0.00179652	1	01BR031-96c52a27-3d9a-49e7-8ae8-a71e7c_annotations_full.tsv	7.42805	1.22768	6.87253	batch_0_3000	2025-12-21T16:28:43.316669Z	PKG - CPTAC-BRCA_v1_1		PKG - CPTAC-BRCA_v1_1	Breast Cancer	Invasive Carcinoma	408649	24	1	88.7205	0.692463	75.6302	4134.7
01BR031-9a7a5a9a-f268-4cb6-bf68-73ee90	BRCA	307493	1.96864e+08	0.00156195	1	01BR031-9a7a5a9a-f268-4cb6-bf68-73ee90_annotations_full.tsv	6.91039	1.22889	6.51829	batch_0_3000	2025-12-21T16:28:47.289139Z	PKG - CPTAC-BRCA_v1_1		PKG - CPTAC-BRCA_v1_1	Breast Cancer	Invasive Carcinoma	307493	1	1	6.91039	1.22889	6.51829	4424.2
01BR032-05415eac-9d5b-4778-844d-10e87a	BRCA	950325	1.36182e+08	0.00697835	1	01BR032-05415eac-9d5b-4778-844d-10e87a_annotations_full.tsv	7.05211	0.266444	6.89171	batch_0_3000	2025-12-21T16:28:58.145973Z	PKG - CPTAC-BRCA_v1_1		PKG - CPTAC-BRCA_v1_1	Breast Cancer	Invasive Carcinoma	950324	21	1	7.02807	0.271296	6.78909	1010.57
01BR032-08cd7236-e3b2-4ff8-a0e4-a29025	BRCA	720566	1.06403e+08	0.00677206	1	01BR032-08cd7236-e3b2-4ff8-a0e4-a29025_annotations_full.tsv	7.22391	0.287609	7.16046	batch_0_3000	2025-12-21T16:29:07.282597Z	PKG - CPTAC-BRCA_v1_1		PKG - CPTAC-BRCA_v1_1	Breast Cancer	Invasive Carcinoma	720564	13	1	6.94099	0.229552	6.85664	1066.72
01BR032-26375bc1-4b1c-4156-a5cb-aa50f4	BRCA	627323	8.59787e+07	0.00729626	1	01BR032-26375bc1-4b1c-4156-a5cb-aa50f4_annotations_full.tsv	7.17898	0.237663	7.05549	batch_0_3000	2025-12-21T16:29:13.472949Z	PKG - CPTAC-BRCA_v1_1		PKG - CPTAC-BRCA_v1_1	Breast Cancer	Invasive Carcinoma	627323	65	1	7.1611	0.281825	6.9107	983.926
01BR032-424a92f6-54f7-407c-99e8-5e3396	BRCA	650182	8.60444e+07	0.00755635	1	01BR032-424a92f6-54f7-407c-99e8-5e3396_annotations_full.tsv	7.03971	0.24117	6.90106	batch_0_3000	2025-12-21T16:29:20.631534Z	PKG - CPTAC-BRCA_v1_1		PKG - CPTAC-BRCA_v1_1	Breast Cancer	Invasive Carcinoma	650179	37	1	7.15528	0.291318	6.81047	931.628
01BR032-e5e1306b-719e-4c3e-b85b-fd1231	BRCA	1076699	1.42946e+08	0.0075322	1	01BR032-e5e1306b-719e-4c3e-b85b-fd1231_annotations_full.tsv	7.04002	0.237727	6.91474	batch_0_3000	2025-12-21T16:29:34.812874Z	PKG - CPTAC-BRCA_v1_1		PKG - CPTAC-BRCA_v1_1	Breast Cancer	Invasive Carcinoma	1076699	36	1	6.99525	0.280398	6.74803	934.656
01BR033-3329b802-e49f-4494-b645-868a25	BRCA	144197	2.29731e+07	0.00627677	1	01BR033-3329b802-e49f-4494-b645-868a25_annotations_full.tsv	7.15988	0.276047	6.88886	batch_0_3000	2025-12-21T16:29:39.417521Z	PKG - CPTAC-BRCA_v1_1		PKG - CPTAC-BRCA_v1_1	Breast Cancer	Invasive Carcinoma	144197	2	1	6.87202	0.259415	6.64885	1140.69
01BR033-51169051-52ff-4b66-96a0-86f3f4	BRCA	127657	2.76894e+07	0.00461032	1	01BR033-51169051-52ff-4b66-96a0-86f3f4_annotations_full.tsv	8.13712	0.29821	7.72308	batch_0_3000	2025-12-21T16:29:40.511481Z	PKG - CPTAC-BRCA_v1_1		PKG - CPTAC-BRCA_v1_1	Breast Cancer	Invasive Carcinoma	127657	39	1	8.98967	0.350008	8.32771	1764.98
01BR033-95c7fa7b-05b5-4b37-be5f-cf882e	BRCA	189113	2.8609e+07	0.00661027	1	01BR033-95c7fa7b-05b5-4b37-be5f-cf882e_annotations_full.tsv	6.95981	0.311003	6.70069	batch_0_3000	2025-12-21T16:29:43.414308Z	PKG - CPTAC-BRCA_v1_1		PKG - CPTAC-BRCA_v1_1	Breast Cancer	Invasive Carcinoma	189112	5	1	6.91317	0.267627	6.69016	1052.88
01BR033-c646b902-e1e0-4e3e-a4c5-daca71	BRCA	240496	4.39546e+07	0.00547147	1	01BR033-c646b902-e1e0-4e3e-a4c5-daca71_annotations_full.tsv	7.22042	0.295265	6.90884	batch_0_3000	2025-12-21T16:29:46.982629Z	PKG - CPTAC-BRCA_v1_1		PKG - CPTAC-BRCA_v1_1	Breast Cancer	Invasive Carcinoma	240496	8	1	6.84074	0.2631	6.60211	1319.65
01BR034-5216d33f-4ac6-48f5-b21a-b9ffe3	BRCA	268151	3.52182e+07	0.00761399	1	01BR034-5216d33f-4ac6-48f5-b21a-b9ffe3_annotations_full.tsv	7.24514	0.232312	7.03843	batch_0_3000	2025-12-21T16:29:50.653429Z	PKG - CPTAC-BRCA_v1_1		PKG - CPTAC-BRCA_v1_1	Breast Cancer	Invasive Carcinoma	268151	11	1	7.73294	0.268321	7.43592	951.556
01BR034-77ce657e-796b-4601-aef3-5c582a	BRCA	326953	4.63697e+07	0.007051	1	01BR034-77ce657e-796b-4601-aef3-5c582a_annotations_full.tsv	7.20312	0.241229	6.97306	batch_0_3000	2025-12-21T16:29:54.539685Z	PKG - CPTAC-BRCA_v1_1		PKG - CPTAC-BRCA_v1_1	Breast Cancer	Invasive Carcinoma	326951	30	1	7.46996	0.280652	7.13986	1021.57
01BR034-f172ad9f-bcfd-4dc0-ae54-637ed6	BRCA	189334	2.55901e+07	0.00739871	1	01BR034-f172ad9f-bcfd-4dc0-ae54-637ed6_annotations_full.tsv	7.302	0.233641	7.12663	batch_0_3000	2025-12-21T16:29:56.859351Z	PKG - CPTAC-BRCA_v1_1		PKG - CPTAC-BRCA_v1_1	Breast Cancer	Invasive Carcinoma	189334	8	1	7.23093	0.23894	7.03237	986.929
01BR039-5299fc6a-eed2-4e45-a4af-283634	BRCA	83428	1.83373e+07	0.00454964	1	01BR039-5299fc6a-eed2-4e45-a4af-283634_annotations_full.tsv	8.15209	0.337086	7.55952	batch_0_3000	2025-12-21T16:29:57.867945Z	PKG - CPTAC-BRCA_v1_1		PKG - CPTAC-BRCA_v1_1	Breast Cancer	Invasive Carcinoma	83428	13	1	16.2517	0.306653	15.7457	1791.81
01BR039-6ab8f8f1-3ab8-4449-81ce-0bf004	BRCA	53553	1.04871e+07	0.00510655	1	01BR039-6ab8f8f1-3ab8-4449-81ce-0bf004_annotations_full.tsv	7.91311	0.309308	7.42422	batch_0_3000	2025-12-21T16:29:59.207006Z	PKG - CPTAC-BRCA_v1_1		PKG - CPTAC-BRCA_v1_1	Breast Cancer	Invasive Carcinoma	53553	44	1	7.7225	0.28649	7.36391	1549.6
01BR039-738533ae-63f3-49dd-a92f-a397fd	BRCA	24440	5.00591e+06	0.00488223	1	01BR039-738533ae-63f3-49dd-a92f-a397fd_annotations_full.tsv	7.80201	0.293531	7.39715	batch_0_3000	2025-12-21T16:30:00.496789Z	PKG - CPTAC-BRCA_v1_1		PKG - CPTAC-BRCA_v1_1	Breast Cancer	Invasive Carcinoma	24435	113	1	7.8886	0.293943	7.48516	1598.04
01BR039-a601a579-c2c8-4cfd-a304-963634	BRCA	44882	9.17736e+06	0.00489051	1	01BR039-a601a579-c2c8-4cfd-a304-963634_annotations_full.tsv	7.89078	0.314864	7.43406	batch_0_3000	2025-12-21T16:30:02.276553Z	PKG - CPTAC-BRCA_v1_1		PKG - CPTAC-BRCA_v1_1	Breast Cancer	Invasive Carcinoma	44879	105	1	7.73832	0.286933	7.33573	1613.49
01BR039-afe00c9e-d014-41f3-9170-1ad5bb	BRCA	175765	7.61277e+07	0.00230882	1	01BR039-afe00c9e-d014-41f3-9170-1ad5bb_annotations_full.tsv	8.71078	0.429771	7.88777	batch_0_3000	2025-12-21T16:30:04.560539Z	PKG - CPTAC-BRCA_v1_1		PKG - CPTAC-BRCA_v1_1	Breast Cancer	Invasive Carcinoma	175762	69	1	8.25963	0.335951	7.65836	3772.83
01BR039-c53604b1-65da-409c-a687-932c82	BRCA	52612	8.82082e+06	0.00596452	1	01BR039-c53604b1-65da-409c-a687-932c82_annotations_full.tsv	7.59202	0.268191	7.25159	batch_0_3000	2025-12-21T16:30:06.817783Z	PKG - CPTAC-BRCA_v1_1		PKG - CPTAC-BRCA_v1_1	Breast Cancer	Invasive Carcinoma	52611	41	1	7.50242	0.270259	7.1618	1272.86
01BR040-2eb520b6-70e8-4846-99be-32cb80	BRCA	1428	266043	0.00536754	1	01BR040-2eb520b6-70e8-4846-99be-32cb80_annotations_full.tsv	7.60037	0.27443	7.19384	batch_0_3000	2025-12-21T16:30:07.078598Z	PKG - CPTAC-BRCA_v1_1		PKG - CPTAC-BRCA_v1_1	Breast Cancer	Invasive Carcinoma	1428	14	1	9.2783	0.261335	8.84814	1415.99
01BR040-4a25e3da-2226-4e23-a595-c11709	BRCA	144638	3.08936e+07	0.00468181	1	01BR040-4a25e3da-2226-4e23-a595-c11709_annotations_full.tsv	7.68723	0.263212	7.39906	batch_0_3000	2025-12-21T16:30:08.739745Z	PKG - CPTAC-BRCA_v1_1		PKG - CPTAC-BRCA_v1_1	Breast Cancer	Invasive Carcinoma	144638	15	1	8.45267	0.343908	7.85728	1641.93
01BR040-4d95198c-ff9e-493d-8c10-106457	BRCA	24192	6.95921e+06	0.00347626	1	01BR040-4d95198c-ff9e-493d-8c10-106457_annotations_full.tsv	7.60704	0.303673	6.9451	batch_0_3000	2025-12-21T16:30:09.586468Z	PKG - CPTAC-BRCA_v1_1		PKG - CPTAC-BRCA_v1_1	Breast Cancer	Invasive Carcinoma	24191	30	1	23.6975	0.332674	11.1937	2188.29
01BR040-75caa191-2bf6-4cd7-9eff-03ad98	BRCA	7097	2.22744e+06	0.00318616	1	01BR040-75caa191-2bf6-4cd7-9eff-03ad98_annotations_full.tsv	9.29351	0.313178	7.3797	batch_0_3000	2025-12-21T16:30:10.385526Z	PKG - CPTAC-BRCA_v1_1		PKG - CPTAC-BRCA_v1_1	Breast Cancer	Invasive Carcinoma	7096	55	1	29.3853	0.37697	7.43558	2916.84
01BR040-7a6b801c-3099-43ac-bd2b-d2f1c3	BRCA	59134	8.7594e+06	0.00675092	1	01BR040-7a6b801c-3099-43ac-bd2b-d2f1c3_annotations_full.tsv	7.29544	0.276952	6.90303	batch_0_3000	2025-12-21T16:30:11.422799Z	PKG - CPTAC-BRCA_v1_1		PKG - CPTAC-BRCA_v1_1	Breast Cancer	Invasive Carcinoma	59134	40	1	7.4192	0.273396	7.102	1080.66
01BR040-f9a0cd33-c76c-42ab-8876-c6d26a	BRCA	172257	2.70705e+07	0.00636327	1	01BR040-f9a0cd33-c76c-42ab-8876-c6d26a_annotations_full.tsv	7.48564	0.252462	7.2303	batch_0_3000	2025-12-21T16:30:13.104852Z	PKG - CPTAC-BRCA_v1_1		PKG - CPTAC-BRCA_v1_1	Breast Cancer	Invasive Carcinoma	172257	26	1	7.808	0.257709	7.53516	1176.38
01BR041-33db2fd1-92c1-4998-9385-3d5f73	BRCA	16780	2.36769e+06	0.00708707	1	01BR041-33db2fd1-92c1-4998-9385-3d5f73_annotations_full.tsv	7.10866	0.246032	6.84968	batch_0_3000	2025-12-21T16:30:14.343512Z	PKG - CPTAC-BRCA_v1_1		PKG - CPTAC-BRCA_v1_1	Breast Cancer	Invasive Carcinoma	16780	37	1	7.23723	0.25052	6.96399	1003.05
01BR041-7e413bab-7cb6-4328-8dca-fbeea1	BRCA	197255	8.73428e+07	0.0022584	1	01BR041-7e413bab-7cb6-4328-8dca-fbeea1_annotations_full.tsv	8.37527	0.373705	7.71589	batch_0_3000	2025-12-21T16:30:16.679841Z	PKG - CPTAC-BRCA_v1_1		PKG - CPTAC-BRCA_v1_1	Breast Cancer	Invasive Carcinoma	197251	132	1	10.0738	0.441264	8.65157	3708.5
01BR041-98c7f041-a6ae-44e7-9695-a2be60	BRCA	283134	4.58156e+07	0.00617986	1	01BR041-98c7f041-a6ae-44e7-9695-a2be60_annotations_full.tsv	7.58027	0.257919	7.28363	batch_0_3000	2025-12-21T16:30:21.700427Z	PKG - CPTAC-BRCA_v1_1		PKG - CPTAC-BRCA_v1_1	Breast Cancer	Invasive Carcinoma	283133	41	1	8.26464	0.304176	7.21319	1226.61
01BR041-d4668ab1-3215-4e58-8e65-38b4cc	BRCA	9494	2.02749e+06	0.00468264	1	01BR041-d4668ab1-3215-4e58-8e65-38b4cc_annotations_full.tsv	7.85393	0.309497	7.41283	batch_0_3000	2025-12-21T16:30:22.400062Z	PKG - CPTAC-BRCA_v1_1		PKG - CPTAC-BRCA_v1_1	Breast Cancer	Invasive Carcinoma	9492	30	1	7.83976	0.32205	7.3301	1677.24
01BR041-d9acca28-9a68-4d1f-b59e-9afa98	BRCA	76029	1.64703e+07	0.00461613	1	01BR041-d9acca28-9a68-4d1f-b59e-9afa98_annotations_full.tsv	7.88834	0.320064	7.40932	batch_0_3000	2025-12-21T16:30:23.716509Z	PKG - CPTAC-BRCA_v1_1		PKG - CPTAC-BRCA_v1_1	Breast Cancer	Invasive Carcinoma	76029	84	1	7.72896	0.29126	7.32098	1708.87
01BR041-e2a7cc93-748a-450a-94f9-c995d2	BRCA	153557	2.90417e+07	0.00528747	1	01BR041-e2a7cc93-748a-450a-94f9-c995d2_annotations_full.tsv	7.92318	0.26156	7.61883	batch_0_3000	2025-12-21T16:30:26.394314Z	PKG - CPTAC-BRCA_v1_1		PKG - CPTAC-BRCA_v1_1	Breast Cancer	Invasive Carcinoma	153555	7	1	7.79399	0.281133	7.41766	1498.48
01BR041-f2d73d7a-9f33-47de-8c34-6aa46a	BRCA	135539	2.6396e+07	0.00513484	1	01BR041-f2d73d7a-9f33-47de-8c34-6aa46a_annotations_full.tsv	7.52577	0.311443	7.0675	batch_0_3000	2025-12-21T16:30:28.628171Z	PKG - CPTAC-BRCA_v1_1		PKG - CPTAC-BRCA_v1_1	Breast Cancer	Invasive Carcinoma	135539	51	1	7.7695	0.304959	7.29494	1465.63
01BR042-078b1b83-8390-47aa-a591-ced590	BRCA	220214	3.93354e+07	0.00559837	1	01BR042-078b1b83-8390-47aa-a591-ced590_annotations_full.tsv	7.54015	0.263259	7.24162	batch_0_3000	2025-12-21T16:30:32.135736Z	PKG - CPTAC-BRCA_v1_1		PKG - CPTAC-BRCA_v1_1	Breast Cancer	Invasive Carcinoma	220213	80	1	7.81953	0.277573	7.48253	1346.85
01BR042-1528969	BRCA	293795	4.64579e+07	0.0063239	1	01BR042-1528969_annotations_full.tsv	7.40737	0.239073	7.17008	batch_0_3000	2025-12-21T16:30:35.659424Z	PKG - CPTAC-BRCA_v1_1		PKG - CPTAC-BRCA_v1_1	Breast Cancer	Invasive Carcinoma	293795	20	1	7.39738	0.256568	7.07672	1171.33
01BR042-4df35993-eab6-4289-822c-d77da9	BRCA	126902	2.38814e+07	0.00531383	1	01BR042-4df35993-eab6-4289-822c-d77da9_annotations_full.tsv	7.74887	0.247724	7.49068	batch_0_3000	2025-12-21T16:30:37.554764Z	PKG - CPTAC-BRCA_v1_1		PKG - CPTAC-BRCA_v1_1	Breast Cancer	Invasive Carcinoma	126902	33	1	7.709	0.273966	7.37938	1458.25
01BR042-7878626f-34a4-44c1-886c-bcf853	BRCA	34553	7.4831e+06	0.00461747	1	01BR042-7878626f-34a4-44c1-886c-bcf853_annotations_full.tsv	8.08011	0.307837	7.64195	batch_0_3000	2025-12-21T16:30:39.225305Z	PKG - CPTAC-BRCA_v1_1		PKG - CPTAC-BRCA_v1_1	Breast Cancer	Invasive Carcinoma	34553	26	1	7.85818	0.294168	7.52052	1749.9
01BR042-7a601630-de0b-4ebd-83e4-8b27b3	BRCA	47074	9.57048e+06	0.00491867	1	01BR042-7a601630-de0b-4ebd-83e4-8b27b3_annotations_full.tsv	7.72708	0.306957	7.26858	batch_0_3000	2025-12-21T16:30:40.656434Z	PKG - CPTAC-BRCA_v1_1		PKG - CPTAC-BRCA_v1_1	Breast Cancer	Invasive Carcinoma	47072	110	1	7.64497	0.297354	7.23011	1570.97
01BR042-8030facb-2100-4349-9120-3c84a3	BRCA	251960	4.19652e+07	0.00600402	1	01BR042-8030facb-2100-4349-9120-3c84a3_annotations_full.tsv	7.69587	0.243477	7.46107	batch_0_3000	2025-12-21T16:30:43.914850Z	PKG - CPTAC-BRCA_v1_1		PKG - CPTAC-BRCA_v1_1	Breast Cancer	Invasive Carcinoma	251959	23	1	7.63006	0.268801	7.30219	1281.79
01BR042-8e8f8e44-d8ef-49de-9d4e-da6e3f	BRCA	28911	5.8103e+06	0.00497582	1	01BR042-8e8f8e44-d8ef-49de-9d4e-da6e3f_annotations_full.tsv	8.02428	0.308513	7.56846	batch_0_3000	2025-12-21T16:30:44.433271Z	PKG - CPTAC-BRCA_v1_1		PKG - CPTAC-BRCA_v1_1	Breast Cancer	Invasive Carcinoma	28911	50	1	7.86155	0.289667	7.46642	1612.65
01BR042-c42470e1-a0c6-418a-9c8f-4f6e4e	BRCA	118217	1.84172e+07	0.00641884	1	01BR042-c42470e1-a0c6-418a-9c8f-4f6e4e_annotations_full.tsv	7.45583	0.261294	7.14196	batch_0_3000	2025-12-21T16:30:46.106339Z	PKG - CPTAC-BRCA_v1_1		PKG - CPTAC-BRCA_v1_1	Breast Cancer	Invasive Carcinoma	118217	44	1	7.6547	0.273517	7.25638	1161.55
01BR042-c8cecb9a-3c9f-4fe9-97a4-00400f	BRCA	126485	2.21192e+07	0.00571833	1	01BR042-c8cecb9a-3c9f-4fe9-97a4-00400f_annotations_full.tsv	7.25141	0.257479	6.94467	batch_0_3000	2025-12-21T16:30:47.726895Z	PKG - CPTAC-BRCA_v1_1		PKG - CPTAC-BRCA_v1_1	Breast Cancer	Invasive Carcinoma	126484	14	1	7.58033	0.275566	7.24446	1268.1
01BR042-de60c13a-d8b5-4476-ac87-ea1e05	BRCA	42477	7.9867e+06	0.00531846	1	01BR042-de60c13a-d8b5-4476-ac87-ea1e05_annotations_full.tsv	7.44521	0.280781	7.08622	batch_0_3000	2025-12-21T16:30:48.461260Z	PKG - CPTAC-BRCA_v1_1		PKG - CPTAC-BRCA_v1_1	Breast Cancer	Invasive Carcinoma	42477	75	1	7.79877	0.286641	7.4054	1399.88
01BR043-969e98a4-df2d-486a-9373-ad59fa	BRCA	7629	1.33864e+06	0.00569908	1	01BR043-969e98a4-df2d-486a-9373-ad59fa_annotations_full.tsv	7.48757	0.277612	7.18091	batch_0_3000	2025-12-21T16:30:49.716279Z	PKG - CPTAC-BRCA_v1_1		PKG - CPTAC-BRCA_v1_1	Breast Cancer	Invasive Carcinoma	7629	49	1	7.57646	0.278077	7.27521	1313.82
01BR043-a51548ca-b056-4218-bf6e-53cf5a	BRCA	37269	6.04192e+06	0.0061684	1	01BR043-a51548ca-b056-4218-bf6e-53cf5a_annotations_full.tsv	7.79047	0.25219	7.53774	batch_0_3000	2025-12-21T16:30:50.685288Z	PKG - CPTAC-BRCA_v1_1		PKG - CPTAC-BRCA_v1_1	Breast Cancer	Invasive Carcinoma	37268	31	1	7.75007	0.278287	7.37693	1262.96
01BR043-c4015b28-269b-4dc4-8b2e-1b83f7	BRCA	406931	6.6247e+07	0.00614264	1	01BR043-c4015b28-269b-4dc4-8b2e-1b83f7_annotations_full.tsv	7.72574	0.247693	7.48567	batch_0_3000	2025-12-21T16:30:56.965360Z	PKG - CPTAC-BRCA_v1_1		PKG - CPTAC-BRCA_v1_1	Breast Cancer	Invasive Carcinoma	406931	38	1	7.83946	0.284647	7.47771	1257.72
01BR043-ec8c3bba-f172-4878-91ad-59d157	BRCA	9689	1.63943e+06	0.00590999	1	01BR043-ec8c3bba-f172-4878-91ad-59d157_annotations_full.tsv	7.43263	0.26698	7.11532	batch_0_3000	2025-12-21T16:30:58.088620Z	PKG - CPTAC-BRCA_v1_1		PKG - CPTAC-BRCA_v1_1	Breast Cancer	Invasive Carcinoma	9689	48	1	7.58079	0.28007	7.23573	1257.64
01BR043-fcb8ec43-9ac0-44d6-a9af-d5affd	BRCA	29700	4.14564e+06	0.00716415	1	01BR043-fcb8ec43-9ac0-44d6-a9af-d5affd_annotations_full.tsv	7.31565	0.228608	7.10427	batch_0_3000	2025-12-21T16:30:59.001492Z	PKG - CPTAC-BRCA_v1_1		PKG - CPTAC-BRCA_v1_1	Breast Cancer	Invasive Carcinoma	29700	10	1	7.41581	0.240596	7.17846	1021.15
01CO001-760f15d2-444c-4deb-b133-62f3ca	COAD	462534	5.67467e+07	0.00815086	7	01CO001-760f15d2-444c-4deb-b133-62f3ca_annotations_full.tsv	6.57685	0.239311	6.39362	batch_0_3000	2025-12-21T09:23:41.833838Z	PKG - CPTAC-COAD_v1_model		PKG - CPTAC-COAD_v1_model	Colorectal Cancer	Colon Adenocarcinoma	462534	1	1	6.57685	0.239311	6.39362	806.891
01CO002-11c17768-ed76-4020-8551-80ddaf	COAD	188139	2.2988e+07	0.00818424	7	01CO002-11c17768-ed76-4020-8551-80ddaf_annotations_full.tsv	6.62293	0.242592	6.4281	batch_0_3000	2025-12-21T09:23:44.810521Z	PKG - CPTAC-COAD_v1_model		PKG - CPTAC-COAD_v1_model	Colorectal Cancer	Colon Adenocarcinoma	188139	7	1	15.0768	0.288695	12.612	809.23
01CO005-05a33362-82bb-48ac-8feb-ad2ea1	COAD	348420	4.95826e+07	0.00702706	7	01CO005-05a33362-82bb-48ac-8feb-ad2ea1_annotations_full.tsv	6.83957	0.25026	6.62963	batch_0_3000	2025-12-21T09:23:48.465252Z	PKG - CPTAC-COAD_v1_model		PKG - CPTAC-COAD_v1_model	Colorectal Cancer	Colon Adenocarcinoma	348420	2	1	6.8919	0.268877	6.61578	973.32
01CO005-59891744-2db3-4541-a86a-7f911f	COAD	752335	1.02648e+08	0.00732926	7	01CO005-59891744-2db3-4541-a86a-7f911f_annotations_full.tsv	6.68101	0.257679	6.47205	batch_0_3000	2025-12-21T09:23:56.544621Z	PKG - CPTAC-COAD_v1_model		PKG - CPTAC-COAD_v1_model	Colorectal Cancer	Colon Adenocarcinoma	752334	6	1	7.75197	0.583457	6.79876	911.553
01CO005-900134d7-7100-4189-aa08-f3b009	COAD	570199	7.57286e+07	0.00752951	7	01CO005-900134d7-7100-4189-aa08-f3b009_annotations_full.tsv	6.76842	0.244498	6.57397	batch_0_3000	2025-12-21T09:24:02.584089Z	PKG - CPTAC-COAD_v1_model		PKG - CPTAC-COAD_v1_model	Colorectal Cancer	Colon Adenocarcinoma	570199	4	1	6.8335	0.260863	6.58385	898.92
01CO006-f9d6fb1b-988e-4d28-9272-cc672f	COAD	887217	1.32291e+08	0.00670658	7	01CO006-f9d6fb1b-988e-4d28-9272-cc672f_annotations_full.tsv	6.82605	0.460927	6.57684	batch_0_3000	2025-12-21T09:24:13.096432Z	PKG - CPTAC-COAD_v1_model		PKG - CPTAC-COAD_v1_model	Colorectal Cancer	Colon Adenocarcinoma	887215	1	1	6.82605	0.460927	6.57684	1017.81
01CO007-b38d5a02-1544-4455-b2c4-ec80eb	COAD	191924	2.26705e+07	0.00846579	7	01CO007-b38d5a02-1544-4455-b2c4-ec80eb_annotations_full.tsv	6.50773	0.238475	6.32853	batch_0_3000	2025-12-21T09:24:15.256957Z	PKG - CPTAC-COAD_v1_model		PKG - CPTAC-COAD_v1_model	Colorectal Cancer	Colon Adenocarcinoma	191924	5	1	6.3582	0.245142	6.15669	768.709
01CO008-8cc7e656-0152-4359-8566-0581c3	COAD	562163	6.83647e+07	0.008223	7	01CO008-8cc7e656-0152-4359-8566-0581c3_annotations_full.tsv	6.67074	0.238001	6.49959	batch_0_3000	2025-12-21T09:24:21.206163Z	PKG - CPTAC-COAD_v1_model		PKG - CPTAC-COAD_v1_model	Colorectal Cancer	Colon Adenocarcinoma	562162	2	1	6.64545	0.243466	6.38182	811.229
01CO008-9452572f-e3ec-4063-a82e-43ac90	COAD	612816	7.57334e+07	0.00809175	7	01CO008-9452572f-e3ec-4063-a82e-43ac90_annotations_full.tsv	6.64944	0.237114	6.46819	batch_0_3000	2025-12-21T09:24:29.525459Z	PKG - CPTAC-COAD_v1_model		PKG - CPTAC-COAD_v1_model	Colorectal Cancer	Colon Adenocarcinoma	612816	4	1	6.98652	0.183225	6.81962	821.756
01CO008-dd3d1ffd-139e-42b4-b09a-591802	COAD	566457	6.8244e+07	0.00830047	7	01CO008-dd3d1ffd-139e-42b4-b09a-591802_annotations_full.tsv	6.70571	0.232588	6.54161	batch_0_3000	2025-12-21T09:24:35.498472Z	PKG - CPTAC-COAD_v1_model		PKG - CPTAC-COAD_v1_model	Colorectal Cancer	Colon Adenocarcinoma	566456	6	1	6.74215	0.237918	6.54957	807.871
01CO010-5372f666-9c8d-42c2-aea3-c3cb86	COAD	382597	4.8892e+07	0.00782535	7	01CO010-5372f666-9c8d-42c2-aea3-c3cb86_annotations_full.tsv	6.68191	0.245269	6.51066	batch_0_3000	2025-12-21T09:24:39.048091Z	PKG - CPTAC-COAD_v1_model		PKG - CPTAC-COAD_v1_model	Colorectal Cancer	Colon Adenocarcinoma	382591	15	1	6.80093	0.310243	6.49451	853.88
01CO013-08071b2d-89b8-4e5a-8ee7-11719b	COAD	503139	6.24504e+07	0.00805662	7	01CO013-08071b2d-89b8-4e5a-8ee7-11719b_annotations_full.tsv	6.76297	0.237971	6.58031	batch_0_3000	2025-12-21T09:24:47.271361Z	PKG - CPTAC-COAD_v1_model		PKG - CPTAC-COAD_v1_model	Colorectal Cancer	Colon Adenocarcinoma	503139	4	1	6.7929	0.27806	6.57277	839.43
01CO013-7fa5c56a-2345-4a8c-b60b-36bddc	COAD	263486	3.09579e+07	0.00851111	7	01CO013-7fa5c56a-2345-4a8c-b60b-36bddc_annotations_full.tsv	6.74206	0.243989	6.58162	batch_0_3000	2025-12-21T09:24:50.040317Z	PKG - CPTAC-COAD_v1_model		PKG - CPTAC-COAD_v1_model	Colorectal Cancer	Colon Adenocarcinoma	263486	3	1	6.80397	0.257253	6.56552	792.148
01CO013-c7aeb685-31b3-445e-8177-a3e729	COAD	333934	3.93155e+07	0.00849369	7	01CO013-c7aeb685-31b3-445e-8177-a3e729_annotations_full.tsv	6.67906	0.234565	6.51053	batch_0_3000	2025-12-21T09:24:53.630814Z	PKG - CPTAC-COAD_v1_model		PKG - CPTAC-COAD_v1_model	Colorectal Cancer	Colon Adenocarcinoma	333934	2	1	6.81218	0.242755	6.578	786.356
01CO014-a8b2aca2-6450-46b4-be95-f4ead8	COAD	429324	5.1878e+07	0.00827564	7	01CO014-a8b2aca2-6450-46b4-be95-f4ead8_annotations_full.tsv	6.69469	0.235516	6.53096	batch_0_3000	2025-12-21T09:24:57.486138Z	PKG - CPTAC-COAD_v1_model		PKG - CPTAC-COAD_v1_model	Colorectal Cancer	Colon Adenocarcinoma	429324	1	1	6.69469	0.235516	6.53096	808.964
01CO014-be2d5946-3452-4003-880a-e0372e	COAD	235226	2.84394e+07	0.00827112	7	01CO014-be2d5946-3452-4003-880a-e0372e_annotations_full.tsv	6.57489	0.245582	6.36194	batch_0_3000	2025-12-21T09:25:00.181223Z	PKG - CPTAC-COAD_v1_model		PKG - CPTAC-COAD_v1_model	Colorectal Cancer	Colon Adenocarcinoma	235226	11	1	6.57377	0.253031	6.35835	794.921
01CO014-c9730cb4-b52c-4ca8-9652-4509d0	COAD	490607	5.78713e+07	0.00847756	7	01CO014-c9730cb4-b52c-4ca8-9652-4509d0_annotations_full.tsv	6.67823	0.234998	6.50726	batch_0_3000	2025-12-21T09:25:06.056413Z	PKG - CPTAC-COAD_v1_model		PKG - CPTAC-COAD_v1_model	Colorectal Cancer	Colon Adenocarcinoma	490607	3	1	6.56803	0.234646	6.40676	787.755
01CO015-34c25790-b5bf-4dff-9e40-dea366	COAD	802709	9.79955e+07	0.00819128	7	01CO015-34c25790-b5bf-4dff-9e40-dea366_annotations_full.tsv	6.70557	0.254623	6.55646	batch_0_3000	2025-12-21T09:25:13.571232Z	PKG - CPTAC-COAD_v1_model		PKG - CPTAC-COAD_v1_model	Colorectal Cancer	Colon Adenocarcinoma	802709	13	1	6.80915	0.261555	6.60301	818.623
01CO015-6e20c8e9-ab75-4996-9296-445b00	COAD	596528	6.95548e+07	0.00857638	7	01CO015-6e20c8e9-ab75-4996-9296-445b00_annotations_full.tsv	6.70087	0.231533	6.54453	batch_0_3000	2025-12-21T09:25:19.896383Z	PKG - CPTAC-COAD_v1_model		PKG - CPTAC-COAD_v1_model	Colorectal Cancer	Colon Adenocarcinoma	596528	5	1	6.5576	0.242026	6.40166	781.317
01CO015-b873f54a-5a86-4dca-90f9-715820	COAD	1118377	1.33231e+08	0.00839427	7	01CO015-b873f54a-5a86-4dca-90f9-715820_annotations_full.tsv	6.69714	0.245106	6.55031	batch_0_3000	2025-12-21T09:25:32.309009Z	PKG - CPTAC-COAD_v1_model		PKG - CPTAC-COAD_v1_model	Colorectal Cancer	Colon Adenocarcinoma	1118377	2	1	6.61141	0.23476	6.46166	797.824
01CO017-7b288322-51a3-468e-b30c-4deacd	COAD	366385	4.55565e+07	0.00804243	7	01CO017-7b288322-51a3-468e-b30c-4deacd_annotations_full.tsv	6.66346	0.242718	6.46482	batch_0_3000	2025-12-21T09:25:36.269581Z	PKG - CPTAC-COAD_v1_model		PKG - CPTAC-COAD_v1_model	Colorectal Cancer	Colon Adenocarcinoma	366385	17	1	6.8446	0.267071	6.63686	828.538
01CO017-d5a265f2-c2b3-48b8-883e-08fd1e	COAD	544765	7.34468e+07	0.00741714	7	01CO017-d5a265f2-c2b3-48b8-883e-08fd1e_annotations_full.tsv	6.80615	0.268236	6.54141	batch_0_3000	2025-12-21T09:25:42.745902Z	PKG - CPTAC-COAD_v1_model		PKG - CPTAC-COAD_v1_model	Colorectal Cancer	Colon Adenocarcinoma	544765	41	1	7.12401	0.298603	6.74798	917.624
01CO019-573048dd-2502-40e0-8e8c-c41bb8	COAD	672344	1.68499e+08	0.00399019	7	01CO019-573048dd-2502-40e0-8e8c-c41bb8_annotations_full.tsv	6.77645	0.702961	6.50079	batch_0_3000	2025-12-21T09:25:49.421202Z	PKG - CPTAC-COAD_v1_model		PKG - CPTAC-COAD_v1_model	Colorectal Cancer	Colon Adenocarcinoma	672344	1	1	6.77645	0.702961	6.50079	1698.28
01CO019-b734774e-f790-46ad-9064-fe1d59	COAD	1006882	3.00688e+08	0.00334859	7	01CO019-b734774e-f790-46ad-9064-fe1d59_annotations_full.tsv	6.83953	0.834999	6.55401	batch_0_3000	2025-12-21T09:25:58.717540Z	PKG - CPTAC-COAD_v1_model		PKG - CPTAC-COAD_v1_model	Colorectal Cancer	Colon Adenocarcinoma	1006882	1	1	6.83953	0.834999	6.55401	2042.51
01CO021-12d9c04e-b78e-46c3-87f9-c7142c	COAD	350963	6.34845e+07	0.00552833	7	01CO021-12d9c04e-b78e-46c3-87f9-c7142c_annotations_full.tsv	6.83238	0.300046	6.54548	batch_0_3000	2025-12-21T09:26:03.350087Z	PKG - CPTAC-COAD_v1_model		PKG - CPTAC-COAD_v1_model	Colorectal Cancer	Colon Adenocarcinoma	350915	20	1	56.1396	0.397573	54.5883	1235.89
01CO021-1e8639fe-91e8-402e-a139-897ac7	COAD	499661	1.1186e+08	0.00446685	7	01CO021-1e8639fe-91e8-402e-a139-897ac7_annotations_full.tsv	7.10679	0.42127	6.79226	batch_0_3000	2025-12-21T09:26:09.441214Z	PKG - CPTAC-COAD_v1_model		PKG - CPTAC-COAD_v1_model	Colorectal Cancer	Colon Adenocarcinoma	499565	35	1	37.6471	0.589267	28.2676	1591.01
01CO021-deae4e0b-e14a-4768-8ea8-7fe81a	COAD	415364	5.9831e+07	0.00694229	7	01CO021-deae4e0b-e14a-4768-8ea8-7fe81a_annotations_full.tsv	6.8185	0.300051	6.59376	batch_0_3000	2025-12-21T09:26:13.775621Z	PKG - CPTAC-COAD_v1_model		PKG - CPTAC-COAD_v1_model	Colorectal Cancer	Colon Adenocarcinoma	415351	12	1	27.8207	0.449016	23.6385	982.17
01CO022-525b8739-5c19-4ea1-986e-792581	COAD	897027	1.33158e+08	0.00673655	7	01CO022-525b8739-5c19-4ea1-986e-792581_annotations_full.tsv	6.79694	0.371654	6.52828	batch_0_3000	2025-12-21T09:26:25.655201Z	PKG - CPTAC-COAD_v1_model		PKG - CPTAC-COAD_v1_model	Colorectal Cancer	Colon Adenocarcinoma	896969	19	1	50.2814	0.616327	43.0925	1008.96
01CO022-7a0266b4-b07c-41dc-8ddd-350e1b	COAD	434730	8.90068e+07	0.00488423	7	01CO022-7a0266b4-b07c-41dc-8ddd-350e1b_annotations_full.tsv	6.8208	0.373368	6.48601	batch_0_3000	2025-12-21T09:26:31.482812Z	PKG - CPTAC-COAD_v1_model		PKG - CPTAC-COAD_v1_model	Colorectal Cancer	Colon Adenocarcinoma	434640	5	1	17.2036	0.427974	15.7787	1396.49
01CO022-927faf80-de47-424f-966d-eb0cc4	COAD	396294	6.2237e+07	0.0063675	7	01CO022-927faf80-de47-424f-966d-eb0cc4_annotations_full.tsv	6.93613	0.300376	6.59902	batch_0_3000	2025-12-21T09:26:35.445782Z	PKG - CPTAC-COAD_v1_model		PKG - CPTAC-COAD_v1_model	Colorectal Cancer	Colon Adenocarcinoma	396294	5	1	6.92934	0.323301	6.51004	1089.3
01CO022-b4e91300-405e-4239-b8da-5e1a42	COAD	957028	1.42435e+08	0.00671907	7	01CO022-b4e91300-405e-4239-b8da-5e1a42_annotations_full.tsv	6.72803	0.289936	6.4875	batch_0_3000	2025-12-21T09:26:44.978193Z	PKG - CPTAC-COAD_v1_model		PKG - CPTAC-COAD_v1_model	Colorectal Cancer	Colon Adenocarcinoma	956949	10	1	58.3044	1.0071	31.2856	1001.33
01CO022-eb519615-41c6-403e-bc8e-e7622c	COAD	415617	1.03573e+08	0.00401278	7	01CO022-eb519615-41c6-403e-bc8e-e7622c_annotations_full.tsv	6.89789	0.499841	6.56293	batch_0_3000	2025-12-21T09:26:48.847034Z	PKG - CPTAC-COAD_v1_model		PKG - CPTAC-COAD_v1_model	Colorectal Cancer	Colon Adenocarcinoma	415474	9	1	75.592	0.845908	63.1632	1718.98
03BR002-5043d744-7068-49a5-bab0-bf3524	BRCA	155925	3.23606e+07	0.00481836	1	03BR002-5043d744-7068-49a5-bab0-bf3524_annotations_full.tsv	7.38642	0.348388	6.94443	batch_0_3000	2025-12-21T16:31:00.356100Z	PKG - CPTAC-BRCA_v1_1		PKG - CPTAC-BRCA_v1_1	Breast Cancer	Invasive Carcinoma	155925	1	1	7.38642	0.348388	6.94443	1532.98
03BR002-837e179b-3840-4aed-a62f-e3073a	BRCA	169375	2.33008e+07	0.00726907	1	03BR002-837e179b-3840-4aed-a62f-e3073a_annotations_full.tsv	6.78829	0.261356	6.54361	batch_0_3000	2025-12-21T16:31:02.347439Z	PKG - CPTAC-BRCA_v1_1		PKG - CPTAC-BRCA_v1_1	Breast Cancer	Invasive Carcinoma	169374	2	1	7.1734	0.329783	6.79462	933.86
03BR002-ca576d30-be91-4bf5-a31d-80f7eb	BRCA	204664	4.09806e+07	0.00499417	1	03BR002-ca576d30-be91-4bf5-a31d-80f7eb_annotations_full.tsv	7.34295	0.391711	6.99345	batch_0_3000	2025-12-21T16:31:05.231762Z	PKG - CPTAC-BRCA_v1_1		PKG - CPTAC-BRCA_v1_1	Breast Cancer	Invasive Carcinoma	204664	3	1	14.274	0.888183	8.64953	1470.3
03BR004-4683de9c-49ca-4ddd-9d1a-be8121	BRCA	294328	6.24507e+07	0.00471297	1	03BR004-4683de9c-49ca-4ddd-9d1a-be8121_annotations_full.tsv	7.58516	0.332982	7.13076	batch_0_3000	2025-12-21T16:31:08.575718Z	PKG - CPTAC-BRCA_v1_1		PKG - CPTAC-BRCA_v1_1	Breast Cancer	Invasive Carcinoma	294324	18	1	8.39914	0.365477	6.93667	1609.42
03BR004-6de0c179-e588-4cfc-9f37-04ae93	BRCA	173471	3.12773e+07	0.00554623	1	03BR004-6de0c179-e588-4cfc-9f37-04ae93_annotations_full.tsv	7.44099	0.298808	7.06571	batch_0_3000	2025-12-21T16:31:11.078774Z	PKG - CPTAC-BRCA_v1_1		PKG - CPTAC-BRCA_v1_1	Breast Cancer	Invasive Carcinoma	173469	4	1	7.22087	0.287798	6.855	1341.63
03BR004-fb43e8d5-50ba-48ec-b2cd-808796	BRCA	298773	6.22315e+07	0.00480099	1	03BR004-fb43e8d5-50ba-48ec-b2cd-808796_annotations_full.tsv	7.56978	0.334086	7.1393	batch_0_3000	2025-12-21T16:31:16.441700Z	PKG - CPTAC-BRCA_v1_1		PKG - CPTAC-BRCA_v1_1	Breast Cancer	Invasive Carcinoma	298772	14	1	7.53248	0.336693	7.03862	1576.71
03BR005-31116070-c0e2-40fc-9647-d488e7	BRCA	55837	1.32978e+07	0.00419896	1	03BR005-31116070-c0e2-40fc-9647-d488e7_annotations_full.tsv	8.05972	0.322361	7.55081	batch_0_3000	2025-12-21T16:31:17.403032Z	PKG - CPTAC-BRCA_v1_1		PKG - CPTAC-BRCA_v1_1	Breast Cancer	Invasive Carcinoma	55835	71	1	8.04701	0.317812	7.57808	1919.46
03BR005-7bd93924-407e-4d65-b595-b9b8f2	BRCA	43440	9.94982e+06	0.00436591	1	03BR005-7bd93924-407e-4d65-b595-b9b8f2_annotations_full.tsv	7.96049	0.305962	7.52292	batch_0_3000	2025-12-21T16:31:18.241027Z	PKG - CPTAC-BRCA_v1_1		PKG - CPTAC-BRCA_v1_1	Breast Cancer	Invasive Carcinoma	43440	69	1	7.9217	0.316139	7.45002	1823.33
03BR005-96c95de1-514b-44a5-b487-dc390b	BRCA	65841	1.70273e+07	0.00386679	1	03BR005-96c95de1-514b-44a5-b487-dc390b_annotations_full.tsv	7.65438	0.3761	7.07262	batch_0_3000	2025-12-21T16:31:20.222476Z	PKG - CPTAC-BRCA_v1_1		PKG - CPTAC-BRCA_v1_1	Breast Cancer	Invasive Carcinoma	65839	48	1	9.07967	0.383018	7.14944	1979.52
03BR006-071be0fb-b7fd-4165-b3c5-348352	BRCA	149770	1.74589e+07	0.00857842	1	03BR006-071be0fb-b7fd-4165-b3c5-348352_annotations_full.tsv	6.8909	0.230446	6.73993	batch_0_3000	2025-12-21T16:31:22.233976Z	PKG - CPTAC-BRCA_v1_1		PKG - CPTAC-BRCA_v1_1	Breast Cancer	Invasive Carcinoma	149769	1	1	6.8909	0.230446	6.73993	803.283
03BR006-b3160d68-1004-43fb-a2d6-d114a3	BRCA	247269	3.59074e+07	0.00688629	1	03BR006-b3160d68-1004-43fb-a2d6-d114a3_annotations_full.tsv	7.55249	0.23614	7.33443	batch_0_3000	2025-12-21T16:31:25.029206Z	PKG - CPTAC-BRCA_v1_1		PKG - CPTAC-BRCA_v1_1	Breast Cancer	Invasive Carcinoma	247269	4	1	7.53189	0.27443	7.26889	1096.74
03BR006-beaecafd-0aa8-40bb-8696-eb6ad8	BRCA	253683	2.91657e+07	0.008698	1	03BR006-beaecafd-0aa8-40bb-8696-eb6ad8_annotations_full.tsv	6.81961	0.230103	6.66101	batch_0_3000	2025-12-21T16:31:29.637382Z	PKG - CPTAC-BRCA_v1_1		PKG - CPTAC-BRCA_v1_1	Breast Cancer	Invasive Carcinoma	253683	1	1	6.81961	0.230103	6.66101	784.044
03BR008-1ce0c54f-b087-47fd-a25f-224f7c	BRCA	21813	5.60109e+06	0.00389442	1	03BR008-1ce0c54f-b087-47fd-a25f-224f7c_annotations_full.tsv	8.13979	0.335429	7.59171	batch_0_3000	2025-12-21T16:31:30.231862Z	PKG - CPTAC-BRCA_v1_1		PKG - CPTAC-BRCA_v1_1	Breast Cancer	Invasive Carcinoma	21810	26	1	7.81694	0.290885	7.40823	2090.12
03BR008-30995a19-a487-476d-8c1b-c918b8	BRCA	94009	1.86231e+07	0.00504796	1	03BR008-30995a19-a487-476d-8c1b-c918b8_annotations_full.tsv	7.96323	0.293298	7.55495	batch_0_3000	2025-12-21T16:31:31.761018Z	PKG - CPTAC-BRCA_v1_1		PKG - CPTAC-BRCA_v1_1	Breast Cancer	Invasive Carcinoma	94009	78	1	8.04049	0.288652	7.44946	1577.51
03BR008-85e328ea-4bed-466d-a994-9fad67	BRCA	58068	8.33288e+06	0.00696854	1	03BR008-85e328ea-4bed-466d-a994-9fad67_annotations_full.tsv	7.47079	0.240307	7.25968	batch_0_3000	2025-12-21T16:31:33.070322Z	PKG - CPTAC-BRCA_v1_1		PKG - CPTAC-BRCA_v1_1	Breast Cancer	Invasive Carcinoma	58068	31	1	7.22196	0.24307	6.9881	1072.07
03BR008-a502dc7b-55ac-4828-8808-6dae2a	BRCA	110597	2.50251e+07	0.00441945	1	03BR008-a502dc7b-55ac-4828-8808-6dae2a_annotations_full.tsv	8.2672	0.313614	7.78338	batch_0_3000	2025-12-21T16:31:34.525935Z	PKG - CPTAC-BRCA_v1_1		PKG - CPTAC-BRCA_v1_1	Breast Cancer	Invasive Carcinoma	110596	44	1	8.22887	0.309876	7.81692	1870.64
03BR009-079cbd98-5966-4d56-ba34-b2a276	BRCA	158664	3.1347e+07	0.00506153	1	03BR009-079cbd98-5966-4d56-ba34-b2a276_annotations_full.tsv	7.82441	0.293546	7.49458	batch_0_3000	2025-12-21T16:31:36.290459Z	PKG - CPTAC-BRCA_v1_1		PKG - CPTAC-BRCA_v1_1	Breast Cancer	Invasive Carcinoma	158664	15	1	8.06733	0.299834	7.65153	1545.86
03BR009-4b65c8bb-52d2-4bae-8cd3-509fca	BRCA	72184	1.06577e+07	0.00677292	1	03BR009-4b65c8bb-52d2-4bae-8cd3-509fca_annotations_full.tsv	6.92881	0.265377	6.68899	batch_0_3000	2025-12-21T16:31:37.288313Z	PKG - CPTAC-BRCA_v1_1		PKG - CPTAC-BRCA_v1_1	Breast Cancer	Invasive Carcinoma	72181	29	1	8.79184	0.310674	7.85811	1023.02
03BR009-bd9847ff-cbff-42f2-a696-0b5624	BRCA	244125	3.31045e+07	0.00737439	1	03BR009-bd9847ff-cbff-42f2-a696-0b5624_annotations_full.tsv	6.99445	0.267189	6.79883	batch_0_3000	2025-12-21T16:31:41.682959Z	PKG - CPTAC-BRCA_v1_1		PKG - CPTAC-BRCA_v1_1	Breast Cancer	Invasive Carcinoma	244122	16	1	9.27696	0.310713	8.99155	948.479
03BR009-f8e93d07-ec4d-4db6-968d-56efac	BRCA	136040	1.9166e+07	0.00709798	1	03BR009-f8e93d07-ec4d-4db6-968d-56efac_annotations_full.tsv	6.90909	0.270106	6.70004	batch_0_3000	2025-12-21T16:31:44.475564Z	PKG - CPTAC-BRCA_v1_1		PKG - CPTAC-BRCA_v1_1	Breast Cancer	Invasive Carcinoma	136027	20	1	21.4035	0.409683	20.4365	973.389
03BR010-49f55bd6-a89a-4d18-b732-139c3d	BRCA	208770	2.613e+07	0.00798965	1	03BR010-49f55bd6-a89a-4d18-b732-139c3d_annotations_full.tsv	6.76476	0.259581	6.54227	batch_0_3000	2025-12-21T16:31:46.897857Z	PKG - CPTAC-BRCA_v1_1		PKG - CPTAC-BRCA_v1_1	Breast Cancer	Invasive Carcinoma	208770	1	1	6.76476	0.259581	6.54227	846.69
03BR010-75d60147-1986-49da-a10a-d459e3	BRCA	169912	2.42255e+07	0.00701375	1	03BR010-75d60147-1986-49da-a10a-d459e3_annotations_full.tsv	6.90248	0.268703	6.68669	batch_0_3000	2025-12-21T16:31:48.647589Z	PKG - CPTAC-BRCA_v1_1		PKG - CPTAC-BRCA_v1_1	Breast Cancer	Invasive Carcinoma	169912	1	1	6.90248	0.268703	6.68669	984.135
03BR010-cc240346-44dd-4d54-baf7-aa97eb	BRCA	162457	2.44306e+07	0.00664972	1	03BR010-cc240346-44dd-4d54-baf7-aa97eb_annotations_full.tsv	6.93396	0.273635	6.67823	batch_0_3000	2025-12-21T16:31:50.525444Z	PKG - CPTAC-BRCA_v1_1		PKG - CPTAC-BRCA_v1_1	Breast Cancer	Invasive Carcinoma	162456	2	1	7.20423	0.326047	6.8233	1042.74
03BR010-cdde7b93-8293-48a9-9c70-7935c5	BRCA	120711	1.88645e+07	0.00639884	1	03BR010-cdde7b93-8293-48a9-9c70-7935c5_annotations_full.tsv	6.93667	0.379186	6.66027	batch_0_3000	2025-12-21T16:31:53.223012Z	PKG - CPTAC-BRCA_v1_1		PKG - CPTAC-BRCA_v1_1	Breast Cancer	Invasive Carcinoma	120711	1	1	6.93667	0.379186	6.66027	1084.05
03BR011-3a210a6b-bdf1-4407-94c8-7bb085	BRCA	66038	1.44966e+07	0.00455541	1	03BR011-3a210a6b-bdf1-4407-94c8-7bb085_annotations_full.tsv	8.2433	0.308116	7.83823	batch_0_3000	2025-12-21T16:31:55.045028Z	PKG - CPTAC-BRCA_v1_1		PKG - CPTAC-BRCA_v1_1	Breast Cancer	Invasive Carcinoma	66038	15	1	8.07252	0.317969	7.65445	1809.56
03BR011-60c8c914-f53d-4f72-a1ce-5fb803	BRCA	129322	2.13347e+07	0.00606158	1	03BR011-60c8c914-f53d-4f72-a1ce-5fb803_annotations_full.tsv	7.0791	0.296256	6.77018	batch_0_3000	2025-12-21T16:31:56.362384Z	PKG - CPTAC-BRCA_v1_1		PKG - CPTAC-BRCA_v1_1	Breast Cancer	Invasive Carcinoma	129322	10	1	7.49502	0.363993	6.75362	1167.86
03BR011-b974c340-0da5-49b2-a12e-c2928c	BRCA	42396	8.8234e+06	0.00480495	1	03BR011-b974c340-0da5-49b2-a12e-c2928c_annotations_full.tsv	8.17028	0.315592	7.76581	batch_0_3000	2025-12-21T16:31:57.027080Z	PKG - CPTAC-BRCA_v1_1		PKG - CPTAC-BRCA_v1_1	Breast Cancer	Invasive Carcinoma	42396	14	1	8.06065	0.323305	7.60037	1700.39
03BR011-c21c52d9-2a66-4c6d-aa1b-f950ef	BRCA	70527	1.60347e+07	0.00439839	1	03BR011-c21c52d9-2a66-4c6d-aa1b-f950ef_annotations_full.tsv	8.30084	0.323855	7.84367	batch_0_3000	2025-12-21T16:31:57.865339Z	PKG - CPTAC-BRCA_v1_1		PKG - CPTAC-BRCA_v1_1	Breast Cancer	Invasive Carcinoma	70527	20	1	8.23806	0.351945	7.63245	1887.24
03BR012-2d8514b6-c01a-4166-a0c1-bc7012_1	BRCA	118774	6.36056e+07	0.00186735	1	03BR012-2d8514b6-c01a-4166-a0c1-bc7012_1_annotations_full.tsv	7.75149	1.15184	6.71847	batch_0_3000	2025-12-21T16:32:00.839705Z	PKG - CPTAC-BRCA_v1_1		PKG - CPTAC-BRCA_v1_1	Breast Cancer	Invasive Carcinoma	118772	3	1	89.1584	0.383959	88.8141	4151.06
03BR012-2d8514b6-c01a-4166-a0c1-bc7012_2	BRCA	64008	2.30558e+07	0.00277622	1	03BR012-2d8514b6-c01a-4166-a0c1-bc7012_2_annotations_full.tsv	7.48808	0.742403	6.67399	batch_0_3000	2025-12-21T16:32:02.098769Z	PKG - CPTAC-BRCA_v1_1		PKG - CPTAC-BRCA_v1_1	Breast Cancer	Invasive Carcinoma	63960	44	1	39.4177	0.686465	31.4674	2697.22
03BR012-2e836386-0a33-4268-9a6c-272cea	BRCA	187927	2.57722e+07	0.00729184	1	03BR012-2e836386-0a33-4268-9a6c-272cea_annotations_full.tsv	6.79955	0.264497	6.56521	batch_0_3000	2025-12-21T16:32:06.646653Z	PKG - CPTAC-BRCA_v1_1		PKG - CPTAC-BRCA_v1_1	Breast Cancer	Invasive Carcinoma	187927	7	1	6.83329	0.293184	6.51991	932.488
03BR012-c61e3c51-b860-4ed5-88c6-fd188f	BRCA	37095	7.90851e+06	0.00469051	1	03BR012-c61e3c51-b860-4ed5-88c6-fd188f_annotations_full.tsv	7.9033	0.367122	7.44243	batch_0_3000	2025-12-21T16:32:07.714775Z	PKG - CPTAC-BRCA_v1_1		PKG - CPTAC-BRCA_v1_1	Breast Cancer	Invasive Carcinoma	37095	16	1	7.76177	0.281658	7.36404	1684.95
03BR013-01f203fd-e664-4d78-bea0-7c40cf	BRCA	83597	1.58992e+07	0.00525794	1	03BR013-01f203fd-e664-4d78-bea0-7c40cf_annotations_full.tsv	7.42854	0.309314	7.06781	batch_0_3000	2025-12-21T16:32:08.492254Z	PKG - CPTAC-BRCA_v1_1		PKG - CPTAC-BRCA_v1_1	Breast Cancer	Invasive Carcinoma	83597	27	1	7.78464	0.353266	7.29231	1412.82
03BR013-1a268199-96e4-486b-a7ec-95344c	BRCA	245840	4.4886e+07	0.00547698	1	03BR013-1a268199-96e4-486b-a7ec-95344c_annotations_full.tsv	7.20431	0.309054	6.86256	batch_0_3000	2025-12-21T16:32:10.852584Z	PKG - CPTAC-BRCA_v1_1		PKG - CPTAC-BRCA_v1_1	Breast Cancer	Invasive Carcinoma	245840	12	1	9.53733	0.453712	8.43958	1315.38
03BR013-bf51b8a5-c19d-48b7-9bd6-371258	BRCA	87348	1.44578e+07	0.0060416	1	03BR013-bf51b8a5-c19d-48b7-9bd6-371258_annotations_full.tsv	7.07148	0.285145	6.78827	batch_0_3000	2025-12-21T16:32:12.065971Z	PKG - CPTAC-BRCA_v1_1		PKG - CPTAC-BRCA_v1_1	Breast Cancer	Invasive Carcinoma	87348	2	1	7.03501	0.353671	6.61313	1170.47
03BR013-d0dd0347-9b0f-46fe-8d62-bf17f3	BRCA	243536	3.91226e+07	0.00622494	1	03BR013-d0dd0347-9b0f-46fe-8d62-bf17f3_annotations_full.tsv	6.97563	0.292844	6.68593	batch_0_3000	2025-12-21T16:32:15.838702Z	PKG - CPTAC-BRCA_v1_1		PKG - CPTAC-BRCA_v1_1	Breast Cancer	Invasive Carcinoma	243536	61	1	7.97899	0.503236	6.80374	1120.59
03BR014-54d9f58c-cc3b-4342-ad6b-c7c59d	BRCA	173560	3.28549e+07	0.00528262	1	03BR014-54d9f58c-cc3b-4342-ad6b-c7c59d_annotations_full.tsv	7.82647	0.281203	7.44833	batch_0_3000	2025-12-21T16:32:18.467174Z	PKG - CPTAC-BRCA_v1_1		PKG - CPTAC-BRCA_v1_1	Breast Cancer	Invasive Carcinoma	173559	98	1	7.98268	0.293476	7.55958	1481.55
03BR014-9bb9d751-cf81-4f37-bf3c-30d94e	BRCA	129086	2.66893e+07	0.00483662	1	03BR014-9bb9d751-cf81-4f37-bf3c-30d94e_annotations_full.tsv	7.84451	0.308729	7.38413	batch_0_3000	2025-12-21T16:32:20.807226Z	PKG - CPTAC-BRCA_v1_1		PKG - CPTAC-BRCA_v1_1	Breast Cancer	Invasive Carcinoma	129085	55	1	7.81444	0.308529	7.3489	1621.9
03BR014-a1fcd37a-5eb7-4053-ab32-8e941d	BRCA	157377	2.92974e+07	0.0053717	1	03BR014-a1fcd37a-5eb7-4053-ab32-8e941d_annotations_full.tsv	7.6983	0.31651	7.2424	batch_0_3000	2025-12-21T16:32:23.749588Z	PKG - CPTAC-BRCA_v1_1		PKG - CPTAC-BRCA_v1_1	Breast Cancer	Invasive Carcinoma	157377	41	1	7.92562	0.294585	7.56553	1433.12
05BR001-55d3d4bb-0bf5-4b4e-8ef8-d77a5d	BRCA	824701	1.05044e+08	0.00785101	1	05BR001-55d3d4bb-0bf5-4b4e-8ef8-d77a5d_annotations_full.tsv	6.82855	0.246406	6.64527	batch_0_3000	2025-12-21T16:32:34.374352Z	PKG - CPTAC-BRCA_v1_1		PKG - CPTAC-BRCA_v1_1	Breast Cancer	Invasive Carcinoma	824696	13	1	7.35927	0.365408	6.8884	869.768
05BR001-8169ff83-1e64-4ad7-9e09-f4d0a4	BRCA	327242	3.93163e+07	0.00832331	1	05BR001-8169ff83-1e64-4ad7-9e09-f4d0a4_annotations_full.tsv	6.75196	0.23401	6.57427	batch_0_3000	2025-12-21T16:32:37.869284Z	PKG - CPTAC-BRCA_v1_1		PKG - CPTAC-BRCA_v1_1	Breast Cancer	Invasive Carcinoma	327242	4	1	6.85794	0.287326	6.52704	811.212
05BR001-e8d558c5-1384-4f8e-92c6-7f9703	BRCA	384217	5.28274e+07	0.00727306	1	05BR001-e8d558c5-1384-4f8e-92c6-7f9703_annotations_full.tsv	6.93888	0.249692	6.74351	batch_0_3000	2025-12-21T16:32:42.984106Z	PKG - CPTAC-BRCA_v1_1		PKG - CPTAC-BRCA_v1_1	Breast Cancer	Invasive Carcinoma	384217	5	1	7.23728	0.33101	6.90756	954.052
05BR002-04460548-871b-4015-bb0e-0cb8b6	BRCA	68652	1.29077e+07	0.00531868	1	05BR002-04460548-871b-4015-bb0e-0cb8b6_annotations_full.tsv	7.81688	0.280103	7.45823	batch_0_3000	2025-12-21T16:32:44.026953Z	PKG - CPTAC-BRCA_v1_1		PKG - CPTAC-BRCA_v1_1	Breast Cancer	Invasive Carcinoma	68651	14	1	7.63061	0.273185	7.32168	1469.7
05BR002-423792c3-1ebe-4817-814f-9fbf18	BRCA	436782	8.01499e+07	0.00544957	1	05BR002-423792c3-1ebe-4817-814f-9fbf18_annotations_full.tsv	7.86223	0.250172	7.58909	batch_0_3000	2025-12-21T16:32:47.140423Z	PKG - CPTAC-BRCA_v1_1		PKG - CPTAC-BRCA_v1_1	Breast Cancer	Invasive Carcinoma	436779	21	1	8.29092	0.296211	7.67644	1442.73
05BR002-47b5a8b7-dbc0-44e9-a5e8-c8a7cc	BRCA	234248	8.39843e+07	0.00278919	1	05BR002-47b5a8b7-dbc0-44e9-a5e8-c8a7cc_annotations_full.tsv	8.12569	0.316105	7.58997	batch_0_3000	2025-12-21T16:32:50.591692Z	PKG - CPTAC-BRCA_v1_1		PKG - CPTAC-BRCA_v1_1	Breast Cancer	Invasive Carcinoma	234246	91	1	11.7385	0.361829	10.2879	2913.28
05BR003-3b10c68f-43af-4570-9eb7-651fe8	BRCA	140467	2.2938e+07	0.00612376	1	05BR003-3b10c68f-43af-4570-9eb7-651fe8_annotations_full.tsv	6.9338	0.278619	6.66533	batch_0_3000	2025-12-21T16:32:53.435508Z	PKG - CPTAC-BRCA_v1_1		PKG - CPTAC-BRCA_v1_1	Breast Cancer	Invasive Carcinoma	140467	3	1	7.05958	0.285237	6.65856	1132.28
05BR003-c068f33d-49db-4e73-b31d-0efc93	BRCA	323844	4.38712e+07	0.0073817	1	05BR003-c068f33d-49db-4e73-b31d-0efc93_annotations_full.tsv	6.82678	0.246424	6.63612	batch_0_3000	2025-12-21T16:32:58.708407Z	PKG - CPTAC-BRCA_v1_1		PKG - CPTAC-BRCA_v1_1	Breast Cancer	Invasive Carcinoma	323844	1	1	6.82678	0.246424	6.63612	924.825
05BR003-ffc76bfb-61f6-4492-a782-c23321	BRCA	223103	4.06372e+07	0.00549011	1	05BR003-ffc76bfb-61f6-4492-a782-c23321_annotations_full.tsv	7.13162	0.304521	6.80251	batch_0_3000	2025-12-21T16:33:00.832451Z	PKG - CPTAC-BRCA_v1_1		PKG - CPTAC-BRCA_v1_1	Breast Cancer	Invasive Carcinoma	223098	24	1	7.23958	0.324965	6.86028	1298.99
05BR004-4802f557-421b-450e-a033-8b6747	BRCA	182586	3.21639e+07	0.00567674	1	05BR004-4802f557-421b-450e-a033-8b6747_annotations_full.tsv	7.61043	0.286489	7.24013	batch_0_3000	2025-12-21T16:33:03.329052Z	PKG - CPTAC-BRCA_v1_1		PKG - CPTAC-BRCA_v1_1	Breast Cancer	Invasive Carcinoma	182586	21	1	8.2013	0.365016	7.55881	1340.63
05BR004-71e07184-b085-4d3d-aabf-6e1420	BRCA	262141	3.49706e+07	0.00749603	1	05BR004-71e07184-b085-4d3d-aabf-6e1420_annotations_full.tsv	6.74498	0.2564	6.52394	batch_0_3000	2025-12-21T16:33:06.893666Z	PKG - CPTAC-BRCA_v1_1		PKG - CPTAC-BRCA_v1_1	Breast Cancer	Invasive Carcinoma	262141	2	1	6.80622	0.309869	6.45192	899.807
05BR004-87256be4-f6a5-43ba-8030-c5666f	BRCA	72437	2.73803e+07	0.00264559	1	05BR004-87256be4-f6a5-43ba-8030-c5666f_annotations_full.tsv	8.59736	0.484248	7.62564	batch_0_3000	2025-12-21T16:33:09.391228Z	PKG - CPTAC-BRCA_v1_1		PKG - CPTAC-BRCA_v1_1	Breast Cancer	Invasive Carcinoma	72437	17	1	8.01155	0.314907	7.53702	3249.69
05BR005-6838157f-361d-4e95-b933-35bd46	BRCA	156142	4.07642e+07	0.00383037	1	05BR005-6838157f-361d-4e95-b933-35bd46_annotations_full.tsv	8.22631	0.374216	7.61097	batch_0_3000	2025-12-21T16:33:12.113263Z	PKG - CPTAC-BRCA_v1_1		PKG - CPTAC-BRCA_v1_1	Breast Cancer	Invasive Carcinoma	156142	7	1	7.99108	0.316479	7.48765	2147.65
05BR005-c6e0280a-f739-474e-9bcd-821221	BRCA	211915	4.41915e+07	0.00479537	1	05BR005-c6e0280a-f739-474e-9bcd-821221_annotations_full.tsv	7.64983	0.292154	7.28977	batch_0_3000	2025-12-21T16:33:13.595615Z	PKG - CPTAC-BRCA_v1_1		PKG - CPTAC-BRCA_v1_1	Breast Cancer	Invasive Carcinoma	211915	10	1	7.93749	0.340205	7.34758	1595.25
05BR009-48d1b543-dbf6-4594-b34a-d0e30a	BRCA	541944	1.1495e+08	0.0047146	1	05BR009-48d1b543-dbf6-4594-b34a-d0e30a_annotations_full.tsv	7.28292	0.337242	6.8556	batch_0_3000	2025-12-21T16:33:18.140814Z	PKG - CPTAC-BRCA_v1_1		PKG - CPTAC-BRCA_v1_1	Breast Cancer	Invasive Carcinoma	541935	25	1	14.0818	0.478134	11.7087	1544.76
05BR009-5a868e78-9af2-4d4c-93dd-5d06d1	BRCA	255278	5.30563e+07	0.00481146	1	05BR009-5a868e78-9af2-4d4c-93dd-5d06d1_annotations_full.tsv	7.27896	0.332232	6.83879	batch_0_3000	2025-12-21T16:33:22.981143Z	PKG - CPTAC-BRCA_v1_1		PKG - CPTAC-BRCA_v1_1	Breast Cancer	Invasive Carcinoma	255278	4	1	22.2768	0.239608	22.0769	1512.84
05BR009-c653d9c8-16fe-4dae-b6a5-c3cb8e	BRCA	337788	8.31029e+07	0.00406469	1	05BR009-c653d9c8-16fe-4dae-b6a5-c3cb8e_annotations_full.tsv	7.54817	0.381207	6.96474	batch_0_3000	2025-12-21T16:33:25.533117Z	PKG - CPTAC-BRCA_v1_1		PKG - CPTAC-BRCA_v1_1	Breast Cancer	Invasive Carcinoma	337783	12	1	7.50309	0.378864	7.03956	1857.01
05BR010-35af5570-b5e6-40d5-968e-9be6b6	BRCA	308059	5.80131e+07	0.00531016	1	05BR010-35af5570-b5e6-40d5-968e-9be6b6_annotations_full.tsv	7.97853	0.271168	7.63165	batch_0_3000	2025-12-21T16:33:29.503541Z	PKG - CPTAC-BRCA_v1_1		PKG - CPTAC-BRCA_v1_1	Breast Cancer	Invasive Carcinoma	308056	12	1	8.21947	0.298489	7.69249	1502.5
05BR010-925622a1-92d1-4230-b18d-54a351	BRCA	349617	5.68278e+07	0.00615222	1	05BR010-925622a1-92d1-4230-b18d-54a351_annotations_full.tsv	7.75443	0.250314	7.46008	batch_0_3000	2025-12-21T16:33:34.231270Z	PKG - CPTAC-BRCA_v1_1		PKG - CPTAC-BRCA_v1_1	Breast Cancer	Invasive Carcinoma	349617	22	1	8.17343	0.310506	7.74631	1260.43
05BR010-96bae73c-72df-4b0b-a8d7-5f7e0e	BRCA	526140	9.23666e+07	0.00569622	1	05BR010-96bae73c-72df-4b0b-a8d7-5f7e0e_annotations_full.tsv	7.89959	0.254821	7.61648	batch_0_3000	2025-12-21T16:33:39.207878Z	PKG - CPTAC-BRCA_v1_1		PKG - CPTAC-BRCA_v1_1	Breast Cancer	Invasive Carcinoma	526140	18	1	7.95447	0.279656	7.61032	1386.81
05BR010-ddefe199-3644-42c9-b2e1-ca0fdf	BRCA	203830	3.41151e+07	0.00597478	1	05BR010-ddefe199-3644-42c9-b2e1-ca0fdf_annotations_full.tsv	7.80926	0.257064	7.53162	batch_0_3000	2025-12-21T16:33:42.749072Z	PKG - CPTAC-BRCA_v1_1		PKG - CPTAC-BRCA_v1_1	Breast Cancer	Invasive Carcinoma	203828	13	1	7.73516	0.301869	7.37858	1307.04
05BR015-48b4e054-992a-4ba8-9702-8c5ae6	BRCA	197313	4.32622e+07	0.00456086	1	05BR015-48b4e054-992a-4ba8-9702-8c5ae6_annotations_full.tsv	8.03534	0.324373	7.56933	batch_0_3000	2025-12-21T16:33:44.262035Z	PKG - CPTAC-BRCA_v1_1		PKG - CPTAC-BRCA_v1_1	Breast Cancer	Invasive Carcinoma	197312	53	1	8.13686	0.331394	7.57562	1761.8
05BR015-617bdaa5-5963-439d-9034-449707	BRCA	168432	4.25423e+07	0.00395917	1	05BR015-617bdaa5-5963-439d-9034-449707_annotations_full.tsv	8.21042	0.352716	7.66263	batch_0_3000	2025-12-21T16:33:47.126584Z	PKG - CPTAC-BRCA_v1_1		PKG - CPTAC-BRCA_v1_1	Breast Cancer	Invasive Carcinoma	168431	39	1	14.1121	0.325933	13.6068	2073.77
05BR016-1861980b-16cc-40f8-be01-1aacc7	BRCA	420148	6.37357e+07	0.00659204	1	05BR016-1861980b-16cc-40f8-be01-1aacc7_annotations_full.tsv	7.17454	0.268138	6.95799	batch_0_3000	2025-12-21T16:33:52.566509Z	PKG - CPTAC-BRCA_v1_1		PKG - CPTAC-BRCA_v1_1	Breast Cancer	Invasive Carcinoma	420146	2	1	7.11107	0.297478	6.74627	1088.37
05BR016-3f957017-d081-45f4-b458-ec3f8d	BRCA	272003	3.73563e+07	0.00728132	1	05BR016-3f957017-d081-45f4-b458-ec3f8d_annotations_full.tsv	7.07721	0.253993	6.89649	batch_0_3000	2025-12-21T16:33:55.556498Z	PKG - CPTAC-BRCA_v1_1		PKG - CPTAC-BRCA_v1_1	Breast Cancer	Invasive Carcinoma	272001	3	1	21.9955	0.519514	17.1299	971.967
05BR019-65a5cd60-2d17-4a26-8aee-a2a018	BRCA	124195	2.45678e+07	0.00505519	1	05BR019-65a5cd60-2d17-4a26-8aee-a2a018_annotations_full.tsv	7.85922	0.304052	7.42786	batch_0_3000	2025-12-21T16:33:56.693320Z	PKG - CPTAC-BRCA_v1_1		PKG - CPTAC-BRCA_v1_1	Breast Cancer	Invasive Carcinoma	124195	62	1	7.8673	0.293266	7.46333	1554.68
05BR019-6f808f69-0a00-48aa-accf-68e42b	BRCA	179988	5.58761e+07	0.0032212	1	05BR019-6f808f69-0a00-48aa-accf-68e42b_annotations_full.tsv	8.0814	0.331667	7.54399	batch_0_3000	2025-12-21T16:33:58.158997Z	PKG - CPTAC-BRCA_v1_1		PKG - CPTAC-BRCA_v1_1	Breast Cancer	Invasive Carcinoma	179987	160	1	7.95629	0.311768	7.49858	2508.82
05BR019-999fc95a-90de-4991-80e4-9e360c	BRCA	173097	3.86367e+07	0.00448012	1	05BR019-999fc95a-90de-4991-80e4-9e360c_annotations_full.tsv	8.06342	0.326286	7.52391	batch_0_3000	2025-12-21T16:34:01.735284Z	PKG - CPTAC-BRCA_v1_1		PKG - CPTAC-BRCA_v1_1	Breast Cancer	Invasive Carcinoma	173097	55	1	8.12747	0.321265	7.59397	1799.82
05BR022-bb03f0b7-bc49-43fb-8f82-4d3ba9	BRCA	196717	2.66678e+07	0.00737657	1	05BR022-bb03f0b7-bc49-43fb-8f82-4d3ba9_annotations_full.tsv	6.94549	0.250935	6.72485	batch_0_3000	2025-12-21T16:34:06.724053Z	PKG - CPTAC-BRCA_v1_1		PKG - CPTAC-BRCA_v1_1	Breast Cancer	Invasive Carcinoma	196717	1	1	6.94549	0.250935	6.72485	941.562
05BR022-f490e21d-b697-49e7-b3bd-04934e	BRCA	234073	3.96269e+07	0.00590692	1	05BR022-f490e21d-b697-49e7-b3bd-04934e_annotations_full.tsv	7.4798	0.259699	7.16729	batch_0_3000	2025-12-21T16:34:20.651393Z	PKG - CPTAC-BRCA_v1_1		PKG - CPTAC-BRCA_v1_1	Breast Cancer	Invasive Carcinoma	234073	5	1	7.49112	0.262989	7.1106	1266.28
05BR022-f490e21d-b697-49e7-b3bd-04934e_1	BRCA	410047	1.85725e+08	0.00220782	1	05BR022-f490e21d-b697-49e7-b3bd-04934e_1_annotations_full.tsv	7.55482	1.0459	6.77494	batch_0_3000	2025-12-21T16:34:10.822869Z	PKG - CPTAC-BRCA_v1_1		PKG - CPTAC-BRCA_v1_1	Breast Cancer	Invasive Carcinoma	409980	23	1	94.6898	0.461263	85.8529	3421.85
05BR024-1382b4f6-c9b8-4df5-b73a-543ce8	BRCA	55706	1.07474e+07	0.00518321	1	05BR024-1382b4f6-c9b8-4df5-b73a-543ce8_annotations_full.tsv	7.6519	0.291223	7.27634	batch_0_3000	2025-12-21T16:34:21.243523Z	PKG - CPTAC-BRCA_v1_1		PKG - CPTAC-BRCA_v1_1	Breast Cancer	Invasive Carcinoma	55706	7	1	7.59274	0.242474	7.41919	1476.29
05BR024-e8ec0c6a-003d-4d2c-bc7e-cef093	BRCA	165290	2.8276e+07	0.00584558	1	05BR024-e8ec0c6a-003d-4d2c-bc7e-cef093_annotations_full.tsv	7.8134	0.254906	7.54365	batch_0_3000	2025-12-21T16:34:22.542414Z	PKG - CPTAC-BRCA_v1_1		PKG - CPTAC-BRCA_v1_1	Breast Cancer	Invasive Carcinoma	165290	2	1	7.77963	0.248244	7.45167	1336.63
05BR024-f26ff240-a711-4689-a260-4aa302	BRCA	223262	3.48926e+07	0.00639855	1	05BR024-f26ff240-a711-4689-a260-4aa302_annotations_full.tsv	7.73859	0.225057	7.54742	batch_0_3000	2025-12-21T16:34:25.532981Z	PKG - CPTAC-BRCA_v1_1		PKG - CPTAC-BRCA_v1_1	Breast Cancer	Invasive Carcinoma	223262	2	1	8.53667	0.345773	7.80589	1209.43
05BR026-129482fa-fd38-4502-902a-96a2bd	BRCA	90266	1.46728e+07	0.00615192	1	05BR026-129482fa-fd38-4502-902a-96a2bd_annotations_full.tsv	6.89969	0.281441	6.61846	batch_0_3000	2025-12-21T16:34:27.052966Z	PKG - CPTAC-BRCA_v1_1		PKG - CPTAC-BRCA_v1_1	Breast Cancer	Invasive Carcinoma	90264	19	1	20.9662	0.281878	18.4749	1121.55
05BR026-300eb95c-71ac-433f-bd06-e0c486	BRCA	89307	2.0736e+07	0.00430686	1	05BR026-300eb95c-71ac-433f-bd06-e0c486_annotations_full.tsv	7.9833	0.338354	7.54096	batch_0_3000	2025-12-21T16:34:27.994338Z	PKG - CPTAC-BRCA_v1_1		PKG - CPTAC-BRCA_v1_1	Breast Cancer	Invasive Carcinoma	89307	3	1	7.75405	0.252107	7.51187	1853.63
05BR026-c19af02c-8e00-4169-9d43-c60995	BRCA	83977	1.85286e+07	0.00453228	1	05BR026-c19af02c-8e00-4169-9d43-c60995_annotations_full.tsv	8.16976	0.316782	7.6822	batch_0_3000	2025-12-21T16:34:29.455912Z	PKG - CPTAC-BRCA_v1_1		PKG - CPTAC-BRCA_v1_1	Breast Cancer	Invasive Carcinoma	83977	17	1	7.97911	0.303666	7.5648	1802.57
05BR029-1dbc76a2-76bf-44fb-8663-923093	BRCA	244828	3.0748e+07	0.0079624	1	05BR029-1dbc76a2-76bf-44fb-8663-923093_annotations_full.tsv	6.92031	0.239888	6.74638	batch_0_3000	2025-12-21T16:34:33.170496Z	PKG - CPTAC-BRCA_v1_1		PKG - CPTAC-BRCA_v1_1	Breast Cancer	Invasive Carcinoma	244828	1	1	6.92031	0.239888	6.74638	869.123
05BR029-6f654835-8546-4ec0-abfb-437f8a	BRCA	285312	3.99347e+07	0.00714446	1	05BR029-6f654835-8546-4ec0-abfb-437f8a_annotations_full.tsv	7.09035	0.245699	6.92584	batch_0_3000	2025-12-21T16:34:36.346941Z	PKG - CPTAC-BRCA_v1_1		PKG - CPTAC-BRCA_v1_1	Breast Cancer	Invasive Carcinoma	285312	2	1	7.09658	0.25006	6.9509	992.426
05BR029-7ac27de9-0932-4ff5-aab8-29c527	BRCA	27534	9.67572e+06	0.00284568	1	05BR029-7ac27de9-0932-4ff5-aab8-29c527_annotations_full.tsv	8.75524	0.554281	7.55344	batch_0_3000	2025-12-21T16:34:37.673332Z	PKG - CPTAC-BRCA_v1_1		PKG - CPTAC-BRCA_v1_1	Breast Cancer	Invasive Carcinoma	27534	81	1	9.17544	0.493657	7.90011	3076.68
05BR029-7f876327-3976-4cc5-a07b-3a469d	BRCA	9721	1.9108e+06	0.00508739	1	05BR029-7f876327-3976-4cc5-a07b-3a469d_annotations_full.tsv	7.84687	0.343175	7.29922	batch_0_3000	2025-12-21T16:34:38.072756Z	PKG - CPTAC-BRCA_v1_1		PKG - CPTAC-BRCA_v1_1	Breast Cancer	Invasive Carcinoma	9720	48	1	7.97475	0.357362	7.35807	1542.42
05BR029-afd16022-38d1-4e61-8519-80e355_1	BRCA	198640	6.0373e+07	0.00329021	1	05BR029-afd16022-38d1-4e61-8519-80e355_1_annotations_full.tsv	7.36046	0.78093	6.99037	batch_0_3000	2025-12-21T16:34:40.284491Z	PKG - CPTAC-BRCA_v1_1		PKG - CPTAC-BRCA_v1_1	Breast Cancer	Invasive Carcinoma	198640	1	1	7.36046	0.78093	6.99037	2237.08
05BR029-afd16022-38d1-4e61-8519-80e355_2	BRCA	229162	8.55082e+07	0.00268	1	05BR029-afd16022-38d1-4e61-8519-80e355_2_annotations_full.tsv	7.39594	0.881401	6.90844	batch_0_3000	2025-12-21T16:34:42.981210Z	PKG - CPTAC-BRCA_v1_1		PKG - CPTAC-BRCA_v1_1	Breast Cancer	Invasive Carcinoma	229162	1	1	7.39594	0.881401	6.90844	2759.68
05BR031-36cdbdff-8872-4bc6-88a1-813206	BRCA	204240	2.71104e+07	0.00753364	1	05BR031-36cdbdff-8872-4bc6-88a1-813206_annotations_full.tsv	6.89547	0.243728	6.7241	batch_0_3000	2025-12-21T16:34:48.690668Z	PKG - CPTAC-BRCA_v1_1		PKG - CPTAC-BRCA_v1_1	Breast Cancer	Invasive Carcinoma	204240	4	1	7.1433	0.318975	6.77722	915.29
05BR031-4cab24a5-70d4-4364-a2be-da0d99	BRCA	190545	1.13405e+08	0.00168022	1	05BR031-4cab24a5-70d4-4364-a2be-da0d99_annotations_full.tsv	7.3086	1.47744	6.73364	batch_0_3000	2025-12-21T16:34:51.025Z	PKG - CPTAC-BRCA_v1_1		PKG - CPTAC-BRCA_v1_1	Breast Cancer	Invasive Carcinoma	190543	1	1	7.3086	1.47744	6.73364	4349.8
05BR031-c90130e7-6cb7-4529-b3e7-51fc59	BRCA	67765	1.10566e+07	0.00612892	1	05BR031-c90130e7-6cb7-4529-b3e7-51fc59_annotations_full.tsv	7.23845	0.304509	6.86367	batch_0_3000	2025-12-21T16:34:54.098709Z	PKG - CPTAC-BRCA_v1_1		PKG - CPTAC-BRCA_v1_1	Breast Cancer	Invasive Carcinoma	67765	22	1	7.41889	0.338017	6.82129	1181.03
05BR032-07354d21-a244-464f-a74f-7bb7c1	BRCA	16946	3.31013e+06	0.00511943	1	05BR032-07354d21-a244-464f-a74f-7bb7c1_annotations_full.tsv	7.17922	0.450659	6.73345	batch_0_3000	2025-12-21T16:34:54.960372Z	PKG - CPTAC-BRCA_v1_1		PKG - CPTAC-BRCA_v1_1	Breast Cancer	Invasive Carcinoma	16942	24	1	6.8755	0.313688	6.55859	1402.35
05BR032-46898a20-165d-4f55-b832-057c1a	BRCA	199324	3.46274e+07	0.00575625	1	05BR032-46898a20-165d-4f55-b832-057c1a_annotations_full.tsv	7.52272	0.301156	7.18984	batch_0_3000	2025-12-21T16:34:56.750671Z	PKG - CPTAC-BRCA_v1_1		PKG - CPTAC-BRCA_v1_1	Breast Cancer	Invasive Carcinoma	199324	159	1	7.47346	0.326407	7.03283	1306.88
05BR032-b0e12810-f5bc-4731-bb53-4cdf71	BRCA	148763	4.83729e+07	0.00307534	1	05BR032-b0e12810-f5bc-4731-bb53-4cdf71_annotations_full.tsv	8.63347	0.508191	7.59496	batch_0_3000	2025-12-21T16:34:59.672555Z	PKG - CPTAC-BRCA_v1_1		PKG - CPTAC-BRCA_v1_1	Breast Cancer	Invasive Carcinoma	148762	19	1	7.98313	0.375114	7.3458	2807.33
05BR033-48798d3b-6cbe-412f-bf75-27f58b	BRCA	207401	3.64701e+07	0.00568688	1	05BR033-48798d3b-6cbe-412f-bf75-27f58b_annotations_full.tsv	7.0983	0.32304	6.72836	batch_0_3000	2025-12-21T16:35:01.827248Z	PKG - CPTAC-BRCA_v1_1		PKG - CPTAC-BRCA_v1_1	Breast Cancer	Invasive Carcinoma	207401	148	1	7.75654	0.369091	7.04454	1248.19
05BR033-9bfa699f-ef86-4e7d-b382-099edd	BRCA	45879	6.76337e+06	0.00678345	1	05BR033-9bfa699f-ef86-4e7d-b382-099edd_annotations_full.tsv	7.02228	0.272833	6.74177	batch_0_3000	2025-12-21T16:35:05.269091Z	PKG - CPTAC-BRCA_v1_1		PKG - CPTAC-BRCA_v1_1	Breast Cancer	Invasive Carcinoma	45879	59	1	6.95684	0.270851	6.69882	1035.21
05BR033-bd42ef42-626e-4278-9343-516553	BRCA	59147	9.52836e+06	0.00620747	1	05BR033-bd42ef42-626e-4278-9343-516553_annotations_full.tsv	7.13575	0.292574	6.79337	batch_0_3000	2025-12-21T16:35:07.159834Z	PKG - CPTAC-BRCA_v1_1		PKG - CPTAC-BRCA_v1_1	Breast Cancer	Invasive Carcinoma	59147	87	1	7.21178	0.302647	6.82778	1149.54
05BR038-4a5ceb1e-4c30-4386-86ff-8f49a8	BRCA	133731	2.4005e+07	0.00557096	1	05BR038-4a5ceb1e-4c30-4386-86ff-8f49a8_annotations_full.tsv	7.68122	0.279029	7.31921	batch_0_3000	2025-12-21T16:35:09.736660Z	PKG - CPTAC-BRCA_v1_1		PKG - CPTAC-BRCA_v1_1	Breast Cancer	Invasive Carcinoma	133727	28	1	7.79691	0.301181	7.31375	1378.8
05BR038-b27211b5-7ee1-4e3a-af73-e227b1	BRCA	273595	4.44258e+07	0.00615847	1	05BR038-b27211b5-7ee1-4e3a-af73-e227b1_annotations_full.tsv	7.78261	0.243315	7.54425	batch_0_3000	2025-12-21T16:35:13.381749Z	PKG - CPTAC-BRCA_v1_1		PKG - CPTAC-BRCA_v1_1	Breast Cancer	Invasive Carcinoma	273595	2	1	7.71061	0.263437	7.38955	1263.72
05BR040-0a467263-4ab5-47a6-9e6f-3ff263	BRCA	96566	2.92187e+07	0.00330494	1	05BR040-0a467263-4ab5-47a6-9e6f-3ff263_annotations_full.tsv	8.57097	0.413878	7.74678	batch_0_3000	2025-12-21T16:35:14.688800Z	PKG - CPTAC-BRCA_v1_1		PKG - CPTAC-BRCA_v1_1	Breast Cancer	Invasive Carcinoma	96565	50	1	8.62474	0.378148	7.87082	2593.38
05BR040-4ca1e8bc-0c34-42bf-80c9-271517	BRCA	149011	2.92871e+07	0.00508794	1	05BR040-4ca1e8bc-0c34-42bf-80c9-271517_annotations_full.tsv	7.98064	0.29613	7.57468	batch_0_3000	2025-12-21T16:35:17.177460Z	PKG - CPTAC-BRCA_v1_1		PKG - CPTAC-BRCA_v1_1	Breast Cancer	Invasive Carcinoma	149011	5	1	7.99558	0.298891	7.57592	1568.54
05BR040-7136e745-44ae-49fc-ac3e-a019ee	BRCA	161274	3.30965e+07	0.00487285	1	05BR040-7136e745-44ae-49fc-ac3e-a019ee_annotations_full.tsv	7.99539	0.301365	7.56724	batch_0_3000	2025-12-21T16:35:19.537261Z	PKG - CPTAC-BRCA_v1_1		PKG - CPTAC-BRCA_v1_1	Breast Cancer	Invasive Carcinoma	161274	4	1	7.73474	0.285939	7.40415	1640.81
05BR040-86e65d54-918b-4155-abe0-903baf	BRCA	173352	4.08502e+07	0.0042436	1	05BR040-86e65d54-918b-4155-abe0-903baf_annotations_full.tsv	8.25061	0.333108	7.70581	batch_0_3000	2025-12-21T16:35:21.904001Z	PKG - CPTAC-BRCA_v1_1		PKG - CPTAC-BRCA_v1_1	Breast Cancer	Invasive Carcinoma	173352	3	1	7.79546	0.258012	7.32967	1944.25
05BR040-91eed798-f28e-4d58-b499-c46771	BRCA	67347	3.22161e+07	0.00209048	1	05BR040-91eed798-f28e-4d58-b499-c46771_annotations_full.tsv	9.39713	0.530155	7.99287	batch_0_3000	2025-12-21T16:35:22.684201Z	PKG - CPTAC-BRCA_v1_1		PKG - CPTAC-BRCA_v1_1	Breast Cancer	Invasive Carcinoma	67347	24	1	9.07345	0.474711	7.8434	4495.21
05BR040-ba54b756-a987-4da8-9812-e605b0	BRCA	79545	2.11151e+07	0.00376721	1	05BR040-ba54b756-a987-4da8-9812-e605b0_annotations_full.tsv	8.4061	0.410387	7.63238	batch_0_3000	2025-12-21T16:35:24.119218Z	PKG - CPTAC-BRCA_v1_1		PKG - CPTAC-BRCA_v1_1	Breast Cancer	Invasive Carcinoma	79545	67	1	8.45315	0.373326	7.76584	2231.39
05BR042-03b1dd0a-cf2b-4d30-a959-824dd7	BRCA	161855	2.84481e+07	0.00568949	1	05BR042-03b1dd0a-cf2b-4d30-a959-824dd7_annotations_full.tsv	7.77103	0.277317	7.42897	batch_0_3000	2025-12-21T16:35:27.541600Z	PKG - CPTAC-BRCA_v1_1		PKG - CPTAC-BRCA_v1_1	Breast Cancer	Invasive Carcinoma	161855	43	1	7.7808	0.282277	7.3815	1365.86
05BR042-812f981e-342b-428f-833b-088213	BRCA	226468	3.79362e+07	0.0059697	1	05BR042-812f981e-342b-428f-833b-088213_annotations_full.tsv	7.72114	0.259101	7.41818	batch_0_3000	2025-12-21T16:35:30.988703Z	PKG - CPTAC-BRCA_v1_1		PKG - CPTAC-BRCA_v1_1	Breast Cancer	Invasive Carcinoma	226468	1	1	7.72114	0.259101	7.41818	1293.39
05BR042-9992e6a0-ccce-4cb6-8efa-d53c8e	BRCA	87501	1.63732e+07	0.00534416	1	05BR042-9992e6a0-ccce-4cb6-8efa-d53c8e_annotations_full.tsv	7.88896	0.297383	7.49821	batch_0_3000	2025-12-21T16:35:31.831708Z	PKG - CPTAC-BRCA_v1_1		PKG - CPTAC-BRCA_v1_1	Breast Cancer	Invasive Carcinoma	87501	18	1	7.93204	0.292592	7.5529	1476.18
05BR042-9dae1c88-5ae9-45b3-9464-c9c6a9	BRCA	543494	9.14223e+07	0.00594487	1	05BR042-9dae1c88-5ae9-45b3-9464-c9c6a9_annotations_full.tsv	7.57123	0.2664	7.31549	batch_0_3000	2025-12-21T16:35:38.829591Z	PKG - CPTAC-BRCA_v1_1		PKG - CPTAC-BRCA_v1_1	Breast Cancer	Invasive Carcinoma	543494	9	1	31.2383	0.468366	7.48257	1273.57
05BR042-eacd6ed1-4902-4460-831a-08ca2b	BRCA	255499	4.36498e+07	0.00585338	1	05BR042-eacd6ed1-4902-4460-831a-08ca2b_annotations_full.tsv	7.59089	0.283533	7.2443	batch_0_3000	2025-12-21T16:35:43.124478Z	PKG - CPTAC-BRCA_v1_1		PKG - CPTAC-BRCA_v1_1	Breast Cancer	Invasive Carcinoma	255499	8	1	12.0886	0.398347	10.2701	1296.84
05BR043-053822ad-fb86-41a4-b481-186232	BRCA	11299	2.31696e+06	0.00487665	1	05BR043-053822ad-fb86-41a4-b481-186232_annotations_full.tsv	8.11493	0.341562	7.49742	batch_0_3000	2025-12-21T16:35:43.587766Z	PKG - CPTAC-BRCA_v1_1		PKG - CPTAC-BRCA_v1_1	Breast Cancer	Invasive Carcinoma	11299	41	1	7.86291	0.305628	7.37164	1664.04
05BR043-3e60e5e5-7d0a-464f-9b27-1179bd	BRCA	356780	5.99935e+07	0.00594698	1	05BR043-3e60e5e5-7d0a-464f-9b27-1179bd_annotations_full.tsv	7.69683	0.251374	7.43953	batch_0_3000	2025-12-21T16:35:48.804989Z	PKG - CPTAC-BRCA_v1_1		PKG - CPTAC-BRCA_v1_1	Breast Cancer	Invasive Carcinoma	356780	1	1	7.69683	0.251374	7.43953	1294.24
05BR043-6eaf19bf-dd93-4b0b-93c5-e2bca3	BRCA	144777	2.51879e+07	0.00574787	1	05BR043-6eaf19bf-dd93-4b0b-93c5-e2bca3_annotations_full.tsv	7.72568	0.25455	7.45859	batch_0_3000	2025-12-21T16:35:51.457502Z	PKG - CPTAC-BRCA_v1_1		PKG - CPTAC-BRCA_v1_1	Breast Cancer	Invasive Carcinoma	144777	10	1	8.04215	0.30069	7.46895	1344.09
05BR043-8427fcfa-5148-4443-9dd3-15fbf2	BRCA	147062	2.67897e+07	0.00548949	1	05BR043-8427fcfa-5148-4443-9dd3-15fbf2_annotations_full.tsv	7.89612	0.26154	7.59789	batch_0_3000	2025-12-21T16:35:52.866755Z	PKG - CPTAC-BRCA_v1_1		PKG - CPTAC-BRCA_v1_1	Breast Cancer	Invasive Carcinoma	147062	3	1	7.68828	0.277093	7.31864	1438.4
05BR043-fa94c9c9-e483-473b-a8cc-af5a28	BRCA	5139	1.06284e+06	0.00483518	1	05BR043-fa94c9c9-e483-473b-a8cc-af5a28_annotations_full.tsv	7.90251	0.296002	7.48369	batch_0_3000	2025-12-21T16:35:53.115337Z	PKG - CPTAC-BRCA_v1_1		PKG - CPTAC-BRCA_v1_1	Breast Cancer	Invasive Carcinoma	5138	35	1	13.3504	0.306449	12.6837	1634.38
05BR044-75cc14b4-295b-4385-b8b6-b05fa5	BRCA	53738	1.50132e+07	0.00357937	1	05BR044-75cc14b4-295b-4385-b8b6-b05fa5_annotations_full.tsv	8.63496	0.381492	7.94811	batch_0_3000	2025-12-21T16:35:55.222495Z	PKG - CPTAC-BRCA_v1_1		PKG - CPTAC-BRCA_v1_1	Breast Cancer	Invasive Carcinoma	53737	91	1	8.68466	0.352503	8.05373	2412.42
05BR044-d14f8327-a44a-4162-8f82-c70b0f	BRCA	17931	4.61048e+06	0.00388918	1	05BR044-d14f8327-a44a-4162-8f82-c70b0f_annotations_full.tsv	8.37313	0.348762	7.75771	batch_0_3000	2025-12-21T16:35:55.757059Z	PKG - CPTAC-BRCA_v1_1		PKG - CPTAC-BRCA_v1_1	Breast Cancer	Invasive Carcinoma	17927	38	1	8.20367	0.325169	7.74775	2152.93
05BR044-ee1ff4e2-97d8-4db3-8c48-ca72da	BRCA	395871	7.83664e+07	0.00505154	1	05BR044-ee1ff4e2-97d8-4db3-8c48-ca72da_annotations_full.tsv	8.01246	0.287524	7.64221	batch_0_3000	2025-12-21T16:36:00.681413Z	PKG - CPTAC-BRCA_v1_1		PKG - CPTAC-BRCA_v1_1	Breast Cancer	Invasive Carcinoma	395870	2	1	8.03781	0.290023	7.65836	1586.14
05BR045-0c729022-9c7d-4094-b2f7-6be7fa	BRCA	272638	4.76828e+07	0.00571775	1	05BR045-0c729022-9c7d-4094-b2f7-6be7fa_annotations_full.tsv	7.53178	0.259633	7.21419	batch_0_3000	2025-12-21T16:36:04.344642Z	PKG - CPTAC-BRCA_v1_1		PKG - CPTAC-BRCA_v1_1	Breast Cancer	Invasive Carcinoma	272638	2	1	22.7737	0.791348	8.09529	1317.26
05BR045-43ee71f4-d891-49ae-b88d-c535cb	BRCA	18205	4.21037e+06	0.00432384	1	05BR045-43ee71f4-d891-49ae-b88d-c535cb_annotations_full.tsv	8.26066	0.337593	7.66447	batch_0_3000	2025-12-21T16:36:04.555290Z	PKG - CPTAC-BRCA_v1_1		PKG - CPTAC-BRCA_v1_1	Breast Cancer	Invasive Carcinoma	18204	51	1	8.15247	0.322813	7.57098	1910.49
05BR045-6f596915-7781-4d67-b012-bedcd5	BRCA	1733	291539	0.00594432	1	05BR045-6f596915-7781-4d67-b012-bedcd5_annotations_full.tsv	7.75805	0.314274	7.26301	batch_0_3000	2025-12-21T16:36:05.340695Z	PKG - CPTAC-BRCA_v1_1		PKG - CPTAC-BRCA_v1_1	Breast Cancer	Invasive Carcinoma	1733	12	1	7.88984	0.318989	7.37502	1305.12
05BR045-98e0137f-29be-46a0-8ff1-38f0af	BRCA	21250	5.02313e+06	0.00423043	1	05BR045-98e0137f-29be-46a0-8ff1-38f0af_annotations_full.tsv	8.1405	0.325707	7.61728	batch_0_3000	2025-12-21T16:36:06.045618Z	PKG - CPTAC-BRCA_v1_1		PKG - CPTAC-BRCA_v1_1	Breast Cancer	Invasive Carcinoma	21248	82	1	8.14995	0.324944	7.57188	1924.27
05BR045-c9f7d90d-93b6-47bc-8dc5-274004	BRCA	164174	2.9959e+07	0.00547996	1	05BR045-c9f7d90d-93b6-47bc-8dc5-274004_annotations_full.tsv	7.71322	0.268956	7.37461	batch_0_3000	2025-12-21T16:36:07.763289Z	PKG - CPTAC-BRCA_v1_1		PKG - CPTAC-BRCA_v1_1	Breast Cancer	Invasive Carcinoma	164174	2	1	7.66733	0.254076	7.30536	1407.53
05BR045-fd2d8d66-5c72-4660-b95a-718ae1	BRCA	247832	4.76091e+07	0.00520556	1	05BR045-fd2d8d66-5c72-4660-b95a-718ae1_annotations_full.tsv	7.76467	0.308318	7.30835	batch_0_3000	2025-12-21T16:36:10.186890Z	PKG - CPTAC-BRCA_v1_1		PKG - CPTAC-BRCA_v1_1	Breast Cancer	Invasive Carcinoma	247831	19	1	7.92908	0.30443	7.45585	1491.61
05CO001-e56a17cf-595f-4b3e-8d8e-9009dd	COAD	199009	3.05081e+07	0.00652315	7	05CO001-e56a17cf-595f-4b3e-8d8e-9009dd_annotations_full.tsv	7.07894	0.275659	6.818	batch_0_3000	2025-12-21T09:26:52.355739Z	PKG - CPTAC-COAD_v1_model		PKG - CPTAC-COAD_v1_model	Colorectal Cancer	Colon Adenocarcinoma	199008	2	1	7.00598	0.296022	6.79108	1085.2
05CO002-159c49fd-40ff-4616-b6b6-be21a6	COAD	337498	4.45583e+07	0.0075743	7	05CO002-159c49fd-40ff-4616-b6b6-be21a6_annotations_full.tsv	6.83272	0.24339	6.63821	batch_0_3000	2025-12-21T09:26:54.908960Z	PKG - CPTAC-COAD_v1_model		PKG - CPTAC-COAD_v1_model	Colorectal Cancer	Colon Adenocarcinoma	337498	5	1	6.76308	0.276992	6.50055	902.093
05CO002-7e32b2a3-29af-49f3-90d3-d56590	COAD	441828	5.29564e+07	0.00834324	7	05CO002-7e32b2a3-29af-49f3-90d3-d56590_annotations_full.tsv	6.66216	0.236531	6.46818	batch_0_3000	2025-12-21T09:26:59.101918Z	PKG - CPTAC-COAD_v1_model		PKG - CPTAC-COAD_v1_model	Colorectal Cancer	Colon Adenocarcinoma	441828	5	1	14.5424	0.621512	9.40287	798.51
05CO003-7cc7f69f-99f5-4b23-a9e0-ba0dc8	COAD	257296	3.76553e+07	0.00683292	7	05CO003-7cc7f69f-99f5-4b23-a9e0-ba0dc8_annotations_full.tsv	6.5672	0.269787	6.33096	batch_0_3000	2025-12-21T09:27:02.596779Z	PKG - CPTAC-COAD_v1_model		PKG - CPTAC-COAD_v1_model	Colorectal Cancer	Colon Adenocarcinoma	257296	10	1	6.67596	0.282877	6.33227	961.111
05CO004-1fb8f92a-d046-4dab-b701-115b55	COAD	484634	5.7466e+07	0.0084334	7	05CO004-1fb8f92a-d046-4dab-b701-115b55_annotations_full.tsv	6.67191	0.232312	6.51989	batch_0_3000	2025-12-21T09:27:08.577899Z	PKG - CPTAC-COAD_v1_model		PKG - CPTAC-COAD_v1_model	Colorectal Cancer	Colon Adenocarcinoma	484632	1	1	6.67191	0.232312	6.51989	791.129
05CO004-9fb0c084-16fd-4d54-ab60-d94303	COAD	876925	1.04987e+08	0.00835269	7	05CO004-9fb0c084-16fd-4d54-ab60-d94303_annotations_full.tsv	6.69713	0.233271	6.5302	batch_0_3000	2025-12-21T09:27:16.945250Z	PKG - CPTAC-COAD_v1_model		PKG - CPTAC-COAD_v1_model	Colorectal Cancer	Colon Adenocarcinoma	876923	5	1	7.39384	0.433212	6.60871	801.794
05CO005-21880d70-69eb-4f09-bea9-8de3e6	COAD	450751	5.58559e+07	0.00806989	7	05CO005-21880d70-69eb-4f09-bea9-8de3e6_annotations_full.tsv	6.7586	0.235605	6.59327	batch_0_3000	2025-12-21T09:27:23.155480Z	PKG - CPTAC-COAD_v1_model		PKG - CPTAC-COAD_v1_model	Colorectal Cancer	Colon Adenocarcinoma	450751	3	1	61.9422	0.17083	61.7631	837.509
05CO005-50f754a6-119b-4624-a6dc-763283	COAD	501547	5.85565e+07	0.00856519	7	05CO005-50f754a6-119b-4624-a6dc-763283_annotations_full.tsv	6.70202	0.228228	6.54247	batch_0_3000	2025-12-21T09:27:29.516444Z	PKG - CPTAC-COAD_v1_model		PKG - CPTAC-COAD_v1_model	Colorectal Cancer	Colon Adenocarcinoma	501547	2	1	6.70175	0.228249	6.54217	782.472
05CO005-a23ef085-a2a1-4ffc-9d1a-56c0f0	COAD	420583	5.05918e+07	0.00831326	7	05CO005-a23ef085-a2a1-4ffc-9d1a-56c0f0_annotations_full.tsv	6.64624	0.238636	6.4619	batch_0_3000	2025-12-21T09:27:33.554098Z	PKG - CPTAC-COAD_v1_model		PKG - CPTAC-COAD_v1_model	Colorectal Cancer	Colon Adenocarcinoma	420583	1	1	6.64624	0.238636	6.4619	799.475
05CO006-37219a7c-6fe2-4684-a494-d0be08	COAD	311609	3.87008e+07	0.00805174	7	05CO006-37219a7c-6fe2-4684-a494-d0be08_annotations_full.tsv	6.723	0.235056	6.55431	batch_0_3000	2025-12-21T09:27:37.155403Z	PKG - CPTAC-COAD_v1_model		PKG - CPTAC-COAD_v1_model	Colorectal Cancer	Colon Adenocarcinoma	311609	1	1	6.723	0.235056	6.55431	834.975
05CO006-a8955d38-7a72-4f9d-9c70-5c0f08	COAD	915072	1.1232e+08	0.00814701	7	05CO006-a8955d38-7a72-4f9d-9c70-5c0f08_annotations_full.tsv	6.73865	0.240977	6.59474	batch_0_3000	2025-12-21T09:27:47.036548Z	PKG - CPTAC-COAD_v1_model		PKG - CPTAC-COAD_v1_model	Colorectal Cancer	Colon Adenocarcinoma	915072	6	1	6.88388	0.26411	6.65749	827.132
05CO006-caf7d236-16ed-40c7-a1e1-ca01ad	COAD	277323	3.6299e+07	0.00763996	7	05CO006-caf7d236-16ed-40c7-a1e1-ca01ad_annotations_full.tsv	6.80916	0.240407	6.63695	batch_0_3000	2025-12-21T09:27:51.329956Z	PKG - CPTAC-COAD_v1_model		PKG - CPTAC-COAD_v1_model	Colorectal Cancer	Colon Adenocarcinoma	277322	3	1	6.79652	0.265561	6.51895	891.255
05CO007-9899e1ad-62e1-4cc2-91fc-49b85c	COAD	261570	3.61533e+07	0.00723503	7	05CO007-9899e1ad-62e1-4cc2-91fc-49b85c_annotations_full.tsv	6.83025	0.254439	6.61593	batch_0_3000	2025-12-21T09:27:54.749779Z	PKG - CPTAC-COAD_v1_model		PKG - CPTAC-COAD_v1_model	Colorectal Cancer	Colon Adenocarcinoma	261570	1	1	6.83025	0.254439	6.61593	944.053
05CO011-8495cc54-eb88-40ab-b03f-363edf	COAD	682940	9.71028e+07	0.00703317	7	05CO011-8495cc54-eb88-40ab-b03f-363edf_annotations_full.tsv	6.93504	0.281798	6.65147	batch_0_3000	2025-12-21T09:28:01.612048Z	PKG - CPTAC-COAD_v1_model		PKG - CPTAC-COAD_v1_model	Colorectal Cancer	Colon Adenocarcinoma	682937	1	1	6.93504	0.281798	6.65147	986.047
05CO011-c1b66358-d103-493c-b8ec-92c43b	COAD	809371	1.0655e+08	0.0075962	7	05CO011-c1b66358-d103-493c-b8ec-92c43b_annotations_full.tsv	6.84857	0.249957	6.63827	batch_0_3000	2025-12-21T09:28:09.603908Z	PKG - CPTAC-COAD_v1_model		PKG - CPTAC-COAD_v1_model	Colorectal Cancer	Colon Adenocarcinoma	809371	2	1	7.07158	0.369583	6.48736	901.579
05CO011-e2eb3672-3727-4c54-adfc-3ab198	COAD	859824	1.13569e+08	0.00757094	7	05CO011-e2eb3672-3727-4c54-adfc-3ab198_annotations_full.tsv	6.71562	0.254075	6.49085	batch_0_3000	2025-12-21T09:28:19.260828Z	PKG - CPTAC-COAD_v1_model		PKG - CPTAC-COAD_v1_model	Colorectal Cancer	Colon Adenocarcinoma	859823	2	1	8.62949	0.612415	6.77797	887.026
05CO012-202cebe5-b8f1-43c2-90d2-b3d9cb	COAD	435136	5.70839e+07	0.00762274	7	05CO012-202cebe5-b8f1-43c2-90d2-b3d9cb_annotations_full.tsv	6.76302	0.25182	6.55924	batch_0_3000	2025-12-21T09:28:24.032191Z	PKG - CPTAC-COAD_v1_model		PKG - CPTAC-COAD_v1_model	Colorectal Cancer	Colon Adenocarcinoma	435135	2	1	6.75822	0.250064	6.55903	887.216
05CO014-124cee7c-1854-47d9-b803-fb3f49	COAD	398915	4.68663e+07	0.00851176	7	05CO014-124cee7c-1854-47d9-b803-fb3f49_annotations_full.tsv	6.74082	0.232774	6.57824	batch_0_3000	2025-12-21T09:28:28.419821Z	PKG - CPTAC-COAD_v1_model		PKG - CPTAC-COAD_v1_model	Colorectal Cancer	Colon Adenocarcinoma	398915	1	1	6.74082	0.232774	6.57824	791.942
05CO014-6968a80f-fd06-4669-b4bd-9a5cb5	COAD	777147	9.65542e+07	0.00804881	7	05CO014-6968a80f-fd06-4669-b4bd-9a5cb5_annotations_full.tsv	6.67791	0.24747	6.47278	batch_0_3000	2025-12-21T09:28:38.418052Z	PKG - CPTAC-COAD_v1_model		PKG - CPTAC-COAD_v1_model	Colorectal Cancer	Colon Adenocarcinoma	777145	5	1	7.14278	0.310211	6.71223	829.676
05CO014-9bba0a92-9eb5-42ba-8c0f-865141	COAD	713935	8.70314e+07	0.00820319	7	05CO014-9bba0a92-9eb5-42ba-8c0f-865141_annotations_full.tsv	6.68485	0.240168	6.49694	batch_0_3000	2025-12-21T09:28:45.443540Z	PKG - CPTAC-COAD_v1_model		PKG - CPTAC-COAD_v1_model	Colorectal Cancer	Colon Adenocarcinoma	713931	8	1	67.0868	0.45799	39.7108	814.909
05CO015-0aef1fe8-ca61-4113-81d0-d82ee7	COAD	449788	6.47056e+07	0.0069513	7	05CO015-0aef1fe8-ca61-4113-81d0-d82ee7_annotations_full.tsv	6.69798	0.259064	6.461	batch_0_3000	2025-12-21T09:28:50.397641Z	PKG - CPTAC-COAD_v1_model		PKG - CPTAC-COAD_v1_model	Colorectal Cancer	Colon Adenocarcinoma	449787	2	1	46.2297	0.129532	46.1112	963.557
05CO015-416bb805-e4cd-4ca6-8fdd-1eec2d	COAD	238569	2.73601e+07	0.00871959	7	05CO015-416bb805-e4cd-4ca6-8fdd-1eec2d_annotations_full.tsv	6.5425	0.22962	6.37876	batch_0_3000	2025-12-21T09:28:53.196359Z	PKG - CPTAC-COAD_v1_model		PKG - CPTAC-COAD_v1_model	Colorectal Cancer	Colon Adenocarcinoma	238569	1	1	6.5425	0.22962	6.37876	750.322
05CO015-4d32d48d-90f8-4aa9-a70d-93fbc1	COAD	464407	6.15651e+07	0.00754335	7	05CO015-4d32d48d-90f8-4aa9-a70d-93fbc1_annotations_full.tsv	6.67614	0.25139	6.45596	batch_0_3000	2025-12-21T09:28:59.287270Z	PKG - CPTAC-COAD_v1_model		PKG - CPTAC-COAD_v1_model	Colorectal Cancer	Colon Adenocarcinoma	464407	2	1	6.8066	0.261328	6.52319	885.037
05CO016-4c401ce8-9c4d-4665-bff2-22540d	COAD	193373	2.336e+07	0.00827797	7	05CO016-4c401ce8-9c4d-4665-bff2-22540d_annotations_full.tsv	6.60893	0.238776	6.42417	batch_0_3000	2025-12-21T09:29:01.213279Z	PKG - CPTAC-COAD_v1_model		PKG - CPTAC-COAD_v1_model	Colorectal Cancer	Colon Adenocarcinoma	193372	4	1	6.43589	0.23183	6.28247	798.376
05CO016-5155d805-c1c9-4ab0-bc6e-4af949	COAD	235318	3.26486e+07	0.0072076	7	05CO016-5155d805-c1c9-4ab0-bc6e-4af949_annotations_full.tsv	6.6274	0.263882	6.37719	batch_0_3000	2025-12-21T09:29:03.019820Z	PKG - CPTAC-COAD_v1_model		PKG - CPTAC-COAD_v1_model	Colorectal Cancer	Colon Adenocarcinoma	235318	1	1	6.6274	0.263882	6.37719	919.501
05CO016-74932c8c-205e-4101-9d79-9c3591	COAD	311413	3.89294e+07	0.00799943	7	05CO016-74932c8c-205e-4101-9d79-9c3591_annotations_full.tsv	6.55377	0.25045	6.33709	batch_0_3000	2025-12-21T09:29:06.315213Z	PKG - CPTAC-COAD_v1_model		PKG - CPTAC-COAD_v1_model	Colorectal Cancer	Colon Adenocarcinoma	311413	8	1	6.57164	0.253049	6.39246	819.28
05CO017-67dcf702-ca82-4b56-afe7-9a1ca5	COAD	277020	2.89494e+07	0.00956912	7	05CO017-67dcf702-ca82-4b56-afe7-9a1ca5_annotations_full.tsv	6.45907	0.216982	6.32268	batch_0_3000	2025-12-21T09:29:09.329470Z	PKG - CPTAC-COAD_v1_model		PKG - CPTAC-COAD_v1_model	Colorectal Cancer	Colon Adenocarcinoma	277020	2	1	6.65445	0.22855	6.49381	674.992
05CO017-8304e236-ada6-477c-8166-d15228	COAD	384327	4.06189e+07	0.00946177	7	05CO017-8304e236-ada6-477c-8166-d15228_annotations_full.tsv	6.45528	0.221846	6.31859	batch_0_3000	2025-12-21T09:29:14.607718Z	PKG - CPTAC-COAD_v1_model		PKG - CPTAC-COAD_v1_model	Colorectal Cancer	Colon Adenocarcinoma	384326	2	1	6.45594	0.221821	6.31939	682.248
05CO017-e7325489-cca5-4799-930b-26ce95	COAD	247159	2.76599e+07	0.00893565	7	05CO017-e7325489-cca5-4799-930b-26ce95_annotations_full.tsv	6.51375	0.225496	6.36437	batch_0_3000	2025-12-21T09:29:17.889854Z	PKG - CPTAC-COAD_v1_model		PKG - CPTAC-COAD_v1_model	Colorectal Cancer	Colon Adenocarcinoma	247158	2	1	6.54552	0.223167	6.40671	728.962
05CO019-3cfa1e63-0e22-4182-b91c-15c072	COAD	241436	2.72728e+07	0.00885262	7	05CO019-3cfa1e63-0e22-4182-b91c-15c072_annotations_full.tsv	6.59432	0.230923	6.43386	batch_0_3000	2025-12-21T09:29:21.135543Z	PKG - CPTAC-COAD_v1_model		PKG - CPTAC-COAD_v1_model	Colorectal Cancer	Colon Adenocarcinoma	241436	1	1	6.59432	0.230923	6.43386	744.9
05CO019-b6aa91d4-bf11-4433-87ae-2cc9a4	COAD	520008	6.16508e+07	0.00843473	7	05CO019-b6aa91d4-bf11-4433-87ae-2cc9a4_annotations_full.tsv	6.69391	0.257585	6.53277	batch_0_3000	2025-12-21T09:29:26.622643Z	PKG - CPTAC-COAD_v1_model		PKG - CPTAC-COAD_v1_model	Colorectal Cancer	Colon Adenocarcinoma	520006	6	1	6.6142	0.280551	6.42134	793.613
05CO020-803736b3-9ca9-4f9f-bdfe-8783e3	COAD	276499	4.02659e+07	0.00686684	7	05CO020-803736b3-9ca9-4f9f-bdfe-8783e3_annotations_full.tsv	6.77442	0.269778	6.54036	batch_0_3000	2025-12-21T09:29:31.381497Z	PKG - CPTAC-COAD_v1_model		PKG - CPTAC-COAD_v1_model	Colorectal Cancer	Colon Adenocarcinoma	276499	6	1	6.80658	0.255856	6.59964	986.542
05CO021-2fe20ad2-1f59-4905-b48e-be6598	COAD	240502	3.96326e+07	0.00606828	7	05CO021-2fe20ad2-1f59-4905-b48e-be6598_annotations_full.tsv	6.88993	0.28256	6.62374	batch_0_3000	2025-12-21T09:29:34.513559Z	PKG - CPTAC-COAD_v1_model		PKG - CPTAC-COAD_v1_model	Colorectal Cancer	Colon Adenocarcinoma	240501	17	1	7.03932	0.343557	6.67054	1135.4
05CO022-1751e8da-96c3-4bd8-ad5f-69091a	COAD	130247	2.65308e+07	0.00490927	7	05CO022-1751e8da-96c3-4bd8-ad5f-69091a_annotations_full.tsv	7.16406	0.361251	6.74157	batch_0_3000	2025-12-21T09:29:36.245092Z	PKG - CPTAC-COAD_v1_model		PKG - CPTAC-COAD_v1_model	Colorectal Cancer	Colon Adenocarcinoma	130244	21	1	10.0995	0.559372	7.90019	1459.29
05CO022-ad7b22ca-6694-4c33-9cd5-2f9da0	COAD	177277	4.00284e+07	0.00442878	7	05CO022-ad7b22ca-6694-4c33-9cd5-2f9da0_annotations_full.tsv	7.24291	0.378108	6.76733	batch_0_3000	2025-12-21T09:29:37.690465Z	PKG - CPTAC-COAD_v1_model		PKG - CPTAC-COAD_v1_model	Colorectal Cancer	Colon Adenocarcinoma	177273	29	1	10.7785	0.569439	8.2936	1635.42
05CO023-25653155-f1fc-473b-b5ce-5af7e3	COAD	259420	2.95101e+07	0.00879088	7	05CO023-25653155-f1fc-473b-b5ce-5af7e3_annotations_full.tsv	6.56278	0.231017	6.4038	batch_0_3000	2025-12-21T09:29:41.443608Z	PKG - CPTAC-COAD_v1_model		PKG - CPTAC-COAD_v1_model	Colorectal Cancer	Colon Adenocarcinoma	259419	4	1	6.62369	0.245348	6.52255	746.544
05CO023-5d6fcbc1-70b5-4547-b19a-662610	COAD	202917	2.4242e+07	0.00837047	7	05CO023-5d6fcbc1-70b5-4547-b19a-662610_annotations_full.tsv	6.70624	0.237508	6.54326	batch_0_3000	2025-12-21T09:29:44.286949Z	PKG - CPTAC-COAD_v1_model		PKG - CPTAC-COAD_v1_model	Colorectal Cancer	Colon Adenocarcinoma	202917	2	1	6.69276	0.245058	6.51952	801.178
05CO023-a41d23bc-7fab-4f77-b828-bc383b	COAD	159964	1.91244e+07	0.00836438	7	05CO023-a41d23bc-7fab-4f77-b828-bc383b_annotations_full.tsv	6.64478	0.237801	6.46965	batch_0_3000	2025-12-21T09:29:46.780583Z	PKG - CPTAC-COAD_v1_model		PKG - CPTAC-COAD_v1_model	Colorectal Cancer	Colon Adenocarcinoma	159964	7	1	6.73146	0.250925	6.52974	794.414
05CO026-2606ea3f-cf02-4b20-8c88-4e7168	COAD	310935	3.8204e+07	0.00813882	7	05CO026-2606ea3f-cf02-4b20-8c88-4e7168_annotations_full.tsv	6.69181	0.246212	6.48045	batch_0_3000	2025-12-21T09:29:50.545021Z	PKG - CPTAC-COAD_v1_model		PKG - CPTAC-COAD_v1_model	Colorectal Cancer	Colon Adenocarcinoma	310935	1	1	6.69181	0.246212	6.48045	822.209
05CO026-41ee934e-f7a3-4ef5-8a83-e2ac56	COAD	111380	1.38799e+07	0.00802457	7	05CO026-41ee934e-f7a3-4ef5-8a83-e2ac56_annotations_full.tsv	6.72646	0.238771	6.54688	batch_0_3000	2025-12-21T09:29:51.798241Z	PKG - CPTAC-COAD_v1_model		PKG - CPTAC-COAD_v1_model	Colorectal Cancer	Colon Adenocarcinoma	111379	1	1	6.72646	0.238771	6.54688	838.233
05CO026-b2615b47-5ac2-4775-9205-50990d	COAD	333462	4.20342e+07	0.00793312	7	05CO026-b2615b47-5ac2-4775-9205-50990d_annotations_full.tsv	6.71487	0.253256	6.47983	batch_0_3000	2025-12-21T09:29:56.312512Z	PKG - CPTAC-COAD_v1_model		PKG - CPTAC-COAD_v1_model	Colorectal Cancer	Colon Adenocarcinoma	333462	4	1	6.56561	0.276777	6.28675	846.435
05CO027-6759943f-7011-4d17-b62d-e667e7	COAD	256414	3.26793e+07	0.00784638	7	05CO027-6759943f-7011-4d17-b62d-e667e7_annotations_full.tsv	6.78289	0.245768	6.59289	batch_0_3000	2025-12-21T09:29:59.703026Z	PKG - CPTAC-COAD_v1_model		PKG - CPTAC-COAD_v1_model	Colorectal Cancer	Colon Adenocarcinoma	256414	1	1	6.78289	0.245768	6.59289	864.462
05CO027-97c75003-b39b-401a-b32f-1c7364	COAD	271562	3.23206e+07	0.00840214	7	05CO027-97c75003-b39b-401a-b32f-1c7364_annotations_full.tsv	6.78015	0.233656	6.62219	batch_0_3000	2025-12-21T09:30:03.812741Z	PKG - CPTAC-COAD_v1_model		PKG - CPTAC-COAD_v1_model	Colorectal Cancer	Colon Adenocarcinoma	271562	6	1	6.76512	0.224669	6.57026	806.955
05CO028-b33d1f76-2405-4ae3-ba20-37fc71	COAD	195811	2.22877e+07	0.00878561	7	05CO028-b33d1f76-2405-4ae3-ba20-37fc71_annotations_full.tsv	6.52297	0.237771	6.33281	batch_0_3000	2025-12-21T09:30:06.486075Z	PKG - CPTAC-COAD_v1_model		PKG - CPTAC-COAD_v1_model	Colorectal Cancer	Colon Adenocarcinoma	195811	1	1	6.52297	0.237771	6.33281	742.461
05CO028-e0068ac5-f557-443a-bd4b-bdfcef	COAD	328981	3.49102e+07	0.00942364	7	05CO028-e0068ac5-f557-443a-bd4b-bdfcef_annotations_full.tsv	6.36175	0.227886	6.18638	batch_0_3000	2025-12-21T09:30:09.866056Z	PKG - CPTAC-COAD_v1_model		PKG - CPTAC-COAD_v1_model	Colorectal Cancer	Colon Adenocarcinoma	328980	5	1	6.60514	0.261379	6.36084	675.084
05CO029-58a92726-4d1f-4e44-8938-52b97d	COAD	507587	6.41771e+07	0.00790916	7	05CO029-58a92726-4d1f-4e44-8938-52b97d_annotations_full.tsv	6.67243	0.253906	6.46781	batch_0_3000	2025-12-21T09:30:17.050159Z	PKG - CPTAC-COAD_v1_model		PKG - CPTAC-COAD_v1_model	Colorectal Cancer	Colon Adenocarcinoma	507583	1	1	6.67243	0.253906	6.46781	843.632
05CO029-b80b976c-8496-4604-8f16-2ec2fa	COAD	190492	2.43887e+07	0.00781067	7	05CO029-b80b976c-8496-4604-8f16-2ec2fa_annotations_full.tsv	6.57595	0.264682	6.34779	batch_0_3000	2025-12-21T09:30:19.671164Z	PKG - CPTAC-COAD_v1_model		PKG - CPTAC-COAD_v1_model	Colorectal Cancer	Colon Adenocarcinoma	190492	1	1	6.57595	0.264682	6.34779	841.918
05CO029-fab6245c-89d9-469f-bf59-5ac2b9	COAD	848250	1.05932e+08	0.00800753	7	05CO029-fab6245c-89d9-469f-bf59-5ac2b9_annotations_full.tsv	6.62388	0.252791	6.41637	batch_0_3000	2025-12-21T09:30:29.953061Z	PKG - CPTAC-COAD_v1_model		PKG - CPTAC-COAD_v1_model	Colorectal Cancer	Colon Adenocarcinoma	848234	30	1	7.04321	0.346761	6.43735	827.207
05CO030-7dd59fe6-7f80-4da4-929f-9c66f0	COAD	336984	5.4857e+07	0.00614295	7	05CO030-7dd59fe6-7f80-4da4-929f-9c66f0_annotations_full.tsv	6.85579	0.432799	6.58929	batch_0_3000	2025-12-21T09:30:35.045226Z	PKG - CPTAC-COAD_v1_model		PKG - CPTAC-COAD_v1_model	Colorectal Cancer	Colon Adenocarcinoma	336883	40	1	63.5005	0.373678	56.1728	1116.04
05CO031-7be8bca0-9ec1-4aea-a503-96dbe7	COAD	315864	4.24312e+07	0.00744414	7	05CO031-7be8bca0-9ec1-4aea-a503-96dbe7_annotations_full.tsv	6.60924	0.266264	6.38062	batch_0_3000	2025-12-21T09:30:37.918294Z	PKG - CPTAC-COAD_v1_model		PKG - CPTAC-COAD_v1_model	Colorectal Cancer	Colon Adenocarcinoma	315862	6	1	6.66835	0.29308	6.43281	887.844
05CO032-695b0b00-a86b-43c0-a6c8-50a840	COAD	193212	2.25898e+07	0.00855305	7	05CO032-695b0b00-a86b-43c0-a6c8-50a840_annotations_full.tsv	6.62444	0.231014	6.45748	batch_0_3000	2025-12-21T09:30:39.910555Z	PKG - CPTAC-COAD_v1_model		PKG - CPTAC-COAD_v1_model	Colorectal Cancer	Colon Adenocarcinoma	193206	3	1	67.8958	0.0770064	67.8401	774.512
05CO032-7075cf34-0429-47d1-b7de-922165	COAD	193427	2.43628e+07	0.00793944	7	05CO032-7075cf34-0429-47d1-b7de-922165_annotations_full.tsv	6.67969	0.247272	6.4923	batch_0_3000	2025-12-21T09:30:41.800158Z	PKG - CPTAC-COAD_v1_model		PKG - CPTAC-COAD_v1_model	Colorectal Cancer	Colon Adenocarcinoma	193417	4	1	19.587	0.42146	16.6093	841.33
05CO033-2f8b02e4-1848-4abc-a95e-dd9eb5	COAD	113701	1.87582e+07	0.00606141	7	05CO033-2f8b02e4-1848-4abc-a95e-dd9eb5_annotations_full.tsv	6.99342	0.304173	6.6647	batch_0_3000	2025-12-21T09:30:43.479332Z	PKG - CPTAC-COAD_v1_model		PKG - CPTAC-COAD_v1_model	Colorectal Cancer	Colon Adenocarcinoma	113696	4	1	38.7119	0.24715	38.4337	1153.76
05CO033-a4ae882e-5378-4acb-bd16-ddd4e8	COAD	126705	1.82149e+07	0.0069561	7	05CO033-a4ae882e-5378-4acb-bd16-ddd4e8_annotations_full.tsv	6.92168	0.254312	6.70699	batch_0_3000	2025-12-21T09:30:45.183509Z	PKG - CPTAC-COAD_v1_model		PKG - CPTAC-COAD_v1_model	Colorectal Cancer	Colon Adenocarcinoma	126705	1	1	6.92168	0.254312	6.70699	995.051
05CO034-2815cb64-9b6e-49fc-bad2-7837f0	COAD	156434	2.59209e+07	0.00603505	7	05CO034-2815cb64-9b6e-49fc-bad2-7837f0_annotations_full.tsv	7.09777	0.264238	6.84165	batch_0_3000	2025-12-21T09:30:47.430157Z	PKG - CPTAC-COAD_v1_model		PKG - CPTAC-COAD_v1_model	Colorectal Cancer	Colon Adenocarcinoma	156434	2	1	7.06151	0.459916	6.44859	1176.09
05CO034-42216d99-e8ff-43c9-b6db-28c3a6	COAD	211903	3.48837e+07	0.00607455	7	05CO034-42216d99-e8ff-43c9-b6db-28c3a6_annotations_full.tsv	6.97875	0.26789	6.71997	batch_0_3000	2025-12-21T09:30:50.041463Z	PKG - CPTAC-COAD_v1_model		PKG - CPTAC-COAD_v1_model	Colorectal Cancer	Colon Adenocarcinoma	211903	1	1	6.97875	0.26789	6.71997	1148.85
05CO035-0f6ef7cd-ecc2-410d-b838-9430fc	COAD	562291	9.36921e+07	0.00600147	7	05CO035-0f6ef7cd-ecc2-410d-b838-9430fc_annotations_full.tsv	6.92657	0.313757	6.60421	batch_0_3000	2025-12-21T09:30:55.932535Z	PKG - CPTAC-COAD_v1_model		PKG - CPTAC-COAD_v1_model	Colorectal Cancer	Colon Adenocarcinoma	562291	2	1	7.26945	0.302825	6.94741	1154.14
05CO035-1312a0e0-5025-433e-9670-0595bb	COAD	486258	6.35076e+07	0.0076567	7	05CO035-1312a0e0-5025-433e-9670-0595bb_annotations_full.tsv	6.68564	0.250928	6.47742	batch_0_3000	2025-12-21T09:31:02.117359Z	PKG - CPTAC-COAD_v1_model		PKG - CPTAC-COAD_v1_model	Colorectal Cancer	Colon Adenocarcinoma	486258	5	1	13.1669	0.232098	12.8914	873.175
05CO035-dfdf03a6-c324-4d8c-a909-ea7345	COAD	698314	8.70373e+07	0.00802316	7	05CO035-dfdf03a6-c324-4d8c-a909-ea7345_annotations_full.tsv	6.6874	0.240524	6.48889	batch_0_3000	2025-12-21T09:31:11.933447Z	PKG - CPTAC-COAD_v1_model		PKG - CPTAC-COAD_v1_model	Colorectal Cancer	Colon Adenocarcinoma	698313	4	1	95.4921	0.142377	93.6999	833.512
05CO037-5a007558-764c-463b-a788-fdbccb	COAD	366251	5.18854e+07	0.00705885	7	05CO037-5a007558-764c-463b-a788-fdbccb_annotations_full.tsv	6.82396	0.27053	6.57985	batch_0_3000	2025-12-21T09:31:16.380596Z	PKG - CPTAC-COAD_v1_model		PKG - CPTAC-COAD_v1_model	Colorectal Cancer	Colon Adenocarcinoma	366251	3	1	6.80782	0.277088	6.5107	966.725
05CO037-e2e83b72-b14b-4b06-9461-1115d6	COAD	463627	6.00698e+07	0.00771814	7	05CO037-e2e83b72-b14b-4b06-9461-1115d6_annotations_full.tsv	6.7044	0.25411	6.47488	batch_0_3000	2025-12-21T09:31:21.120897Z	PKG - CPTAC-COAD_v1_model		PKG - CPTAC-COAD_v1_model	Colorectal Cancer	Colon Adenocarcinoma	463627	2	1	6.72488	0.278023	6.42107	868.655
05CO037-f7c447bb-def9-4962-83d0-00c663	COAD	465037	5.6556e+07	0.00822259	7	05CO037-f7c447bb-def9-4962-83d0-00c663_annotations_full.tsv	6.61928	0.24205	6.41695	batch_0_3000	2025-12-21T09:31:26.680400Z	PKG - CPTAC-COAD_v1_model		PKG - CPTAC-COAD_v1_model	Colorectal Cancer	Colon Adenocarcinoma	465037	1	1	6.61928	0.24205	6.41695	805.012
05CO039-278e5a61-9d85-4b78-ac5d-e89ff6	COAD	448180	5.83855e+07	0.00767622	7	05CO039-278e5a61-9d85-4b78-ac5d-e89ff6_annotations_full.tsv	6.75702	0.245983	6.55017	batch_0_3000	2025-12-21T09:31:31.148333Z	PKG - CPTAC-COAD_v1_model		PKG - CPTAC-COAD_v1_model	Colorectal Cancer	Colon Adenocarcinoma	448180	7	1	6.71178	0.265759	6.5037	880.254
05CO039-66b57abc-0d49-46bb-a390-0e11a9	COAD	339095	4.29856e+07	0.00788858	7	05CO039-66b57abc-0d49-46bb-a390-0e11a9_annotations_full.tsv	6.7644	0.244173	6.56789	batch_0_3000	2025-12-21T09:31:34.992705Z	PKG - CPTAC-COAD_v1_model		PKG - CPTAC-COAD_v1_model	Colorectal Cancer	Colon Adenocarcinoma	339095	9	1	6.75265	0.270132	6.44476	857.493
05CO039-c952715e-35ca-4e18-ad6f-dd4e39	COAD	387926	5.11876e+07	0.00757852	7	05CO039-c952715e-35ca-4e18-ad6f-dd4e39_annotations_full.tsv	6.80573	0.242032	6.60823	batch_0_3000	2025-12-21T09:31:39.701558Z	PKG - CPTAC-COAD_v1_model		PKG - CPTAC-COAD_v1_model	Colorectal Cancer	Colon Adenocarcinoma	387926	2	1	6.82064	0.249795	6.63199	898.029
05CO041-b4dd4a04-5eda-43dd-8298-215b07	COAD	719990	8.22307e+07	0.00875573	7	05CO041-b4dd4a04-5eda-43dd-8298-215b07_annotations_full.tsv	6.74995	0.217527	6.64069	batch_0_3000	2025-12-21T09:31:48.131924Z	PKG - CPTAC-COAD_v1_model		PKG - CPTAC-COAD_v1_model	Colorectal Cancer	Colon Adenocarcinoma	719990	2	1	6.6351	0.229549	6.52173	770.918
05CO041-ce47b803-bd11-473f-b4a2-f99643	COAD	311056	3.91544e+07	0.00794435	7	05CO041-ce47b803-bd11-473f-b4a2-f99643_annotations_full.tsv	6.91796	0.229053	6.77751	batch_0_3000	2025-12-21T09:31:52.265549Z	PKG - CPTAC-COAD_v1_model		PKG - CPTAC-COAD_v1_model	Colorectal Cancer	Colon Adenocarcinoma	311056	1	1	6.91796	0.229053	6.77751	870.802
05CO041-fbe48b23-a4e7-4cb2-9767-9473ac	COAD	455153	5.58194e+07	0.00815402	7	05CO041-fbe48b23-a4e7-4cb2-9767-9473ac_annotations_full.tsv	7.02548	0.220458	6.92494	batch_0_3000	2025-12-21T09:31:56.189262Z	PKG - CPTAC-COAD_v1_model		PKG - CPTAC-COAD_v1_model	Colorectal Cancer	Colon Adenocarcinoma	455153	4	1	7.02754	0.242691	6.88203	861.597
05CO044-8af80ae9-2088-4124-91fb-8d6c17	COAD	395460	8.46116e+07	0.00467383	7	05CO044-8af80ae9-2088-4124-91fb-8d6c17_annotations_full.tsv	6.51961	0.662289	6.28497	batch_0_3000	2025-12-21T09:32:00.721535Z	PKG - CPTAC-COAD_v1_model		PKG - CPTAC-COAD_v1_model	Colorectal Cancer	Colon Adenocarcinoma	395460	1	1	6.51961	0.662289	6.28497	1394.92
05CO045-92c1ebb5-ac1d-4bf5-a14f-516e1d	COAD	590846	7.04078e+07	0.00839177	7	05CO045-92c1ebb5-ac1d-4bf5-a14f-516e1d_annotations_full.tsv	6.64049	0.242524	6.47704	batch_0_3000	2025-12-21T09:32:05.738413Z	PKG - CPTAC-COAD_v1_model		PKG - CPTAC-COAD_v1_model	Colorectal Cancer	Colon Adenocarcinoma	590846	5	1	6.60237	0.246923	6.32079	791.31
05CO047-01bf1906-9bdc-41c3-89a0-b89ef6	COAD	406533	7.76425e+07	0.00523596	7	05CO047-01bf1906-9bdc-41c3-89a0-b89ef6_annotations_full.tsv	6.951	0.444003	6.71771	batch_0_3000	2025-12-21T09:32:10.607054Z	PKG - CPTAC-COAD_v1_model		PKG - CPTAC-COAD_v1_model	Colorectal Cancer	Colon Adenocarcinoma	406498	10	1	52.0639	0.304936	48.1132	1327.55
05CO047-506131e8-6460-472f-9e25-71f8b1	COAD	489172	1.63511e+08	0.00299167	7	05CO047-506131e8-6460-472f-9e25-71f8b1_annotations_full.tsv	6.81198	0.933021	6.50657	batch_0_3000	2025-12-21T09:32:16.455617Z	PKG - CPTAC-COAD_v1_model		PKG - CPTAC-COAD_v1_model	Colorectal Cancer	Colon Adenocarcinoma	489172	1	1	6.81198	0.933021	6.50657	2276.98
05CO047-f6173181-0993-4a5f-a4cd-5f30b1	COAD	593990	1.13002e+08	0.00525647	7	05CO047-f6173181-0993-4a5f-a4cd-5f30b1_annotations_full.tsv	6.86729	0.437873	6.63371	batch_0_3000	2025-12-21T09:32:22.690792Z	PKG - CPTAC-COAD_v1_model		PKG - CPTAC-COAD_v1_model	Colorectal Cancer	Colon Adenocarcinoma	593900	2	1	37.0735	1.01679	5.9647	1306.44
05CO048-4976cbf9-cad4-48ce-b234-622c70	COAD	674953	2.5574e+08	0.00263922	7	05CO048-4976cbf9-cad4-48ce-b234-622c70_annotations_full.tsv	6.996	1.01239	6.70946	batch_0_3000	2025-12-21T09:32:29.958271Z	PKG - CPTAC-COAD_v1_model		PKG - CPTAC-COAD_v1_model	Colorectal Cancer	Colon Adenocarcinoma	674953	1	1	6.996	1.01239	6.70946	2650.79
05CO048-92f7419c-c57a-4b50-bdc9-4d09ca	COAD	605112	2.0831e+08	0.00290486	7	05CO048-92f7419c-c57a-4b50-bdc9-4d09ca_annotations_full.tsv	6.92191	0.950392	6.59493	batch_0_3000	2025-12-21T09:32:37.275463Z	PKG - CPTAC-COAD_v1_model		PKG - CPTAC-COAD_v1_model	Colorectal Cancer	Colon Adenocarcinoma	605112	1	1	6.92191	0.950392	6.59493	2382.87
05CO049-56b6be96-9ee4-45ce-8e68-f448f4	COAD	354543	5.14845e+07	0.0068864	7	05CO049-56b6be96-9ee4-45ce-8e68-f448f4_annotations_full.tsv	6.7845	0.288432	6.56976	batch_0_3000	2025-12-21T09:32:41.601322Z	PKG - CPTAC-COAD_v1_model		PKG - CPTAC-COAD_v1_model	Colorectal Cancer	Colon Adenocarcinoma	354498	3	1	32.4063	0.481911	25.4644	985.202
05CO049-d7608884-a0d6-4e9e-aac7-6cd813	COAD	480526	5.90003e+07	0.00814447	7	05CO049-d7608884-a0d6-4e9e-aac7-6cd813_annotations_full.tsv	6.62835	0.235407	6.45491	batch_0_3000	2025-12-21T09:32:46.656657Z	PKG - CPTAC-COAD_v1_model		PKG - CPTAC-COAD_v1_model	Colorectal Cancer	Colon Adenocarcinoma	480522	3	1	7.2768	0.369056	6.84953	813.846
05CO050-17cd2121-d347-431c-9cc7-fbab14	COAD	561662	6.36655e+07	0.00882208	7	05CO050-17cd2121-d347-431c-9cc7-fbab14_annotations_full.tsv	6.5921	0.232633	6.41587	batch_0_3000	2025-12-21T09:32:52.456090Z	PKG - CPTAC-COAD_v1_model		PKG - CPTAC-COAD_v1_model	Colorectal Cancer	Colon Adenocarcinoma	561662	2	1	6.77423	0.247712	6.59819	747.228
05CO050-5271982c-5de1-4d6e-b414-b1f3ef	COAD	477824	5.29741e+07	0.00901995	7	05CO050-5271982c-5de1-4d6e-b414-b1f3ef_annotations_full.tsv	6.58855	0.224225	6.44105	batch_0_3000	2025-12-21T09:32:58.227708Z	PKG - CPTAC-COAD_v1_model		PKG - CPTAC-COAD_v1_model	Colorectal Cancer	Colon Adenocarcinoma	477824	1	1	6.58855	0.224225	6.44105	730.441
05CO050-b1cc5c9c-4bd6-44ef-9ae0-f91e78	COAD	1084441	1.21885e+08	0.00889727	7	05CO050-b1cc5c9c-4bd6-44ef-9ae0-f91e78_annotations_full.tsv	6.55309	0.230936	6.38787	batch_0_3000	2025-12-21T09:33:10.942725Z	PKG - CPTAC-COAD_v1_model		PKG - CPTAC-COAD_v1_model	Colorectal Cancer	Colon Adenocarcinoma	1084441	3	1	6.59664	0.243646	6.40957	736.528
05CO053-66b829db-1cdd-460d-b2f3-0e9ca9	COAD	336041	3.88312e+07	0.00865388	7	05CO053-66b829db-1cdd-460d-b2f3-0e9ca9_annotations_full.tsv	6.64351	0.228428	6.49008	batch_0_3000	2025-12-21T09:33:14.683137Z	PKG - CPTAC-COAD_v1_model		PKG - CPTAC-COAD_v1_model	Colorectal Cancer	Colon Adenocarcinoma	336041	20	1	7.14103	0.288354	6.79535	767.691
05CO053-c40de11e-c220-4f04-9ba1-083786	COAD	169273	1.96039e+07	0.00863467	7	05CO053-c40de11e-c220-4f04-9ba1-083786_annotations_full.tsv	6.61777	0.232793	6.44928	batch_0_3000	2025-12-21T09:33:16.597471Z	PKG - CPTAC-COAD_v1_model		PKG - CPTAC-COAD_v1_model	Colorectal Cancer	Colon Adenocarcinoma	169273	23	1	6.56198	0.246319	6.36205	766.419
05CO054-43192517-085e-450e-9481-0a6713	COAD	384090	4.88749e+07	0.00785864	7	05CO054-43192517-085e-450e-9481-0a6713_annotations_full.tsv	6.51904	0.254221	6.32588	batch_0_3000	2025-12-21T09:33:21.292129Z	PKG - CPTAC-COAD_v1_model		PKG - CPTAC-COAD_v1_model	Colorectal Cancer	Colon Adenocarcinoma	384090	15	1	6.69898	0.242665	6.51845	829.538
05CO054-e57f0b7a-b96c-4ee5-838a-80f338	COAD	338568	4.66807e+07	0.00725285	7	05CO054-e57f0b7a-b96c-4ee5-838a-80f338_annotations_full.tsv	6.65755	0.254144	6.43526	batch_0_3000	2025-12-21T09:33:24.757771Z	PKG - CPTAC-COAD_v1_model		PKG - CPTAC-COAD_v1_model	Colorectal Cancer	Colon Adenocarcinoma	338568	13	1	7.12932	0.307094	6.7821	917.922
05CO055-ccaab7e8-e841-4397-80aa-370b58	COAD	477502	6.70062e+07	0.00712624	7	05CO055-ccaab7e8-e841-4397-80aa-370b58_annotations_full.tsv	6.78278	0.253245	6.55596	batch_0_3000	2025-12-21T09:33:29.496487Z	PKG - CPTAC-COAD_v1_model		PKG - CPTAC-COAD_v1_model	Colorectal Cancer	Colon Adenocarcinoma	477502	4	1	6.85715	0.279005	6.50654	951.803
05CO056-020eb0cc-0bd2-4e7f-8c17-14f119	COAD	179214	2.02213e+07	0.00886262	7	05CO056-020eb0cc-0bd2-4e7f-8c17-14f119_annotations_full.tsv	6.53715	0.230241	6.36405	batch_0_3000	2025-12-21T09:33:31.926666Z	PKG - CPTAC-COAD_v1_model		PKG - CPTAC-COAD_v1_model	Colorectal Cancer	Colon Adenocarcinoma	179214	1	1	6.53715	0.230241	6.36405	737.609
05CO056-0f8737f4-a442-481f-89a8-157caf	COAD	274117	3.42155e+07	0.00801148	7	05CO056-0f8737f4-a442-481f-89a8-157caf_annotations_full.tsv	6.72526	0.238853	6.53747	batch_0_3000	2025-12-21T09:33:34.824199Z	PKG - CPTAC-COAD_v1_model		PKG - CPTAC-COAD_v1_model	Colorectal Cancer	Colon Adenocarcinoma	274117	1	1	6.72526	0.238853	6.53747	839.452
05CO057-89ed1716-cc5f-48e8-ac47-674bbe	COAD	229161	3.81666e+07	0.00600423	7	05CO057-89ed1716-cc5f-48e8-ac47-674bbe_annotations_full.tsv	6.91298	0.287909	6.62372	batch_0_3000	2025-12-21T09:33:36.572647Z	PKG - CPTAC-COAD_v1_model		PKG - CPTAC-COAD_v1_model	Colorectal Cancer	Colon Adenocarcinoma	229160	2	1	6.64685	0.259572	6.36726	1151.35
05CO057-d8a5fed9-d291-4c15-a764-3faff4	COAD	240913	3.99941e+07	0.00602372	7	05CO057-d8a5fed9-d291-4c15-a764-3faff4_annotations_full.tsv	7.04517	0.278799	6.77444	batch_0_3000	2025-12-21T09:33:39.163230Z	PKG - CPTAC-COAD_v1_model		PKG - CPTAC-COAD_v1_model	Colorectal Cancer	Colon Adenocarcinoma	240913	3	1	7.1183	0.341489	6.69758	1169.57
05CO060-9b0b2dd2-9cdb-42fc-8c89-4d2171	COAD	342082	4.35007e+07	0.00786383	7	05CO060-9b0b2dd2-9cdb-42fc-8c89-4d2171_annotations_full.tsv	6.79489	0.244877	6.59694	batch_0_3000	2025-12-21T09:33:43.125604Z	PKG - CPTAC-COAD_v1_model		PKG - CPTAC-COAD_v1_model	Colorectal Cancer	Colon Adenocarcinoma	342082	2	1	6.65149	0.240405	6.44819	864.069
05CO060-bdf3565b-acac-4a6a-b2f1-d838be	COAD	604413	7.31002e+07	0.00826828	7	05CO060-bdf3565b-acac-4a6a-b2f1-d838be_annotations_full.tsv	6.69231	0.235482	6.51171	batch_0_3000	2025-12-21T09:33:49.114671Z	PKG - CPTAC-COAD_v1_model		PKG - CPTAC-COAD_v1_model	Colorectal Cancer	Colon Adenocarcinoma	604413	4	1	6.91954	0.235296	6.75615	809.396
06BR003-31b13596-554e-452f-91a4-7e67a8	BRCA	751229	9.4217e+07	0.00797339	1	06BR003-31b13596-554e-452f-91a4-7e67a8_annotations_full.tsv	6.91136	0.235914	6.75778	batch_0_3000	2025-12-21T16:36:18.684820Z	PKG - CPTAC-BRCA_v1_1		PKG - CPTAC-BRCA_v1_1	Breast Cancer	Invasive Carcinoma	751229	33	1	7.36768	0.32215	6.96989	866.804
06BR003-4f6b74fb-8b2e-40e2-87a5-02817e	BRCA	1037435	1.40339e+08	0.00739233	1	06BR003-4f6b74fb-8b2e-40e2-87a5-02817e_annotations_full.tsv	6.94768	0.243457	6.77247	batch_0_3000	2025-12-21T16:36:30.932289Z	PKG - CPTAC-BRCA_v1_1		PKG - CPTAC-BRCA_v1_1	Breast Cancer	Invasive Carcinoma	1037433	8	1	96.068	0.290462	95.6464	939.85
06BR003-eaead850-f98d-4156-9c06-2fc217	BRCA	503752	6.90801e+07	0.00729229	1	06BR003-eaead850-f98d-4156-9c06-2fc217_annotations_full.tsv	6.89429	0.253664	6.70102	batch_0_3000	2025-12-21T16:36:39.682251Z	PKG - CPTAC-BRCA_v1_1		PKG - CPTAC-BRCA_v1_1	Breast Cancer	Invasive Carcinoma	503752	7	1	6.87794	0.328069	6.54259	945.421
06BR005-25db2586-55b0-4456-9bba-c24e06	BRCA	277439	4.18892e+07	0.00662316	1	06BR005-25db2586-55b0-4456-9bba-c24e06_annotations_full.tsv	7.08532	0.266574	6.83066	batch_0_3000	2025-12-21T16:36:42.399043Z	PKG - CPTAC-BRCA_v1_1		PKG - CPTAC-BRCA_v1_1	Breast Cancer	Invasive Carcinoma	277439	1	1	7.08532	0.266574	6.83066	1069.78
06BR005-985f9f08-31c0-4427-a669-d3cd08	BRCA	225608	3.2566e+07	0.00692771	1	06BR005-985f9f08-31c0-4427-a669-d3cd08_annotations_full.tsv	7.06049	0.253131	6.85426	batch_0_3000	2025-12-21T16:36:45.145215Z	PKG - CPTAC-BRCA_v1_1		PKG - CPTAC-BRCA_v1_1	Breast Cancer	Invasive Carcinoma	225608	2	1	7.18801	0.268178	6.93604	1019.17
06BR005-a2d93c28-156a-43dc-a587-5edcbf	BRCA	197066	3.75442e+07	0.00524891	1	06BR005-a2d93c28-156a-43dc-a587-5edcbf_annotations_full.tsv	7.69092	0.287076	7.31014	batch_0_3000	2025-12-21T16:36:46.792870Z	PKG - CPTAC-BRCA_v1_1		PKG - CPTAC-BRCA_v1_1	Breast Cancer	Invasive Carcinoma	197061	114	1	8.02068	0.31777	7.38974	1465.24
06BR005-f8057e73-15c4-4e87-89c6-b2bf98	BRCA	93519	1.28866e+07	0.00725709	1	06BR005-f8057e73-15c4-4e87-89c6-b2bf98_annotations_full.tsv	6.85138	0.251745	6.63123	batch_0_3000	2025-12-21T16:36:49.693794Z	PKG - CPTAC-BRCA_v1_1		PKG - CPTAC-BRCA_v1_1	Breast Cancer	Invasive Carcinoma	93518	10	1	7.10919	0.33316	6.58271	944.095
06BR006-3799eeb5-c966-4059-a78f-ace269	BRCA	66662	1.3631e+07	0.00489049	1	06BR006-3799eeb5-c966-4059-a78f-ace269_annotations_full.tsv	7.52482	0.335329	7.05301	batch_0_3000	2025-12-21T16:36:50.664534Z	PKG - CPTAC-BRCA_v1_1		PKG - CPTAC-BRCA_v1_1	Breast Cancer	Invasive Carcinoma	66662	7	1	7.3775	0.325971	7.00454	1538.67
06BR006-dac22a3e-dafb-4fe0-bdb5-a64555	BRCA	58938	1.14399e+07	0.00515198	1	06BR006-dac22a3e-dafb-4fe0-bdb5-a64555_annotations_full.tsv	7.55522	0.313496	7.14126	batch_0_3000	2025-12-21T16:36:51.328136Z	PKG - CPTAC-BRCA_v1_1		PKG - CPTAC-BRCA_v1_1	Breast Cancer	Invasive Carcinoma	58938	5	1	7.42493	0.299368	7.15491	1466.47
06BR006-e184441b-c087-4c93-94b3-1357ce	BRCA	108334	2.29493e+07	0.00472057	1	06BR006-e184441b-c087-4c93-94b3-1357ce_annotations_full.tsv	7.66696	0.342336	7.14639	batch_0_3000	2025-12-21T16:36:52.209378Z	PKG - CPTAC-BRCA_v1_1		PKG - CPTAC-BRCA_v1_1	Breast Cancer	Invasive Carcinoma	108332	33	1	7.60822	0.350765	7.06279	1624.16
06BR009-31511e54-34f0-403d-891c-9980f8	BRCA	193042	2.69546e+07	0.00716175	1	06BR009-31511e54-34f0-403d-891c-9980f8_annotations_full.tsv	6.91022	0.26314	6.68055	batch_0_3000	2025-12-21T16:36:55.197051Z	PKG - CPTAC-BRCA_v1_1		PKG - CPTAC-BRCA_v1_1	Breast Cancer	Invasive Carcinoma	193042	7	1	6.95013	0.319538	6.5413	964.878
06BR009-e3caee2c-04fb-4e81-9432-d6324a	BRCA	58728	1.34342e+07	0.00437154	1	06BR009-e3caee2c-04fb-4e81-9432-d6324a_annotations_full.tsv	8.04297	0.316181	7.55119	batch_0_3000	2025-12-21T16:36:56.512674Z	PKG - CPTAC-BRCA_v1_1		PKG - CPTAC-BRCA_v1_1	Breast Cancer	Invasive Carcinoma	58727	30	1	7.80709	0.288478	7.40207	1839.85
06BR014-394bb538-0618-46ed-b807-983fb7	BRCA	364174	5.76727e+07	0.0063145	1	06BR014-394bb538-0618-46ed-b807-983fb7_annotations_full.tsv	7.1866	0.260883	6.96308	batch_0_3000	2025-12-21T16:37:00.557661Z	PKG - CPTAC-BRCA_v1_1		PKG - CPTAC-BRCA_v1_1	Breast Cancer	Invasive Carcinoma	364173	38	1	7.29055	0.324568	6.85684	1138.11
06BR014-b2d62dca-3741-4d59-92b8-bdcfed	BRCA	331290	5.28111e+07	0.00627312	1	06BR014-b2d62dca-3741-4d59-92b8-bdcfed_annotations_full.tsv	7.16724	0.277423	6.92853	batch_0_3000	2025-12-21T16:37:04.512105Z	PKG - CPTAC-BRCA_v1_1		PKG - CPTAC-BRCA_v1_1	Breast Cancer	Invasive Carcinoma	331290	13	1	7.47001	0.356543	6.98402	1142.53
06CO001-23252883-0253-41f0-85c5-f8b43e	COAD	374528	4.72641e+07	0.00792415	7	06CO001-23252883-0253-41f0-85c5-f8b43e_annotations_full.tsv	6.66358	0.241694	6.46987	batch_0_3000	2025-12-21T09:33:53.089426Z	PKG - CPTAC-COAD_v1_model		PKG - CPTAC-COAD_v1_model	Colorectal Cancer	Colon Adenocarcinoma	374528	1	1	6.66358	0.241694	6.46987	840.92
06CO001-87408d9e-4029-4e8f-b14c-8efc04	COAD	994021	1.3258e+08	0.00749753	7	06CO001-87408d9e-4029-4e8f-b14c-8efc04_annotations_full.tsv	6.76089	0.247191	6.54903	batch_0_3000	2025-12-21T09:34:05.078260Z	PKG - CPTAC-COAD_v1_model		PKG - CPTAC-COAD_v1_model	Colorectal Cancer	Colon Adenocarcinoma	994020	3	1	6.98079	0.268068	6.74367	901.749
06CO002-4b263734-430f-41dc-a296-8691f0	COAD	108415	1.62686e+07	0.00666405	7	06CO002-4b263734-430f-41dc-a296-8691f0_annotations_full.tsv	7.18845	0.259665	6.97536	batch_0_3000	2025-12-21T09:34:06.557015Z	PKG - CPTAC-COAD_v1_model		PKG - CPTAC-COAD_v1_model	Colorectal Cancer	Colon Adenocarcinoma	108415	11	1	7.19069	0.277111	6.92478	1078.69
06CO002-da69a576-c1e8-4051-86dd-df6b7f	COAD	314319	4.2253e+07	0.00743897	7	06CO002-da69a576-c1e8-4051-86dd-df6b7f_annotations_full.tsv	6.84768	0.248547	6.64052	batch_0_3000	2025-12-21T09:34:11.010229Z	PKG - CPTAC-COAD_v1_model		PKG - CPTAC-COAD_v1_model	Colorectal Cancer	Colon Adenocarcinoma	314318	4	1	6.98463	0.274258	6.68282	920.515
09BR001-20506075-36a7-4754-8e5e-628918	BRCA	168597	2.27278e+07	0.0074181	1	09BR001-20506075-36a7-4754-8e5e-628918_annotations_full.tsv	6.86176	0.258257	6.64701	batch_0_3000	2025-12-21T16:37:06.104463Z	PKG - CPTAC-BRCA_v1_1		PKG - CPTAC-BRCA_v1_1	Breast Cancer	Invasive Carcinoma	168597	4	1	7.09114	0.276646	6.86999	925.002
09BR001-4794b0ee-a3b1-44d2-affd-e545d7	BRCA	196902	2.79958e+07	0.00703326	1	09BR001-4794b0ee-a3b1-44d2-affd-e545d7_annotations_full.tsv	7.50217	0.238481	7.27126	batch_0_3000	2025-12-21T16:37:07.830518Z	PKG - CPTAC-BRCA_v1_1		PKG - CPTAC-BRCA_v1_1	Breast Cancer	Invasive Carcinoma	196901	1	1	7.50217	0.238481	7.27126	1066.67
09BR001-e98de274-31fa-4a29-8c19-07e840	BRCA	146515	2.19693e+07	0.00666909	1	09BR001-e98de274-31fa-4a29-8c19-07e840_annotations_full.tsv	7.4802	0.231269	7.28214	batch_0_3000	2025-12-21T16:37:10.372143Z	PKG - CPTAC-BRCA_v1_1		PKG - CPTAC-BRCA_v1_1	Breast Cancer	Invasive Carcinoma	146515	4	1	7.26352	0.224164	7.1167	1121.62
09BR002-19081b02-dde3-4ed7-8597-dcf3f3	BRCA	85456	1.6998e+07	0.00502741	1	09BR002-19081b02-dde3-4ed7-8597-dcf3f3_annotations_full.tsv	7.92465	0.299348	7.49702	batch_0_3000	2025-12-21T16:37:12.475954Z	PKG - CPTAC-BRCA_v1_1		PKG - CPTAC-BRCA_v1_1	Breast Cancer	Invasive Carcinoma	85455	4	1	9.58685	0.500355	7.91533	1576.29
09BR002-775608cd-782e-41f4-a385-d60f70	BRCA	74975	1.18487e+07	0.00632768	1	09BR002-775608cd-782e-41f4-a385-d60f70_annotations_full.tsv	7.53576	0.259782	7.22546	batch_0_3000	2025-12-21T16:37:14.724769Z	PKG - CPTAC-BRCA_v1_1		PKG - CPTAC-BRCA_v1_1	Breast Cancer	Invasive Carcinoma	74975	14	1	7.24191	0.258887	6.96596	1190.92
09BR002-aae2cfc1-a50d-405c-a800-257441	BRCA	179409	2.0328e+07	0.00882572	1	09BR002-aae2cfc1-a50d-405c-a800-257441_annotations_full.tsv	6.47681	0.232448	6.29515	batch_0_3000	2025-12-21T16:37:16.504961Z	PKG - CPTAC-BRCA_v1_1		PKG - CPTAC-BRCA_v1_1	Breast Cancer	Invasive Carcinoma	179409	1	1	6.47681	0.232448	6.29515	733.856
09BR004-8a5b1a0a-b30e-47e8-a498-d0d85b	BRCA	610409	1.15955e+08	0.00526418	1	09BR004-8a5b1a0a-b30e-47e8-a498-d0d85b_annotations_full.tsv	7.61106	0.266849	7.28851	batch_0_3000	2025-12-21T16:37:21.100763Z	PKG - CPTAC-BRCA_v1_1		PKG - CPTAC-BRCA_v1_1	Breast Cancer	Invasive Carcinoma	610408	71	1	7.76122	0.292392	7.33607	1445.82
09BR004-b111fe47-a1f1-4e86-93f0-f91dae	BRCA	1019871	1.75739e+08	0.00580332	1	09BR004-b111fe47-a1f1-4e86-93f0-f91dae_annotations_full.tsv	7.55704	0.256181	7.27875	batch_0_3000	2025-12-21T16:37:37.241047Z	PKG - CPTAC-BRCA_v1_1		PKG - CPTAC-BRCA_v1_1	Breast Cancer	Invasive Carcinoma	1019865	247	1	9.40655	0.312549	8.95008	1302.19
09BR004-cfc121b5-9562-4a6d-b792-3cd6d5	BRCA	1501404	2.15969e+08	0.00695194	1	09BR004-cfc121b5-9562-4a6d-b792-3cd6d5_annotations_full.tsv	6.86737	0.263678	6.62665	batch_0_3000	2025-12-21T16:37:54.805913Z	PKG - CPTAC-BRCA_v1_1		PKG - CPTAC-BRCA_v1_1	Breast Cancer	Invasive Carcinoma	1501401	49	1	8.70161	0.431216	7.68151	987.834
09BR005-150c2086-1815-40d2-bc5d-8eeb48	BRCA	618005	1.92223e+08	0.00321505	1	09BR005-150c2086-1815-40d2-bc5d-8eeb48_annotations_full.tsv	7.30007	0.799371	7.05382	batch_0_3000	2025-12-21T16:38:06.608965Z	PKG - CPTAC-BRCA_v1_1		PKG - CPTAC-BRCA_v1_1	Breast Cancer	Invasive Carcinoma	618005	1	1	7.30007	0.799371	7.05382	2270.6
09BR005-8dc13656-a9c0-4b99-b02d-650893	BRCA	617691	1.09029e+08	0.00566536	1	09BR005-8dc13656-a9c0-4b99-b02d-650893_annotations_full.tsv	7.45019	0.291546	7.16361	batch_0_3000	2025-12-21T16:38:12.214179Z	PKG - CPTAC-BRCA_v1_1		PKG - CPTAC-BRCA_v1_1	Breast Cancer	Invasive Carcinoma	617668	5	1	19.0184	0.270219	18.3663	1315.04
09BR005-db4c7d25-8920-4968-983a-d5b11e	BRCA	665160	1.13324e+08	0.00586952	1	09BR005-db4c7d25-8920-4968-983a-d5b11e_annotations_full.tsv	7.35009	0.292925	7.15277	batch_0_3000	2025-12-21T16:38:18.982823Z	PKG - CPTAC-BRCA_v1_1		PKG - CPTAC-BRCA_v1_1	Breast Cancer	Invasive Carcinoma	665115	33	1	28.4161	0.373713	25.0479	1252.25
09BR007-ab2112ce-3ad3-4549-9089-8eeec2	BRCA	276795	1.11512e+08	0.00248221	1	09BR007-ab2112ce-3ad3-4549-9089-8eeec2_annotations_full.tsv	6.97391	0.967078	6.48822	batch_0_3000	2025-12-21T16:38:27.044809Z	PKG - CPTAC-BRCA_v1_1		PKG - CPTAC-BRCA_v1_1	Breast Cancer	Invasive Carcinoma	276795	1	1	6.97391	0.967078	6.48822	2809.56
09BR007-ee80e8bb-0d9e-4682-9b5b-4d31a2	BRCA	325718	1.02959e+08	0.00316358	1	09BR007-ee80e8bb-0d9e-4682-9b5b-4d31a2_annotations_full.tsv	7.12801	0.780422	6.7172	batch_0_3000	2025-12-21T16:38:31.350055Z	PKG - CPTAC-BRCA_v1_1		PKG - CPTAC-BRCA_v1_1	Breast Cancer	Invasive Carcinoma	325718	1	1	7.12801	0.780422	6.7172	2253.15
09CO002-1d613596-07f5-4852-b958-7efcd8	COAD	288878	3.09338e+07	0.00933859	7	09CO002-1d613596-07f5-4852-b958-7efcd8_annotations_full.tsv	6.55716	0.223844	6.40816	batch_0_3000	2025-12-21T09:34:13.586407Z	PKG - CPTAC-COAD_v1_model		PKG - CPTAC-COAD_v1_model	Colorectal Cancer	Colon Adenocarcinoma	288878	1	1	6.55716	0.223844	6.40816	702.157
09CO002-474a7f6b-af5e-4f87-b87a-026d96	COAD	257717	2.66286e+07	0.00967821	7	09CO002-474a7f6b-af5e-4f87-b87a-026d96_annotations_full.tsv	6.50528	0.218059	6.35789	batch_0_3000	2025-12-21T09:34:16.143096Z	PKG - CPTAC-COAD_v1_model		PKG - CPTAC-COAD_v1_model	Colorectal Cancer	Colon Adenocarcinoma	257717	2	1	6.49627	0.223913	6.2949	672.157
09CO002-58b77e7b-1aee-4162-b78c-0eabef	COAD	135385	1.56473e+07	0.00865231	7	09CO002-58b77e7b-1aee-4162-b78c-0eabef_annotations_full.tsv	6.54877	0.229798	6.39219	batch_0_3000	2025-12-21T09:34:18.391585Z	PKG - CPTAC-COAD_v1_model		PKG - CPTAC-COAD_v1_model	Colorectal Cancer	Colon Adenocarcinoma	135385	2	1	6.55249	0.243852	6.35953	756.882
09CO003-0b1ee2c0-0481-4b94-a42c-88062e	COAD	72906	7.86781e+06	0.00926637	7	09CO003-0b1ee2c0-0481-4b94-a42c-88062e_annotations_full.tsv	6.5372	0.218809	6.41567	batch_0_3000	2025-12-21T09:34:19.164505Z	PKG - CPTAC-COAD_v1_model		PKG - CPTAC-COAD_v1_model	Colorectal Cancer	Colon Adenocarcinoma	72906	1	1	6.5372	0.218809	6.41567	705.476
09CO003-33357713-7ada-4ae3-87bd-51cb31	COAD	192233	2.04931e+07	0.00938037	7	09CO003-33357713-7ada-4ae3-87bd-51cb31_annotations_full.tsv	6.51487	0.216481	6.39814	batch_0_3000	2025-12-21T09:34:20.711823Z	PKG - CPTAC-COAD_v1_model		PKG - CPTAC-COAD_v1_model	Colorectal Cancer	Colon Adenocarcinoma	192233	1	1	6.51487	0.216481	6.39814	694.521
09CO003-7a232cd3-3c12-4346-a12a-078744	COAD	168565	1.74716e+07	0.00964793	7	09CO003-7a232cd3-3c12-4346-a12a-078744_annotations_full.tsv	6.42821	0.213919	6.30258	batch_0_3000	2025-12-21T09:34:22.896571Z	PKG - CPTAC-COAD_v1_model		PKG - CPTAC-COAD_v1_model	Colorectal Cancer	Colon Adenocarcinoma	168564	3	1	6.33775	0.223724	6.17284	666.279
09CO004-8eb92574-2949-4aa6-8860-cd945e	COAD	136795	1.60677e+07	0.00851365	7	09CO004-8eb92574-2949-4aa6-8860-cd945e_annotations_full.tsv	6.74601	0.230435	6.58872	batch_0_3000	2025-12-21T09:34:24.450479Z	PKG - CPTAC-COAD_v1_model		PKG - CPTAC-COAD_v1_model	Colorectal Cancer	Colon Adenocarcinoma	136795	1	1	6.74601	0.230435	6.58872	792.376
09CO004-dc196d26-dbf3-4d26-8d76-56862c	COAD	100080	1.1227e+07	0.0089142	7	09CO004-dc196d26-dbf3-4d26-8d76-56862c_annotations_full.tsv	6.60173	0.225071	6.47789	batch_0_3000	2025-12-21T09:34:25.824523Z	PKG - CPTAC-COAD_v1_model		PKG - CPTAC-COAD_v1_model	Colorectal Cancer	Colon Adenocarcinoma	100080	1	1	6.60173	0.225071	6.47789	740.585
09CO005-c41e39fe-c26c-4421-ac9f-8a536a	COAD	256066	3.06439e+07	0.00835618	7	09CO005-c41e39fe-c26c-4421-ac9f-8a536a_annotations_full.tsv	6.5931	0.243448	6.40838	batch_0_3000	2025-12-21T09:34:29.511219Z	PKG - CPTAC-COAD_v1_model		PKG - CPTAC-COAD_v1_model	Colorectal Cancer	Colon Adenocarcinoma	256066	1	1	6.5931	0.243448	6.40838	789.009
09CO005-ec9afcc4-ccf7-4226-b0e8-d6897d	COAD	297479	3.55781e+07	0.00836131	7	09CO005-ec9afcc4-ccf7-4226-b0e8-d6897d_annotations_full.tsv	6.60952	0.234272	6.43113	batch_0_3000	2025-12-21T09:34:32.979761Z	PKG - CPTAC-COAD_v1_model		PKG - CPTAC-COAD_v1_model	Colorectal Cancer	Colon Adenocarcinoma	297478	2	1	6.64597	0.243435	6.48824	790.488
09CO005-f37310af-e89b-4114-a95e-a1616f	COAD	262546	2.9323e+07	0.00895357	7	09CO005-f37310af-e89b-4114-a95e-a1616f_annotations_full.tsv	6.54163	0.229853	6.37204	batch_0_3000	2025-12-21T09:34:35.594595Z	PKG - CPTAC-COAD_v1_model		PKG - CPTAC-COAD_v1_model	Colorectal Cancer	Colon Adenocarcinoma	262546	2	1	6.55434	0.243715	6.40886	730.617
09CO006-46f8ee83-175d-4f90-a596-de67ac	COAD	141480	1.51827e+07	0.00931852	7	09CO006-46f8ee83-175d-4f90-a596-de67ac_annotations_full.tsv	6.51275	0.219756	6.37122	batch_0_3000	2025-12-21T09:34:37.242262Z	PKG - CPTAC-COAD_v1_model		PKG - CPTAC-COAD_v1_model	Colorectal Cancer	Colon Adenocarcinoma	141480	1	1	6.51275	0.219756	6.37122	698.904
09CO006-c2c53076-b5db-4b7d-983c-a35740	COAD	331867	3.48983e+07	0.00950954	7	09CO006-c2c53076-b5db-4b7d-983c-a35740_annotations_full.tsv	6.47045	0.220029	6.3282	batch_0_3000	2025-12-21T09:34:40.078539Z	PKG - CPTAC-COAD_v1_model		PKG - CPTAC-COAD_v1_model	Colorectal Cancer	Colon Adenocarcinoma	331867	7	1	6.3701	0.252536	6.18109	680.416
09CO006-dfffd5bb-b7c7-4918-ab28-fd3167	COAD	209362	2.17852e+07	0.00961029	7	09CO006-dfffd5bb-b7c7-4918-ab28-fd3167_annotations_full.tsv	6.46308	0.21793	6.32491	batch_0_3000	2025-12-21T09:34:42.209780Z	PKG - CPTAC-COAD_v1_model		PKG - CPTAC-COAD_v1_model	Colorectal Cancer	Colon Adenocarcinoma	209362	1	1	6.46308	0.21793	6.32491	672.516
09CO008-aa0f5b40-3290-4255-8f4d-f45d4e	COAD	940869	1.08809e+08	0.00864695	7	09CO008-aa0f5b40-3290-4255-8f4d-f45d4e_annotations_full.tsv	6.62883	0.237366	6.46783	batch_0_3000	2025-12-21T09:34:51.120805Z	PKG - CPTAC-COAD_v1_model		PKG - CPTAC-COAD_v1_model	Colorectal Cancer	Colon Adenocarcinoma	940866	9	1	6.7364	0.271709	6.49821	766.609
09CO008-dbb83659-09df-4024-81ef-ad6ac7	COAD	514787	6.205e+07	0.00829633	7	09CO008-dbb83659-09df-4024-81ef-ad6ac7_annotations_full.tsv	6.71067	0.240248	6.51752	batch_0_3000	2025-12-21T09:34:57.655697Z	PKG - CPTAC-COAD_v1_model		PKG - CPTAC-COAD_v1_model	Colorectal Cancer	Colon Adenocarcinoma	514786	7	1	6.78301	0.314461	6.41809	808.873
09CO011-1425a1a1-c835-47a2-a9b9-4db5d0	COAD	1160051	1.40301e+08	0.00826832	7	09CO011-1425a1a1-c835-47a2-a9b9-4db5d0_annotations_full.tsv	6.69415	0.236489	6.52218	batch_0_3000	2025-12-21T09:35:09.858457Z	PKG - CPTAC-COAD_v1_model		PKG - CPTAC-COAD_v1_model	Colorectal Cancer	Colon Adenocarcinoma	1160045	9	1	16.7869	0.36349	16.1037	809.615
09CO013-dffcac99-9eac-4717-aeb6-f4a2e7	COAD	743243	9.35881e+07	0.00794164	7	09CO013-dffcac99-9eac-4717-aeb6-f4a2e7_annotations_full.tsv	6.6445	0.248182	6.42411	batch_0_3000	2025-12-21T09:35:18.433290Z	PKG - CPTAC-COAD_v1_model		PKG - CPTAC-COAD_v1_model	Colorectal Cancer	Colon Adenocarcinoma	743240	10	1	18.3138	0.242238	18.0637	836.666
09CO014-1ea1d7ee-e382-4a68-8e7c-74e833	COAD	761276	9.51997e+07	0.00799662	7	09CO014-1ea1d7ee-e382-4a68-8e7c-74e833_annotations_full.tsv	6.8118	0.248827	6.60988	batch_0_3000	2025-12-21T09:35:26.491103Z	PKG - CPTAC-COAD_v1_model		PKG - CPTAC-COAD_v1_model	Colorectal Cancer	Colon Adenocarcinoma	761276	12	1	7.17405	0.294002	6.81662	851.835
09CO014-31e0ccb0-2756-4d35-b89c-e2dec4	COAD	1440853	1.68801e+08	0.00853582	7	09CO014-31e0ccb0-2756-4d35-b89c-e2dec4_annotations_full.tsv	6.70079	0.235143	6.5345	batch_0_3000	2025-12-21T09:35:41.205099Z	PKG - CPTAC-COAD_v1_model		PKG - CPTAC-COAD_v1_model	Colorectal Cancer	Colon Adenocarcinoma	1440853	11	1	6.66547	0.256248	6.36209	785.02
09CO014-8b9e4266-7754-4f2c-ac9e-329905	COAD	1245714	1.51797e+08	0.00820644	7	09CO014-8b9e4266-7754-4f2c-ac9e-329905_annotations_full.tsv	6.73966	0.248318	6.53309	batch_0_3000	2025-12-21T09:35:55.103413Z	PKG - CPTAC-COAD_v1_model		PKG - CPTAC-COAD_v1_model	Colorectal Cancer	Colon Adenocarcinoma	1245714	86	1	7.83576	0.365011	7.21176	821.265
09CO015-1ab06c24-ffc0-4323-a0cc-e9f5c5	COAD	1034463	1.2111e+08	0.0085415	7	09CO015-1ab06c24-ffc0-4323-a0cc-e9f5c5_annotations_full.tsv	6.71685	0.23249	6.55715	batch_0_3000	2025-12-21T09:36:08.865470Z	PKG - CPTAC-COAD_v1_model		PKG - CPTAC-COAD_v1_model	Colorectal Cancer	Colon Adenocarcinoma	1034463	15	1	6.66842	0.24309	6.53013	786.378
09CO015-7fd01ffe-59ae-46b2-a458-41e9d4	COAD	994346	1.2273e+08	0.00810192	7	09CO015-7fd01ffe-59ae-46b2-a458-41e9d4_annotations_full.tsv	6.78315	0.246043	6.58489	batch_0_3000	2025-12-21T09:36:19.497140Z	PKG - CPTAC-COAD_v1_model		PKG - CPTAC-COAD_v1_model	Colorectal Cancer	Colon Adenocarcinoma	994346	16	1	7.02728	0.284371	6.75915	837.227
09CO015-d068de5f-8394-46bc-b03a-c6dc9c	COAD	656287	7.81392e+07	0.00839895	7	09CO015-d068de5f-8394-46bc-b03a-c6dc9c_annotations_full.tsv	6.77564	0.233639	6.61497	batch_0_3000	2025-12-21T09:36:26.010586Z	PKG - CPTAC-COAD_v1_model		PKG - CPTAC-COAD_v1_model	Colorectal Cancer	Colon Adenocarcinoma	656287	16	1	6.70924	0.247663	6.53394	806.724
09CO018-372c900a-fced-4eef-9dc4-7282ec	COAD	610632	7.50351e+07	0.00813795	7	09CO018-372c900a-fced-4eef-9dc4-7282ec_annotations_full.tsv	6.62303	0.240039	6.45374	batch_0_3000	2025-12-21T09:36:32.983802Z	PKG - CPTAC-COAD_v1_model		PKG - CPTAC-COAD_v1_model	Colorectal Cancer	Colon Adenocarcinoma	610632	12	1	6.6524	0.251427	6.44121	813.845
09CO018-743c74e4-cd76-4f38-8cb4-3c9107	COAD	695960	8.12878e+07	0.00856167	7	09CO018-743c74e4-cd76-4f38-8cb4-3c9107_annotations_full.tsv	6.74089	0.230031	6.60445	batch_0_3000	2025-12-21T09:36:38.747608Z	PKG - CPTAC-COAD_v1_model		PKG - CPTAC-COAD_v1_model	Colorectal Cancer	Colon Adenocarcinoma	695960	15	1	6.79186	0.246244	6.61341	787.333
09CO019-79097be1-cd36-4a23-99d1-3d744f	COAD	910887	1.1001e+08	0.00828002	7	09CO019-79097be1-cd36-4a23-99d1-3d744f_annotations_full.tsv	6.7103	0.236461	6.53482	batch_0_3000	2025-12-21T09:36:47.126818Z	PKG - CPTAC-COAD_v1_model		PKG - CPTAC-COAD_v1_model	Colorectal Cancer	Colon Adenocarcinoma	910887	18	1	6.71682	0.276683	6.40077	810.42
09CO019-981d8993-e8aa-4f87-ae32-283ad3	COAD	793933	9.09304e+07	0.00873122	7	09CO019-981d8993-e8aa-4f87-ae32-283ad3_annotations_full.tsv	6.66573	0.232273	6.50961	batch_0_3000	2025-12-21T09:36:57.950986Z	PKG - CPTAC-COAD_v1_model		PKG - CPTAC-COAD_v1_model	Colorectal Cancer	Colon Adenocarcinoma	793933	4	1	6.81608	0.254286	6.63156	763.437
09CO019-b913f361-c5c2-4e49-91ca-719bd8	COAD	565573	6.5282e+07	0.00866354	7	09CO019-b913f361-c5c2-4e49-91ca-719bd8_annotations_full.tsv	6.63043	0.233777	6.45898	batch_0_3000	2025-12-21T09:37:03.344672Z	PKG - CPTAC-COAD_v1_model		PKG - CPTAC-COAD_v1_model	Colorectal Cancer	Colon Adenocarcinoma	565573	4	1	6.71203	0.255824	6.48229	765.326
09CO022-2ffe77b8-5e6b-42b3-9f02-4c6a20	COAD	667829	7.66004e+07	0.00871835	7	09CO022-2ffe77b8-5e6b-42b3-9f02-4c6a20_annotations_full.tsv	6.6076	0.229063	6.45406	batch_0_3000	2025-12-21T09:37:09.938990Z	PKG - CPTAC-COAD_v1_model		PKG - CPTAC-COAD_v1_model	Colorectal Cancer	Colon Adenocarcinoma	667829	2	1	6.58585	0.226173	6.43748	757.896
09CO022-c89c1638-e666-45fb-aa0d-b35d8d	COAD	540153	6.23997e+07	0.00865635	7	09CO022-c89c1638-e666-45fb-aa0d-b35d8d_annotations_full.tsv	6.63908	0.23134	6.47059	batch_0_3000	2025-12-21T09:37:15.295003Z	PKG - CPTAC-COAD_v1_model		PKG - CPTAC-COAD_v1_model	Colorectal Cancer	Colon Adenocarcinoma	540153	1	1	6.63908	0.23134	6.47059	766.961
09CO022-f69deaeb-6b6f-4c61-8900-fd0f26	COAD	593548	7.1646e+07	0.00828446	7	09CO022-f69deaeb-6b6f-4c61-8900-fd0f26_annotations_full.tsv	6.65204	0.24487	6.48251	batch_0_3000	2025-12-21T09:37:20.954304Z	PKG - CPTAC-COAD_v1_model		PKG - CPTAC-COAD_v1_model	Colorectal Cancer	Colon Adenocarcinoma	593545	23	1	7.25301	0.337366	6.60345	802.954
1001.Prostate.Bx6A.slide.05.HE.tiff - 1001.Prostate.Bx6A.slide.05.HE.tiff #1	PCA	112738	7.41309e+07	0.0015208	18	1001.Prostate.Bx6A.slide.05.HE.tiff - 1001.Prostate.Bx6A.slide.05.HE.tiff #1_annotations_full.tsv	6.79056	0.594551	6.48254	batch_8000_end	2025-12-21T11:37:14.540957Z	Prostage cancer_3		Prostage cancer_3	Prostate Cancer	Prostate Cancer	112738	1	1	6.79056	0.594551	6.48254	4465.13
1002.Prostate.Bx2A.slide.04.HE.tiff - 1002.Prostate.Bx2A.slide.04.HE.tiff #1	PCA	123795	7.18527e+07	0.0017229	18	1002.Prostate.Bx2A.slide.04.HE.tiff - 1002.Prostate.Bx2A.slide.04.HE.tiff #1_annotations_full.tsv	6.94211	0.592	6.66901	batch_8000_end	2025-12-21T11:37:20.007534Z	Prostage cancer_3		Prostage cancer_3	Prostate Cancer	Prostate Cancer	123795	1	1	6.94211	0.592	6.66901	4029.32
1002.Prostate.Bx3A.slide.04.HE.tiff - 1002.Prostate.Bx3A.slide.04.HE.tiff #1	PCA	115440	8.7372e+07	0.00132125	18	1002.Prostate.Bx3A.slide.04.HE.tiff - 1002.Prostate.Bx3A.slide.04.HE.tiff #1_annotations_full.tsv	6.52902	0.701643	6.14568	batch_8000_end	2025-12-21T11:37:26.400730Z	Prostage cancer_3		Prostage cancer_3	Prostate Cancer	Prostate Cancer	115440	1	1	6.52902	0.701643	6.14568	4941.56
1002.Prostate.Bx6A.slide.04.HE.tiff - 1002.Prostate.Bx6A.slide.04.HE.tiff #1	PCA	129446	6.72995e+07	0.00192343	18	1002.Prostate.Bx6A.slide.04.HE.tiff - 1002.Prostate.Bx6A.slide.04.HE.tiff #1_annotations_full.tsv	6.89933	0.554558	6.67021	batch_8000_end	2025-12-21T11:37:34.281634Z	Prostage cancer_3		Prostage cancer_3	Prostate Cancer	Prostate Cancer	129446	1	1	6.89933	0.554558	6.67021	3586.99
1003.Prostate.Bx2A.slide.03.HE.tiff - 1003.Prostate.Bx2A.slide.03.HE.tiff #1	PCA	76819	5.00646e+07	0.0015344	18	1003.Prostate.Bx2A.slide.03.HE.tiff - 1003.Prostate.Bx2A.slide.03.HE.tiff #1_annotations_full.tsv	6.95226	0.418651	6.69519	batch_8000_end	2025-12-21T11:37:44.764425Z	Prostage cancer_3		Prostage cancer_3	Prostate Cancer	Prostate Cancer	76819	1	1	6.95226	0.418651	6.69519	4530.94
1004.Prostate.Bx1A.slide.05.HE.tiff - 1004.Prostate.Bx1A.slide.05.HE.tiff #1	PCA	29792	1.41604e+07	0.0021039	18	1004.Prostate.Bx1A.slide.05.HE.tiff - 1004.Prostate.Bx1A.slide.05.HE.tiff #1_annotations_full.tsv	7.37961	0.319199	7.04276	batch_8000_end	2025-12-21T11:38:03.305629Z	Prostage cancer_3		Prostage cancer_3	Prostate Cancer	Prostate Cancer	29792	1	1	7.37961	0.319199	7.04276	3507.59
1004.Prostate.Bx7A.slide.04.HE.tiff - 1004.Prostate.Bx7A.slide.04.HE.tiff #1	PCA	142549	9.70279e+07	0.00146915	18	1004.Prostate.Bx7A.slide.04.HE.tiff - 1004.Prostate.Bx7A.slide.04.HE.tiff #1_annotations_full.tsv	7.00394	0.35285	6.77669	batch_8000_end	2025-12-21T11:38:18.563180Z	Prostage cancer_3		Prostage cancer_3	Prostate Cancer	Prostate Cancer	142549	1	1	7.00394	0.35285	6.77669	4767.32
1005.Prostate.Bx5A.slide.03.HE.tiff - 1005.Prostate.Bx5A.slide.03.HE.tiff #1	PCA	70468	4.49129e+07	0.00156899	18	1005.Prostate.Bx5A.slide.03.HE.tiff - 1005.Prostate.Bx5A.slide.03.HE.tiff #1_annotations_full.tsv	7.29189	0.547033	6.97982	batch_8000_end	2025-12-21T11:34:31.242260Z	Prostage cancer_2		Prostage cancer_2	Prostate Cancer	Prostate Cancer	70468	1	1	7.29189	0.547033	6.97982	4647.5
1009402_171069_ImageActual	HGSOC	375549	6.62542e+07	0.0056683	13	1009402_171069_ImageActual_annotations_full.tsv	7.85823	0.274729	7.49075	batch_8000_end	2025-12-21T10:28:35.211074Z	PKG - PTRC-HGSOC		PKG - PTRC-HGSOC	Ovarian Cancer	High-Grade Serous Ovarian Cancer	375549	4	1	8.05101	0.291776	7.63818	1386.35
1009403_171101_ImageActual	HGSOC	228617	3.87558e+07	0.00589891	13	1009403_171101_ImageActual_annotations_full.tsv	7.77311	0.263374	7.44603	batch_8000_end	2025-12-21T10:28:36.907499Z	PKG - PTRC-HGSOC		PKG - PTRC-HGSOC	Ovarian Cancer	High-Grade Serous Ovarian Cancer	228617	4	1	7.4927	0.243554	7.2341	1317.72
1009404_171121_ImageActual	HGSOC	89575	1.80478e+07	0.00496321	13	1009404_171121_ImageActual_annotations_full.tsv	7.78876	0.324805	7.36427	batch_8000_end	2025-12-21T10:28:38.293750Z	PKG - PTRC-HGSOC		PKG - PTRC-HGSOC	Ovarian Cancer	High-Grade Serous Ovarian Cancer	89575	10	1	7.57872	0.265611	7.28291	1569.3
1009405_416622_ImageActual	HGSOC	78332	1.67942e+07	0.00466424	13	1009405_416622_ImageActual_annotations_full.tsv	7.86224	0.36249	7.39539	batch_8000_end	2025-12-21T10:28:39.326792Z	PKG - PTRC-HGSOC		PKG - PTRC-HGSOC	Ovarian Cancer	High-Grade Serous Ovarian Cancer	78332	10	1	7.65906	0.24935	7.42898	1685.64
1009406_171004_ImageActual	HGSOC	242024	3.36324e+07	0.00719615	13	1009406_171004_ImageActual_annotations_full.tsv	7.37465	0.239751	7.13538	batch_8000_end	2025-12-21T10:28:41.487238Z	PKG - PTRC-HGSOC		PKG - PTRC-HGSOC	Ovarian Cancer	High-Grade Serous Ovarian Cancer	242024	8	1	7.07214	0.237162	6.79872	1024.81
1009407_170996_ImageActual	HGSOC	203930	3.02872e+07	0.00673321	13	1009407_170996_ImageActual_annotations_full.tsv	7.49606	0.252352	7.24018	batch_8000_end	2025-12-21T10:28:44.654368Z	PKG - PTRC-HGSOC		PKG - PTRC-HGSOC	Ovarian Cancer	High-Grade Serous Ovarian Cancer	203930	4	1	7.32897	0.26085	7.0568	1113.3
1009408_171100_ImageActual	HGSOC	722721	1.10221e+08	0.00655699	13	1009408_171100_ImageActual_annotations_full.tsv	7.57052	0.247049	7.33139	batch_8000_end	2025-12-21T10:28:51.031088Z	PKG - PTRC-HGSOC		PKG - PTRC-HGSOC	Ovarian Cancer	High-Grade Serous Ovarian Cancer	722721	4	1	7.89429	0.261613	7.60655	1154.57
1009409_171002_ImageActual	HGSOC	554533	8.73496e+07	0.00634843	13	1009409_171002_ImageActual_annotations_full.tsv	7.61238	0.25205	7.34513	batch_8000_end	2025-12-21T10:28:58.152822Z	PKG - PTRC-HGSOC		PKG - PTRC-HGSOC	Ovarian Cancer	High-Grade Serous Ovarian Cancer	554531	8	1	7.70556	0.263996	7.37252	1199.1
1009410_171036_ImageActual	HGSOC	614708	8.91522e+07	0.00689504	13	1009410_171036_ImageActual_annotations_full.tsv	7.27868	0.227871	7.08333	batch_8000_end	2025-12-21T10:29:03.514976Z	PKG - PTRC-HGSOC		PKG - PTRC-HGSOC	Ovarian Cancer	High-Grade Serous Ovarian Cancer	614707	20	1	7.1076	0.225578	6.9229	1055.64
1009411_170998_ImageActual	HGSOC	442223	6.30926e+07	0.0070091	13	1009411_170998_ImageActual_annotations_full.tsv	7.32753	0.231322	7.11459	batch_8000_end	2025-12-21T10:29:09.749017Z	PKG - PTRC-HGSOC		PKG - PTRC-HGSOC	Ovarian Cancer	High-Grade Serous Ovarian Cancer	442223	16	1	7.22929	0.244958	6.98151	1045.43
1009412_171005_ImageActual	HGSOC	306410	5.25862e+07	0.00582681	13	1009412_171005_ImageActual_annotations_full.tsv	7.49436	0.334243	7.18247	batch_8000_end	2025-12-21T10:29:14.318213Z	PKG - PTRC-HGSOC		PKG - PTRC-HGSOC	Ovarian Cancer	High-Grade Serous Ovarian Cancer	306410	26	1	9.92347	0.271048	9.60294	1286.19
1009413_170999_ImageActual	HGSOC	486170	8.03416e+07	0.00605128	13	1009413_170999_ImageActual_annotations_full.tsv	7.63674	0.268851	7.33094	batch_8000_end	2025-12-21T10:29:21.308596Z	PKG - PTRC-HGSOC		PKG - PTRC-HGSOC	Ovarian Cancer	High-Grade Serous Ovarian Cancer	486170	14	1	7.99365	0.278534	7.59533	1262
1009414_171117_ImageActual	HGSOC	326761	5.08531e+07	0.00642558	13	1009414_171117_ImageActual_annotations_full.tsv	7.71814	0.245666	7.46904	batch_8000_end	2025-12-21T10:29:24.695973Z	PKG - PTRC-HGSOC		PKG - PTRC-HGSOC	Ovarian Cancer	High-Grade Serous Ovarian Cancer	326761	7	1	7.54882	0.223431	7.36338	1201.16
1009415_416623_ImageActual	HGSOC	469160	7.1737e+07	0.00654	13	1009415_416623_ImageActual_annotations_full.tsv	7.73989	0.236681	7.51983	batch_8000_end	2025-12-21T10:29:28.685718Z	PKG - PTRC-HGSOC		PKG - PTRC-HGSOC	Ovarian Cancer	High-Grade Serous Ovarian Cancer	469160	1	1	7.73989	0.236681	7.51983	1183.47
1009416_171057_ImageActual	HGSOC	257214	3.46338e+07	0.00742668	13	1009416_171057_ImageActual_annotations_full.tsv	7.4113	0.212756	7.27099	batch_8000_end	2025-12-21T10:29:30.740642Z	PKG - PTRC-HGSOC		PKG - PTRC-HGSOC	Ovarian Cancer	High-Grade Serous Ovarian Cancer	257214	7	1	7.38648	0.229645	7.19438	997.93
1009417_171107_ImageActual	HGSOC	236807	3.27418e+07	0.00723256	13	1009417_171107_ImageActual_annotations_full.tsv	7.5138	0.215542	7.36819	batch_8000_end	2025-12-21T10:29:34.127833Z	PKG - PTRC-HGSOC		PKG - PTRC-HGSOC	Ovarian Cancer	High-Grade Serous Ovarian Cancer	236807	4	1	7.37806	0.218546	7.15913	1038.89
1009418_171094_ImageActual	HGSOC	679474	9.29562e+07	0.00730961	13	1009418_171094_ImageActual_annotations_full.tsv	7.35269	0.233384	7.13477	batch_8000_end	2025-12-21T10:29:38.272593Z	PKG - PTRC-HGSOC		PKG - PTRC-HGSOC	Ovarian Cancer	High-Grade Serous Ovarian Cancer	679474	21	1	7.2313	0.225737	7.01043	1005.89
1009419_171037_ImageActual	HGSOC	711608	9.86521e+07	0.00721331	13	1009419_171037_ImageActual_annotations_full.tsv	7.4268	0.227068	7.21792	batch_8000_end	2025-12-21T10:29:45.749594Z	PKG - PTRC-HGSOC		PKG - PTRC-HGSOC	Ovarian Cancer	High-Grade Serous Ovarian Cancer	711607	15	1	7.47759	0.244033	7.25647	1029.6
1009420_171030_ImageActual	HGSOC	56375	7.92827e+06	0.00711063	13	1009420_171030_ImageActual_annotations_full.tsv	7.40037	0.23214	7.20045	batch_8000_end	2025-12-21T10:29:46.698282Z	PKG - PTRC-HGSOC		PKG - PTRC-HGSOC	Ovarian Cancer	High-Grade Serous Ovarian Cancer	56375	1	1	7.40037	0.23214	7.20045	1040.75
1009421_171104_ImageActual	HGSOC	2383	318372	0.00748496	13	1009421_171104_ImageActual_annotations_full.tsv	7.35952	0.22976	7.13679	batch_8000_end	2025-12-21T10:29:46.888871Z	PKG - PTRC-HGSOC		PKG - PTRC-HGSOC	Ovarian Cancer	High-Grade Serous Ovarian Cancer	2383	4	1	7.32755	0.216353	7.15395	983.241
1009422_171149_ImageActual	HGSOC	87341	1.25432e+07	0.00696319	13	1009422_171149_ImageActual_annotations_full.tsv	7.5289	0.229723	7.33039	batch_8000_end	2025-12-21T10:29:48.360305Z	PKG - PTRC-HGSOC		PKG - PTRC-HGSOC	Ovarian Cancer	High-Grade Serous Ovarian Cancer	87341	7	1	7.42761	0.238197	7.18074	1081.24
1009423_171044_ImageActual	HGSOC	43567	6.13196e+06	0.0071049	13	1009423_171044_ImageActual_annotations_full.tsv	7.37768	0.236833	7.1779	batch_8000_end	2025-12-21T10:29:49.262295Z	PKG - PTRC-HGSOC		PKG - PTRC-HGSOC	Ovarian Cancer	High-Grade Serous Ovarian Cancer	43567	1	1	7.37768	0.236833	7.1779	1038.39
1009424_171033_ImageActual	HGSOC	128054	1.90067e+07	0.00673732	13	1009424_171033_ImageActual_annotations_full.tsv	7.4247	0.218262	7.24297	batch_8000_end	2025-12-21T10:29:50.726700Z	PKG - PTRC-HGSOC		PKG - PTRC-HGSOC	Ovarian Cancer	High-Grade Serous Ovarian Cancer	128054	33	1	7.40434	0.224651	7.2258	1102.03
1009425_171016_ImageActual	HGSOC	101932	1.50321e+07	0.00678096	13	1009425_171016_ImageActual_annotations_full.tsv	7.44301	0.2136	7.26683	batch_8000_end	2025-12-21T10:29:51.885208Z	PKG - PTRC-HGSOC		PKG - PTRC-HGSOC	Ovarian Cancer	High-Grade Serous Ovarian Cancer	101931	28	1	7.51588	0.219787	7.3306	1097.63
1009426_171000_ImageActual	HGSOC	179874	2.80902e+07	0.00640343	13	1009426_171000_ImageActual_annotations_full.tsv	7.71238	0.232273	7.52301	batch_8000_end	2025-12-21T10:29:53.871984Z	PKG - PTRC-HGSOC		PKG - PTRC-HGSOC	Ovarian Cancer	High-Grade Serous Ovarian Cancer	179874	7	1	7.64979	0.262556	7.31792	1204.41
1009427_171042_ImageActual	HGSOC	200463	3.16288e+07	0.00633799	13	1009427_171042_ImageActual_annotations_full.tsv	7.76621	0.236017	7.57753	batch_8000_end	2025-12-21T10:29:56.705187Z	PKG - PTRC-HGSOC		PKG - PTRC-HGSOC	Ovarian Cancer	High-Grade Serous Ovarian Cancer	200463	12	1	7.79099	0.258083	7.53241	1225.34
1009428_171137_ImageActual	HGSOC	186263	2.53636e+07	0.00734372	13	1009428_171137_ImageActual_annotations_full.tsv	6.95903	0.258169	6.6572	batch_8000_end	2025-12-21T10:29:58.180774Z	PKG - PTRC-HGSOC		PKG - PTRC-HGSOC	Ovarian Cancer	High-Grade Serous Ovarian Cancer	186263	7	1	7.09026	0.243157	6.8456	947.617
1009429_416624_ImageActual	HGSOC	187654	2.40012e+07	0.00781852	13	1009429_416624_ImageActual_annotations_full.tsv	6.85794	0.263388	6.56102	batch_8000_end	2025-12-21T10:29:59.986662Z	PKG - PTRC-HGSOC		PKG - PTRC-HGSOC	Ovarian Cancer	High-Grade Serous Ovarian Cancer	187654	4	1	6.93394	0.235862	6.61207	877.14
1009430_171003_ImageActual	HGSOC	271341	3.53825e+07	0.00766878	13	1009430_171003_ImageActual_annotations_full.tsv	6.86364	0.220029	6.66016	batch_8000_end	2025-12-21T10:30:05.263145Z	PKG - PTRC-HGSOC		PKG - PTRC-HGSOC	Ovarian Cancer	High-Grade Serous Ovarian Cancer	271341	21	1	6.81821	0.228742	6.59062	895.011
1009431_416625_ImageActual	HGSOC	247939	3.37185e+07	0.0073532	13	1009431_416625_ImageActual_annotations_full.tsv	7.00848	0.225709	6.7925	batch_8000_end	2025-12-21T10:30:08.175795Z	PKG - PTRC-HGSOC		PKG - PTRC-HGSOC	Ovarian Cancer	High-Grade Serous Ovarian Cancer	247939	15	1	6.93139	0.23149	6.72061	953.119
1009432_171113_ImageActual	HGSOC	43691	9.11537e+06	0.00479311	13	1009432_171113_ImageActual_annotations_full.tsv	8.29545	0.321888	7.78552	batch_8000_end	2025-12-21T10:30:09.471542Z	PKG - PTRC-HGSOC		PKG - PTRC-HGSOC	Ovarian Cancer	High-Grade Serous Ovarian Cancer	43691	7	1	7.85436	0.317672	7.42491	1730.7
1009433_171038_ImageActual	HGSOC	48740	8.73009e+06	0.00558299	13	1009433_171038_ImageActual_annotations_full.tsv	8.25751	0.272836	7.89181	batch_8000_end	2025-12-21T10:30:10.120066Z	PKG - PTRC-HGSOC		PKG - PTRC-HGSOC	Ovarian Cancer	High-Grade Serous Ovarian Cancer	48740	13	1	8.01307	0.256252	7.82013	1479.05
1009434_171123_ImageActual	HGSOC	141348	1.72707e+07	0.00818427	13	1009434_171123_ImageActual_annotations_full.tsv	7.21302	0.205735	7.06505	batch_8000_end	2025-12-21T10:30:11.305336Z	PKG - PTRC-HGSOC		PKG - PTRC-HGSOC	Ovarian Cancer	High-Grade Serous Ovarian Cancer	141348	4	1	7.38517	0.238213	7.17977	881.327
1009435_171150_ImageActual	HGSOC	141861	1.80281e+07	0.0078689	13	1009435_171150_ImageActual_annotations_full.tsv	7.35342	0.206129	7.22481	batch_8000_end	2025-12-21T10:30:13.224456Z	PKG - PTRC-HGSOC		PKG - PTRC-HGSOC	Ovarian Cancer	High-Grade Serous Ovarian Cancer	141861	5	1	7.22673	0.221951	6.9949	934.492
1009436_171075_ImageActual	HGSOC	209716	2.78587e+07	0.00752784	13	1009436_171075_ImageActual_annotations_full.tsv	7.35981	0.215946	7.20001	batch_8000_end	2025-12-21T10:30:16.273802Z	PKG - PTRC-HGSOC		PKG - PTRC-HGSOC	Ovarian Cancer	High-Grade Serous Ovarian Cancer	209716	2	1	6.94428	0.217358	6.7585	977.679
1009437_171013_ImageActual	HGSOC	208169	2.90929e+07	0.00715533	13	1009437_171013_ImageActual_annotations_full.tsv	7.43595	0.22212	7.25438	batch_8000_end	2025-12-21T10:30:20.099180Z	PKG - PTRC-HGSOC		PKG - PTRC-HGSOC	Ovarian Cancer	High-Grade Serous Ovarian Cancer	208169	1	1	7.43595	0.22212	7.25438	1039.22
1009438_171128_ImageActual	HGSOC	107008	1.54108e+07	0.00694369	13	1009438_171128_ImageActual_annotations_full.tsv	7.32849	0.232188	7.09572	batch_8000_end	2025-12-21T10:30:24.164968Z	PKG - PTRC-HGSOC		PKG - PTRC-HGSOC	Ovarian Cancer	High-Grade Serous Ovarian Cancer	107008	8	1	7.45278	0.218321	7.21781	1055.42
1009439_171060_ImageActual	HGSOC	98446	1.55333e+07	0.00633775	13	1009439_171060_ImageActual_annotations_full.tsv	7.56892	0.245538	7.30959	batch_8000_end	2025-12-21T10:30:24.956783Z	PKG - PTRC-HGSOC		PKG - PTRC-HGSOC	Ovarian Cancer	High-Grade Serous Ovarian Cancer	98446	13	1	7.52262	0.236443	7.3276	1194.26
1009440_171111_ImageActual	HGSOC	338488	4.7918e+07	0.0070639	13	1009440_171111_ImageActual_annotations_full.tsv	7.44049	0.227568	7.28417	batch_8000_end	2025-12-21T10:30:28.215603Z	PKG - PTRC-HGSOC		PKG - PTRC-HGSOC	Ovarian Cancer	High-Grade Serous Ovarian Cancer	338488	3	1	7.55048	0.239705	7.33261	1053.31
1009441_416627_ImageActual	HGSOC	382620	4.94928e+07	0.00773082	13	1009441_416627_ImageActual_annotations_full.tsv	7.42772	0.210438	7.27765	batch_8000_end	2025-12-21T10:30:31.825300Z	PKG - PTRC-HGSOC		PKG - PTRC-HGSOC	Ovarian Cancer	High-Grade Serous Ovarian Cancer	382620	3	1	7.23515	0.228525	7.01264	960.793
1009442_171115_ImageActual	HGSOC	85905	1.36197e+07	0.00630741	13	1009442_171115_ImageActual_annotations_full.tsv	7.6254	0.232652	7.41721	batch_8000_end	2025-12-21T10:30:33.112904Z	PKG - PTRC-HGSOC		PKG - PTRC-HGSOC	Ovarian Cancer	High-Grade Serous Ovarian Cancer	85905	23	1	7.71025	0.236573	7.46865	1208.96
1009443_416628_ImageActual	HGSOC	45803	6.84056e+06	0.00669579	13	1009443_416628_ImageActual_annotations_full.tsv	7.64371	0.221429	7.46865	batch_8000_end	2025-12-21T10:30:34.088574Z	PKG - PTRC-HGSOC		PKG - PTRC-HGSOC	Ovarian Cancer	High-Grade Serous Ovarian Cancer	45803	23	1	7.59511	0.219633	7.42197	1141.57
1009444_171012_ImageActual	HGSOC	99917	1.95171e+07	0.00511947	13	1009444_171012_ImageActual_annotations_full.tsv	7.83975	0.284449	7.46395	batch_8000_end	2025-12-21T10:30:35.148281Z	PKG - PTRC-HGSOC		PKG - PTRC-HGSOC	Ovarian Cancer	High-Grade Serous Ovarian Cancer	99916	46	1	7.52553	0.262171	7.2082	1531.36
1009445_416629_ImageActual	HGSOC	115451	1.97873e+07	0.0058346	13	1009445_416629_ImageActual_annotations_full.tsv	7.74233	0.279983	7.38203	batch_8000_end	2025-12-21T10:30:36.732901Z	PKG - PTRC-HGSOC		PKG - PTRC-HGSOC	Ovarian Cancer	High-Grade Serous Ovarian Cancer	115450	50	1	7.59411	0.276596	7.24981	1326.97
1009446_171102_ImageActual	HGSOC	140302	1.95661e+07	0.00717065	13	1009446_171102_ImageActual_annotations_full.tsv	7.52565	0.219256	7.35735	batch_8000_end	2025-12-21T10:30:39.341673Z	PKG - PTRC-HGSOC		PKG - PTRC-HGSOC	Ovarian Cancer	High-Grade Serous Ovarian Cancer	140301	3	1	7.41704	0.220374	7.16988	1049.51
1009447_416630_ImageActual	HGSOC	151242	2.22539e+07	0.00679621	13	1009447_416630_ImageActual_annotations_full.tsv	7.67897	0.225157	7.49632	batch_8000_end	2025-12-21T10:30:41.674561Z	PKG - PTRC-HGSOC		PKG - PTRC-HGSOC	Ovarian Cancer	High-Grade Serous Ovarian Cancer	151242	2	1	7.64313	0.231754	7.44202	1129.89
1009448_171017_ImageActual	HGSOC	1114317	1.84195e+08	0.00604965	13	1009448_171017_ImageActual_annotations_full.tsv	7.49119	0.28101	7.18398	batch_8000_end	2025-12-21T10:30:49.321535Z	PKG - PTRC-HGSOC		PKG - PTRC-HGSOC	Ovarian Cancer	High-Grade Serous Ovarian Cancer	1114316	91	1	7.35498	0.375088	7.03338	1238.28
1009449_171112_ImageActual	HGSOC	766695	1.16738e+08	0.00656765	13	1009449_171112_ImageActual_annotations_full.tsv	7.42338	0.255362	7.15346	batch_8000_end	2025-12-21T10:31:00.413065Z	PKG - PTRC-HGSOC		PKG - PTRC-HGSOC	Ovarian Cancer	High-Grade Serous Ovarian Cancer	766695	107	1	7.19656	0.23593	6.98776	1130.3
1009450_171090_ImageActual	HGSOC	616918	8.63937e+07	0.00714078	13	1009450_171090_ImageActual_annotations_full.tsv	6.78199	0.329892	6.40585	batch_8000_end	2025-12-21T10:31:08.934098Z	PKG - PTRC-HGSOC		PKG - PTRC-HGSOC	Ovarian Cancer	High-Grade Serous Ovarian Cancer	616918	34	1	7.32635	0.256934	7.03118	949.755
1009451_171006_ImageActual	HGSOC	416980	7.38914e+07	0.00564315	13	1009451_171006_ImageActual_annotations_full.tsv	7.28486	0.341589	6.83303	batch_8000_end	2025-12-21T10:31:14.452186Z	PKG - PTRC-HGSOC		PKG - PTRC-HGSOC	Ovarian Cancer	High-Grade Serous Ovarian Cancer	416980	39	1	8.46518	0.356645	7.50578	1290.92
1009452_171046_ImageActual	HGSOC	599212	9.80336e+07	0.00611231	13	1009452_171046_ImageActual_annotations_full.tsv	7.44616	0.250151	7.20319	batch_8000_end	2025-12-21T10:31:19.200563Z	PKG - PTRC-HGSOC		PKG - PTRC-HGSOC	Ovarian Cancer	High-Grade Serous Ovarian Cancer	599212	39	1	7.30428	0.234092	7.12321	1218.22
1009453_171148_ImageActual	HGSOC	132476	1.75489e+07	0.00754898	13	1009453_171148_ImageActual_annotations_full.tsv	7.2493	0.246968	6.98961	batch_8000_end	2025-12-21T10:31:21.918624Z	PKG - PTRC-HGSOC		PKG - PTRC-HGSOC	Ovarian Cancer	High-Grade Serous Ovarian Cancer	132476	28	1	7.39752	0.241522	7.1397	960.303
1009454_171085_ImageActual	HGSOC	153976	2.09726e+07	0.00734176	13	1009454_171085_ImageActual_annotations_full.tsv	7.34695	0.24012	7.09903	batch_8000_end	2025-12-21T10:31:25.417688Z	PKG - PTRC-HGSOC		PKG - PTRC-HGSOC	Ovarian Cancer	High-Grade Serous Ovarian Cancer	153976	35	1	7.30785	0.248262	7.04924	1000.71
1009455_171134_ImageActual	HGSOC	550657	9.06529e+07	0.00607435	13	1009455_171134_ImageActual_annotations_full.tsv	7.48372	0.254377	7.22998	batch_8000_end	2025-12-21T10:31:30.134612Z	PKG - PTRC-HGSOC		PKG - PTRC-HGSOC	Ovarian Cancer	High-Grade Serous Ovarian Cancer	550657	44	1	7.37266	0.248651	7.11458	1232.02
1009456_171130_ImageActual	HGSOC	303968	4.15382e+07	0.00731779	13	1009456_171130_ImageActual_annotations_full.tsv	7.33466	0.221795	7.14686	batch_8000_end	2025-12-21T10:31:36.145887Z	PKG - PTRC-HGSOC		PKG - PTRC-HGSOC	Ovarian Cancer	High-Grade Serous Ovarian Cancer	303968	18	1	7.63311	0.269509	7.30506	1002.31
1009457_171029_ImageActual	HGSOC	260898	3.65981e+07	0.00712873	13	1009457_171029_ImageActual_annotations_full.tsv	7.38406	0.22757	7.19655	batch_8000_end	2025-12-21T10:31:39.091793Z	PKG - PTRC-HGSOC		PKG - PTRC-HGSOC	Ovarian Cancer	High-Grade Serous Ovarian Cancer	260898	20	1	7.44115	0.25732	7.13287	1035.82
1009458_171008_ImageActual	HGSOC	252059	3.7945e+07	0.00664275	13	1009458_171008_ImageActual_annotations_full.tsv	7.41903	0.226873	7.23921	batch_8000_end	2025-12-21T10:31:41.953259Z	PKG - PTRC-HGSOC		PKG - PTRC-HGSOC	Ovarian Cancer	High-Grade Serous Ovarian Cancer	252058	16	1	7.42798	0.236433	7.16876	1116.86
1009459_171028_ImageActual	HGSOC	250261	3.6831e+07	0.00679485	13	1009459_171028_ImageActual_annotations_full.tsv	7.48423	0.226756	7.31718	batch_8000_end	2025-12-21T10:31:44.240275Z	PKG - PTRC-HGSOC		PKG - PTRC-HGSOC	Ovarian Cancer	High-Grade Serous Ovarian Cancer	250261	22	1	7.57106	0.250863	7.30014	1101.46
1009460_171010_ImageActual	HGSOC	60482	9.40382e+06	0.00643164	13	1009460_171010_ImageActual_annotations_full.tsv	7.67348	0.263844	7.45499	batch_8000_end	2025-12-21T10:31:45.037910Z	PKG - PTRC-HGSOC		PKG - PTRC-HGSOC	Ovarian Cancer	High-Grade Serous Ovarian Cancer	60481	25	1	7.55147	0.241927	7.31142	1193.08
1009461_416631_ImageActual	HGSOC	22417	3.38905e+06	0.00661454	13	1009461_416631_ImageActual_annotations_full.tsv	7.66267	0.23102	7.46259	batch_8000_end	2025-12-21T10:31:45.642547Z	PKG - PTRC-HGSOC		PKG - PTRC-HGSOC	Ovarian Cancer	High-Grade Serous Ovarian Cancer	22417	18	1	7.70408	0.231975	7.50979	1158.46
1009462_171041_ImageActual	HGSOC	122493	1.51118e+07	0.00810581	13	1009462_171041_ImageActual_annotations_full.tsv	7.17943	0.207266	7.04606	batch_8000_end	2025-12-21T10:31:46.834711Z	PKG - PTRC-HGSOC		PKG - PTRC-HGSOC	Ovarian Cancer	High-Grade Serous Ovarian Cancer	122489	5	1	7.25201	0.210141	7.144	885.714
1009463_416632_ImageActual	HGSOC	53306	6.70802e+06	0.00794661	13	1009463_416632_ImageActual_annotations_full.tsv	7.24778	0.212133	7.10778	batch_8000_end	2025-12-21T10:31:49.180764Z	PKG - PTRC-HGSOC		PKG - PTRC-HGSOC	Ovarian Cancer	High-Grade Serous Ovarian Cancer	53306	1	1	7.24778	0.212133	7.10778	912.06
1009464_171050_ImageActual	HGSOC	246876	3.43731e+07	0.00718224	13	1009464_171050_ImageActual_annotations_full.tsv	7.37145	0.220718	7.17035	batch_8000_end	2025-12-21T10:31:51.470206Z	PKG - PTRC-HGSOC		PKG - PTRC-HGSOC	Ovarian Cancer	High-Grade Serous Ovarian Cancer	246876	81	1	7.25308	0.222408	7.06138	1026.34
1009465_171021_ImageActual	HGSOC	185953	2.62305e+07	0.00708918	13	1009465_171021_ImageActual_annotations_full.tsv	7.40594	0.224081	7.1929	batch_8000_end	2025-12-21T10:31:53.539786Z	PKG - PTRC-HGSOC		PKG - PTRC-HGSOC	Ovarian Cancer	High-Grade Serous Ovarian Cancer	185953	65	1	7.23385	0.222799	7.04191	1044.68
1009466_171125_ImageActual	HGSOC	72368	1.03114e+07	0.00701825	13	1009466_171125_ImageActual_annotations_full.tsv	7.43443	0.221442	7.26858	batch_8000_end	2025-12-21T10:31:55.890682Z	PKG - PTRC-HGSOC		PKG - PTRC-HGSOC	Ovarian Cancer	High-Grade Serous Ovarian Cancer	72368	18	1	7.46846	0.223118	7.28383	1059.3
1009467_416633_ImageActual	HGSOC	92402	1.3346e+07	0.00692355	13	1009467_416633_ImageActual_annotations_full.tsv	7.53755	0.217355	7.38747	batch_8000_end	2025-12-21T10:31:58.745074Z	PKG - PTRC-HGSOC		PKG - PTRC-HGSOC	Ovarian Cancer	High-Grade Serous Ovarian Cancer	92402	17	1	7.60992	0.225079	7.45578	1088.68
1009468_171071_ImageActual	HGSOC	72556	1.04717e+07	0.00692874	13	1009468_171071_ImageActual_annotations_full.tsv	7.54908	0.22396	7.35269	batch_8000_end	2025-12-21T10:31:59.923083Z	PKG - PTRC-HGSOC		PKG - PTRC-HGSOC	Ovarian Cancer	High-Grade Serous Ovarian Cancer	72556	2	1	7.54085	0.239022	7.30579	1089.53
1009469_171086_ImageActual	HGSOC	72476	1.17056e+07	0.00619159	13	1009469_171086_ImageActual_annotations_full.tsv	7.89582	0.235451	7.69765	batch_8000_end	2025-12-21T10:32:00.904409Z	PKG - PTRC-HGSOC		PKG - PTRC-HGSOC	Ovarian Cancer	High-Grade Serous Ovarian Cancer	72476	1	1	7.89582	0.235451	7.69765	1275.25
1009470_171063_ImageActual	HGSOC	207471	3.0119e+07	0.00688837	13	1009470_171063_ImageActual_annotations_full.tsv	7.37278	0.24639	7.11386	batch_8000_end	2025-12-21T10:32:02.691449Z	PKG - PTRC-HGSOC		PKG - PTRC-HGSOC	Ovarian Cancer	High-Grade Serous Ovarian Cancer	207471	8	1	7.64466	0.271914	7.36205	1070.32
1009471_171011_ImageActual	HGSOC	208598	3.13043e+07	0.00666355	13	1009471_171011_ImageActual_annotations_full.tsv	7.46813	0.250199	7.19491	batch_8000_end	2025-12-21T10:32:04.704909Z	PKG - PTRC-HGSOC		PKG - PTRC-HGSOC	Ovarian Cancer	High-Grade Serous Ovarian Cancer	208598	7	1	8.24985	0.321735	7.66386	1120.74
1009472_171080_ImageActual	HGSOC	116310	1.62822e+07	0.00714337	13	1009472_171080_ImageActual_annotations_full.tsv	7.39603	0.251719	7.13697	batch_8000_end	2025-12-21T10:32:05.903933Z	PKG - PTRC-HGSOC		PKG - PTRC-HGSOC	Ovarian Cancer	High-Grade Serous Ovarian Cancer	116310	13	1	7.71767	0.270658	7.39157	1035.37
1009473_416634_ImageActual	HGSOC	140926	2.10148e+07	0.00670603	13	1009473_416634_ImageActual_annotations_full.tsv	7.54745	0.261547	7.26454	batch_8000_end	2025-12-21T10:32:07.920946Z	PKG - PTRC-HGSOC		PKG - PTRC-HGSOC	Ovarian Cancer	High-Grade Serous Ovarian Cancer	140926	10	1	7.71594	0.281118	7.33375	1125.47
1009474_171099_ImageActual	HGSOC	392376	7.20854e+07	0.00544321	13	1009474_171099_ImageActual_annotations_full.tsv	7.84558	0.274908	7.5408	batch_8000_end	2025-12-21T10:32:11.364641Z	PKG - PTRC-HGSOC		PKG - PTRC-HGSOC	Ovarian Cancer	High-Grade Serous Ovarian Cancer	392376	19	1	7.80101	0.272137	7.50571	1441.35
1009475_171118_ImageActual	HGSOC	311164	5.59577e+07	0.0055607	13	1009475_171118_ImageActual_annotations_full.tsv	7.86955	0.264881	7.5877	batch_8000_end	2025-12-21T10:32:15.435721Z	PKG - PTRC-HGSOC		PKG - PTRC-HGSOC	Ovarian Cancer	High-Grade Serous Ovarian Cancer	311164	38	1	8.03312	0.270793	7.71557	1415.21
1009476_171143_ImageActual	HGSOC	357974	5.83503e+07	0.00613491	13	1009476_171143_ImageActual_annotations_full.tsv	7.80381	0.251157	7.55241	batch_8000_end	2025-12-21T10:32:19.519443Z	PKG - PTRC-HGSOC		PKG - PTRC-HGSOC	Ovarian Cancer	High-Grade Serous Ovarian Cancer	357974	13	1	7.83448	0.292593	7.426	1272.03
1009477_416635_ImageActual	HGSOC	341661	5.25246e+07	0.00650478	13	1009477_416635_ImageActual_annotations_full.tsv	7.74951	0.236551	7.53959	batch_8000_end	2025-12-21T10:32:24.750038Z	PKG - PTRC-HGSOC		PKG - PTRC-HGSOC	Ovarian Cancer	High-Grade Serous Ovarian Cancer	341661	17	1	7.54788	0.252158	7.29288	1191.36
1009478_171091_ImageActual	HGSOC	40254	5.69914e+06	0.00706318	13	1009478_171091_ImageActual_annotations_full.tsv	7.46684	0.249208	7.21515	batch_8000_end	2025-12-21T10:32:25.606164Z	PKG - PTRC-HGSOC		PKG - PTRC-HGSOC	Ovarian Cancer	High-Grade Serous Ovarian Cancer	40253	27	1	7.81145	0.256508	7.52359	1057.15
1009479_416636_ImageActual	HGSOC	33774	4.78446e+06	0.0070591	13	1009479_416636_ImageActual_annotations_full.tsv	7.56311	0.237559	7.33625	batch_8000_end	2025-12-21T10:32:26.122553Z	PKG - PTRC-HGSOC		PKG - PTRC-HGSOC	Ovarian Cancer	High-Grade Serous Ovarian Cancer	33774	30	1	7.67783	0.240919	7.47397	1071.4
1009480_171144_ImageActual	HGSOC	102327	1.15161e+07	0.00888554	13	1009480_171144_ImageActual_annotations_full.tsv	6.83775	0.202665	6.68696	batch_8000_end	2025-12-21T10:32:27.368065Z	PKG - PTRC-HGSOC		PKG - PTRC-HGSOC	Ovarian Cancer	High-Grade Serous Ovarian Cancer	102327	1	1	6.83775	0.202665	6.68696	769.536
1009481_416637_ImageActual	HGSOC	86423	1.01125e+07	0.00854617	13	1009481_416637_ImageActual_annotations_full.tsv	6.86015	0.209458	6.69383	batch_8000_end	2025-12-21T10:32:28.463181Z	PKG - PTRC-HGSOC		PKG - PTRC-HGSOC	Ovarian Cancer	High-Grade Serous Ovarian Cancer	86423	1	1	6.86015	0.209458	6.69383	802.716
1009482_171076_ImageActual	HGSOC	203990	2.75329e+07	0.00740895	13	1009482_171076_ImageActual_annotations_full.tsv	7.34083	0.226833	7.14628	batch_8000_end	2025-12-21T10:32:30.991162Z	PKG - PTRC-HGSOC		PKG - PTRC-HGSOC	Ovarian Cancer	High-Grade Serous Ovarian Cancer	203990	3	1	7.3374	0.235134	7.09614	990.805
1009483_171055_ImageActual	HGSOC	175770	2.27818e+07	0.00771538	13	1009483_171055_ImageActual_annotations_full.tsv	7.27803	0.217936	7.10663	batch_8000_end	2025-12-21T10:32:33.279584Z	PKG - PTRC-HGSOC		PKG - PTRC-HGSOC	Ovarian Cancer	High-Grade Serous Ovarian Cancer	175770	4	1	7.12761	0.206434	6.95707	943.315
1009484_171020_ImageActual	HGSOC	523215	6.30037e+07	0.00830451	13	1009484_171020_ImageActual_annotations_full.tsv	7.1119	0.201194	6.97444	batch_8000_end	2025-12-21T10:32:38.649756Z	PKG - PTRC-HGSOC		PKG - PTRC-HGSOC	Ovarian Cancer	High-Grade Serous Ovarian Cancer	523215	14	1	7.10296	0.207281	6.94788	856.389
1009485_171131_ImageActual	HGSOC	315879	3.69654e+07	0.00854525	13	1009485_171131_ImageActual_annotations_full.tsv	7.04139	0.196087	6.91282	batch_8000_end	2025-12-21T10:32:43.199143Z	PKG - PTRC-HGSOC		PKG - PTRC-HGSOC	Ovarian Cancer	High-Grade Serous Ovarian Cancer	315879	16	1	7.17213	0.215684	7.00715	824.012
1009486_171083_ImageActual	HGSOC	220413	2.63456e+07	0.00836622	13	1009486_171083_ImageActual_annotations_full.tsv	6.94068	0.211283	6.75745	batch_8000_end	2025-12-21T10:32:45.622447Z	PKG - PTRC-HGSOC		PKG - PTRC-HGSOC	Ovarian Cancer	High-Grade Serous Ovarian Cancer	220413	1	1	6.94068	0.211283	6.75745	829.607
1009487_171109_ImageActual	HGSOC	216844	2.64616e+07	0.00819467	13	1009487_171109_ImageActual_annotations_full.tsv	7.05994	0.208799	6.88788	batch_8000_end	2025-12-21T10:32:48.543411Z	PKG - PTRC-HGSOC		PKG - PTRC-HGSOC	Ovarian Cancer	High-Grade Serous Ovarian Cancer	216844	1	1	7.05994	0.208799	6.88788	861.528
1009488_171110_ImageActual	HGSOC	234258	5.21233e+07	0.00449431	13	1009488_171110_ImageActual_annotations_full.tsv	7.91513	0.355303	7.48324	batch_8000_end	2025-12-21T10:32:51.769534Z	PKG - PTRC-HGSOC		PKG - PTRC-HGSOC	Ovarian Cancer	High-Grade Serous Ovarian Cancer	234258	8	1	7.46898	0.278509	7.17399	1761.15
1009489_171014_ImageActual	HGSOC	131866	2.27041e+07	0.00580802	13	1009489_171014_ImageActual_annotations_full.tsv	7.72752	0.330459	7.46853	batch_8000_end	2025-12-21T10:32:53.349037Z	PKG - PTRC-HGSOC		PKG - PTRC-HGSOC	Ovarian Cancer	High-Grade Serous Ovarian Cancer	131865	9	1	7.81571	0.375728	7.43941	1330.49
1009490_171126_ImageActual	HGSOC	173435	3.11866e+07	0.0055612	13	1009490_171126_ImageActual_annotations_full.tsv	7.79611	0.285314	7.40061	batch_8000_end	2025-12-21T10:32:55.323254Z	PKG - PTRC-HGSOC		PKG - PTRC-HGSOC	Ovarian Cancer	High-Grade Serous Ovarian Cancer	173434	11	1	7.53085	0.257505	7.21871	1401.88
1009491_171025_ImageActual	HGSOC	98891	1.85504e+07	0.00533094	13	1009491_171025_ImageActual_annotations_full.tsv	7.9142	0.276196	7.55282	batch_8000_end	2025-12-21T10:32:56.870704Z	PKG - PTRC-HGSOC		PKG - PTRC-HGSOC	Ovarian Cancer	High-Grade Serous Ovarian Cancer	98891	11	1	7.55935	0.249509	7.23842	1484.58
1009492_171048_ImageActual	HGSOC	712441	9.43092e+07	0.00755431	13	1009492_171048_ImageActual_annotations_full.tsv	7.37582	0.212684	7.21709	batch_8000_end	2025-12-21T10:33:05.657968Z	PKG - PTRC-HGSOC		PKG - PTRC-HGSOC	Ovarian Cancer	High-Grade Serous Ovarian Cancer	712440	5	1	16.7492	0.175804	16.6297	976.373
1009493_171034_ImageActual	HGSOC	598611	8.30492e+07	0.00720791	13	1009493_171034_ImageActual_annotations_full.tsv	7.51298	0.21576	7.34985	batch_8000_end	2025-12-21T10:33:12.219807Z	PKG - PTRC-HGSOC		PKG - PTRC-HGSOC	Ovarian Cancer	High-Grade Serous Ovarian Cancer	598611	7	1	7.48222	0.221363	7.34727	1042.32
1009494_171056_ImageActual	HGSOC	202100	2.72842e+07	0.00740723	13	1009494_171056_ImageActual_annotations_full.tsv	7.25585	0.237807	7.01543	batch_8000_end	2025-12-21T10:33:14.809199Z	PKG - PTRC-HGSOC		PKG - PTRC-HGSOC	Ovarian Cancer	High-Grade Serous Ovarian Cancer	202100	16	1	7.12182	0.224156	6.91549	979.564
1009495_416638_ImageActual	HGSOC	143412	1.95302e+07	0.00734309	13	1009495_416638_ImageActual_annotations_full.tsv	7.24072	0.23773	6.99678	batch_8000_end	2025-12-21T10:33:16.724339Z	PKG - PTRC-HGSOC		PKG - PTRC-HGSOC	Ovarian Cancer	High-Grade Serous Ovarian Cancer	143411	16	1	7.1403	0.236464	6.91548	986.059
1009496_171093_ImageActual	HGSOC	269028	4.27124e+07	0.0062986	13	1009496_171093_ImageActual_annotations_full.tsv	7.56421	0.251308	7.30981	batch_8000_end	2025-12-21T10:33:19.631164Z	PKG - PTRC-HGSOC		PKG - PTRC-HGSOC	Ovarian Cancer	High-Grade Serous Ovarian Cancer	269028	42	1	7.84347	0.285557	7.43032	1200.94
1009497_416639_ImageActual	HGSOC	110223	2.00686e+07	0.00549231	13	1009497_416639_ImageActual_annotations_full.tsv	7.74316	0.276978	7.42034	batch_8000_end	2025-12-21T10:33:22.320275Z	PKG - PTRC-HGSOC		PKG - PTRC-HGSOC	Ovarian Cancer	High-Grade Serous Ovarian Cancer	110223	37	1	7.81954	0.285472	7.47643	1409.82
1009498_171066_ImageActual	HGSOC	77682	1.30171e+07	0.00596769	13	1009498_171066_ImageActual_annotations_full.tsv	7.92244	0.273821	7.58516	batch_8000_end	2025-12-21T10:33:24.203513Z	PKG - PTRC-HGSOC		PKG - PTRC-HGSOC	Ovarian Cancer	High-Grade Serous Ovarian Cancer	77682	11	1	7.64758	0.26218	7.3527	1327.56
1009499_416640_ImageActual	HGSOC	75772	1.26853e+07	0.00597321	13	1009499_416640_ImageActual_annotations_full.tsv	7.85129	0.278698	7.50623	batch_8000_end	2025-12-21T10:33:25.203842Z	PKG - PTRC-HGSOC		PKG - PTRC-HGSOC	Ovarian Cancer	High-Grade Serous Ovarian Cancer	75772	21	1	7.63944	0.252493	7.38178	1314.42
1009500_171019_ImageActual	HGSOC	82619	1.15961e+07	0.00712472	13	1009500_171019_ImageActual_annotations_full.tsv	7.41565	0.235229	7.2112	batch_8000_end	2025-12-21T10:33:26.147049Z	PKG - PTRC-HGSOC		PKG - PTRC-HGSOC	Ovarian Cancer	High-Grade Serous Ovarian Cancer	82619	7	1	7.2795	0.235387	7.10924	1040.83
1009501_171096_ImageActual	HGSOC	75856	1.01687e+07	0.00745979	13	1009501_171096_ImageActual_annotations_full.tsv	7.40035	0.225168	7.23073	batch_8000_end	2025-12-21T10:33:27.122406Z	PKG - PTRC-HGSOC		PKG - PTRC-HGSOC	Ovarian Cancer	High-Grade Serous Ovarian Cancer	75856	15	1	7.42868	0.231215	7.23324	992.032
1009502_171032_ImageActual	HGSOC	174017	3.00101e+07	0.00579862	13	1009502_171032_ImageActual_annotations_full.tsv	7.83936	0.270882	7.50285	batch_8000_end	2025-12-21T10:33:29.270991Z	PKG - PTRC-HGSOC		PKG - PTRC-HGSOC	Ovarian Cancer	High-Grade Serous Ovarian Cancer	174017	14	1	7.57653	0.230039	7.39085	1351.93
1009503_416641_ImageActual	HGSOC	126203	2.29958e+07	0.00548809	13	1009503_416641_ImageActual_annotations_full.tsv	7.89676	0.273945	7.56863	batch_8000_end	2025-12-21T10:33:31.192586Z	PKG - PTRC-HGSOC		PKG - PTRC-HGSOC	Ovarian Cancer	High-Grade Serous Ovarian Cancer	126203	17	1	7.60639	0.242304	7.40456	1438.89
1009504_171087_ImageActual	HGSOC	80111	1.21101e+07	0.00661523	13	1009504_171087_ImageActual_annotations_full.tsv	7.45585	0.257557	7.14972	batch_8000_end	2025-12-21T10:33:32.110880Z	PKG - PTRC-HGSOC		PKG - PTRC-HGSOC	Ovarian Cancer	High-Grade Serous Ovarian Cancer	80111	1	1	7.45585	0.257557	7.14972	1127.07
1009505_416642_ImageActual	HGSOC	85019	1.24072e+07	0.00685239	13	1009505_416642_ImageActual_annotations_full.tsv	7.41874	0.248032	7.14092	batch_8000_end	2025-12-21T10:33:33.172874Z	PKG - PTRC-HGSOC		PKG - PTRC-HGSOC	Ovarian Cancer	High-Grade Serous Ovarian Cancer	85019	2	1	7.12861	0.242779	6.85128	1082.65
1009506_171035_ImageActual	HGSOC	178442	3.13635e+07	0.00568949	13	1009506_171035_ImageActual_annotations_full.tsv	7.88255	0.275567	7.5441	batch_8000_end	2025-12-21T10:33:35.558280Z	PKG - PTRC-HGSOC		PKG - PTRC-HGSOC	Ovarian Cancer	High-Grade Serous Ovarian Cancer	178441	24	1	7.63631	0.27884	7.30458	1385.46
1009507_171135_ImageActual	HGSOC	224558	3.83706e+07	0.00585235	13	1009507_171135_ImageActual_annotations_full.tsv	7.81047	0.263657	7.50765	batch_8000_end	2025-12-21T10:33:39.043482Z	PKG - PTRC-HGSOC		PKG - PTRC-HGSOC	Ovarian Cancer	High-Grade Serous Ovarian Cancer	224558	13	1	7.68154	0.249562	7.43102	1334.59
1009508_171116_ImageActual	HGSOC	115245	1.72777e+07	0.00667015	13	1009508_171116_ImageActual_annotations_full.tsv	7.44918	0.222782	7.25183	batch_8000_end	2025-12-21T10:33:40.070451Z	PKG - PTRC-HGSOC		PKG - PTRC-HGSOC	Ovarian Cancer	High-Grade Serous Ovarian Cancer	115245	9	1	7.4362	0.225532	7.22592	1116.79
1009509_416643_ImageActual	HGSOC	131353	2.07067e+07	0.0063435	13	1009509_416643_ImageActual_annotations_full.tsv	7.51035	0.229551	7.31649	batch_8000_end	2025-12-21T10:33:42.063364Z	PKG - PTRC-HGSOC		PKG - PTRC-HGSOC	Ovarian Cancer	High-Grade Serous Ovarian Cancer	131352	14	1	7.49863	0.226698	7.28911	1183.94
1009510_171098_ImageActual	HGSOC	466900	8.61397e+07	0.00542027	13	1009510_171098_ImageActual_annotations_full.tsv	8.0283	0.273066	7.68146	batch_8000_end	2025-12-21T10:33:47.428342Z	PKG - PTRC-HGSOC		PKG - PTRC-HGSOC	Ovarian Cancer	High-Grade Serous Ovarian Cancer	466898	5	1	7.74794	0.256605	7.46342	1481.16
1009511_416644_ImageActual	HGSOC	465096	8.98248e+07	0.00517781	13	1009511_416644_ImageActual_annotations_full.tsv	8.12516	0.288353	7.7299	batch_8000_end	2025-12-21T10:33:53.013041Z	PKG - PTRC-HGSOC		PKG - PTRC-HGSOC	Ovarian Cancer	High-Grade Serous Ovarian Cancer	465094	2	1	8.12203	0.28814	7.72742	1569.23
1009512_171142_ImageActual	HGSOC	47632	5.80327e+06	0.00820779	13	1009512_171142_ImageActual_annotations_full.tsv	7.10569	0.212625	6.92299	batch_8000_end	2025-12-21T10:33:54.356319Z	PKG - PTRC-HGSOC		PKG - PTRC-HGSOC	Ovarian Cancer	High-Grade Serous Ovarian Cancer	47632	1	1	7.10569	0.212625	6.92299	865.725
1009513_171132_ImageActual	HGSOC	49051	6.0818e+06	0.00806521	13	1009513_171132_ImageActual_annotations_full.tsv	7.22727	0.205883	7.07789	batch_8000_end	2025-12-21T10:33:55.237238Z	PKG - PTRC-HGSOC		PKG - PTRC-HGSOC	Ovarian Cancer	High-Grade Serous Ovarian Cancer	49051	2	1	7.33698	0.209772	7.12607	896.105
1009514_171129_ImageActual	HGSOC	82003	1.30449e+07	0.0062862	13	1009514_171129_ImageActual_annotations_full.tsv	7.45561	0.254308	7.17877	batch_8000_end	2025-12-21T10:33:56.066987Z	PKG - PTRC-HGSOC		PKG - PTRC-HGSOC	Ovarian Cancer	High-Grade Serous Ovarian Cancer	82003	12	1	7.48251	0.236782	7.29456	1186.03
1009515_171120_ImageActual	HGSOC	116563	1.7798e+07	0.00654922	13	1009515_171120_ImageActual_annotations_full.tsv	7.47611	0.244701	7.23222	batch_8000_end	2025-12-21T10:33:58.613692Z	PKG - PTRC-HGSOC		PKG - PTRC-HGSOC	Ovarian Cancer	High-Grade Serous Ovarian Cancer	116563	15	1	7.55915	0.236418	7.35478	1141.53
1009516_171073_ImageActual	HGSOC	111494	1.77435e+07	0.00628367	13	1009516_171073_ImageActual_annotations_full.tsv	7.52325	0.254501	7.22048	batch_8000_end	2025-12-21T10:34:00.254633Z	PKG - PTRC-HGSOC		PKG - PTRC-HGSOC	Ovarian Cancer	High-Grade Serous Ovarian Cancer	111494	21	1	7.03377	0.205193	6.86279	1197.27
1009517_416645_ImageActual	HGSOC	93375	1.34338e+07	0.00695076	13	1009517_416645_ImageActual_annotations_full.tsv	7.35531	0.237435	7.11101	batch_8000_end	2025-12-21T10:34:02.047638Z	PKG - PTRC-HGSOC		PKG - PTRC-HGSOC	Ovarian Cancer	High-Grade Serous Ovarian Cancer	93375	28	1	7.75257	0.27633	7.09235	1058.2
1009518_171079_ImageActual	HGSOC	113070	1.81681e+07	0.00622355	13	1009518_171079_ImageActual_annotations_full.tsv	7.80722	0.29315	7.44319	batch_8000_end	2025-12-21T10:34:03.286045Z	PKG - PTRC-HGSOC		PKG - PTRC-HGSOC	Ovarian Cancer	High-Grade Serous Ovarian Cancer	113069	52	1	7.80233	0.263378	7.50449	1254.46
1009519_416646_ImageActual	HGSOC	177211	3.3801e+07	0.00524277	13	1009519_416646_ImageActual_annotations_full.tsv	8.12642	0.292243	7.71973	batch_8000_end	2025-12-21T10:34:05.807123Z	PKG - PTRC-HGSOC		PKG - PTRC-HGSOC	Ovarian Cancer	High-Grade Serous Ovarian Cancer	177211	32	1	7.88955	0.259341	7.54745	1550.02
1009520_171043_ImageActual	HGSOC	340266	5.38903e+07	0.00631405	13	1009520_171043_ImageActual_annotations_full.tsv	7.7562	0.254028	7.49911	batch_8000_end	2025-12-21T10:34:11.106591Z	PKG - PTRC-HGSOC		PKG - PTRC-HGSOC	Ovarian Cancer	High-Grade Serous Ovarian Cancer	340265	40	1	7.76335	0.255844	7.48609	1228.4
1009521_416647_ImageActual	HGSOC	380331	6.05702e+07	0.00627917	13	1009521_416647_ImageActual_annotations_full.tsv	7.74796	0.255558	7.47841	batch_8000_end	2025-12-21T10:34:16.672149Z	PKG - PTRC-HGSOC		PKG - PTRC-HGSOC	Ovarian Cancer	High-Grade Serous Ovarian Cancer	380331	43	1	7.85387	0.271676	7.52678	1233.91
1009522_171124_ImageActual	HGSOC	696788	9.70655e+07	0.00717853	13	1009522_171124_ImageActual_annotations_full.tsv	7.47768	0.225689	7.31955	batch_8000_end	2025-12-21T10:34:26.537251Z	PKG - PTRC-HGSOC		PKG - PTRC-HGSOC	Ovarian Cancer	High-Grade Serous Ovarian Cancer	696786	6	1	23.1966	0.251883	22.5539	1041.67
1009523_416648_ImageActual	HGSOC	744293	1.03901e+08	0.0071635	13	1009523_416648_ImageActual_annotations_full.tsv	7.49027	0.226141	7.32981	batch_8000_end	2025-12-21T10:34:34.631593Z	PKG - PTRC-HGSOC		PKG - PTRC-HGSOC	Ovarian Cancer	High-Grade Serous Ovarian Cancer	744293	7	1	7.57917	0.331316	7.2481	1045.62
1009524_171031_ImageActual	HGSOC	1483880	1.85396e+08	0.00800385	13	1009524_171031_ImageActual_annotations_full.tsv	7.13307	0.206991	6.97082	batch_8000_end	2025-12-21T10:34:53.041595Z	PKG - PTRC-HGSOC		PKG - PTRC-HGSOC	Ovarian Cancer	High-Grade Serous Ovarian Cancer	1483880	17	1	7.53475	0.24463	7.24804	891.205
1009525_416649_ImageActual	HGSOC	1421368	1.83589e+08	0.00774213	13	1009525_416649_ImageActual_annotations_full.tsv	7.18468	0.213102	7.01842	batch_8000_end	2025-12-21T10:35:07.338587Z	PKG - PTRC-HGSOC		PKG - PTRC-HGSOC	Ovarian Cancer	High-Grade Serous Ovarian Cancer	1421365	12	1	7.08478	0.229463	6.86974	927.998
1009526_171146_ImageActual	HGSOC	238655	4.43086e+07	0.0053862	13	1009526_171146_ImageActual_annotations_full.tsv	7.8709	0.24161	7.64375	batch_8000_end	2025-12-21T10:35:11.140518Z	PKG - PTRC-HGSOC		PKG - PTRC-HGSOC	Ovarian Cancer	High-Grade Serous Ovarian Cancer	238652	44	1	8.14512	0.274948	7.83495	1461.31
1009527_171145_ImageActual	HGSOC	185840	3.02218e+07	0.00614921	13	1009527_171145_ImageActual_annotations_full.tsv	7.78639	0.221068	7.60699	batch_8000_end	2025-12-21T10:35:13.729199Z	PKG - PTRC-HGSOC		PKG - PTRC-HGSOC	Ovarian Cancer	High-Grade Serous Ovarian Cancer	185840	21	1	9.22623	0.284519	7.6918	1266.24
1009528_171070_ImageActual	HGSOC	171139	2.13886e+07	0.0080014	13	1009528_171070_ImageActual_annotations_full.tsv	7.17734	0.211824	7.0092	batch_8000_end	2025-12-21T10:35:15.370344Z	PKG - PTRC-HGSOC		PKG - PTRC-HGSOC	Ovarian Cancer	High-Grade Serous Ovarian Cancer	171139	6	1	7.49906	0.231875	7.3023	897.01
1009529_171105_ImageActual	HGSOC	52485	6.87917e+06	0.00762955	13	1009529_171105_ImageActual_annotations_full.tsv	7.33646	0.21151	7.18351	batch_8000_end	2025-12-21T10:35:16.126602Z	PKG - PTRC-HGSOC		PKG - PTRC-HGSOC	Ovarian Cancer	High-Grade Serous Ovarian Cancer	52485	4	1	7.31044	0.212177	7.10149	961.584
1009530_171139_ImageActual	HGSOC	530869	8.67273e+07	0.00612113	13	1009530_171139_ImageActual_annotations_full.tsv	7.66249	0.25738	7.44027	batch_8000_end	2025-12-21T10:35:22.648893Z	PKG - PTRC-HGSOC		PKG - PTRC-HGSOC	Ovarian Cancer	High-Grade Serous Ovarian Cancer	530869	30	1	7.77582	0.247605	7.53758	1251.81
1009531_171141_ImageActual	HGSOC	649662	1.09925e+08	0.00591005	13	1009531_171141_ImageActual_annotations_full.tsv	7.82294	0.24725	7.57767	batch_8000_end	2025-12-21T10:35:28.649887Z	PKG - PTRC-HGSOC		PKG - PTRC-HGSOC	Ovarian Cancer	High-Grade Serous Ovarian Cancer	649661	19	1	7.764	0.252508	7.49248	1323.67
1009532_171097_ImageActual	HGSOC	175391	2.59427e+07	0.00676071	13	1009532_171097_ImageActual_annotations_full.tsv	7.60299	0.237933	7.41383	batch_8000_end	2025-12-21T10:35:31.068568Z	PKG - PTRC-HGSOC		PKG - PTRC-HGSOC	Ovarian Cancer	High-Grade Serous Ovarian Cancer	175391	6	1	7.47407	0.243256	7.26916	1124.58
1009533_171095_ImageActual	HGSOC	115728	1.6835e+07	0.00687426	13	1009533_171095_ImageActual_annotations_full.tsv	7.59469	0.230175	7.40334	batch_8000_end	2025-12-21T10:35:32.511736Z	PKG - PTRC-HGSOC		PKG - PTRC-HGSOC	Ovarian Cancer	High-Grade Serous Ovarian Cancer	115728	18	1	7.4369	0.238808	7.23509	1104.8
1009534_171061_ImageActual	HGSOC	153810	1.98969e+07	0.00773034	13	1009534_171061_ImageActual_annotations_full.tsv	6.8735	0.223601	6.67278	batch_8000_end	2025-12-21T10:35:34.305461Z	PKG - PTRC-HGSOC		PKG - PTRC-HGSOC	Ovarian Cancer	High-Grade Serous Ovarian Cancer	153810	12	1	6.90065	0.233758	6.66182	889.158
1009535_171051_ImageActual	HGSOC	133349	1.60993e+07	0.00828292	13	1009535_171051_ImageActual_annotations_full.tsv	6.87345	0.212833	6.69148	batch_8000_end	2025-12-21T10:35:36.999029Z	PKG - PTRC-HGSOC		PKG - PTRC-HGSOC	Ovarian Cancer	High-Grade Serous Ovarian Cancer	133349	13	1	6.88767	0.236021	6.63569	829.835
1009536_171140_ImageActual	HGSOC	299963	4.10478e+07	0.00730765	13	1009536_171140_ImageActual_annotations_full.tsv	7.39394	0.23028	7.17775	batch_8000_end	2025-12-21T10:35:40.923392Z	PKG - PTRC-HGSOC		PKG - PTRC-HGSOC	Ovarian Cancer	High-Grade Serous Ovarian Cancer	299963	1	1	7.39394	0.23028	7.17775	1011.81
1009537_416650_ImageActual	HGSOC	279030	4.03933e+07	0.00690783	13	1009537_416650_ImageActual_annotations_full.tsv	7.49511	0.244273	7.23983	batch_8000_end	2025-12-21T10:35:43.863179Z	PKG - PTRC-HGSOC		PKG - PTRC-HGSOC	Ovarian Cancer	High-Grade Serous Ovarian Cancer	279030	1	1	7.49511	0.244273	7.23983	1085.02
1009538_171072_ImageActual	HGSOC	205792	2.92948e+07	0.00702487	13	1009538_171072_ImageActual_annotations_full.tsv	7.6549	0.223843	7.4732	batch_8000_end	2025-12-21T10:35:45.512799Z	PKG - PTRC-HGSOC		PKG - PTRC-HGSOC	Ovarian Cancer	High-Grade Serous Ovarian Cancer	205791	2	1	7.86259	0.223973	7.71379	1089.69
1009539_171103_ImageActual	HGSOC	179028	2.87572e+07	0.00622551	13	1009539_171103_ImageActual_annotations_full.tsv	7.89282	0.233462	7.68755	batch_8000_end	2025-12-21T10:35:47.664916Z	PKG - PTRC-HGSOC		PKG - PTRC-HGSOC	Ovarian Cancer	High-Grade Serous Ovarian Cancer	179028	7	1	7.52825	0.235744	7.39546	1267.82
1009540_171133_ImageActual	HGSOC	117248	1.8407e+07	0.00636976	13	1009540_171133_ImageActual_annotations_full.tsv	7.3291	0.258173	7.08532	batch_8000_end	2025-12-21T10:35:48.806103Z	PKG - PTRC-HGSOC		PKG - PTRC-HGSOC	Ovarian Cancer	High-Grade Serous Ovarian Cancer	117248	30	1	7.16459	0.235141	6.9659	1150.61
1009541_416651_ImageActual	HGSOC	94290	1.24063e+07	0.00760015	13	1009541_416651_ImageActual_annotations_full.tsv	7.14824	0.233102	6.91048	batch_8000_end	2025-12-21T10:35:49.558945Z	PKG - PTRC-HGSOC		PKG - PTRC-HGSOC	Ovarian Cancer	High-Grade Serous Ovarian Cancer	94290	10	1	7.29941	0.234941	7.08409	940.539
1009542_171106_ImageActual	HGSOC	167702	2.30526e+07	0.00727475	13	1009542_171106_ImageActual_annotations_full.tsv	7.60448	0.208956	7.46816	batch_8000_end	2025-12-21T10:35:51.335920Z	PKG - PTRC-HGSOC		PKG - PTRC-HGSOC	Ovarian Cancer	High-Grade Serous Ovarian Cancer	167702	9	1	7.49207	0.224238	7.23102	1045.32
1009543_171082_ImageActual	HGSOC	169625	2.37297e+07	0.0071482	13	1009543_171082_ImageActual_annotations_full.tsv	7.68281	0.212597	7.55326	batch_8000_end	2025-12-21T10:35:53.787275Z	PKG - PTRC-HGSOC		PKG - PTRC-HGSOC	Ovarian Cancer	High-Grade Serous Ovarian Cancer	169625	4	1	7.54518	0.209294	7.38104	1074.79
1009544_171068_ImageActual	HGSOC	146289	1.97012e+07	0.00742539	13	1009544_171068_ImageActual_annotations_full.tsv	7.37019	0.223351	7.15037	batch_8000_end	2025-12-21T10:35:55.256036Z	PKG - PTRC-HGSOC		PKG - PTRC-HGSOC	Ovarian Cancer	High-Grade Serous Ovarian Cancer	146289	1	1	7.37019	0.223351	7.15037	992.566
1009545_171064_ImageActual	HGSOC	123572	1.59152e+07	0.0077644	13	1009545_171064_ImageActual_annotations_full.tsv	7.28672	0.210783	7.12706	batch_8000_end	2025-12-21T10:35:57.654009Z	PKG - PTRC-HGSOC		PKG - PTRC-HGSOC	Ovarian Cancer	High-Grade Serous Ovarian Cancer	123572	2	1	7.11473	0.229898	6.96387	938.478
1009546_171054_ImageActual	HGSOC	113185	1.57423e+07	0.00718987	13	1009546_171054_ImageActual_annotations_full.tsv	7.43347	0.232087	7.21314	batch_8000_end	2025-12-21T10:35:58.805197Z	PKG - PTRC-HGSOC		PKG - PTRC-HGSOC	Ovarian Cancer	High-Grade Serous Ovarian Cancer	113185	1	1	7.43347	0.232087	7.21314	1033.88
1009547_416652_ImageActual	HGSOC	80859	1.21408e+07	0.0066601	13	1009547_416652_ImageActual_annotations_full.tsv	7.58369	0.245953	7.33504	batch_8000_end	2025-12-21T10:35:59.845452Z	PKG - PTRC-HGSOC		PKG - PTRC-HGSOC	Ovarian Cancer	High-Grade Serous Ovarian Cancer	80859	2	1	7.51582	0.237059	7.30476	1138.67
1009548_171136_ImageActual	HGSOC	124087	1.60477e+07	0.00773238	13	1009548_171136_ImageActual_annotations_full.tsv	7.18065	0.213228	7.01759	batch_8000_end	2025-12-21T10:36:01.000372Z	PKG - PTRC-HGSOC		PKG - PTRC-HGSOC	Ovarian Cancer	High-Grade Serous Ovarian Cancer	124087	4	1	7.1034	0.214846	6.92178	928.646
1009549_171108_ImageActual	HGSOC	73630	9.35232e+06	0.00787291	13	1009549_171108_ImageActual_annotations_full.tsv	7.22465	0.212359	7.0619	batch_8000_end	2025-12-21T10:36:02.131657Z	PKG - PTRC-HGSOC		PKG - PTRC-HGSOC	Ovarian Cancer	High-Grade Serous Ovarian Cancer	73630	2	1	7.21076	0.212316	7.0474	917.659
1009550_171147_ImageActual	HGSOC	111737	1.73813e+07	0.00642857	13	1009550_171147_ImageActual_annotations_full.tsv	7.53559	0.281419	7.22859	batch_8000_end	2025-12-21T10:36:03.120701Z	PKG - PTRC-HGSOC		PKG - PTRC-HGSOC	Ovarian Cancer	High-Grade Serous Ovarian Cancer	111737	15	1	7.41109	0.257081	7.11893	1172.2
1009551_171138_ImageActual	HGSOC	138931	1.9276e+07	0.00720748	13	1009551_171138_ImageActual_annotations_full.tsv	7.34119	0.245403	7.10604	batch_8000_end	2025-12-21T10:36:05.247666Z	PKG - PTRC-HGSOC		PKG - PTRC-HGSOC	Ovarian Cancer	High-Grade Serous Ovarian Cancer	138931	15	1	7.45573	0.27487	7.07232	1018.55
1009552_171119_ImageActual	HGSOC	144963	2.26212e+07	0.00640829	13	1009552_171119_ImageActual_annotations_full.tsv	7.53271	0.280879	7.20855	batch_8000_end	2025-12-21T10:36:07.076362Z	PKG - PTRC-HGSOC		PKG - PTRC-HGSOC	Ovarian Cancer	High-Grade Serous Ovarian Cancer	144963	7	1	7.67591	0.254916	7.34512	1175.46
1009553_171114_ImageActual	HGSOC	110122	1.58743e+07	0.00693713	13	1009553_171114_ImageActual_annotations_full.tsv	7.53346	0.251874	7.26381	batch_8000_end	2025-12-21T10:36:08.453898Z	PKG - PTRC-HGSOC		PKG - PTRC-HGSOC	Ovarian Cancer	High-Grade Serous Ovarian Cancer	110122	22	1	7.64496	0.262157	7.38882	1085.96
1009554_171127_ImageActual	HGSOC	132162	1.99791e+07	0.00661503	13	1009554_171127_ImageActual_annotations_full.tsv	7.7025	0.235344	7.48239	batch_8000_end	2025-12-21T10:36:10.725126Z	PKG - PTRC-HGSOC		PKG - PTRC-HGSOC	Ovarian Cancer	High-Grade Serous Ovarian Cancer	132162	3	1	7.41511	0.207476	7.21515	1164.39
1009555_171122_ImageActual	HGSOC	141086	2.19458e+07	0.00642884	13	1009555_171122_ImageActual_annotations_full.tsv	7.76623	0.24282	7.51983	batch_8000_end	2025-12-21T10:36:12.979139Z	PKG - PTRC-HGSOC		PKG - PTRC-HGSOC	Ovarian Cancer	High-Grade Serous Ovarian Cancer	141086	1	1	7.76623	0.24282	7.51983	1208.03
1009556_171049_ImageActual	HGSOC	108914	1.53251e+07	0.00710691	13	1009556_171049_ImageActual_annotations_full.tsv	7.48804	0.215105	7.34842	batch_8000_end	2025-12-21T10:36:14.280045Z	PKG - PTRC-HGSOC		PKG - PTRC-HGSOC	Ovarian Cancer	High-Grade Serous Ovarian Cancer	108914	3	1	7.24227	0.228623	7.01987	1053.63
1009557_416653_ImageActual	HGSOC	131702	1.90945e+07	0.00689737	13	1009557_416653_ImageActual_annotations_full.tsv	7.69068	0.223088	7.52267	batch_8000_end	2025-12-21T10:36:16.005038Z	PKG - PTRC-HGSOC		PKG - PTRC-HGSOC	Ovarian Cancer	High-Grade Serous Ovarian Cancer	131702	5	1	7.37017	0.226063	7.0955	1115.02
1009588_269097_ImageActual	HGSOC	1801653	3.22495e+08	0.0055866	13	1009588_269097_ImageActual_annotations_full.tsv	7.82568	0.281189	7.47229	batch_8000_end	2025-12-21T10:36:38.136176Z	PKG - PTRC-HGSOC		PKG - PTRC-HGSOC	Ovarian Cancer	High-Grade Serous Ovarian Cancer	1801647	59	1	9.17449	0.344645	8.60337	1400.79
1009589_269098_ImageActual	HGSOC	1108184	1.70699e+08	0.00649205	13	1009589_269098_ImageActual_annotations_full.tsv	7.5769	0.252454	7.28496	batch_8000_end	2025-12-21T10:36:53.495475Z	PKG - PTRC-HGSOC		PKG - PTRC-HGSOC	Ovarian Cancer	High-Grade Serous Ovarian Cancer	1108184	9	1	7.9196	0.278499	7.54249	1167.1
1009590_269099_ImageActual	HGSOC	1115244	1.65967e+08	0.00671966	13	1009590_269099_ImageActual_annotations_full.tsv	7.51715	0.245463	7.24589	batch_8000_end	2025-12-21T10:37:06.108500Z	PKG - PTRC-HGSOC		PKG - PTRC-HGSOC	Ovarian Cancer	High-Grade Serous Ovarian Cancer	1115244	22	1	7.66543	0.281738	7.2873	1118.68
1009591_269100_ImageActual	HGSOC	639287	9.52717e+07	0.00671015	13	1009591_269100_ImageActual_annotations_full.tsv	7.40691	0.246103	7.15928	batch_8000_end	2025-12-21T10:37:12.721394Z	PKG - PTRC-HGSOC		PKG - PTRC-HGSOC	Ovarian Cancer	High-Grade Serous Ovarian Cancer	639287	79	1	13.2715	0.247158	13.0402	1103.84
1009592_269101_ImageActual	HGSOC	197522	2.86705e+07	0.00688938	13	1009592_269101_ImageActual_annotations_full.tsv	7.38029	0.232343	7.1443	batch_8000_end	2025-12-21T10:37:15.362943Z	PKG - PTRC-HGSOC		PKG - PTRC-HGSOC	Ovarian Cancer	High-Grade Serous Ovarian Cancer	197522	42	1	8.22819	0.264877	8.13647	1071.26
1009593_269102_ImageActual	HGSOC	979548	1.44466e+08	0.00678048	13	1009593_269102_ImageActual_annotations_full.tsv	7.36976	0.242437	7.12491	batch_8000_end	2025-12-21T10:37:23.989797Z	PKG - PTRC-HGSOC		PKG - PTRC-HGSOC	Ovarian Cancer	High-Grade Serous Ovarian Cancer	979548	39	1	7.3385	0.249478	7.04473	1086.91
1009594_269103_ImageActual	HGSOC	678008	9.71719e+07	0.00697741	13	1009594_269103_ImageActual_annotations_full.tsv	7.3677	0.234428	7.13377	batch_8000_end	2025-12-21T10:37:31.836311Z	PKG - PTRC-HGSOC		PKG - PTRC-HGSOC	Ovarian Cancer	High-Grade Serous Ovarian Cancer	678008	24	1	7.4902	0.269357	7.15819	1055.94
1009595_269104_ImageActual	HGSOC	731176	1.20636e+08	0.00606101	13	1009595_269104_ImageActual_annotations_full.tsv	7.46077	0.278625	7.09338	batch_8000_end	2025-12-21T10:37:38.758535Z	PKG - PTRC-HGSOC		PKG - PTRC-HGSOC	Ovarian Cancer	High-Grade Serous Ovarian Cancer	731176	75	1	7.68476	0.28483	7.30819	1230.95
1009596_269105_ImageActual	HGSOC	498569	8.40957e+07	0.00592859	13	1009596_269105_ImageActual_annotations_full.tsv	7.48187	0.265598	7.13204	batch_8000_end	2025-12-21T10:37:44.728336Z	PKG - PTRC-HGSOC		PKG - PTRC-HGSOC	Ovarian Cancer	High-Grade Serous Ovarian Cancer	498569	21	1	13.3388	0.369248	7.64563	1262
1009597_269106_ImageActual	HGSOC	705588	1.02331e+08	0.00689515	13	1009597_269106_ImageActual_annotations_full.tsv	7.57527	0.22424	7.36821	batch_8000_end	2025-12-21T10:37:52.769270Z	PKG - PTRC-HGSOC		PKG - PTRC-HGSOC	Ovarian Cancer	High-Grade Serous Ovarian Cancer	705588	26	1	7.62713	0.263367	7.29278	1098.64
1009598_269107_ImageActual	HGSOC	73876	1.03904e+07	0.00711004	13	1009598_269107_ImageActual_annotations_full.tsv	7.39047	0.222011	7.18059	batch_8000_end	2025-12-21T10:37:54.640554Z	PKG - PTRC-HGSOC		PKG - PTRC-HGSOC	Ovarian Cancer	High-Grade Serous Ovarian Cancer	73875	27	1	7.29834	0.229758	7.07616	1039.44
1009599_269108_ImageActual	HGSOC	1113830	1.68481e+08	0.006611	13	1009599_269108_ImageActual_annotations_full.tsv	7.58387	0.230539	7.39787	batch_8000_end	2025-12-21T10:38:04.922925Z	PKG - PTRC-HGSOC		PKG - PTRC-HGSOC	Ovarian Cancer	High-Grade Serous Ovarian Cancer	1113829	42	1	7.37066	0.230858	7.16674	1147.16
1009600_269109_ImageActual	HGSOC	1006488	1.52175e+08	0.00661402	13	1009600_269109_ImageActual_annotations_full.tsv	7.65021	0.221591	7.48587	batch_8000_end	2025-12-21T10:38:14.696792Z	PKG - PTRC-HGSOC		PKG - PTRC-HGSOC	Ovarian Cancer	High-Grade Serous Ovarian Cancer	1006486	70	1	10.2356	0.223768	10.0377	1156.67
1009601_269110_ImageActual	HGSOC	1194237	1.66707e+08	0.00716367	13	1009601_269110_ImageActual_annotations_full.tsv	7.41731	0.231299	7.20492	batch_8000_end	2025-12-21T10:38:29.251769Z	PKG - PTRC-HGSOC		PKG - PTRC-HGSOC	Ovarian Cancer	High-Grade Serous Ovarian Cancer	1194234	66	1	7.9568	0.28242	7.51691	1035.41
1009602_269111_ImageActual	HGSOC	999195	1.5334e+08	0.00651622	13	1009602_269111_ImageActual_annotations_full.tsv	7.59613	0.258676	7.30847	batch_8000_end	2025-12-21T10:38:41.402555Z	PKG - PTRC-HGSOC		PKG - PTRC-HGSOC	Ovarian Cancer	High-Grade Serous Ovarian Cancer	999195	27	1	10.9533	0.290971	9.15892	1165.73
1009603_269112_ImageActual	HGSOC	700862	1.01154e+08	0.00692867	13	1009603_269112_ImageActual_annotations_full.tsv	7.61895	0.224143	7.43988	batch_8000_end	2025-12-21T10:38:49.159644Z	PKG - PTRC-HGSOC		PKG - PTRC-HGSOC	Ovarian Cancer	High-Grade Serous Ovarian Cancer	700862	13	1	7.47949	0.229593	7.26709	1099.63
1009604_269113_ImageActual	HGSOC	279901	4.3294e+07	0.00646513	13	1009604_269113_ImageActual_annotations_full.tsv	7.7259	0.233324	7.51133	batch_8000_end	2025-12-21T10:38:53.082124Z	PKG - PTRC-HGSOC		PKG - PTRC-HGSOC	Ovarian Cancer	High-Grade Serous Ovarian Cancer	279901	15	1	7.62494	0.24446	7.37647	1195.01
1009605_269114_ImageActual	HGSOC	2541873	4.0722e+08	0.00624201	13	1009605_269114_ImageActual_annotations_full.tsv	7.67494	0.327945	7.46467	batch_8000_end	2025-12-21T10:39:23.324296Z	PKG - PTRC-HGSOC		PKG - PTRC-HGSOC	Ovarian Cancer	High-Grade Serous Ovarian Cancer	2541873	8	1	7.49162	0.24774	7.24765	1229.56
1009606_269115_ImageActual	HGSOC	2215464	3.4569e+08	0.00640882	13	1009606_269115_ImageActual_annotations_full.tsv	7.69495	0.23402	7.51649	batch_8000_end	2025-12-21T10:39:49.282804Z	PKG - PTRC-HGSOC		PKG - PTRC-HGSOC	Ovarian Cancer	High-Grade Serous Ovarian Cancer	2215463	9	1	15.381	0.332831	10.6909	1200.68
1009607_269116_ImageActual	HGSOC	1305449	1.88232e+08	0.00693531	13	1009607_269116_ImageActual_annotations_full.tsv	7.28885	0.231225	7.10382	batch_8000_end	2025-12-21T10:40:03.009104Z	PKG - PTRC-HGSOC		PKG - PTRC-HGSOC	Ovarian Cancer	High-Grade Serous Ovarian Cancer	1305449	45	1	7.31277	0.227004	7.1439	1050.98
1009608_269117_ImageActual	HGSOC	936091	1.38838e+08	0.00674235	13	1009608_269117_ImageActual_annotations_full.tsv	7.32663	0.228982	7.13776	batch_8000_end	2025-12-21T10:40:11.192149Z	PKG - PTRC-HGSOC		PKG - PTRC-HGSOC	Ovarian Cancer	High-Grade Serous Ovarian Cancer	936091	49	1	7.41911	0.23489	7.20628	1086.66
1009609_269118_ImageActual	HGSOC	983277	1.93671e+08	0.00507706	13	1009609_269118_ImageActual_annotations_full.tsv	7.84663	0.299194	7.45644	batch_8000_end	2025-12-21T10:40:22.536774Z	PKG - PTRC-HGSOC		PKG - PTRC-HGSOC	Ovarian Cancer	High-Grade Serous Ovarian Cancer	983276	88	1	8.12396	0.299928	7.66965	1545.51
1009610_269119_ImageActual	HGSOC	293671	6.54325e+07	0.00448815	13	1009610_269119_ImageActual_annotations_full.tsv	7.99476	0.307472	7.54344	batch_8000_end	2025-12-21T10:40:27.535482Z	PKG - PTRC-HGSOC		PKG - PTRC-HGSOC	Ovarian Cancer	High-Grade Serous Ovarian Cancer	293671	44	1	8.02651	0.290049	7.61433	1781.3
1009611_269120_ImageActual	HGSOC	1071585	1.78619e+08	0.00599927	13	1009611_269120_ImageActual_annotations_full.tsv	7.65258	0.269481	7.33523	batch_8000_end	2025-12-21T10:40:41.065853Z	PKG - PTRC-HGSOC		PKG - PTRC-HGSOC	Ovarian Cancer	High-Grade Serous Ovarian Cancer	1071585	209	1	8.58076	0.319546	8.04717	1275.59
1009612_269121_ImageActual	HGSOC	980960	1.73471e+08	0.0056549	13	1009612_269121_ImageActual_annotations_full.tsv	7.70849	0.279664	7.36239	batch_8000_end	2025-12-21T10:40:49.373376Z	PKG - PTRC-HGSOC		PKG - PTRC-HGSOC	Ovarian Cancer	High-Grade Serous Ovarian Cancer	980960	142	1	8.56723	0.327239	7.96926	1363.15
1009613_269122_ImageActual	HGSOC	919175	1.27613e+08	0.00720282	13	1009613_269122_ImageActual_annotations_full.tsv	7.51361	0.219492	7.35525	batch_8000_end	2025-12-21T10:40:59.960294Z	PKG - PTRC-HGSOC		PKG - PTRC-HGSOC	Ovarian Cancer	High-Grade Serous Ovarian Cancer	919175	20	1	8.15157	0.299074	7.24697	1043.15
1009614_269123_ImageActual	HGSOC	862669	1.23299e+08	0.00699654	13	1009614_269123_ImageActual_annotations_full.tsv	7.552	0.22586	7.39012	batch_8000_end	2025-12-21T10:41:10.400558Z	PKG - PTRC-HGSOC		PKG - PTRC-HGSOC	Ovarian Cancer	High-Grade Serous Ovarian Cancer	862669	22	1	7.52329	0.245167	7.27885	1079.39
1009615_269124_ImageActual	HGSOC	1480242	2.75081e+08	0.00538112	13	1009615_269124_ImageActual_annotations_full.tsv	8.11107	0.269494	7.81493	batch_8000_end	2025-12-21T10:41:27.753599Z	PKG - PTRC-HGSOC		PKG - PTRC-HGSOC	Ovarian Cancer	High-Grade Serous Ovarian Cancer	1480242	7	1	7.48357	0.283763	7.08819	1507.32
1009616_269125_ImageActual	HGSOC	1357463	2.47463e+08	0.00548552	13	1009616_269125_ImageActual_annotations_full.tsv	8.05294	0.268161	7.77869	batch_8000_end	2025-12-21T10:41:42.483695Z	PKG - PTRC-HGSOC		PKG - PTRC-HGSOC	Ovarian Cancer	High-Grade Serous Ovarian Cancer	1357463	6	1	21.2938	0.218776	21.0241	1468.04
1009617_269126_ImageActual	HGSOC	538772	7.70845e+07	0.00698937	13	1009617_269126_ImageActual_annotations_full.tsv	7.38366	0.225435	7.18287	batch_8000_end	2025-12-21T10:41:47.971953Z	PKG - PTRC-HGSOC		PKG - PTRC-HGSOC	Ovarian Cancer	High-Grade Serous Ovarian Cancer	538772	42	1	8.59429	0.255808	7.13856	1056.41
1009618_269127_ImageActual	HGSOC	326831	4.90009e+07	0.0066699	13	1009618_269127_ImageActual_annotations_full.tsv	7.50647	0.23523	7.28707	batch_8000_end	2025-12-21T10:41:52.617925Z	PKG - PTRC-HGSOC		PKG - PTRC-HGSOC	Ovarian Cancer	High-Grade Serous Ovarian Cancer	326831	30	1	7.39749	0.239655	7.1795	1125.42
1009619_269128_ImageActual	HGSOC	2798995	3.48265e+08	0.00803696	13	1009619_269128_ImageActual_annotations_full.tsv	7.11828	0.224595	6.92884	batch_8000_end	2025-12-21T10:42:25.966747Z	PKG - PTRC-HGSOC		PKG - PTRC-HGSOC	Ovarian Cancer	High-Grade Serous Ovarian Cancer	2798995	11	1	7.17547	0.244084	6.92609	885.693
1009620_269129_ImageActual	HGSOC	2275160	2.85193e+08	0.00797763	13	1009620_269129_ImageActual_annotations_full.tsv	7.19632	0.218141	7.00635	batch_8000_end	2025-12-21T10:42:55.545918Z	PKG - PTRC-HGSOC		PKG - PTRC-HGSOC	Ovarian Cancer	High-Grade Serous Ovarian Cancer	2275160	10	1	7.16853	0.233431	6.96797	902.062
1009621_269130_ImageActual	HGSOC	1175960	1.71199e+08	0.00686897	13	1009621_269130_ImageActual_annotations_full.tsv	7.47397	0.219069	7.30813	batch_8000_end	2025-12-21T10:43:05.003179Z	PKG - PTRC-HGSOC		PKG - PTRC-HGSOC	Ovarian Cancer	High-Grade Serous Ovarian Cancer	1175959	172	1	7.7865	0.26914	7.43893	1088.08
1009622_269131_ImageActual	HGSOC	1139470	1.70699e+08	0.00667532	13	1009622_269131_ImageActual_annotations_full.tsv	7.53495	0.220386	7.37018	batch_8000_end	2025-12-21T10:43:18.211362Z	PKG - PTRC-HGSOC		PKG - PTRC-HGSOC	Ovarian Cancer	High-Grade Serous Ovarian Cancer	1139466	132	1	7.88923	0.279956	7.48227	1128.78
1009623_269132_ImageActual	HGSOC	1654715	3.01127e+08	0.00549508	13	1009623_269132_ImageActual_annotations_full.tsv	7.88985	0.274521	7.55636	batch_8000_end	2025-12-21T10:43:36.490660Z	PKG - PTRC-HGSOC		PKG - PTRC-HGSOC	Ovarian Cancer	High-Grade Serous Ovarian Cancer	1654715	14	1	8.61609	0.341538	8.0022	1435.8
1009624_269133_ImageActual	HGSOC	1554392	2.69109e+08	0.00577606	13	1009624_269133_ImageActual_annotations_full.tsv	7.80697	0.261857	7.50371	batch_8000_end	2025-12-21T10:43:54.124923Z	PKG - PTRC-HGSOC		PKG - PTRC-HGSOC	Ovarian Cancer	High-Grade Serous Ovarian Cancer	1554392	36	1	21.8351	0.414583	8.17391	1351.61
1009625_269134_ImageActual	HGSOC	998473	1.75837e+08	0.00567841	13	1009625_269134_ImageActual_annotations_full.tsv	7.84393	0.276291	7.52034	batch_8000_end	2025-12-21T10:44:03.863786Z	PKG - PTRC-HGSOC		PKG - PTRC-HGSOC	Ovarian Cancer	High-Grade Serous Ovarian Cancer	998473	23	1	7.58079	0.291055	7.21768	1381.36
1009626_269135_ImageActual	HGSOC	860784	1.52089e+08	0.00565973	13	1009626_269135_ImageActual_annotations_full.tsv	7.89101	0.270622	7.59047	batch_8000_end	2025-12-21T10:44:14.549620Z	PKG - PTRC-HGSOC		PKG - PTRC-HGSOC	Ovarian Cancer	High-Grade Serous Ovarian Cancer	860783	19	1	14.6288	0.28005	14.2716	1394.24
1009627_269136_ImageActual	HGSOC	1749895	3.01841e+08	0.00579741	13	1009627_269136_ImageActual_annotations_full.tsv	7.64252	0.278687	7.3107	batch_8000_end	2025-12-21T10:44:33.997145Z	PKG - PTRC-HGSOC		PKG - PTRC-HGSOC	Ovarian Cancer	High-Grade Serous Ovarian Cancer	1749895	35	1	8.35748	0.306878	7.78511	1318.27
1009628_269137_ImageActual	HGSOC	1428425	2.46325e+08	0.00579894	13	1009628_269137_ImageActual_annotations_full.tsv	7.67186	0.268178	7.36606	batch_8000_end	2025-12-21T10:44:49.629851Z	PKG - PTRC-HGSOC		PKG - PTRC-HGSOC	Ovarian Cancer	High-Grade Serous Ovarian Cancer	1428425	44	1	7.6672	0.274498	7.26357	1322.98
1009629_269138_ImageActual	HGSOC	2273609	3.40108e+08	0.00668496	13	1009629_269138_ImageActual_annotations_full.tsv	7.48752	0.261165	7.25226	batch_8000_end	2025-12-21T10:45:18.272916Z	PKG - PTRC-HGSOC		PKG - PTRC-HGSOC	Ovarian Cancer	High-Grade Serous Ovarian Cancer	2273603	18	1	11.4824	0.319856	10.1879	1120.06
1009630_269139_ImageActual	HGSOC	2438428	3.39765e+08	0.00717682	13	1009630_269139_ImageActual_annotations_full.tsv	7.37705	0.244574	7.17329	batch_8000_end	2025-12-21T10:45:47.517025Z	PKG - PTRC-HGSOC		PKG - PTRC-HGSOC	Ovarian Cancer	High-Grade Serous Ovarian Cancer	2438426	6	1	6.71987	0.209105	6.5452	1027.9
1009631_269140_ImageActual	HGSOC	1058809	1.46563e+08	0.00722424	13	1009631_269140_ImageActual_annotations_full.tsv	7.34973	0.225733	7.19068	batch_8000_end	2025-12-21T10:45:58.889190Z	PKG - PTRC-HGSOC		PKG - PTRC-HGSOC	Ovarian Cancer	High-Grade Serous Ovarian Cancer	1058807	27	1	7.31531	0.241631	7.0552	1017.37
1009632_269141_ImageActual	HGSOC	1017542	1.42213e+08	0.00715503	13	1009632_269141_ImageActual_annotations_full.tsv	7.37102	0.221331	7.20193	batch_8000_end	2025-12-21T10:46:08.984491Z	PKG - PTRC-HGSOC		PKG - PTRC-HGSOC	Ovarian Cancer	High-Grade Serous Ovarian Cancer	1017542	24	1	7.32457	0.250515	7.04031	1030.19
1009633_269142_ImageActual	HGSOC	1466448	1.69873e+08	0.00863263	13	1009633_269142_ImageActual_annotations_full.tsv	7.00967	0.203599	6.86902	batch_8000_end	2025-12-21T10:46:27.027210Z	PKG - PTRC-HGSOC		PKG - PTRC-HGSOC	Ovarian Cancer	High-Grade Serous Ovarian Cancer	1466448	17	1	7.07282	0.218556	6.90658	811.997
1009634_269143_ImageActual	HGSOC	1472076	1.71944e+08	0.00856136	13	1009634_269143_ImageActual_annotations_full.tsv	7.04332	0.203612	6.89895	batch_8000_end	2025-12-21T10:46:43.085590Z	PKG - PTRC-HGSOC		PKG - PTRC-HGSOC	Ovarian Cancer	High-Grade Serous Ovarian Cancer	1472074	13	1	10.6362	0.274402	9.98768	822.687
1009635_269144_ImageActual	HGSOC	1014373	1.5532e+08	0.00653088	13	1009635_269144_ImageActual_annotations_full.tsv	7.7015	0.235592	7.50477	batch_8000_end	2025-12-21T10:46:56.275839Z	PKG - PTRC-HGSOC		PKG - PTRC-HGSOC	Ovarian Cancer	High-Grade Serous Ovarian Cancer	1014373	23	1	7.52128	0.24952	7.28433	1179.24
1009636_269145_ImageActual	HGSOC	1016684	1.61959e+08	0.00627743	13	1009636_269145_ImageActual_annotations_full.tsv	7.77057	0.247224	7.54454	batch_8000_end	2025-12-21T10:47:05.378596Z	PKG - PTRC-HGSOC		PKG - PTRC-HGSOC	Ovarian Cancer	High-Grade Serous Ovarian Cancer	1016684	5	1	7.5572	0.237296	7.30839	1237.86
1009637_269146_ImageActual	HGSOC	798643	1.18913e+08	0.0067162	13	1009637_269146_ImageActual_annotations_full.tsv	7.53572	0.237716	7.31273	batch_8000_end	2025-12-21T10:47:15.616128Z	PKG - PTRC-HGSOC		PKG - PTRC-HGSOC	Ovarian Cancer	High-Grade Serous Ovarian Cancer	798643	9	1	7.2264	0.228624	7.00848	1122.02
1009638_269147_ImageActual	HGSOC	797002	1.24675e+08	0.00639262	13	1009638_269147_ImageActual_annotations_full.tsv	7.63403	0.24683	7.38641	batch_8000_end	2025-12-21T10:47:25.245107Z	PKG - PTRC-HGSOC		PKG - PTRC-HGSOC	Ovarian Cancer	High-Grade Serous Ovarian Cancer	797001	7	1	7.52028	0.246986	7.23132	1194.19
1009639_269148_ImageActual	HGSOC	1101732	1.52868e+08	0.00720708	13	1009639_269148_ImageActual_annotations_full.tsv	7.44572	0.221692	7.27498	batch_8000_end	2025-12-21T10:47:38.211841Z	PKG - PTRC-HGSOC		PKG - PTRC-HGSOC	Ovarian Cancer	High-Grade Serous Ovarian Cancer	1101732	4	1	7.20335	0.223995	7.12458	1033.11
1009640_269149_ImageActual	HGSOC	853020	1.14576e+08	0.00744499	13	1009640_269149_ImageActual_annotations_full.tsv	7.3926	0.214314	7.22346	batch_8000_end	2025-12-21T10:47:49.050198Z	PKG - PTRC-HGSOC		PKG - PTRC-HGSOC	Ovarian Cancer	High-Grade Serous Ovarian Cancer	853019	10	1	7.15927	0.220798	6.91458	992.963
1009641_269150_ImageActual	HGSOC	2331041	3.05607e+08	0.00762758	13	1009641_269150_ImageActual_annotations_full.tsv	7.1484	0.221895	6.96739	batch_8000_end	2025-12-21T10:48:11.963356Z	PKG - PTRC-HGSOC		PKG - PTRC-HGSOC	Ovarian Cancer	High-Grade Serous Ovarian Cancer	2331040	22	1	7.1924	0.212606	7.00892	937.178
1009642_269151_ImageActual	HGSOC	2301121	3.12889e+08	0.00735442	13	1009642_269151_ImageActual_annotations_full.tsv	7.19563	0.227861	7.00674	batch_8000_end	2025-12-21T10:48:32.719199Z	PKG - PTRC-HGSOC		PKG - PTRC-HGSOC	Ovarian Cancer	High-Grade Serous Ovarian Cancer	2301116	24	1	7.16103	0.230007	6.93634	978.409
1009643_269152_ImageActual	HGSOC	1336264	2.5804e+08	0.00517852	13	1009643_269152_ImageActual_annotations_full.tsv	7.87822	0.301495	7.4789	batch_8000_end	2025-12-21T10:48:51.390835Z	PKG - PTRC-HGSOC		PKG - PTRC-HGSOC	Ovarian Cancer	High-Grade Serous Ovarian Cancer	1336260	79	1	8.94364	0.335173	8.29607	1521.33
1009644_269153_ImageActual	HGSOC	656942	9.4125e+07	0.00697947	13	1009644_269153_ImageActual_annotations_full.tsv	7.66158	0.216426	7.50985	batch_8000_end	2025-12-21T10:48:59.337825Z	PKG - PTRC-HGSOC		PKG - PTRC-HGSOC	Ovarian Cancer	High-Grade Serous Ovarian Cancer	656941	6	1	7.93069	0.252353	7.59405	1097.73
1009645_269154_ImageActual	HGSOC	600165	9.19738e+07	0.00652539	13	1009645_269154_ImageActual_annotations_full.tsv	7.72248	0.227984	7.54835	batch_8000_end	2025-12-21T10:49:05.443164Z	PKG - PTRC-HGSOC		PKG - PTRC-HGSOC	Ovarian Cancer	High-Grade Serous Ovarian Cancer	600165	6	1	7.58281	0.226487	7.38363	1183.45
1009646_269155_ImageActual	HGSOC	1522032	2.10843e+08	0.00721878	13	1009646_269155_ImageActual_annotations_full.tsv	7.38187	0.218226	7.22699	batch_8000_end	2025-12-21T10:49:20.712267Z	PKG - PTRC-HGSOC		PKG - PTRC-HGSOC	Ovarian Cancer	High-Grade Serous Ovarian Cancer	1522029	60	1	8.70589	0.245264	7.24966	1022.59
1009647_269156_ImageActual	HGSOC	1109869	1.56156e+08	0.00710744	13	1009647_269156_ImageActual_annotations_full.tsv	7.44294	0.222295	7.28612	batch_8000_end	2025-12-21T10:49:34.113029Z	PKG - PTRC-HGSOC		PKG - PTRC-HGSOC	Ovarian Cancer	High-Grade Serous Ovarian Cancer	1109868	32	1	7.34534	0.219621	7.18781	1047.2
1009648_269157_ImageActual	HGSOC	1355772	2.26667e+08	0.00598135	13	1009648_269157_ImageActual_annotations_full.tsv	7.8135	0.254869	7.54578	batch_8000_end	2025-12-21T10:49:46.984255Z	PKG - PTRC-HGSOC		PKG - PTRC-HGSOC	Ovarian Cancer	High-Grade Serous Ovarian Cancer	1355771	51	1	8.33062	0.312756	7.84372	1306.31
1009649_269158_ImageActual	HGSOC	1281815	2.09829e+08	0.00610886	13	1009649_269158_ImageActual_annotations_full.tsv	7.77943	0.254234	7.50303	batch_8000_end	2025-12-21T10:50:01.306704Z	PKG - PTRC-HGSOC		PKG - PTRC-HGSOC	Ovarian Cancer	High-Grade Serous Ovarian Cancer	1281812	57	1	10.2244	0.284141	9.83486	1273.47
1009650_269159_ImageActual	HGSOC	1816317	2.73023e+08	0.00665262	13	1009650_269159_ImageActual_annotations_full.tsv	7.38743	0.248733	7.16563	batch_8000_end	2025-12-21T10:50:21.016756Z	PKG - PTRC-HGSOC		PKG - PTRC-HGSOC	Ovarian Cancer	High-Grade Serous Ovarian Cancer	1816316	150	1	8.22764	0.304711	7.83812	1110.45
1009651_269160_ImageActual	HGSOC	1735459	2.75493e+08	0.00629947	13	1009651_269160_ImageActual_annotations_full.tsv	7.4576	0.261539	7.22621	batch_8000_end	2025-12-21T10:50:41.340709Z	PKG - PTRC-HGSOC		PKG - PTRC-HGSOC	Ovarian Cancer	High-Grade Serous Ovarian Cancer	1735456	114	1	22.5448	0.31465	20.1952	1183.85
1009652_269161_ImageActual	HGSOC	1386834	2.1309e+08	0.0065082	13	1009652_269161_ImageActual_annotations_full.tsv	7.41176	0.251934	7.22486	batch_8000_end	2025-12-21T10:50:58.417228Z	PKG - PTRC-HGSOC		PKG - PTRC-HGSOC	Ovarian Cancer	High-Grade Serous Ovarian Cancer	1386834	92	1	7.84118	0.283915	7.52529	1138.83
1009653_269162_ImageActual	HGSOC	1293465	1.95588e+08	0.00661322	13	1009653_269162_ImageActual_annotations_full.tsv	7.36909	0.27367	7.18221	batch_8000_end	2025-12-21T10:51:12.140247Z	PKG - PTRC-HGSOC		PKG - PTRC-HGSOC	Ovarian Cancer	High-Grade Serous Ovarian Cancer	1293464	63	1	9.70362	0.244544	9.19543	1114.3
1009654_269163_ImageActual	HGSOC	766777	1.22361e+08	0.00626649	13	1009654_269163_ImageActual_annotations_full.tsv	7.71462	0.253037	7.45048	batch_8000_end	2025-12-21T10:51:22.385972Z	PKG - PTRC-HGSOC		PKG - PTRC-HGSOC	Ovarian Cancer	High-Grade Serous Ovarian Cancer	766775	7	1	7.75051	0.243151	7.53522	1231.09
1009655_269164_ImageActual	HGSOC	732022	1.20111e+08	0.00609454	13	1009655_269164_ImageActual_annotations_full.tsv	7.75474	0.260247	7.48673	batch_8000_end	2025-12-21T10:51:28.401994Z	PKG - PTRC-HGSOC		PKG - PTRC-HGSOC	Ovarian Cancer	High-Grade Serous Ovarian Cancer	732022	11	1	10.7097	0.396986	7.89227	1272.41
1009656_269165_ImageActual	HGSOC	709755	1.35617e+08	0.00523354	13	1009656_269165_ImageActual_annotations_full.tsv	7.48511	0.271012	7.16379	batch_8000_end	2025-12-21T10:51:36.085410Z	PKG - PTRC-HGSOC		PKG - PTRC-HGSOC	Ovarian Cancer	High-Grade Serous Ovarian Cancer	709753	143	1	7.39148	0.258574	7.02169	1430.22
1009657_269166_ImageActual	HGSOC	1051086	1.78758e+08	0.00587994	13	1009657_269166_ImageActual_annotations_full.tsv	7.41171	0.272698	7.09681	batch_8000_end	2025-12-21T10:51:53.160094Z	PKG - PTRC-HGSOC		PKG - PTRC-HGSOC	Ovarian Cancer	High-Grade Serous Ovarian Cancer	1051086	105	1	7.77585	0.264075	7.15306	1260.51
1009658_269167_ImageActual	HGSOC	677234	1.43014e+08	0.00473543	13	1009658_269167_ImageActual_annotations_full.tsv	7.97778	0.322994	7.50007	batch_8000_end	2025-12-21T10:52:00.501767Z	PKG - PTRC-HGSOC		PKG - PTRC-HGSOC	Ovarian Cancer	High-Grade Serous Ovarian Cancer	677230	74	1	9.03771	0.363148	8.34801	1684.7
1009659_269168_ImageActual	HGSOC	594373	1.20095e+08	0.00494917	13	1009659_269168_ImageActual_annotations_full.tsv	7.96037	0.312095	7.49024	batch_8000_end	2025-12-21T10:52:05.781408Z	PKG - PTRC-HGSOC		PKG - PTRC-HGSOC	Ovarian Cancer	High-Grade Serous Ovarian Cancer	594373	63	1	9.04088	0.395024	8.17305	1608.43
1009660_269169_ImageActual	HGSOC	1061439	1.68244e+08	0.00630892	13	1009660_269169_ImageActual_annotations_full.tsv	7.466	0.270282	7.13762	batch_8000_end	2025-12-21T10:52:16.886304Z	PKG - PTRC-HGSOC		PKG - PTRC-HGSOC	Ovarian Cancer	High-Grade Serous Ovarian Cancer	1061439	57	1	7.87347	0.293929	7.49326	1183.4
1009661_269170_ImageActual	HGSOC	660235	1.28148e+08	0.00515214	13	1009661_269170_ImageActual_annotations_full.tsv	7.75626	0.300295	7.3598	batch_8000_end	2025-12-21T10:52:24.935173Z	PKG - PTRC-HGSOC		PKG - PTRC-HGSOC	Ovarian Cancer	High-Grade Serous Ovarian Cancer	660234	38	1	9.14373	0.341456	8.5742	1505.44
1009662_269171_ImageActual	HGSOC	1820027	2.97725e+08	0.00611312	13	1009662_269171_ImageActual_annotations_full.tsv	7.60869	0.262102	7.33188	batch_8000_end	2025-12-21T10:52:44.499651Z	PKG - PTRC-HGSOC		PKG - PTRC-HGSOC	Ovarian Cancer	High-Grade Serous Ovarian Cancer	1820027	21	1	7.61304	0.280391	7.22115	1244.65
1009663_269172_ImageActual	HGSOC	1866786	2.96585e+08	0.00629426	13	1009663_269172_ImageActual_annotations_full.tsv	7.54941	0.345478	7.28836	batch_8000_end	2025-12-21T10:53:05.213264Z	PKG - PTRC-HGSOC		PKG - PTRC-HGSOC	Ovarian Cancer	High-Grade Serous Ovarian Cancer	1866786	37	1	8.78006	0.255005	8.4986	1199.41
1009664_269173_ImageActual	HGSOC	1111644	1.86532e+08	0.00595952	13	1009664_269173_ImageActual_annotations_full.tsv	7.72264	0.257076	7.44199	batch_8000_end	2025-12-21T10:53:18.719827Z	PKG - PTRC-HGSOC		PKG - PTRC-HGSOC	Ovarian Cancer	High-Grade Serous Ovarian Cancer	1111643	141	1	8.31908	0.292018	7.86594	1295.85
1009665_269174_ImageActual	HGSOC	986082	1.72389e+08	0.0057201	13	1009665_269174_ImageActual_annotations_full.tsv	7.74947	0.253692	7.46092	batch_8000_end	2025-12-21T10:53:31.430365Z	PKG - PTRC-HGSOC		PKG - PTRC-HGSOC	Ovarian Cancer	High-Grade Serous Ovarian Cancer	986082	80	1	11.1166	0.323032	7.61081	1354.78
1009666_269175_ImageActual	HGSOC	2618539	4.02907e+08	0.00649911	13	1009666_269175_ImageActual_annotations_full.tsv	7.43929	0.334258	7.18814	batch_8000_end	2025-12-21T10:54:05.012139Z	PKG - PTRC-HGSOC		PKG - PTRC-HGSOC	Ovarian Cancer	High-Grade Serous Ovarian Cancer	2618534	50	1	7.64085	0.263116	7.26843	1144.66
1009667_269176_ImageActual	HGSOC	2496302	3.75044e+08	0.00665603	13	1009667_269176_ImageActual_annotations_full.tsv	7.42612	0.256769	7.18383	batch_8000_end	2025-12-21T10:54:31.583266Z	PKG - PTRC-HGSOC		PKG - PTRC-HGSOC	Ovarian Cancer	High-Grade Serous Ovarian Cancer	2496301	35	1	10.7984	0.317319	7.04455	1115.7
1009668_269177_ImageActual	HGSOC	1281955	1.87301e+08	0.00684437	13	1009668_269177_ImageActual_annotations_full.tsv	7.54845	0.231198	7.35712	batch_8000_end	2025-12-21T10:54:47.282825Z	PKG - PTRC-HGSOC		PKG - PTRC-HGSOC	Ovarian Cancer	High-Grade Serous Ovarian Cancer	1281954	50	1	7.61814	0.25208	7.35325	1102.87
1009669_269178_ImageActual	HGSOC	758290	1.19983e+08	0.00632	13	1009669_269178_ImageActual_annotations_full.tsv	7.69598	0.252487	7.41972	batch_8000_end	2025-12-21T10:54:59.375899Z	PKG - PTRC-HGSOC		PKG - PTRC-HGSOC	Ovarian Cancer	High-Grade Serous Ovarian Cancer	758285	51	1	7.40593	0.246911	7.14657	1217.72
1009670_269179_ImageActual	HGSOC	713257	1.05094e+08	0.00678688	13	1009670_269179_ImageActual_annotations_full.tsv	7.53518	0.240158	7.29673	batch_8000_end	2025-12-21T10:55:07.383445Z	PKG - PTRC-HGSOC		PKG - PTRC-HGSOC	Ovarian Cancer	High-Grade Serous Ovarian Cancer	713256	28	1	7.28912	0.253391	7.05425	1110.26
1009671_269180_ImageActual	HGSOC	1391494	2.01245e+08	0.00691441	13	1009671_269180_ImageActual_annotations_full.tsv	7.5113	0.231936	7.3128	batch_8000_end	2025-12-21T10:55:22.838825Z	PKG - PTRC-HGSOC		PKG - PTRC-HGSOC	Ovarian Cancer	High-Grade Serous Ovarian Cancer	1391494	13	1	19.2547	0.236697	19.004	1086.33
1009672_269181_ImageActual	HGSOC	849500	1.26154e+08	0.00673385	13	1009672_269181_ImageActual_annotations_full.tsv	7.40762	0.241482	7.1904	batch_8000_end	2025-12-21T10:55:34.876679Z	PKG - PTRC-HGSOC		PKG - PTRC-HGSOC	Ovarian Cancer	High-Grade Serous Ovarian Cancer	849500	28	1	7.28588	0.238756	7.05731	1100.06
1009673_269182_ImageActual	HGSOC	1702768	2.80011e+08	0.00608108	13	1009673_269182_ImageActual_annotations_full.tsv	7.66923	0.322265	7.36593	batch_8000_end	2025-12-21T10:55:52.182308Z	PKG - PTRC-HGSOC		PKG - PTRC-HGSOC	Ovarian Cancer	High-Grade Serous Ovarian Cancer	1702767	30	1	7.56228	0.244448	7.30701	1261.16
1009674_269183_ImageActual	HGSOC	802295	1.16853e+08	0.00686586	13	1009674_269183_ImageActual_annotations_full.tsv	7.37871	0.241275	7.17213	batch_8000_end	2025-12-21T10:56:02.572357Z	PKG - PTRC-HGSOC		PKG - PTRC-HGSOC	Ovarian Cancer	High-Grade Serous Ovarian Cancer	802293	14	1	7.52742	0.247166	7.23025	1074.69
1009675_269184_ImageActual	HGSOC	1320709	2.10938e+08	0.00626114	13	1009675_269184_ImageActual_annotations_full.tsv	7.6881	0.258843	7.40454	batch_8000_end	2025-12-21T10:56:16.321142Z	PKG - PTRC-HGSOC		PKG - PTRC-HGSOC	Ovarian Cancer	High-Grade Serous Ovarian Cancer	1320707	12	1	7.21157	0.241202	6.98983	1227.91
1009676_269185_ImageActual	HGSOC	1565990	2.35535e+08	0.00664865	13	1009676_269185_ImageActual_annotations_full.tsv	7.2008	0.242345	6.96627	batch_8000_end	2025-12-21T10:56:31.148466Z	PKG - PTRC-HGSOC		PKG - PTRC-HGSOC	Ovarian Cancer	High-Grade Serous Ovarian Cancer	1565984	9	1	7.40137	0.240633	7.21436	1083.05
1009677_269186_ImageActual	HGSOC	1446405	1.92058e+08	0.00753109	13	1009677_269186_ImageActual_annotations_full.tsv	7.20867	0.23357	6.98132	batch_8000_end	2025-12-21T10:56:48.194959Z	PKG - PTRC-HGSOC		PKG - PTRC-HGSOC	Ovarian Cancer	High-Grade Serous Ovarian Cancer	1446405	15	1	7.5088	0.250171	7.19176	957.188
1009678_269187_ImageActual	HGSOC	2050863	2.69695e+08	0.00760439	13	1009678_269187_ImageActual_annotations_full.tsv	7.16235	0.236767	6.94484	batch_8000_end	2025-12-21T10:57:08.032135Z	PKG - PTRC-HGSOC		PKG - PTRC-HGSOC	Ovarian Cancer	High-Grade Serous Ovarian Cancer	2050863	132	1	7.8168	0.266508	7.46483	941.87
1009679_269188_ImageActual	HGSOC	1895648	2.52972e+08	0.0074935	13	1009679_269188_ImageActual_annotations_full.tsv	7.19932	0.233682	6.98725	batch_8000_end	2025-12-21T10:57:27.690402Z	PKG - PTRC-HGSOC		PKG - PTRC-HGSOC	Ovarian Cancer	High-Grade Serous Ovarian Cancer	1895645	78	1	8.99118	0.291274	8.61112	960.741
1009680_269189_ImageActual	HGSOC	322008	5.19318e+07	0.0062006	13	1009680_269189_ImageActual_annotations_full.tsv	7.74425	0.247776	7.50476	batch_8000_end	2025-12-21T10:57:34.456400Z	PKG - PTRC-HGSOC		PKG - PTRC-HGSOC	Ovarian Cancer	High-Grade Serous Ovarian Cancer	322008	40	1	9.36802	0.390329	8.23345	1248.95
1009681_269190_ImageActual	HGSOC	293472	4.99218e+07	0.00587864	13	1009681_269190_ImageActual_annotations_full.tsv	7.84658	0.258679	7.58992	batch_8000_end	2025-12-21T10:57:38.059743Z	PKG - PTRC-HGSOC		PKG - PTRC-HGSOC	Ovarian Cancer	High-Grade Serous Ovarian Cancer	293468	37	1	8.18305	0.314522	7.6935	1334.76
1009682_269191_ImageActual	HGSOC	1214395	1.9157e+08	0.00633916	13	1009682_269191_ImageActual_annotations_full.tsv	7.73623	0.242556	7.52953	batch_8000_end	2025-12-21T10:57:51.231489Z	PKG - PTRC-HGSOC		PKG - PTRC-HGSOC	Ovarian Cancer	High-Grade Serous Ovarian Cancer	1214395	56	1	7.64389	0.241598	7.40658	1220.39
1009683_269192_ImageActual	HGSOC	1190496	1.83391e+08	0.00649156	13	1009683_269192_ImageActual_annotations_full.tsv	7.67635	0.241365	7.48134	batch_8000_end	2025-12-21T10:58:04.302329Z	PKG - PTRC-HGSOC		PKG - PTRC-HGSOC	Ovarian Cancer	High-Grade Serous Ovarian Cancer	1190496	31	1	7.62625	0.233204	7.40958	1182.51
1009684_269193_ImageActual	HGSOC	1575391	2.4165e+08	0.00651932	13	1009684_269193_ImageActual_annotations_full.tsv	7.49355	0.245715	7.23686	batch_8000_end	2025-12-21T10:58:23.755737Z	PKG - PTRC-HGSOC		PKG - PTRC-HGSOC	Ovarian Cancer	High-Grade Serous Ovarian Cancer	1575391	46	1	7.62071	0.270896	7.31567	1149.44
1009685_269194_ImageActual	HGSOC	1480540	2.34501e+08	0.00631359	13	1009685_269194_ImageActual_annotations_full.tsv	7.54137	0.257704	7.28779	batch_8000_end	2025-12-21T10:58:41.247791Z	PKG - PTRC-HGSOC		PKG - PTRC-HGSOC	Ovarian Cancer	High-Grade Serous Ovarian Cancer	1480539	25	1	7.85398	0.264974	7.51513	1194.47
1009686_269195_ImageActual	HGSOC	1249578	2.43015e+08	0.00514198	13	1009686_269195_ImageActual_annotations_full.tsv	8.07722	0.312969	7.68099	batch_8000_end	2025-12-21T10:58:52.857522Z	PKG - PTRC-HGSOC		PKG - PTRC-HGSOC	Ovarian Cancer	High-Grade Serous Ovarian Cancer	1249578	26	1	7.8412	0.278181	7.47957	1570.84
1009687_269196_ImageActual	HGSOC	1271875	2.52645e+08	0.00503424	13	1009687_269196_ImageActual_annotations_full.tsv	8.08816	0.29222	7.68164	batch_8000_end	2025-12-21T10:59:07.183266Z	PKG - PTRC-HGSOC		PKG - PTRC-HGSOC	Ovarian Cancer	High-Grade Serous Ovarian Cancer	1271873	20	1	7.52334	0.258554	7.20786	1606.63
1009774_271246_ImageActual	HGSOC	1422951	2.47723e+08	0.00574412	13	1009774_271246_ImageActual_annotations_full.tsv	7.78019	0.248166	7.53313	batch_8000_end	2025-12-21T10:59:21.251857Z	PKG - PTRC-HGSOC		PKG - PTRC-HGSOC	Ovarian Cancer	High-Grade Serous Ovarian Cancer	1422950	80	1	8.44711	0.30471	7.99015	1354.46
1009775_271245_ImageActual	HGSOC	2171916	3.78274e+08	0.00574165	13	1009775_271245_ImageActual_annotations_full.tsv	7.58406	0.325303	7.28805	batch_8000_end	2025-12-21T10:59:52.624958Z	PKG - PTRC-HGSOC		PKG - PTRC-HGSOC	Ovarian Cancer	High-Grade Serous Ovarian Cancer	2171913	16	1	8.02348	0.315265	7.47993	1320.89
1009776_271238_ImageActual	HGSOC	2219704	3.67862e+08	0.00603407	13	1009776_271238_ImageActual_annotations_full.tsv	7.83173	0.239986	7.60948	batch_8000_end	2025-12-21T11:00:11.612497Z	PKG - PTRC-HGSOC		PKG - PTRC-HGSOC	Ovarian Cancer	High-Grade Serous Ovarian Cancer	2219702	27	1	7.99788	0.275045	7.66394	1297.92
1009777_271236_ImageActual	HGSOC	1887454	2.99609e+08	0.00629973	13	1009777_271236_ImageActual_annotations_full.tsv	7.5839	0.253712	7.33484	batch_8000_end	2025-12-21T11:00:32.409779Z	PKG - PTRC-HGSOC		PKG - PTRC-HGSOC	Ovarian Cancer	High-Grade Serous Ovarian Cancer	1887446	300	1	8.36565	0.306237	7.914	1203.85
1009778_271234_ImageActual	HGSOC	1807171	2.86211e+08	0.00631412	13	1009778_271234_ImageActual_annotations_full.tsv	7.62227	0.239586	7.41989	batch_8000_end	2025-12-21T11:00:55.231730Z	PKG - PTRC-HGSOC		PKG - PTRC-HGSOC	Ovarian Cancer	High-Grade Serous Ovarian Cancer	1807170	159	1	8.45749	0.291575	7.66151	1207.18
1009779_271250_ImageActual	HGSOC	1325564	1.78216e+08	0.00743797	13	1009779_271250_ImageActual_annotations_full.tsv	7.40642	0.221209	7.25005	batch_8000_end	2025-12-21T11:01:11.549677Z	PKG - PTRC-HGSOC		PKG - PTRC-HGSOC	Ovarian Cancer	High-Grade Serous Ovarian Cancer	1325564	88	1	7.52027	0.253605	7.26426	995.758
1009780_271255_ImageActual	HGSOC	1777228	2.86254e+08	0.00620857	13	1009780_271255_ImageActual_annotations_full.tsv	7.7372	0.241251	7.49721	batch_8000_end	2025-12-21T11:01:29.860219Z	PKG - PTRC-HGSOC		PKG - PTRC-HGSOC	Ovarian Cancer	High-Grade Serous Ovarian Cancer	1777225	92	1	8.04979	0.274496	7.71362	1246.21
1009781_271248_ImageActual	HGSOC	4130861	5.57314e+08	0.00741209	13	1009781_271248_ImageActual_annotations_full.tsv	7.27042	0.231273	7.07788	batch_8000_end	2025-12-21T11:02:25.496364Z	PKG - PTRC-HGSOC		PKG - PTRC-HGSOC	Ovarian Cancer	High-Grade Serous Ovarian Cancer	4130854	65	1	9.06642	0.272757	8.61566	980.887
1009782_271237_ImageActual	HGSOC	274609	4.30512e+07	0.00637867	13	1009782_271237_ImageActual_annotations_full.tsv	7.56257	0.238717	7.33221	batch_8000_end	2025-12-21T11:02:31.290442Z	PKG - PTRC-HGSOC		PKG - PTRC-HGSOC	Ovarian Cancer	High-Grade Serous Ovarian Cancer	274608	30	1	7.73969	0.260006	7.42824	1185.6
1009783_271243_ImageActual	HGSOC	665245	1.03432e+08	0.00643173	13	1009783_271243_ImageActual_annotations_full.tsv	7.45478	0.237271	7.23616	batch_8000_end	2025-12-21T11:02:38.064336Z	PKG - PTRC-HGSOC		PKG - PTRC-HGSOC	Ovarian Cancer	High-Grade Serous Ovarian Cancer	665241	22	1	8.10055	0.31562	7.58287	1159.06
1009784_271239_ImageActual	HGSOC	2693531	4.65146e+08	0.00579072	13	1009784_271239_ImageActual_annotations_full.tsv	7.68504	0.466302	7.40377	batch_8000_end	2025-12-21T11:03:06.886086Z	PKG - PTRC-HGSOC		PKG - PTRC-HGSOC	Ovarian Cancer	High-Grade Serous Ovarian Cancer	2693517	373	1	12.6789	0.293459	12.2045	1327.13
1009785_271241_ImageActual	HGSOC	1509875	2.34835e+08	0.00642952	13	1009785_271241_ImageActual_annotations_full.tsv	7.65974	0.247083	7.39128	batch_8000_end	2025-12-21T11:03:21.704898Z	PKG - PTRC-HGSOC		PKG - PTRC-HGSOC	Ovarian Cancer	High-Grade Serous Ovarian Cancer	1509872	99	1	8.10543	0.270812	7.78598	1191.34
1009786_271252_ImageActual	HGSOC	2196766	3.66471e+08	0.00599437	13	1009786_271252_ImageActual_annotations_full.tsv	7.724	0.252185	7.45802	batch_8000_end	2025-12-21T11:03:46.020964Z	PKG - PTRC-HGSOC		PKG - PTRC-HGSOC	Ovarian Cancer	High-Grade Serous Ovarian Cancer	2196762	181	1	14.4541	0.293432	7.64927	1288.54
1009787_271235_ImageActual	HGSOC	1370912	2.41017e+08	0.00568802	13	1009787_271235_ImageActual_annotations_full.tsv	7.8255	0.28305	7.53283	batch_8000_end	2025-12-21T11:04:04.071036Z	PKG - PTRC-HGSOC		PKG - PTRC-HGSOC	Ovarian Cancer	High-Grade Serous Ovarian Cancer	1370911	149	1	7.76822	0.26556	7.46402	1375.79
1009788_271278_ImageActual	HGSOC	2262530	3.96989e+08	0.00569923	13	1009788_271278_ImageActual_annotations_full.tsv	7.78989	0.258605	7.49605	batch_8000_end	2025-12-21T11:04:31.028349Z	PKG - PTRC-HGSOC		PKG - PTRC-HGSOC	Ovarian Cancer	High-Grade Serous Ovarian Cancer	2262527	224	1	9.04623	0.332095	8.45558	1366.83
1009789_271242_ImageActual	HGSOC	463386	7.82149e+07	0.00592452	13	1009789_271242_ImageActual_annotations_full.tsv	7.67775	0.867427	7.42734	batch_8000_end	2025-12-21T11:04:39.597661Z	PKG - PTRC-HGSOC		PKG - PTRC-HGSOC	Ovarian Cancer	High-Grade Serous Ovarian Cancer	463381	56	1	7.44281	0.252561	7.23222	1295.93
1009790_271240_ImageActual	HGSOC	1929790	3.14546e+08	0.00613515	13	1009790_271240_ImageActual_annotations_full.tsv	7.42544	0.25376	7.14224	batch_8000_end	2025-12-21T11:04:52.858117Z	PKG - PTRC-HGSOC		PKG - PTRC-HGSOC	Ovarian Cancer	High-Grade Serous Ovarian Cancer	1929789	17	1	8.49611	0.414454	7.57139	1210.31
1009791_271244_ImageActual	HGSOC	2417462	4.35125e+08	0.00555578	13	1009791_271244_ImageActual_annotations_full.tsv	7.7916	0.33336	7.50099	batch_8000_end	2025-12-21T11:05:15.174499Z	PKG - PTRC-HGSOC		PKG - PTRC-HGSOC	Ovarian Cancer	High-Grade Serous Ovarian Cancer	2417452	441	1	8.50523	0.285097	8.13557	1402.43
1009792_271298_ImageActual	HGSOC	495605	1.00749e+08	0.00491922	13	1009792_271298_ImageActual_annotations_full.tsv	7.71251	0.625557	7.3844	batch_8000_end	2025-12-21T11:05:28.593872Z	PKG - PTRC-HGSOC		PKG - PTRC-HGSOC	Ovarian Cancer	High-Grade Serous Ovarian Cancer	495595	60	1	11.1103	0.326726	7.89784	1567.83
1009793_271271_ImageActual	HGSOC	2052243	3.57141e+08	0.00574631	13	1009793_271271_ImageActual_annotations_full.tsv	7.4546	0.262542	7.16094	batch_8000_end	2025-12-21T11:05:46.375822Z	PKG - PTRC-HGSOC		PKG - PTRC-HGSOC	Ovarian Cancer	High-Grade Serous Ovarian Cancer	2052232	43	1	14.6962	0.261446	14.3622	1297.29
1009794_271256_ImageActual	HGSOC	1210105	2.29706e+08	0.00526807	13	1009794_271256_ImageActual_annotations_full.tsv	7.83552	0.294678	7.46959	batch_8000_end	2025-12-21T11:06:05.288452Z	PKG - PTRC-HGSOC		PKG - PTRC-HGSOC	Ovarian Cancer	High-Grade Serous Ovarian Cancer	1210100	506	1	9.24162	0.261574	8.90456	1487.36
1009795_271257_ImageActual	HGSOC	1283942	2.49064e+08	0.00515508	13	1009795_271257_ImageActual_annotations_full.tsv	7.83087	0.304725	7.48629	batch_8000_end	2025-12-21T11:06:19.157941Z	PKG - PTRC-HGSOC		PKG - PTRC-HGSOC	Ovarian Cancer	High-Grade Serous Ovarian Cancer	1283937	476	1	9.10797	0.263939	8.82191	1519.06
1009796_271247_ImageActual	HGSOC	1249527	1.71408e+08	0.00728979	13	1009796_271247_ImageActual_annotations_full.tsv	7.44515	0.221539	7.29871	batch_8000_end	2025-12-21T11:06:31.941650Z	PKG - PTRC-HGSOC		PKG - PTRC-HGSOC	Ovarian Cancer	High-Grade Serous Ovarian Cancer	1249527	68	1	8.46983	0.289002	7.85115	1021.31
1009797_271258_ImageActual	HGSOC	961168	1.65014e+08	0.00582478	13	1009797_271258_ImageActual_annotations_full.tsv	7.47927	0.291448	7.26344	batch_8000_end	2025-12-21T11:06:43.863288Z	PKG - PTRC-HGSOC		PKG - PTRC-HGSOC	Ovarian Cancer	High-Grade Serous Ovarian Cancer	961168	22	1	7.66556	0.253075	7.40368	1284.04
1009798_271254_ImageActual	HGSOC	1034676	1.74569e+08	0.00592704	13	1009798_271254_ImageActual_annotations_full.tsv	7.52175	0.266296	7.29259	batch_8000_end	2025-12-21T11:06:56.136751Z	PKG - PTRC-HGSOC		PKG - PTRC-HGSOC	Ovarian Cancer	High-Grade Serous Ovarian Cancer	1034676	71	1	7.75091	0.270041	7.44251	1269.06
1009799_271251_ImageActual	HGSOC	1824559	3.01118e+08	0.00605929	13	1009799_271251_ImageActual_annotations_full.tsv	7.40224	0.259419	7.17311	batch_8000_end	2025-12-21T11:07:15.038430Z	PKG - PTRC-HGSOC		PKG - PTRC-HGSOC	Ovarian Cancer	High-Grade Serous Ovarian Cancer	1824557	70	1	7.52478	0.253603	7.23132	1221.64
1009800_271261_ImageActual	HGSOC	3180937	4.74197e+08	0.00670805	13	1009800_271261_ImageActual_annotations_full.tsv	7.47543	0.282886	7.25754	batch_8000_end	2025-12-21T11:07:55.272261Z	PKG - PTRC-HGSOC		PKG - PTRC-HGSOC	Ovarian Cancer	High-Grade Serous Ovarian Cancer	3180936	131	1	7.65412	0.254166	7.39575	1114.4
1009801_271253_ImageActual	HGSOC	1946713	2.72256e+08	0.00715031	13	1009801_271253_ImageActual_annotations_full.tsv	7.44257	0.216719	7.2871	batch_8000_end	2025-12-21T11:08:17.732898Z	PKG - PTRC-HGSOC		PKG - PTRC-HGSOC	Ovarian Cancer	High-Grade Serous Ovarian Cancer	1946713	15	1	7.16447	0.242127	6.87221	1040.87
1009802_271273_ImageActual	HGSOC	1236073	2.20284e+08	0.00561128	13	1009802_271273_ImageActual_annotations_full.tsv	7.75664	0.248554	7.49926	batch_8000_end	2025-12-21T11:08:30.633456Z	PKG - PTRC-HGSOC		PKG - PTRC-HGSOC	Ovarian Cancer	High-Grade Serous Ovarian Cancer	1236073	107	1	8.3655	0.307583	7.91549	1382.33
1009803_271259_ImageActual	HGSOC	2052552	3.52303e+08	0.0058261	13	1009803_271259_ImageActual_annotations_full.tsv	7.57352	0.283079	7.30375	batch_8000_end	2025-12-21T11:08:57.473688Z	PKG - PTRC-HGSOC		PKG - PTRC-HGSOC	Ovarian Cancer	High-Grade Serous Ovarian Cancer	2052551	55	1	8.30729	0.320708	7.80947	1299.93
1009804_271274_ImageActual	HGSOC	1536851	2.39619e+08	0.00641372	13	1009804_271274_ImageActual_annotations_full.tsv	7.53206	0.301793	7.31419	batch_8000_end	2025-12-21T11:09:12.468791Z	PKG - PTRC-HGSOC		PKG - PTRC-HGSOC	Ovarian Cancer	High-Grade Serous Ovarian Cancer	1536850	118	1	8.22239	0.252441	7.95843	1174.37
1009805_271263_ImageActual	HGSOC	1283877	1.95843e+08	0.00655563	13	1009805_271263_ImageActual_annotations_full.tsv	7.50979	0.238283	7.29801	batch_8000_end	2025-12-21T11:09:22.873553Z	PKG - PTRC-HGSOC		PKG - PTRC-HGSOC	Ovarian Cancer	High-Grade Serous Ovarian Cancer	1283874	161	1	7.62073	0.253145	7.34075	1145.55
1009806_271260_ImageActual	HGSOC	958674	2.22718e+08	0.00430443	13	1009806_271260_ImageActual_annotations_full.tsv	8.13088	0.325692	7.7679	batch_8000_end	2025-12-21T11:09:34.646727Z	PKG - PTRC-HGSOC		PKG - PTRC-HGSOC	Ovarian Cancer	High-Grade Serous Ovarian Cancer	958671	535	1	9.22857	0.308439	8.67006	1888.95
1009807_271249_ImageActual	HGSOC	1335916	1.86638e+08	0.0071578	13	1009807_271249_ImageActual_annotations_full.tsv	7.24282	0.236308	7.03053	batch_8000_end	2025-12-21T11:09:52.812841Z	PKG - PTRC-HGSOC		PKG - PTRC-HGSOC	Ovarian Cancer	High-Grade Serous Ovarian Cancer	1335913	87	1	7.6894	0.275553	7.36368	1011.88
1009808_271277_ImageActual	HGSOC	941136	1.82923e+08	0.00514499	13	1009808_271277_ImageActual_annotations_full.tsv	7.95281	0.297627	7.69075	batch_8000_end	2025-12-21T11:10:04.652571Z	PKG - PTRC-HGSOC		PKG - PTRC-HGSOC	Ovarian Cancer	High-Grade Serous Ovarian Cancer	941131	187	1	7.8789	0.256697	7.60921	1545.74
1009809_271275_ImageActual	HGSOC	1451670	2.04271e+08	0.00710659	13	1009809_271275_ImageActual_annotations_full.tsv	7.28108	0.237116	7.05442	batch_8000_end	2025-12-21T11:10:20.745365Z	PKG - PTRC-HGSOC		PKG - PTRC-HGSOC	Ovarian Cancer	High-Grade Serous Ovarian Cancer	1451666	102	1	8.4472	0.27254	7.55786	1024.55
1009810_271267_ImageActual	HGSOC	628488	9.62255e+07	0.00653141	13	1009810_271267_ImageActual_annotations_full.tsv	7.40906	0.25355	7.1973	batch_8000_end	2025-12-21T11:10:28.863584Z	PKG - PTRC-HGSOC		PKG - PTRC-HGSOC	Ovarian Cancer	High-Grade Serous Ovarian Cancer	628488	176	1	8.33283	0.243532	8.10234	1134.37
1009811_271264_ImageActual	HGSOC	2723844	3.97411e+08	0.00685397	13	1009811_271264_ImageActual_annotations_full.tsv	7.57346	0.221748	7.39677	batch_8000_end	2025-12-21T11:10:57.678342Z	PKG - PTRC-HGSOC		PKG - PTRC-HGSOC	Ovarian Cancer	High-Grade Serous Ovarian Cancer	2723839	31	1	22.1683	0.431344	8.83287	1104.97
1009812_271283_ImageActual	HGSOC	3273816	5.7393e+08	0.00570421	13	1009812_271283_ImageActual_annotations_full.tsv	7.59699	0.36063	7.41099	batch_8000_end	2025-12-21T11:11:35.519593Z	PKG - PTRC-HGSOC		PKG - PTRC-HGSOC	Ovarian Cancer	High-Grade Serous Ovarian Cancer	3273815	20	1	9.25835	0.356871	8.1722	1331.82
1009813_271313_ImageActual	HGSOC	894322	1.44571e+08	0.00618605	13	1009813_271313_ImageActual_annotations_full.tsv	7.55306	0.261479	7.32331	batch_8000_end	2025-12-21T11:11:47.332021Z	PKG - PTRC-HGSOC		PKG - PTRC-HGSOC	Ovarian Cancer	High-Grade Serous Ovarian Cancer	894319	98	1	8.00373	0.269744	7.70954	1220.98
1009814_271269_ImageActual	HGSOC	2954011	4.48169e+08	0.00659129	13	1009814_271269_ImageActual_annotations_full.tsv	7.53852	0.242159	7.32212	batch_8000_end	2025-12-21T11:12:11.043514Z	PKG - PTRC-HGSOC		PKG - PTRC-HGSOC	Ovarian Cancer	High-Grade Serous Ovarian Cancer	2954008	31	1	13.3855	0.341489	10.3303	1143.71
1009815_271272_ImageActual	HGSOC	3091829	4.98098e+08	0.00620727	13	1009815_271272_ImageActual_annotations_full.tsv	7.86453	0.22311	7.6911	batch_8000_end	2025-12-21T11:12:56.029027Z	PKG - PTRC-HGSOC		PKG - PTRC-HGSOC	Ovarian Cancer	High-Grade Serous Ovarian Cancer	3091827	26	1	8.00559	0.255098	7.80336	1266.99
1009816_271289_ImageActual	HGSOC	2287727	3.69698e+08	0.00618809	13	1009816_271289_ImageActual_annotations_full.tsv	7.68955	0.230392	7.5062	batch_8000_end	2025-12-21T11:13:16.758668Z	PKG - PTRC-HGSOC		PKG - PTRC-HGSOC	Ovarian Cancer	High-Grade Serous Ovarian Cancer	2287713	58	1	10.4488	0.271495	10.0506	1242.64
1009817_271300_ImageActual	HGSOC	3395575	5.10279e+08	0.00665435	13	1009817_271300_ImageActual_annotations_full.tsv	7.49386	0.259514	7.30039	batch_8000_end	2025-12-21T11:13:59.220352Z	PKG - PTRC-HGSOC		PKG - PTRC-HGSOC	Ovarian Cancer	High-Grade Serous Ovarian Cancer	3395573	70	1	9.97712	0.241359	9.73543	1126.16
1009818_271304_ImageActual	HGSOC	1132865	1.49013e+08	0.00760246	13	1009818_271304_ImageActual_annotations_full.tsv	7.25767	0.220446	7.05315	batch_8000_end	2025-12-21T11:14:11.891732Z	PKG - PTRC-HGSOC		PKG - PTRC-HGSOC	Ovarian Cancer	High-Grade Serous Ovarian Cancer	1132863	10	1	6.86782	0.214916	6.68645	954.647
1009819_271270_ImageActual	HGSOC	2215657	3.30929e+08	0.00669526	13	1009819_271270_ImageActual_annotations_full.tsv	7.5253	0.239592	7.30343	batch_8000_end	2025-12-21T11:14:27.473854Z	PKG - PTRC-HGSOC		PKG - PTRC-HGSOC	Ovarian Cancer	High-Grade Serous Ovarian Cancer	2215656	62	1	7.78852	0.251642	7.51894	1123.98
1009820_271276_ImageActual	HGSOC	2834131	4.03937e+08	0.00701626	13	1009820_271276_ImageActual_annotations_full.tsv	7.22191	0.257844	7.00671	batch_8000_end	2025-12-21T11:14:59.398340Z	PKG - PTRC-HGSOC		PKG - PTRC-HGSOC	Ovarian Cancer	High-Grade Serous Ovarian Cancer	2834126	44	1	11.2016	0.315745	10.6103	1029.31
1009821_271266_ImageActual	HGSOC	3135111	4.55931e+08	0.00687629	13	1009821_271266_ImageActual_annotations_full.tsv	7.44819	0.230119	7.25813	batch_8000_end	2025-12-21T11:15:31.039788Z	PKG - PTRC-HGSOC		PKG - PTRC-HGSOC	Ovarian Cancer	High-Grade Serous Ovarian Cancer	3135107	58	1	60.3028	0.329072	47.9677	1083.17
1009822_271268_ImageActual	HGSOC	2094027	3.44824e+08	0.00607273	13	1009822_271268_ImageActual_annotations_full.tsv	7.42495	0.297422	7.2129	batch_8000_end	2025-12-21T11:15:57.166943Z	PKG - PTRC-HGSOC		PKG - PTRC-HGSOC	Ovarian Cancer	High-Grade Serous Ovarian Cancer	2094025	133	1	8.02465	0.256727	7.72507	1222.67
1009823_271262_ImageActual	HGSOC	1372155	2.18118e+08	0.00629088	13	1009823_271262_ImageActual_annotations_full.tsv	7.57975	0.239201	7.34501	batch_8000_end	2025-12-21T11:16:16.516519Z	PKG - PTRC-HGSOC		PKG - PTRC-HGSOC	Ovarian Cancer	High-Grade Serous Ovarian Cancer	1372153	273	1	8.15316	0.295861	7.74808	1204.88
1009824_271265_ImageActual	HGSOC	2075571	3.25964e+08	0.00636749	13	1009824_271265_ImageActual_annotations_full.tsv	7.54545	0.256656	7.30845	batch_8000_end	2025-12-21T11:16:42.640999Z	PKG - PTRC-HGSOC		PKG - PTRC-HGSOC	Ovarian Cancer	High-Grade Serous Ovarian Cancer	2075570	109	1	10.8825	0.278652	7.51602	1185
1009825_271290_ImageActual	HGSOC	1699655	3.2307e+08	0.00526094	13	1009825_271290_ImageActual_annotations_full.tsv	7.73577	0.284947	7.47811	batch_8000_end	2025-12-21T11:17:05.197612Z	PKG - PTRC-HGSOC		PKG - PTRC-HGSOC	Ovarian Cancer	High-Grade Serous Ovarian Cancer	1699648	13	1	11.8658	0.611489	9.15531	1470.41
1009826_271279_ImageActual	HGSOC	3364113	5.0396e+08	0.00667536	13	1009826_271279_ImageActual_annotations_full.tsv	7.55782	0.242033	7.3616	batch_8000_end	2025-12-21T11:17:44.212037Z	PKG - PTRC-HGSOC		PKG - PTRC-HGSOC	Ovarian Cancer	High-Grade Serous Ovarian Cancer	3364109	11	1	43.9897	0.494478	43.2788	1132.2
1009827_271291_ImageActual	HGSOC	3419067	5.68317e+08	0.00601613	13	1009827_271291_ImageActual_annotations_full.tsv	7.86128	0.250214	7.69027	batch_8000_end	2025-12-21T11:18:26.348094Z	PKG - PTRC-HGSOC		PKG - PTRC-HGSOC	Ovarian Cancer	High-Grade Serous Ovarian Cancer	3419067	12	1	15.2072	0.2332	14.9275	1306.7
1009828_271292_ImageActual	HGSOC	1641015	2.49323e+08	0.00658189	13	1009828_271292_ImageActual_annotations_full.tsv	7.51107	0.22495	7.33134	batch_8000_end	2025-12-21T11:18:44.870822Z	PKG - PTRC-HGSOC		PKG - PTRC-HGSOC	Ovarian Cancer	High-Grade Serous Ovarian Cancer	1641014	109	1	9.32828	0.279131	8.54263	1141.17
1009829_271280_ImageActual	HGSOC	2413642	3.52114e+08	0.00685473	13	1009829_271280_ImageActual_annotations_full.tsv	7.50254	0.243455	7.33136	batch_8000_end	2025-12-21T11:19:11.267476Z	PKG - PTRC-HGSOC		PKG - PTRC-HGSOC	Ovarian Cancer	High-Grade Serous Ovarian Cancer	2413641	119	1	20.9029	0.26371	18.1369	1094.51
1009830_271301_ImageActual	HGSOC	1400463	2.23062e+08	0.00627835	13	1009830_271301_ImageActual_annotations_full.tsv	7.52568	0.239551	7.3421	batch_8000_end	2025-12-21T11:19:29.001795Z	PKG - PTRC-HGSOC		PKG - PTRC-HGSOC	Ovarian Cancer	High-Grade Serous Ovarian Cancer	1400460	43	1	13.6163	0.315588	12.5785	1198.67
1009831_271307_ImageActual	HGSOC	1483789	2.07352e+08	0.00715588	13	1009831_271307_ImageActual_annotations_full.tsv	7.56	0.212862	7.39657	batch_8000_end	2025-12-21T11:19:51.975516Z	PKG - PTRC-HGSOC		PKG - PTRC-HGSOC	Ovarian Cancer	High-Grade Serous Ovarian Cancer	1483789	37	1	9.67464	0.262776	8.82502	1056.47
1009832_271282_ImageActual	HGSOC	1957777	3.32837e+08	0.00588209	13	1009832_271282_ImageActual_annotations_full.tsv	7.5319	0.303359	7.26942	batch_8000_end	2025-12-21T11:20:14.509236Z	PKG - PTRC-HGSOC		PKG - PTRC-HGSOC	Ovarian Cancer	High-Grade Serous Ovarian Cancer	1957771	43	1	7.58389	0.277471	7.19128	1280.48
1009833_271287_ImageActual	HGSOC	2558984	3.88395e+08	0.00658861	13	1009833_271287_ImageActual_annotations_full.tsv	7.58675	0.251021	7.41607	batch_8000_end	2025-12-21T11:20:44.814820Z	PKG - PTRC-HGSOC		PKG - PTRC-HGSOC	Ovarian Cancer	High-Grade Serous Ovarian Cancer	2558983	18	1	8.08704	0.271802	7.60846	1151.49
1009834_271284_ImageActual	HGSOC	2528419	3.93866e+08	0.0064195	13	1009834_271284_ImageActual_annotations_full.tsv	7.59922	0.228119	7.40622	batch_8000_end	2025-12-21T11:21:06.635218Z	PKG - PTRC-HGSOC		PKG - PTRC-HGSOC	Ovarian Cancer	High-Grade Serous Ovarian Cancer	2528416	45	1	13.5078	0.370437	9.55894	1183.77
1009848_271317_ImageActual	HGSOC	1729569	2.73944e+08	0.00631358	13	1009848_271317_ImageActual_annotations_full.tsv	7.58582	0.23614	7.38356	batch_8000_end	2025-12-21T11:21:28.000418Z	PKG - PTRC-HGSOC		PKG - PTRC-HGSOC	Ovarian Cancer	High-Grade Serous Ovarian Cancer	1729568	74	1	7.87295	0.28583	7.47408	1201.51
1009849_271297_ImageActual	HGSOC	1920023	2.76568e+08	0.00694232	13	1009849_271297_ImageActual_annotations_full.tsv	7.44056	0.221116	7.27199	batch_8000_end	2025-12-21T11:21:49.274503Z	PKG - PTRC-HGSOC		PKG - PTRC-HGSOC	Ovarian Cancer	High-Grade Serous Ovarian Cancer	1920022	67	1	8.61644	0.263085	8.06358	1071.77
1009850_271305_ImageActual	HGSOC	1086180	1.58426e+08	0.00685608	13	1009850_271305_ImageActual_annotations_full.tsv	7.49532	0.235141	7.32837	batch_8000_end	2025-12-21T11:22:04.607523Z	PKG - PTRC-HGSOC		PKG - PTRC-HGSOC	Ovarian Cancer	High-Grade Serous Ovarian Cancer	1086180	13	1	18.6982	0.232053	18.3991	1093.24
1009851_271319_ImageActual	HGSOC	1507203	2.14114e+08	0.00703927	13	1009851_271319_ImageActual_annotations_full.tsv	7.54498	0.214306	7.37573	batch_8000_end	2025-12-21T11:22:18.054575Z	PKG - PTRC-HGSOC		PKG - PTRC-HGSOC	Ovarian Cancer	High-Grade Serous Ovarian Cancer	1507201	38	1	9.44221	0.274781	8.99835	1071.84
1009852_271309_ImageActual	HGSOC	1695778	3.02753e+08	0.0056012	13	1009852_271309_ImageActual_annotations_full.tsv	7.56213	0.317964	7.28381	batch_8000_end	2025-12-21T11:22:42.595478Z	PKG - PTRC-HGSOC		PKG - PTRC-HGSOC	Ovarian Cancer	High-Grade Serous Ovarian Cancer	1695777	36	1	7.75525	0.286501	7.3672	1350.09
1009853_271314_ImageActual	HGSOC	2802150	4.18042e+08	0.00670303	13	1009853_271314_ImageActual_annotations_full.tsv	7.55894	0.248461	7.3773	batch_8000_end	2025-12-21T11:23:14.213238Z	PKG - PTRC-HGSOC		PKG - PTRC-HGSOC	Ovarian Cancer	High-Grade Serous Ovarian Cancer	2802144	38	1	72.5172	0.377361	70.8358	1127.69
1009854_271293_ImageActual	HGSOC	2861695	4.54661e+08	0.00629412	13	1009854_271293_ImageActual_annotations_full.tsv	7.63826	0.276751	7.45118	batch_8000_end	2025-12-21T11:23:48.186552Z	PKG - PTRC-HGSOC		PKG - PTRC-HGSOC	Ovarian Cancer	High-Grade Serous Ovarian Cancer	2861694	19	1	7.85234	0.249413	7.61887	1213.55
1009855_271325_ImageActual	HGSOC	2178052	3.61242e+08	0.00602934	13	1009855_271325_ImageActual_annotations_full.tsv	7.63799	0.235764	7.43658	batch_8000_end	2025-12-21T11:24:13.451609Z	PKG - PTRC-HGSOC		PKG - PTRC-HGSOC	Ovarian Cancer	High-Grade Serous Ovarian Cancer	2178048	120	1	8.5976	0.324645	7.88098	1266.8
1009856_271308_ImageActual	HGSOC	1687869	2.91767e+08	0.00578499	13	1009856_271308_ImageActual_annotations_full.tsv	7.6499	0.321421	7.39242	batch_8000_end	2025-12-21T11:24:34.828423Z	PKG - PTRC-HGSOC		PKG - PTRC-HGSOC	Ovarian Cancer	High-Grade Serous Ovarian Cancer	1687859	214	1	10.2131	0.309987	9.69793	1322.37
1009857_271323_ImageActual	HGSOC	2046055	3.39789e+08	0.00602155	13	1009857_271323_ImageActual_annotations_full.tsv	7.66289	0.333053	7.45161	batch_8000_end	2025-12-21T11:24:56.375714Z	PKG - PTRC-HGSOC		PKG - PTRC-HGSOC	Ovarian Cancer	High-Grade Serous Ovarian Cancer	2046055	135	1	8.08862	0.287811	7.67235	1272.58
1009858_271310_ImageActual	HGSOC	1409721	2.00879e+08	0.00701778	13	1009858_271310_ImageActual_annotations_full.tsv	7.40847	0.236112	7.23155	batch_8000_end	2025-12-21T11:25:16.744204Z	PKG - PTRC-HGSOC		PKG - PTRC-HGSOC	Ovarian Cancer	High-Grade Serous Ovarian Cancer	1409719	98	1	7.59034	0.265409	7.2569	1055.67
1009859_271311_ImageActual	HGSOC	1708893	2.78966e+08	0.00612582	13	1009859_271311_ImageActual_annotations_full.tsv	7.7189	0.242982	7.4703	batch_8000_end	2025-12-21T11:25:34.698001Z	PKG - PTRC-HGSOC		PKG - PTRC-HGSOC	Ovarian Cancer	High-Grade Serous Ovarian Cancer	1708889	97	1	8.02952	0.272849	7.71826	1260.06
1009860_271318_ImageActual	HGSOC	3723420	5.08856e+08	0.00731723	13	1009860_271318_ImageActual_annotations_full.tsv	7.28158	0.235802	7.08634	batch_8000_end	2025-12-21T11:26:17.966156Z	PKG - PTRC-HGSOC		PKG - PTRC-HGSOC	Ovarian Cancer	High-Grade Serous Ovarian Cancer	3723416	65	1	8.72787	0.247675	8.46579	995.128
1009861_271320_ImageActual	HGSOC	16103	2.42864e+06	0.00663046	13	1009861_271320_ImageActual_annotations_full.tsv	7.47937	0.232017	7.25979	batch_8000_end	2025-12-21T11:26:18.824838Z	PKG - PTRC-HGSOC		PKG - PTRC-HGSOC	Ovarian Cancer	High-Grade Serous Ovarian Cancer	16103	24	1	7.72712	0.236935	7.48482	1128.03
1009862_271322_ImageActual	HGSOC	126942	2.14756e+07	0.005911	13	1009862_271322_ImageActual_annotations_full.tsv	7.63326	0.242492	7.38217	batch_8000_end	2025-12-21T11:26:21.689663Z	PKG - PTRC-HGSOC		PKG - PTRC-HGSOC	Ovarian Cancer	High-Grade Serous Ovarian Cancer	126938	60	1	7.8748	0.260492	7.57452	1291.37
1009863_271324_ImageActual	HGSOC	650715	1.13844e+08	0.00571585	13	1009863_271324_ImageActual_annotations_full.tsv	7.49374	0.234433	7.27329	batch_8000_end	2025-12-21T11:26:26.266445Z	PKG - PTRC-HGSOC		PKG - PTRC-HGSOC	Ovarian Cancer	High-Grade Serous Ovarian Cancer	650711	82	1	7.76719	0.284187	7.41429	1311.04
1009864_271312_ImageActual	HGSOC	1481627	2.86166e+08	0.00517751	13	1009864_271312_ImageActual_annotations_full.tsv	7.51663	0.33197	7.22503	batch_8000_end	2025-12-21T11:26:38.890395Z	PKG - PTRC-HGSOC		PKG - PTRC-HGSOC	Ovarian Cancer	High-Grade Serous Ovarian Cancer	1481592	79	1	11.0307	0.338555	10.069	1451.78
1009865_271321_ImageActual	HGSOC	2794862	4.92296e+08	0.0056772	13	1009865_271321_ImageActual_annotations_full.tsv	7.84771	0.251944	7.62225	batch_8000_end	2025-12-21T11:27:06.273528Z	PKG - PTRC-HGSOC		PKG - PTRC-HGSOC	Ovarian Cancer	High-Grade Serous Ovarian Cancer	2794860	25	1	8.34279	0.31604	7.86473	1382.32
1010.Prostate.Bx3A.slide.04.HE.tiff - 1010.Prostate.Bx3A.slide.04.HE.tiff #1	PCA	64047	4.49677e+07	0.00142429	18	1010.Prostate.Bx3A.slide.04.HE.tiff - 1010.Prostate.Bx3A.slide.04.HE.tiff #1_annotations_full.tsv	6.93145	0.807814	6.55016	batch_8000_end	2025-12-21T11:35:08.427924Z	Prostage cancer_2		Prostage cancer_2	Prostate Cancer	Prostate Cancer	64047	1	1	6.93145	0.807814	6.55016	4866.61
1010.Prostate.Bx4A.slide.04.HE.tiff - 1010.Prostate.Bx4A.slide.04.HE.tiff #1	PCA	114358	7.85227e+07	0.00145637	18	1010.Prostate.Bx4A.slide.04.HE.tiff - 1010.Prostate.Bx4A.slide.04.HE.tiff #1_annotations_full.tsv	6.88027	0.788987	6.53796	batch_8000_end	2025-12-21T11:35:13.779569Z	Prostage cancer_2		Prostage cancer_2	Prostate Cancer	Prostate Cancer	114358	1	1	6.88027	0.788987	6.53796	4724.27
1011.Prostate.Bx13A.slide.04.HE.tiff - 1011.Prostate.Bx13A.slide.04.HE.tiff #1	PCA	107760	6.49983e+07	0.00165789	18	1011.Prostate.Bx13A.slide.04.HE.tiff - 1011.Prostate.Bx13A.slide.04.HE.tiff #1_annotations_full.tsv	6.79729	0.630926	6.49541	batch_8000_end	2025-12-21T11:35:30.585660Z	Prostage cancer_2		Prostage cancer_2	Prostate Cancer	Prostate Cancer	107760	1	1	6.79729	0.630926	6.49541	4099.97
1011.Prostate.Bx17A.slide.04.HE.tiff - 1011.Prostate.Bx17A.slide.04.HE.tiff #1	PCA	79835	4.87656e+07	0.00163712	18	1011.Prostate.Bx17A.slide.04.HE.tiff - 1011.Prostate.Bx17A.slide.04.HE.tiff #1_annotations_full.tsv	6.94605	0.976466	6.5027	batch_8000_end	2025-12-21T11:35:44.250764Z	Prostage cancer_2		Prostage cancer_2	Prostate Cancer	Prostate Cancer	79835	1	1	6.94605	0.976466	6.5027	4242.85
1011.Prostate.Bx3A.slide.04.HE.tiff - 1011.Prostate.Bx3A.slide.04.HE.tiff #1	PCA	93958	5.81722e+07	0.00161517	18	1011.Prostate.Bx3A.slide.04.HE.tiff - 1011.Prostate.Bx3A.slide.04.HE.tiff #1_annotations_full.tsv	6.8606	0.697475	6.46314	batch_8000_end	2025-12-21T11:36:01.358082Z	Prostage cancer_2		Prostage cancer_2	Prostate Cancer	Prostate Cancer	93958	1	1	6.8606	0.697475	6.46314	4247.6
1011.Prostate.Bx8A.slide.04.HE.tiff - 1011.Prostate.Bx8A.slide.04.HE.tiff #1	PCA	95411	6.66669e+07	0.00143116	18	1011.Prostate.Bx8A.slide.04.HE.tiff - 1011.Prostate.Bx8A.slide.04.HE.tiff #1_annotations_full.tsv	6.95538	0.596446	6.55644	batch_8000_end	2025-12-21T11:36:15.762938Z	Prostage cancer_2		Prostage cancer_2	Prostate Cancer	Prostate Cancer	95411	1	1	6.95538	0.596446	6.55644	4859.96
1012.Prostate.Bx1A.slide.04.HE.tiff - 1012.Prostate.Bx1A.slide.04.HE.tiff #1	PCA	86301	5.39567e+07	0.00159945	18	1012.Prostate.Bx1A.slide.04.HE.tiff - 1012.Prostate.Bx1A.slide.04.HE.tiff #1_annotations_full.tsv	6.95629	0.714216	6.5377	batch_8000_end	2025-12-21T11:36:22.492999Z	Prostage cancer_2		Prostage cancer_2	Prostate Cancer	Prostate Cancer	86301	1	1	6.95629	0.714216	6.5377	4349.18
1012.Prostate.Bx2A.slide.04.HE.tiff - 1012.Prostate.Bx2A.slide.04.HE.tiff #1	PCA	24306	1.40742e+07	0.00172698	18	1012.Prostate.Bx2A.slide.04.HE.tiff - 1012.Prostate.Bx2A.slide.04.HE.tiff #1_annotations_full.tsv	6.80572	0.863494	6.33788	batch_8000_end	2025-12-21T11:36:25.773931Z	Prostage cancer_2		Prostage cancer_2	Prostate Cancer	Prostate Cancer	24306	1	1	6.80572	0.863494	6.33788	3940.81
1012.Prostate.Bx3A.slide.04.HE.tiff - 1012.Prostate.Bx3A.slide.04.HE.tiff #1	PCA	171493	9.20034e+07	0.00186399	18	1012.Prostate.Bx3A.slide.04.HE.tiff - 1012.Prostate.Bx3A.slide.04.HE.tiff #1_annotations_full.tsv	6.55167	0.672711	6.22292	batch_8000_end	2025-12-21T11:36:29.847034Z	Prostage cancer_2		Prostage cancer_2	Prostate Cancer	Prostate Cancer	171493	1	1	6.55167	0.672711	6.22292	3514.87
1013.Prostate.Bx10A.slide.04.HE.tiff - 1013.Prostate.Bx10A.slide.04.HE.tiff #1	PCA	100122	7.08128e+07	0.0014139	18	1013.Prostate.Bx10A.slide.04.HE.tiff - 1013.Prostate.Bx10A.slide.04.HE.tiff #1_annotations_full.tsv	6.93838	0.779641	6.51097	batch_8000_end	2025-12-21T11:36:43.137647Z	Prostage cancer_2		Prostage cancer_2	Prostate Cancer	Prostate Cancer	100122	1	1	6.93838	0.779641	6.51097	4907.28
1013.Prostate.Bx11A.slide.04.HE.tiff - 1013.Prostate.Bx11A.slide.04.HE.tiff #1	PCA	90114	6.26902e+07	0.00143745	18	1013.Prostate.Bx11A.slide.04.HE.tiff - 1013.Prostate.Bx11A.slide.04.HE.tiff #1_annotations_full.tsv	6.95208	0.686564	6.75304	batch_8000_end	2025-12-21T11:36:48.373411Z	Prostage cancer_2		Prostage cancer_2	Prostate Cancer	Prostate Cancer	90114	1	1	6.95208	0.686564	6.75304	4836.39
1013.Prostate.Bx3A.slide.04.HE.tiff - 1013.Prostate.Bx3A.slide.04.HE.tiff #1	PCA	338646	1.26438e+08	0.00267836	18	1013.Prostate.Bx3A.slide.04.HE.tiff - 1013.Prostate.Bx3A.slide.04.HE.tiff #1_annotations_full.tsv	7.03971	0.443158	6.85667	batch_0_3000	2025-12-21T10:15:46.642780Z	Prostage cancer		Prostage cancer	Prostate Cancer	Prostate Cancer	112861	4	1	38.9081	0.17149	38.7692	2628.37
1013.Prostate.Bx6A.slide.04.HE.tiff - 1013.Prostate.Bx6A.slide.04.HE.tiff #1	PCA	271430	1.27765e+08	0.00212445	18	1013.Prostate.Bx6A.slide.04.HE.tiff - 1013.Prostate.Bx6A.slide.04.HE.tiff #1_annotations_full.tsv	7.00209	0.559037	6.77024	batch_0_3000	2025-12-21T10:15:56.720392Z	Prostage cancer		Prostage cancer	Prostate Cancer	Prostate Cancer	135715	1	1	7.00209	0.559037	6.77024	3295.95
1013.Prostate.Bx7A.slide.04.HE.tiff - 1013.Prostate.Bx7A.slide.04.HE.tiff #1	PCA	249148	1.07845e+08	0.00231023	18	1013.Prostate.Bx7A.slide.04.HE.tiff - 1013.Prostate.Bx7A.slide.04.HE.tiff #1_annotations_full.tsv	6.85567	0.617777	6.63972	batch_0_3000	2025-12-21T10:16:03.161449Z	Prostage cancer		Prostage cancer	Prostate Cancer	Prostate Cancer	124574	1	1	6.85567	0.617777	6.63972	2967.52
1014.Prostate.Bx10A.slide.05.HE.tiff - 1014.Prostate.Bx10A.slide.05.HE.tiff #1	PCA	158400	1.02745e+08	0.00154167	18	1014.Prostate.Bx10A.slide.05.HE.tiff - 1014.Prostate.Bx10A.slide.05.HE.tiff #1_annotations_full.tsv	7.25502	0.841705	6.82332	batch_0_3000	2025-12-21T10:16:16.970697Z	Prostage cancer		Prostage cancer	Prostate Cancer	Prostate Cancer	79200	1	1	7.25502	0.841705	6.82332	4705.94
1014.Prostate.Bx11A.slide.05.HE.tiff - 1014.Prostate.Bx11A.slide.05.HE.tiff #1	PCA	143480	8.55299e+07	0.00167754	18	1014.Prostate.Bx11A.slide.05.HE.tiff - 1014.Prostate.Bx11A.slide.05.HE.tiff #1_annotations_full.tsv	7.03962	0.894159	6.65277	batch_0_3000	2025-12-21T10:16:21.609276Z	Prostage cancer		Prostage cancer	Prostate Cancer	Prostate Cancer	71740	1	1	7.03962	0.894159	6.65277	4196.39
1014.Prostate.Bx13A.slide.05.HE.tiff - 1014.Prostate.Bx13A.slide.05.HE.tiff #1	PCA	182778	1.13965e+08	0.00160381	18	1014.Prostate.Bx13A.slide.05.HE.tiff - 1014.Prostate.Bx13A.slide.05.HE.tiff #1_annotations_full.tsv	6.96002	0.93304	6.55703	batch_0_3000	2025-12-21T10:16:30.585606Z	Prostage cancer		Prostage cancer	Prostate Cancer	Prostate Cancer	91389	1	1	6.96002	0.93304	6.55703	4339.67
1014.Prostate.Bx17A.slide.05.HE.tiff - 1014.Prostate.Bx17A.slide.05.HE.tiff #1	PCA	187204	1.19151e+08	0.00157115	18	1014.Prostate.Bx17A.slide.05.HE.tiff - 1014.Prostate.Bx17A.slide.05.HE.tiff #1_annotations_full.tsv	6.98102	0.79346	6.55596	batch_0_3000	2025-12-21T10:16:54.574768Z	Prostage cancer		Prostage cancer	Prostate Cancer	Prostate Cancer	93602	1	1	6.98102	0.79346	6.55596	4443.26
1014.Prostate.Bx2A.slide.05.HE.tiff - 1014.Prostate.Bx2A.slide.05.HE.tiff #1	PCA	181706	9.91721e+07	0.00183223	18	1014.Prostate.Bx2A.slide.05.HE.tiff - 1014.Prostate.Bx2A.slide.05.HE.tiff #1_annotations_full.tsv	6.95101	0.38949	6.65333	batch_0_3000	2025-12-21T10:17:07.180924Z	Prostage cancer		Prostage cancer	Prostate Cancer	Prostate Cancer	90850	2	1	455.227	0.194749	455.078	3793.75
1014.Prostate.Bx3A.slide.05.HE.tiff - 1014.Prostate.Bx3A.slide.05.HE.tiff #1	PCA	97820	2.32909e+07	0.00419992	18	1014.Prostate.Bx3A.slide.05.HE.tiff - 1014.Prostate.Bx3A.slide.05.HE.tiff #1_annotations_full.tsv	6.81789	0.269166	6.53586	batch_0_3000	2025-12-21T10:17:12.304440Z	Prostage cancer		Prostage cancer	Prostate Cancer	Prostate Cancer	48906	6	1	6.94167	0.254896	6.68702	1623.34
1014.Prostate.Bx5A.slide.05.HE.tiff - 1014.Prostate.Bx5A.slide.05.HE.tiff #1	PCA	104190	3.44121e+07	0.00302772	18	1014.Prostate.Bx5A.slide.05.HE.tiff - 1014.Prostate.Bx5A.slide.05.HE.tiff #1_annotations_full.tsv	6.72526	0.811984	6.37306	batch_0_3000	2025-12-21T10:17:21.292883Z	Prostage cancer		Prostage cancer	Prostate Cancer	Prostate Cancer	52095	1	1	6.72526	0.811984	6.37306	2221.23
1014.Prostate.Bx6A.slide.05.HE.tiff - 1014.Prostate.Bx6A.slide.05.HE.tiff #1	PCA	199156	1.05316e+08	0.00189102	18	1014.Prostate.Bx6A.slide.05.HE.tiff - 1014.Prostate.Bx6A.slide.05.HE.tiff #1_annotations_full.tsv	6.81683	0.911677	6.49723	batch_0_3000	2025-12-21T10:17:25.193378Z	Prostage cancer		Prostage cancer	Prostate Cancer	Prostate Cancer	99578	1	1	6.81683	0.911677	6.49723	3604.83
1014.Prostate.Bx7A.slide.05.HE.tiff - 1014.Prostate.Bx7A.slide.05.HE.tiff #1	PCA	206508	1.07218e+08	0.00192605	18	1014.Prostate.Bx7A.slide.05.HE.tiff - 1014.Prostate.Bx7A.slide.05.HE.tiff #1_annotations_full.tsv	6.80428	0.959112	6.38888	batch_0_3000	2025-12-21T10:17:30.402410Z	Prostage cancer		Prostage cancer	Prostate Cancer	Prostate Cancer	103254	1	1	6.80428	0.959112	6.38888	3532.76
1014.Prostate.Bx9A.slide.05.HE.tiff - 1014.Prostate.Bx9A.slide.05.HE.tiff #1	PCA	178196	8.83143e+07	0.00201775	18	1014.Prostate.Bx9A.slide.05.HE.tiff - 1014.Prostate.Bx9A.slide.05.HE.tiff #1_annotations_full.tsv	6.9019	0.891332	6.51082	batch_0_3000	2025-12-21T10:17:42.854799Z	Prostage cancer		Prostage cancer	Prostate Cancer	Prostate Cancer	89098	1	1	6.9019	0.891332	6.51082	3420.6
1015.Prostate.Bx4A.slide.04.HE.tiff - 1015.Prostate.Bx4A.slide.04.HE.tiff #1	PCA	254486	1.33545e+08	0.00190562	18	1015.Prostate.Bx4A.slide.04.HE.tiff - 1015.Prostate.Bx4A.slide.04.HE.tiff #1_annotations_full.tsv	6.94928	0.683187	6.60504	batch_0_3000	2025-12-21T10:18:02.786855Z	Prostage cancer		Prostage cancer	Prostate Cancer	Prostate Cancer	127243	1	1	6.94928	0.683187	6.60504	3646.74
1016.Prostate.Bx18A.slide.04.HE.tiff - 1016.Prostate.Bx18A.slide.04.HE.tiff #1	PCA	164746	6.73533e+07	0.002446	18	1016.Prostate.Bx18A.slide.04.HE.tiff - 1016.Prostate.Bx18A.slide.04.HE.tiff #1_annotations_full.tsv	6.88148	0.581694	6.56559	batch_0_3000	2025-12-21T10:18:35.874646Z	Prostage cancer		Prostage cancer	Prostate Cancer	Prostate Cancer	82373	1	1	6.88148	0.581694	6.56559	2813.36
1017.Prostate.Bx11A.slide.04.HE.tiff - 1017.Prostate.Bx11A.slide.04.HE.tiff #1	PCA	159480	1.10499e+08	0.00144327	18	1017.Prostate.Bx11A.slide.04.HE.tiff - 1017.Prostate.Bx11A.slide.04.HE.tiff #1_annotations_full.tsv	6.92125	0.644939	6.5722	batch_0_3000	2025-12-21T10:18:44.332395Z	Prostage cancer		Prostage cancer	Prostate Cancer	Prostate Cancer	79740	1	1	6.92125	0.644939	6.5722	4795.53
1017.Prostate.Bx12A.slide.04.HE.tiff - 1017.Prostate.Bx12A.slide.04.HE.tiff #1	PCA	220650	1.51843e+08	0.00145314	18	1017.Prostate.Bx12A.slide.04.HE.tiff - 1017.Prostate.Bx12A.slide.04.HE.tiff #1_annotations_full.tsv	6.69772	0.884545	6.22377	batch_0_3000	2025-12-21T10:18:49.545946Z	Prostage cancer		Prostage cancer	Prostate Cancer	Prostate Cancer	110325	1	1	6.69772	0.884545	6.22377	4609.13
1017.Prostate.Bx8A.slide.04.HE.tiff - 1017.Prostate.Bx8A.slide.04.HE.tiff #1	PCA	168640	1.05651e+08	0.0015962	18	1017.Prostate.Bx8A.slide.04.HE.tiff - 1017.Prostate.Bx8A.slide.04.HE.tiff #1_annotations_full.tsv	7.1319	0.882867	6.76076	batch_0_3000	2025-12-21T10:19:04.569849Z	Prostage cancer		Prostage cancer	Prostate Cancer	Prostate Cancer	84320	1	1	7.1319	0.882867	6.76076	4468.04
1018.Prostate.Bx13A.slide.04.HE.tiff - 1018.Prostate.Bx13A.slide.04.HE.tiff #1	PCA	293670	1.4706e+08	0.00199695	18	1018.Prostate.Bx13A.slide.04.HE.tiff - 1018.Prostate.Bx13A.slide.04.HE.tiff #1_annotations_full.tsv	6.92171	0.600739	6.65111	batch_0_3000	2025-12-21T10:19:15.444716Z	Prostage cancer		Prostage cancer	Prostate Cancer	Prostate Cancer	146835	1	1	6.92171	0.600739	6.65111	3466.15
1018.Prostate.Bx15A.slide.04.HE.tiff - 1018.Prostate.Bx15A.slide.04.HE.tiff #1	PCA	149646	5.64969e+07	0.00264875	18	1018.Prostate.Bx15A.slide.04.HE.tiff - 1018.Prostate.Bx15A.slide.04.HE.tiff #1_annotations_full.tsv	6.62007	0.534728	6.28356	batch_0_3000	2025-12-21T10:19:30.665141Z	Prostage cancer		Prostage cancer	Prostate Cancer	Prostate Cancer	74823	1	1	6.62007	0.534728	6.28356	2499.32
1019.Prostate.Bx11A.slide.01.HE.tiff - 1019.Prostate.Bx11A.slide.01.HE.tiff #1	PCA	178008	9.84334e+07	0.00180841	18	1019.Prostate.Bx11A.slide.01.HE.tiff - 1019.Prostate.Bx11A.slide.01.HE.tiff #1_annotations_full.tsv	6.6486	0.626467	6.39254	batch_0_3000	2025-12-21T10:19:41.373274Z	Prostage cancer		Prostage cancer	Prostate Cancer	Prostate Cancer	88978	7	1	215.203	0.943316	210.34	3676.49
1019.Prostate.Bx12A.slide.01.HE.tiff - 1019.Prostate.Bx12A.slide.01.HE.tiff #1	PCA	209204	1.50715e+08	0.00138808	18	1019.Prostate.Bx12A.slide.01.HE.tiff - 1019.Prostate.Bx12A.slide.01.HE.tiff #1_annotations_full.tsv	6.73521	0.601046	6.42602	batch_0_3000	2025-12-21T10:19:48.236418Z	Prostage cancer		Prostage cancer	Prostate Cancer	Prostate Cancer	104589	4	1	68.1645	0.15027	68.0872	4852.17
1019.Prostate.Bx5A.slide.01.HE.tiff - 1019.Prostate.Bx5A.slide.01.HE.tiff #1	PCA	92286	4.7987e+07	0.00192315	18	1019.Prostate.Bx5A.slide.01.HE.tiff - 1019.Prostate.Bx5A.slide.01.HE.tiff #1_annotations_full.tsv	6.84286	0.963283	6.39527	batch_0_3000	2025-12-21T10:20:20.054372Z	Prostage cancer		Prostage cancer	Prostate Cancer	Prostate Cancer	46143	1	1	6.84286	0.963283	6.39527	3558.16
1019.Prostate.Bx6A.slide.01.HE.tiff - 1019.Prostate.Bx6A.slide.01.HE.tiff #1	PCA	155750	6.76647e+07	0.00230179	18	1019.Prostate.Bx6A.slide.01.HE.tiff - 1019.Prostate.Bx6A.slide.01.HE.tiff #1_annotations_full.tsv	6.67921	0.824929	6.34706	batch_0_3000	2025-12-21T10:20:23.841714Z	Prostage cancer		Prostage cancer	Prostate Cancer	Prostate Cancer	77875	1	1	6.67921	0.824929	6.34706	2901.75
1020.Prostate.Bx11A.slide.01.HE.tiff - 1020.Prostate.Bx11A.slide.01.HE.tiff #1	PCA	223194	1.09174e+08	0.00204439	18	1020.Prostate.Bx11A.slide.01.HE.tiff - 1020.Prostate.Bx11A.slide.01.HE.tiff #1_annotations_full.tsv	6.76029	0.883391	6.42817	batch_0_3000	2025-12-21T10:20:40.228530Z	Prostage cancer		Prostage cancer	Prostate Cancer	Prostate Cancer	111550	11	1	128.042	0.822472	83.4805	3306.76
1020.Prostate.Bx12A.slide.01.HE.tiff - 1020.Prostate.Bx12A.slide.01.HE.tiff #1	PCA	212156	9.17589e+07	0.0023121	18	1020.Prostate.Bx12A.slide.01.HE.tiff - 1020.Prostate.Bx12A.slide.01.HE.tiff #1_annotations_full.tsv	6.48897	0.585102	6.25723	batch_0_3000	2025-12-21T10:20:45.588480Z	Prostage cancer		Prostage cancer	Prostate Cancer	Prostate Cancer	106078	1	1	6.48897	0.585102	6.25723	2806.52
11BR003-2dc74c29-2e89-4600-80bf-1e3637	BRCA	1917250	2.36594e+08	0.00810353	1	11BR003-2dc74c29-2e89-4600-80bf-1e3637_annotations_full.tsv	6.51559	0.244856	6.31346	batch_0_3000	2025-12-21T16:38:57.205723Z	PKG - CPTAC-BRCA_v1_1		PKG - CPTAC-BRCA_v1_1	Breast Cancer	Invasive Carcinoma	1917248	17	1	6.91336	0.356467	6.44005	804.044
11BR003-944793e9-96c2-4820-abb8-8f72f6	BRCA	2047351	2.47201e+08	0.00828215	1	11BR003-944793e9-96c2-4820-abb8-8f72f6_annotations_full.tsv	6.58928	0.239551	6.41328	batch_0_3000	2025-12-21T16:39:11.482Z	PKG - CPTAC-BRCA_v1_1		PKG - CPTAC-BRCA_v1_1	Breast Cancer	Invasive Carcinoma	2047349	11	1	11.2221	0.355449	9.24254	795.6
11BR004-f33d08f0-f15c-4f34-90ba-7cbe75	BRCA	1783709	3.0799e+08	0.00579146	1	11BR004-f33d08f0-f15c-4f34-90ba-7cbe75_annotations_full.tsv	7.73018	0.257974	7.45826	batch_0_3000	2025-12-21T16:39:32.722996Z	PKG - CPTAC-BRCA_v1_1		PKG - CPTAC-BRCA_v1_1	Breast Cancer	Invasive Carcinoma	1783709	12	1	11.1048	0.282493	10.6498	1334.75
11BR005-72e72e09-7288-4f58-91a1-dfeb1e	BRCA	66594	1.4407e+07	0.00462234	1	11BR005-72e72e09-7288-4f58-91a1-dfeb1e_annotations_full.tsv	8.15968	0.346476	7.55898	batch_0_3000	2025-12-21T16:39:36.626520Z	PKG - CPTAC-BRCA_v1_1		PKG - CPTAC-BRCA_v1_1	Breast Cancer	Invasive Carcinoma	66593	247	1	8.2174	0.339711	7.64155	1765.27
11BR005-7340755c-b580-4a9e-9b87-b5b66c	BRCA	55043	1.35695e+07	0.00405639	1	11BR005-7340755c-b580-4a9e-9b87-b5b66c_annotations_full.tsv	8.24744	0.412904	7.46479	batch_0_3000	2025-12-21T16:39:38.279851Z	PKG - CPTAC-BRCA_v1_1		PKG - CPTAC-BRCA_v1_1	Breast Cancer	Invasive Carcinoma	55041	143	1	8.1182	0.359538	7.45884	2033.2
11BR006-3208e021-1dae-42fd-bd36-0f3c3d	BRCA	297223	1.19066e+08	0.00249628	1	11BR006-3208e021-1dae-42fd-bd36-0f3c3d_annotations_full.tsv	8.78196	0.558071	7.80478	batch_0_3000	2025-12-21T16:39:42.530099Z	PKG - CPTAC-BRCA_v1_1		PKG - CPTAC-BRCA_v1_1	Breast Cancer	Invasive Carcinoma	297220	602	1	8.8895	0.390479	8.05418	3518.02
11BR006-a3e2ab4d-ef4a-497e-b0d2-e8d1cf	BRCA	210911	6.74186e+07	0.00312838	1	11BR006-a3e2ab4d-ef4a-497e-b0d2-e8d1cf_annotations_full.tsv	8.6313	0.43466	7.75721	batch_0_3000	2025-12-21T16:39:48.171063Z	PKG - CPTAC-BRCA_v1_1		PKG - CPTAC-BRCA_v1_1	Breast Cancer	Invasive Carcinoma	210910	208	1	8.55496	0.36541	7.87776	2759.03
11BR006-d13b451c-a4c0-4987-b1e9-31538f	BRCA	1225364	3.2535e+08	0.0037663	1	11BR006-d13b451c-a4c0-4987-b1e9-31538f_annotations_full.tsv	8.10215	0.360618	7.54959	batch_0_3000	2025-12-21T16:39:57.002752Z	PKG - CPTAC-BRCA_v1_1		PKG - CPTAC-BRCA_v1_1	Breast Cancer	Invasive Carcinoma	1225359	36	1	10.7462	0.348529	9.94264	2151.22
11BR009-3324361b-df55-4e53-a2ef-4f8df2	BRCA	2931626	3.47382e+08	0.00843919	1	11BR009-3324361b-df55-4e53-a2ef-4f8df2_annotations_full.tsv	6.8089	0.239444	6.72149	batch_0_3000	2025-12-21T16:40:35.393733Z	PKG - CPTAC-BRCA_v1_1		PKG - CPTAC-BRCA_v1_1	Breast Cancer	Invasive Carcinoma	2931603	38	1	16.655	0.522319	11.8407	806.819
11BR009-b5e2b61c-e6bb-4f4e-aa7f-e5ce4c	BRCA	1625610	3.14497e+08	0.00516892	1	11BR009-b5e2b61c-e6bb-4f4e-aa7f-e5ce4c_annotations_full.tsv	7.03122	0.396969	6.83812	batch_0_3000	2025-12-21T16:41:02.775075Z	PKG - CPTAC-BRCA_v1_1		PKG - CPTAC-BRCA_v1_1	Breast Cancer	Invasive Carcinoma	1625592	6	1	9.16195	0.387788	8.2508	1360.29
11BR010-436db08d-c316-44b5-b0de-62617d	BRCA	1374745	2.12776e+08	0.00646099	1	11BR010-436db08d-c316-44b5-b0de-62617d_annotations_full.tsv	7.11756	0.278051	6.84861	batch_0_3000	2025-12-21T16:41:12.644262Z	PKG - CPTAC-BRCA_v1_1		PKG - CPTAC-BRCA_v1_1	Breast Cancer	Invasive Carcinoma	1374739	23	1	10.2897	0.440724	9.39151	1101.62
11BR010-b636e07f-36aa-4030-a5a9-41976d	BRCA	1084413	2.15504e+08	0.00503199	1	11BR010-b636e07f-36aa-4030-a5a9-41976d_annotations_full.tsv	8.00229	0.300689	7.59273	batch_0_3000	2025-12-21T16:41:25.224639Z	PKG - CPTAC-BRCA_v1_1		PKG - CPTAC-BRCA_v1_1	Breast Cancer	Invasive Carcinoma	1084407	104	1	8.37658	0.341243	7.77263	1590.28
11BR011-bc9fe67f-c4a2-43ba-87bd-438bda	BRCA	1464268	2.01509e+08	0.0072665	1	11BR011-bc9fe67f-c4a2-43ba-87bd-438bda_annotations_full.tsv	6.88731	0.262127	6.63556	batch_0_3000	2025-12-21T16:41:47.036218Z	PKG - CPTAC-BRCA_v1_2		PKG - CPTAC-BRCA_v1_2	Breast Cancer	Invasive Carcinoma	1464267	60	1	6.9936	0.338181	6.58374	947.817
11BR011-e8e402da-3ff0-40b4-aa4b-c33c7f	BRCA	1337384	1.83555e+08	0.00728602	1	11BR011-e8e402da-3ff0-40b4-aa4b-c33c7f_annotations_full.tsv	6.94691	0.259773	6.69955	batch_0_3000	2025-12-21T16:41:57.704714Z	PKG - CPTAC-BRCA_v1_2		PKG - CPTAC-BRCA_v1_2	Breast Cancer	Invasive Carcinoma	1337381	53	1	7.06575	0.329644	6.65414	953.458
11BR012-98225215-ff21-4893-8b6d-d9b7e7	BRCA	1200399	1.85957e+08	0.00645526	1	11BR012-98225215-ff21-4893-8b6d-d9b7e7_annotations_full.tsv	7.04185	0.277866	6.79516	batch_0_3000	2025-12-21T16:42:14.047424Z	PKG - CPTAC-BRCA_v1_2		PKG - CPTAC-BRCA_v1_2	Breast Cancer	Invasive Carcinoma	1200391	61	1	7.53606	0.384153	6.92414	1090.87
11BR012-a64c0739-cb8c-4b5c-ac5a-6ddd81	BRCA	1357971	2.22689e+08	0.00609806	1	11BR012-a64c0739-cb8c-4b5c-ac5a-6ddd81_annotations_full.tsv	7.02064	0.288237	6.73775	batch_0_3000	2025-12-21T16:42:34.873208Z	PKG - CPTAC-BRCA_v1_2		PKG - CPTAC-BRCA_v1_2	Breast Cancer	Invasive Carcinoma	1357967	24	1	7.18981	0.586301	6.70619	1151.29
11BR013-f6b4600e-5fa0-468c-ace3-b570f2	BRCA	652946	1.40971e+08	0.00463178	1	11BR013-f6b4600e-5fa0-468c-ace3-b570f2_annotations_full.tsv	7.92732	0.327348	7.41557	batch_0_3000	2025-12-21T16:42:42.534377Z	PKG - CPTAC-BRCA_v1_2		PKG - CPTAC-BRCA_v1_2	Breast Cancer	Invasive Carcinoma	652945	31	1	8.25683	0.340561	7.64868	1711.51
11BR013-faadb553-9437-42cb-b469-498d67	BRCA	920266	1.37724e+08	0.00668194	1	11BR013-faadb553-9437-42cb-b469-498d67_annotations_full.tsv	6.85253	0.292632	6.57214	batch_0_3000	2025-12-21T16:42:55.233971Z	PKG - CPTAC-BRCA_v1_2		PKG - CPTAC-BRCA_v1_2	Breast Cancer	Invasive Carcinoma	920263	43	1	9.81808	0.597421	7.32599	1025.53
11BR014-ddc680ad-63cf-4807-b535-9ccc88	BRCA	1414638	2.07538e+08	0.0068163	1	11BR014-ddc680ad-63cf-4807-b535-9ccc88_annotations_full.tsv	7.0216	0.285927	6.77799	batch_0_3000	2025-12-21T16:43:11.060551Z	PKG - CPTAC-BRCA_v1_2		PKG - CPTAC-BRCA_v1_2	Breast Cancer	Invasive Carcinoma	1414635	16	1	10.7055	0.677941	8.18842	1030.12
11BR014-e42ecbe9-4b55-472c-88fc-95caf2	BRCA	1343104	2.02429e+08	0.00663495	1	11BR014-e42ecbe9-4b55-472c-88fc-95caf2_annotations_full.tsv	7.09654	0.283014	6.84589	batch_0_3000	2025-12-21T16:43:27.756777Z	PKG - CPTAC-BRCA_v1_2		PKG - CPTAC-BRCA_v1_2	Breast Cancer	Invasive Carcinoma	1343101	1	1	7.09654	0.283014	6.84589	1069.57
11BR015-22603671-d3ac-493b-ae2a-11c781	BRCA	1283145	1.7643e+08	0.00727285	1	11BR015-22603671-d3ac-493b-ae2a-11c781_annotations_full.tsv	6.6313	0.274498	6.36327	batch_0_3000	2025-12-21T16:43:42.868225Z	PKG - CPTAC-BRCA_v1_2		PKG - CPTAC-BRCA_v1_2	Breast Cancer	Invasive Carcinoma	1283143	19	1	7.56973	0.436341	6.87873	911.789
11BR015-cab796c6-0129-43cf-bd27-7da395	BRCA	1357637	2.02108e+08	0.00671738	1	11BR015-cab796c6-0129-43cf-bd27-7da395_annotations_full.tsv	6.80411	0.282381	6.52575	batch_0_3000	2025-12-21T16:43:54.785062Z	PKG - CPTAC-BRCA_v1_2		PKG - CPTAC-BRCA_v1_2	Breast Cancer	Invasive Carcinoma	1357635	31	1	7.42022	0.400789	6.7315	1012.91
11BR016-a7d58d61-5049-488f-9d0a-0a4411	BRCA	1463623	1.85654e+08	0.00788361	1	11BR016-a7d58d61-5049-488f-9d0a-0a4411_annotations_full.tsv	6.72842	0.244963	6.53966	batch_0_3000	2025-12-21T16:44:08.460320Z	PKG - CPTAC-BRCA_v1_2		PKG - CPTAC-BRCA_v1_2	Breast Cancer	Invasive Carcinoma	1463621	9	1	10.4284	0.357357	7.72647	853.469
11BR016-f289a06c-b64b-4bf9-8469-645f32	BRCA	1417965	1.89257e+08	0.00749229	1	11BR016-f289a06c-b64b-4bf9-8469-645f32_annotations_full.tsv	6.76873	0.251247	6.56477	batch_0_3000	2025-12-21T16:44:32.653401Z	PKG - CPTAC-BRCA_v1_2		PKG - CPTAC-BRCA_v1_2	Breast Cancer	Invasive Carcinoma	1417964	14	1	10.1023	0.330217	9.66139	903.426
11BR017-241c8dec-b317-4794-8cc2-07c14c	BRCA	2760766	4.49965e+08	0.00613551	1	11BR017-241c8dec-b317-4794-8cc2-07c14c_annotations_full.tsv	7.13371	0.306976	6.79562	batch_0_3000	2025-12-21T16:45:00.499978Z	PKG - CPTAC-BRCA_v1_2		PKG - CPTAC-BRCA_v1_2	Breast Cancer	Invasive Carcinoma	2760756	109	1	13.0869	0.534717	10.0321	1162.69
11BR017-628e6c0e-f7cc-4acc-9d1d-f78b6b	BRCA	278228	1.43825e+08	0.00193449	1	11BR017-628e6c0e-f7cc-4acc-9d1d-f78b6b_annotations_full.tsv	8.98932	0.48028	7.98066	batch_0_3000	2025-12-21T16:45:10.114127Z	PKG - CPTAC-BRCA_v1_2		PKG - CPTAC-BRCA_v1_2	Breast Cancer	Invasive Carcinoma	278225	57	1	12.7097	0.512152	9.6724	4646.88
11BR017-82999099-7e55-4fd5-ab7a-e0db03	BRCA	1815840	2.63879e+08	0.00688134	1	11BR017-82999099-7e55-4fd5-ab7a-e0db03_annotations_full.tsv	7.11155	0.281936	6.82841	batch_0_3000	2025-12-21T16:45:30.016887Z	PKG - CPTAC-BRCA_v1_2		PKG - CPTAC-BRCA_v1_2	Breast Cancer	Invasive Carcinoma	1815839	22	1	8.98007	0.396536	8.11128	1033.45
11BR018-2f9bd26b-9260-4ca6-8bae-42a2a3	BRCA	748656	1.30035e+08	0.00575732	1	11BR018-2f9bd26b-9260-4ca6-8bae-42a2a3_annotations_full.tsv	7.13243	0.305019	6.77683	batch_0_3000	2025-12-21T16:45:35.810752Z	PKG - CPTAC-BRCA_v1_2		PKG - CPTAC-BRCA_v1_2	Breast Cancer	Invasive Carcinoma	748656	40	1	7.90066	0.422358	6.9146	1238.84
11BR018-401dde59-e3ac-4fe3-b747-4c718b	BRCA	187145	5.59692e+07	0.00334371	1	11BR018-401dde59-e3ac-4fe3-b747-4c718b_annotations_full.tsv	8.2086	0.422065	7.48194	batch_0_3000	2025-12-21T16:45:39.358900Z	PKG - CPTAC-BRCA_v1_2		PKG - CPTAC-BRCA_v1_2	Breast Cancer	Invasive Carcinoma	187145	24	1	8.0778	0.339887	7.58655	2454.94
11BR018-855256a7-e41e-4158-b02f-ba61a9	BRCA	789117	1.28712e+08	0.00613088	1	11BR018-855256a7-e41e-4158-b02f-ba61a9_annotations_full.tsv	7.07371	0.289624	6.76125	batch_0_3000	2025-12-21T16:45:46.624107Z	PKG - CPTAC-BRCA_v1_2		PKG - CPTAC-BRCA_v1_2	Breast Cancer	Invasive Carcinoma	789116	1	1	7.07371	0.289624	6.76125	1153.78
11BR018-e7ee7105-8630-4f1a-9967-e47c88	BRCA	425013	1.31974e+08	0.00322043	1	11BR018-e7ee7105-8630-4f1a-9967-e47c88_annotations_full.tsv	8.48066	0.403755	7.70022	batch_0_3000	2025-12-21T16:45:52.377496Z	PKG - CPTAC-BRCA_v1_2		PKG - CPTAC-BRCA_v1_2	Breast Cancer	Invasive Carcinoma	425012	44	1	8.82994	0.351364	8.14069	2633.39
11BR019-8dd1d8be-dc7e-44f5-9f44-77ecf0	BRCA	1524997	1.96114e+08	0.00777609	1	11BR019-8dd1d8be-dc7e-44f5-9f44-77ecf0_annotations_full.tsv	6.79265	0.251536	6.61237	batch_0_3000	2025-12-21T16:46:09.522072Z	PKG - CPTAC-BRCA_v1_2		PKG - CPTAC-BRCA_v1_2	Breast Cancer	Invasive Carcinoma	1524993	31	1	7.08039	0.320732	6.69136	873.53
11BR019-9bfbb0d0-3858-4672-b057-cf7b1f	BRCA	1599483	2.09844e+08	0.00762224	1	11BR019-9bfbb0d0-3858-4672-b057-cf7b1f_annotations_full.tsv	6.97629	0.248135	6.80257	batch_0_3000	2025-12-21T16:46:22.635634Z	PKG - CPTAC-BRCA_v1_2		PKG - CPTAC-BRCA_v1_2	Breast Cancer	Invasive Carcinoma	1599480	31	1	9.3046	0.330534	8.80893	915.253
11BR020-428de0d4-7f84-4075-bae1-352af6	BRCA	299136	7.53329e+07	0.00397085	1	11BR020-428de0d4-7f84-4075-bae1-352af6_annotations_full.tsv	8.07053	0.405333	7.38255	batch_0_3000	2025-12-21T16:46:30.352290Z	PKG - CPTAC-BRCA_v1_2		PKG - CPTAC-BRCA_v1_2	Breast Cancer	Invasive Carcinoma	299135	188	1	8.83209	0.408459	7.81292	2032.44
11BR020-6b3094ee-73cb-48a2-8444-1fc52d	BRCA	268556	1.07505e+08	0.00249808	1	11BR020-6b3094ee-73cb-48a2-8444-1fc52d_annotations_full.tsv	8.41922	0.467435	7.57977	batch_0_3000	2025-12-21T16:46:34.984733Z	PKG - CPTAC-BRCA_v1_2		PKG - CPTAC-BRCA_v1_2	Breast Cancer	Invasive Carcinoma	268554	71	1	9.23043	0.388724	7.51385	3370.28
11BR020-94176301-9658-4151-9110-5139de	BRCA	494332	7.35943e+07	0.00671699	1	11BR020-94176301-9658-4151-9110-5139de_annotations_full.tsv	6.9139	0.271675	6.66694	batch_0_3000	2025-12-21T16:46:42.788861Z	PKG - CPTAC-BRCA_v1_2		PKG - CPTAC-BRCA_v1_2	Breast Cancer	Invasive Carcinoma	494328	28	1	8.88429	0.336851	8.42687	1029.32
11BR020-e28fb3aa-5665-4e8e-b8f3-a00e07	BRCA	1008736	1.60521e+08	0.00628413	1	11BR020-e28fb3aa-5665-4e8e-b8f3-a00e07_annotations_full.tsv	7.23354	0.275626	6.98393	batch_0_3000	2025-12-21T16:46:51.859831Z	PKG - CPTAC-BRCA_v1_2		PKG - CPTAC-BRCA_v1_2	Breast Cancer	Invasive Carcinoma	1008724	145	1	8.41852	0.392319	7.73656	1151.08
11BR021-8b844d57-440a-494b-ab0c-b582fe	BRCA	793277	2.05548e+08	0.00385932	1	11BR021-8b844d57-440a-494b-ab0c-b582fe_annotations_full.tsv	8.61751	0.380334	7.88341	batch_0_3000	2025-12-21T16:47:00.508308Z	PKG - CPTAC-BRCA_v1_2		PKG - CPTAC-BRCA_v1_2	Breast Cancer	Invasive Carcinoma	793276	152	1	8.66945	0.363591	7.95409	2232.91
11BR021-da910b9f-84ce-4ed6-a98e-9c8dfb	BRCA	746005	1.88269e+08	0.00396245	1	11BR021-da910b9f-84ce-4ed6-a98e-9c8dfb_annotations_full.tsv	8.39636	0.389904	7.69387	batch_0_3000	2025-12-21T16:47:10.717652Z	PKG - CPTAC-BRCA_v1_2		PKG - CPTAC-BRCA_v1_2	Breast Cancer	Invasive Carcinoma	746002	111	1	8.91609	0.389219	7.96517	2118.98
11BR022-da3d7876-ca79-4f21-a00e-27e6b6	BRCA	636406	1.09939e+08	0.00578872	1	11BR022-da3d7876-ca79-4f21-a00e-27e6b6_annotations_full.tsv	7.306	0.292022	6.99883	batch_0_3000	2025-12-21T16:47:19.147580Z	PKG - CPTAC-BRCA_v1_2		PKG - CPTAC-BRCA_v1_2	Breast Cancer	Invasive Carcinoma	636405	12	1	7.58437	0.398678	6.90484	1262.11
11BR022-faeb2336-2b6a-49de-a03e-9f8ece	BRCA	777891	1.46486e+08	0.00531034	1	11BR022-faeb2336-2b6a-49de-a03e-9f8ece_annotations_full.tsv	7.35368	0.324347	6.98706	batch_0_3000	2025-12-21T16:47:26.603204Z	PKG - CPTAC-BRCA_v1_2		PKG - CPTAC-BRCA_v1_2	Breast Cancer	Invasive Carcinoma	777884	10	1	14.5758	0.390857	12.163	1384.79
11BR023-079b5600-6afc-4785-bb22-48cfab	BRCA	1158590	1.58286e+08	0.00731961	1	11BR023-079b5600-6afc-4785-bb22-48cfab_annotations_full.tsv	6.96233	0.294335	6.77772	batch_0_3000	2025-12-21T16:47:39.138090Z	PKG - CPTAC-BRCA_v1_2		PKG - CPTAC-BRCA_v1_2	Breast Cancer	Invasive Carcinoma	1158589	22	1	6.94479	0.322465	6.57155	951.189
11BR023-3fcdf59d-15ef-4b40-884b-168580	BRCA	2961740	3.97889e+08	0.00744363	1	11BR023-3fcdf59d-15ef-4b40-884b-168580_annotations_full.tsv	6.99159	0.251689	6.7942	batch_0_3000	2025-12-21T16:48:16.335984Z	PKG - CPTAC-BRCA_v1_2		PKG - CPTAC-BRCA_v1_2	Breast Cancer	Invasive Carcinoma	2961705	75	1	56.9663	0.491126	9.88222	939.272
11BR023-940d78ca-1ccb-47e3-9a5e-6f0ae3	BRCA	174014	6.44804e+07	0.00269871	1	11BR023-940d78ca-1ccb-47e3-9a5e-6f0ae3_annotations_full.tsv	9.02981	0.395336	8.25346	batch_0_3000	2025-12-21T16:48:24.137695Z	PKG - CPTAC-BRCA_v1_2		PKG - CPTAC-BRCA_v1_2	Breast Cancer	Invasive Carcinoma	174004	387	1	9.41378	0.35215	8.75255	3345.97
11BR024-288b55c5-f1b1-421f-ac98-c28842	BRCA	1504650	2.7398e+08	0.00549183	1	11BR024-288b55c5-f1b1-421f-ac98-c28842_annotations_full.tsv	7.70358	0.269407	7.43919	batch_0_3000	2025-12-21T16:48:43.450070Z	PKG - CPTAC-BRCA_v1_2		PKG - CPTAC-BRCA_v1_2	Breast Cancer	Invasive Carcinoma	1504649	44	1	11.0626	0.336262	7.81227	1402.74
11BR024-53723086-8858-4395-93d7-0baa68	BRCA	104242	3.07057e+07	0.00339488	1	11BR024-53723086-8858-4395-93d7-0baa68_annotations_full.tsv	7.68194	0.282756	7.23213	batch_0_3000	2025-12-21T16:48:47.092382Z	PKG - CPTAC-BRCA_v1_2		PKG - CPTAC-BRCA_v1_2	Breast Cancer	Invasive Carcinoma	104237	155	1	8.28299	0.278937	7.72058	2262.8
11BR024-9efd41a5-3db1-445b-accb-040c2b	BRCA	1729306	2.1969e+08	0.00787157	1	11BR024-9efd41a5-3db1-445b-accb-040c2b_annotations_full.tsv	6.90489	0.245194	6.73359	batch_0_3000	2025-12-21T16:49:02.128225Z	PKG - CPTAC-BRCA_v1_2		PKG - CPTAC-BRCA_v1_2	Breast Cancer	Invasive Carcinoma	1729298	41	1	7.43536	0.306787	6.78125	877.194
11BR024-e9eb8ae9-df63-448a-bca2-34d3a5	BRCA	220734	5.54112e+07	0.00398356	1	11BR024-e9eb8ae9-df63-448a-bca2-34d3a5_annotations_full.tsv	8.2145	0.354777	7.601	batch_0_3000	2025-12-21T16:49:09.830983Z	PKG - CPTAC-BRCA_v1_2		PKG - CPTAC-BRCA_v1_2	Breast Cancer	Invasive Carcinoma	220730	193	1	8.4168	0.315898	7.66004	2062.1
11BR025-8d7fc1ef-a0ac-44bb-8381-1444a0	BRCA	1016465	1.75215e+08	0.00580126	1	11BR025-8d7fc1ef-a0ac-44bb-8381-1444a0_annotations_full.tsv	7.17239	0.30923	6.86633	batch_0_3000	2025-12-21T16:49:22.037333Z	PKG - CPTAC-BRCA_v1_2		PKG - CPTAC-BRCA_v1_2	Breast Cancer	Invasive Carcinoma	1016463	8	1	7.57401	0.32224	7.22438	1236.35
11BR025-b93611c1-2fe4-494c-a5f3-f19e42	BRCA	1133533	2.26695e+08	0.00500026	1	11BR025-b93611c1-2fe4-494c-a5f3-f19e42_annotations_full.tsv	8.16103	0.300454	7.7805	batch_0_3000	2025-12-21T16:49:36.493666Z	PKG - CPTAC-BRCA_v1_2		PKG - CPTAC-BRCA_v1_2	Breast Cancer	Invasive Carcinoma	1133532	69	1	8.15427	0.295538	7.75703	1632.12
11BR027-413d7d87-7b86-4b76-af93-8e8136	BRCA	1221621	1.62093e+08	0.00753655	1	11BR027-413d7d87-7b86-4b76-af93-8e8136_annotations_full.tsv	6.79467	0.253288	6.58953	batch_0_3000	2025-12-21T16:49:48.489203Z	PKG - CPTAC-BRCA_v1_2		PKG - CPTAC-BRCA_v1_2	Breast Cancer	Invasive Carcinoma	1221619	8	1	8.49811	0.445554	7.28001	901.562
11BR027-5700478d-c6c1-48d5-9ab4-3f82fb	BRCA	1895847	2.44374e+08	0.00775798	1	11BR027-5700478d-c6c1-48d5-9ab4-3f82fb_annotations_full.tsv	6.71	0.248905	6.51154	batch_0_3000	2025-12-21T16:50:16.613116Z	PKG - CPTAC-BRCA_v1_2		PKG - CPTAC-BRCA_v1_2	Breast Cancer	Invasive Carcinoma	1895841	5	1	6.82678	0.278445	6.67598	864.916
11BR028-10f3b034-038b-481e-b501-a28055	BRCA	610657	1.39174e+08	0.00438771	1	11BR028-10f3b034-038b-481e-b501-a28055_annotations_full.tsv	8.04177	0.338199	7.60313	batch_0_3000	2025-12-21T16:50:23.894738Z	PKG - CPTAC-BRCA_v1_2		PKG - CPTAC-BRCA_v1_2	Breast Cancer	Invasive Carcinoma	610655	18	1	9.39113	0.370699	8.44415	1832.79
11BR028-3b177fd6-e7d2-4312-bec7-4a253d	BRCA	1450422	2.78239e+08	0.00521287	1	11BR028-3b177fd6-e7d2-4312-bec7-4a253d_annotations_full.tsv	7.45385	0.312464	7.10586	batch_0_3000	2025-12-21T16:50:41.330838Z	PKG - CPTAC-BRCA_v1_2		PKG - CPTAC-BRCA_v1_2	Breast Cancer	Invasive Carcinoma	1450408	62	1	9.94047	0.413766	8.91978	1429.89
11BR028-6698bd88-fe4f-4ffa-ac78-7e13a9	BRCA	92651	2.74882e+07	0.00337057	1	11BR028-6698bd88-fe4f-4ffa-ac78-7e13a9_annotations_full.tsv	8.0856	0.384982	7.43145	batch_0_3000	2025-12-21T16:50:44.583693Z	PKG - CPTAC-BRCA_v1_2		PKG - CPTAC-BRCA_v1_2	Breast Cancer	Invasive Carcinoma	92649	120	1	8.48275	0.344202	7.61225	2398.88
11BR028-885fe794-a98e-4f81-a284-ac4bb8	BRCA	146278	7.66051e+07	0.00190951	1	11BR028-885fe794-a98e-4f81-a284-ac4bb8_annotations_full.tsv	8.53147	0.412946	7.68444	batch_0_3000	2025-12-21T16:50:46.200802Z	PKG - CPTAC-BRCA_v1_2		PKG - CPTAC-BRCA_v1_2	Breast Cancer	Invasive Carcinoma	146262	126	1	9.12107	0.379918	8.21461	4467.89
11BR029-4af367f1-389c-4058-b3e9-fb9f50	BRCA	699679	1.38176e+08	0.00506368	1	11BR029-4af367f1-389c-4058-b3e9-fb9f50_annotations_full.tsv	7.85088	0.292191	7.45345	batch_0_3000	2025-12-21T16:50:52.994913Z	PKG - CPTAC-BRCA_v1_2		PKG - CPTAC-BRCA_v1_2	Breast Cancer	Invasive Carcinoma	699677	26	1	47.7404	0.440688	8.96977	1550.43
11BR029-beb8b3f2-b097-4e98-be76-96c8ac	BRCA	730214	1.57188e+08	0.00464548	1	11BR029-beb8b3f2-b097-4e98-be76-96c8ac_annotations_full.tsv	7.89865	0.313174	7.48296	batch_0_3000	2025-12-21T16:51:02.029134Z	PKG - CPTAC-BRCA_v1_2		PKG - CPTAC-BRCA_v1_2	Breast Cancer	Invasive Carcinoma	730212	128	1	7.88058	0.321848	7.38782	1700.29
11BR030-52f3cbfb-f1ac-4a5a-bdbf-496c3c	BRCA	157719	4.6032e+07	0.00342629	1	11BR030-52f3cbfb-f1ac-4a5a-bdbf-496c3c_annotations_full.tsv	8.2614	0.362942	7.58655	batch_0_3000	2025-12-21T16:51:11.930289Z	PKG - CPTAC-BRCA_v1_2		PKG - CPTAC-BRCA_v1_2	Breast Cancer	Invasive Carcinoma	157717	378	1	8.62922	0.341123	8.02477	2411.18
11BR030-63a05d68-f0f7-42d9-a45f-df0f7e	BRCA	1166867	3.3284e+08	0.00350579	1	11BR030-63a05d68-f0f7-42d9-a45f-df0f7e_annotations_full.tsv	6.85103	0.776058	6.49191	batch_0_3000	2025-12-21T16:51:25.099752Z	PKG - CPTAC-BRCA_v1_2		PKG - CPTAC-BRCA_v1_2	Breast Cancer	Invasive Carcinoma	1166867	1	1	6.85103	0.776058	6.49191	1954.21
11BR030-ced30fb4-9c6a-41fa-b252-21b2e0	BRCA	1003906	1.45694e+08	0.00689049	1	11BR030-ced30fb4-9c6a-41fa-b252-21b2e0_annotations_full.tsv	7.31442	0.250712	7.03553	batch_0_3000	2025-12-21T16:51:36.999990Z	PKG - CPTAC-BRCA_v1_2		PKG - CPTAC-BRCA_v1_2	Breast Cancer	Invasive Carcinoma	1003904	24	1	7.62756	0.278416	7.29583	1061.52
11BR031-3fdf0dbe-e05c-465f-8bed-4a92dd	BRCA	1084183	1.67625e+08	0.00646791	1	11BR031-3fdf0dbe-e05c-465f-8bed-4a92dd_annotations_full.tsv	7.07404	0.271706	6.80238	batch_0_3000	2025-12-21T16:51:52.832583Z	PKG - CPTAC-BRCA_v1_2		PKG - CPTAC-BRCA_v1_2	Breast Cancer	Invasive Carcinoma	1084167	44	1	13.4924	0.434924	12.4284	1093.71
11BR031-744399ac-9c3a-4f63-96b4-e42dbb	BRCA	917567	1.3575e+08	0.00675925	1	11BR031-744399ac-9c3a-4f63-96b4-e42dbb_annotations_full.tsv	7.00659	0.274659	6.75506	batch_0_3000	2025-12-21T16:52:04.377710Z	PKG - CPTAC-BRCA_v1_2		PKG - CPTAC-BRCA_v1_2	Breast Cancer	Invasive Carcinoma	917567	66	1	7.39406	0.389208	6.80895	1036.59
11BR032-314de592-f356-4801-8ace-278173	BRCA	782500	1.19606e+08	0.00654229	1	11BR032-314de592-f356-4801-8ace-278173_annotations_full.tsv	6.91598	0.28226	6.64144	batch_0_3000	2025-12-21T16:52:13.230732Z	PKG - CPTAC-BRCA_v1_2		PKG - CPTAC-BRCA_v1_2	Breast Cancer	Invasive Carcinoma	782499	182	1	7.06428	0.334061	6.64079	1057.12
11BR032-84332a36-52e6-41df-aa73-d9c561	BRCA	888500	1.35616e+08	0.00655161	1	11BR032-84332a36-52e6-41df-aa73-d9c561_annotations_full.tsv	6.9321	0.276939	6.65687	batch_0_3000	2025-12-21T16:52:26.448952Z	PKG - CPTAC-BRCA_v1_2		PKG - CPTAC-BRCA_v1_2	Breast Cancer	Invasive Carcinoma	888499	111	1	7.19905	0.339507	6.75533	1058.08
11BR033-32a68019-d7d0-4098-bfa4-6c3385	BRCA	1051954	2.18452e+08	0.00481549	1	11BR033-32a68019-d7d0-4098-bfa4-6c3385_annotations_full.tsv	7.84755	0.296503	7.47755	batch_0_3000	2025-12-21T16:52:37.741740Z	PKG - CPTAC-BRCA_v1_2		PKG - CPTAC-BRCA_v1_2	Breast Cancer	Invasive Carcinoma	1051952	40	1	7.70745	0.2742	7.34398	1629.65
11BR033-e973f4ed-57f0-438a-b55a-d0a015	BRCA	1464949	2.83418e+08	0.00516886	1	11BR033-e973f4ed-57f0-438a-b55a-d0a015_annotations_full.tsv	7.69434	0.277435	7.37399	batch_0_3000	2025-12-21T16:52:53.807619Z	PKG - CPTAC-BRCA_v1_2		PKG - CPTAC-BRCA_v1_2	Breast Cancer	Invasive Carcinoma	1464944	22	1	11.3876	0.291399	10.9203	1488.59
11BR034-22421106-c084-47c5-bc93-39017b	BRCA	1061156	1.91702e+08	0.00553543	1	11BR034-22421106-c084-47c5-bc93-39017b_annotations_full.tsv	7.77475	0.270815	7.45466	batch_0_3000	2025-12-21T16:53:10.981083Z	PKG - CPTAC-BRCA_v1_2		PKG - CPTAC-BRCA_v1_2	Breast Cancer	Invasive Carcinoma	1061156	57	1	69.4173	0.277598	69.1025	1404.54
11BR034-95c57e9c-55e4-4e47-87d6-eceadc	BRCA	1173699	1.84838e+08	0.00634988	1	11BR034-95c57e9c-55e4-4e47-87d6-eceadc_annotations_full.tsv	7.62973	0.249641	7.38361	batch_0_3000	2025-12-21T16:53:25.711720Z	PKG - CPTAC-BRCA_v1_2		PKG - CPTAC-BRCA_v1_2	Breast Cancer	Invasive Carcinoma	1173696	49	1	7.68758	0.275634	7.3682	1201.55
11BR035-30f88e18-5adb-4da5-8319-5708c4	BRCA	403478	1.17217e+08	0.00344214	1	11BR035-30f88e18-5adb-4da5-8319-5708c4_annotations_full.tsv	8.48951	0.392895	7.63582	batch_0_3000	2025-12-21T16:53:29.209373Z	PKG - CPTAC-BRCA_v1_2		PKG - CPTAC-BRCA_v1_2	Breast Cancer	Invasive Carcinoma	403477	284	1	8.69131	0.348616	7.80863	2466.34
11BR035-f9ffa99b-93f5-4f2d-a788-5848b5	BRCA	889615	1.69792e+08	0.00523943	1	11BR035-f9ffa99b-93f5-4f2d-a788-5848b5_annotations_full.tsv	7.82442	0.282935	7.45852	batch_0_3000	2025-12-21T16:53:40.287337Z	PKG - CPTAC-BRCA_v1_2		PKG - CPTAC-BRCA_v1_2	Breast Cancer	Invasive Carcinoma	889611	38	1	22.472	0.294709	10.5831	1493.37
11BR036-06054037-40fe-455f-b937-56e828	BRCA	1864140	2.74229e+08	0.00679776	1	11BR036-06054037-40fe-455f-b937-56e828_annotations_full.tsv	7.33921	0.244224	7.07893	batch_0_3000	2025-12-21T16:54:02.195047Z	PKG - CPTAC-BRCA_v1_2		PKG - CPTAC-BRCA_v1_2	Breast Cancer	Invasive Carcinoma	1864133	8	1	8.23107	0.294256	7.71622	1079.65
11BR036-45b99ac4-0859-4a3d-8b1e-ce5590	BRCA	2060918	2.64932e+08	0.00777904	1	11BR036-45b99ac4-0859-4a3d-8b1e-ce5590_annotations_full.tsv	6.73742	0.252234	6.51122	batch_0_3000	2025-12-21T16:54:23.136667Z	PKG - CPTAC-BRCA_v1_2		PKG - CPTAC-BRCA_v1_2	Breast Cancer	Invasive Carcinoma	2060918	31	1	7.24211	0.268243	6.99182	866.1
11BR037-39244a77-8716-48bc-95fa-e1862e	BRCA	1169196	2.46981e+08	0.00473395	1	11BR037-39244a77-8716-48bc-95fa-e1862e_annotations_full.tsv	8.16648	0.304645	7.74676	batch_0_3000	2025-12-21T16:54:35.685769Z	PKG - CPTAC-BRCA_v1_2		PKG - CPTAC-BRCA_v1_2	Breast Cancer	Invasive Carcinoma	1169195	49	1	7.82337	0.281379	7.4927	1725.09
11BR037-fa6a0de8-0b18-4565-b316-b56ce4	BRCA	892427	1.97597e+08	0.0045164	1	11BR037-fa6a0de8-0b18-4565-b316-b56ce4_annotations_full.tsv	8.19446	0.306005	7.75662	batch_0_3000	2025-12-21T16:54:43.307670Z	PKG - CPTAC-BRCA_v1_2		PKG - CPTAC-BRCA_v1_2	Breast Cancer	Invasive Carcinoma	892426	44	1	18.222	0.309081	9.03921	1814.38
11BR038-4e766d9f-ede3-4311-bf09-b1f9ba	BRCA	872421	1.47753e+08	0.00590458	1	11BR038-4e766d9f-ede3-4311-bf09-b1f9ba_annotations_full.tsv	7.02184	0.295238	6.69232	batch_0_3000	2025-12-21T16:54:56.634551Z	PKG - CPTAC-BRCA_v1_2		PKG - CPTAC-BRCA_v1_2	Breast Cancer	Invasive Carcinoma	872421	282	1	7.51396	0.338181	7.07226	1189.22
11BR038-cc547d34-07e1-4bc8-a89b-0d8e96	BRCA	909102	1.37621e+08	0.00660584	1	11BR038-cc547d34-07e1-4bc8-a89b-0d8e96_annotations_full.tsv	6.92609	0.28517	6.60423	batch_0_3000	2025-12-21T16:55:06.677056Z	PKG - CPTAC-BRCA_v1_2		PKG - CPTAC-BRCA_v1_2	Breast Cancer	Invasive Carcinoma	909102	207	1	7.3073	0.345455	6.85312	1048.48
11BR040-5256498d-4ab0-4b62-a205-0d0e3e	BRCA	308168	8.31676e+07	0.00370538	1	11BR040-5256498d-4ab0-4b62-a205-0d0e3e_annotations_full.tsv	8.26833	0.357888	7.65903	batch_0_3000	2025-12-21T16:55:11.624582Z	PKG - CPTAC-BRCA_v1_2		PKG - CPTAC-BRCA_v1_2	Breast Cancer	Invasive Carcinoma	308165	508	1	8.42352	0.338903	7.7953	2231.44
11BR040-7709b3d7-26ca-4408-ad9a-43119b	BRCA	150751	6.51907e+07	0.00231246	1	11BR040-7709b3d7-26ca-4408-ad9a-43119b_annotations_full.tsv	8.70509	0.418044	7.88461	batch_0_3000	2025-12-21T16:55:17.829370Z	PKG - CPTAC-BRCA_v1_2		PKG - CPTAC-BRCA_v1_2	Breast Cancer	Invasive Carcinoma	150748	520	1	8.66966	0.365475	7.98897	3764.43
11BR040-9ee809ba-dd97-4f2e-91fc-9faa50	BRCA	453504	6.51828e+07	0.00695742	1	11BR040-9ee809ba-dd97-4f2e-91fc-9faa50_annotations_full.tsv	6.99271	0.296198	6.7422	batch_0_3000	2025-12-21T16:55:25.708074Z	PKG - CPTAC-BRCA_v1_2		PKG - CPTAC-BRCA_v1_2	Breast Cancer	Invasive Carcinoma	453502	280	1	7.13783	0.31201	6.77501	1005.07
11BR040-d7b05dce-4362-4e8f-a77a-07dd74	BRCA	877148	1.16693e+08	0.00751673	1	11BR040-d7b05dce-4362-4e8f-a77a-07dd74_annotations_full.tsv	6.8308	0.264507	6.61121	batch_0_3000	2025-12-21T16:55:37.732842Z	PKG - CPTAC-BRCA_v1_2		PKG - CPTAC-BRCA_v1_2	Breast Cancer	Invasive Carcinoma	877148	259	1	7.15043	0.325354	6.73636	908.746
11BR041-d3bf5236-d115-4da7-bb9a-79b560	BRCA	952118	1.8339e+08	0.00519176	1	11BR041-d3bf5236-d115-4da7-bb9a-79b560_annotations_full.tsv	7.94363	0.291429	7.58401	batch_0_3000	2025-12-21T16:55:49.979944Z	PKG - CPTAC-BRCA_v1_2		PKG - CPTAC-BRCA_v1_2	Breast Cancer	Invasive Carcinoma	952117	39	1	7.91174	0.313216	7.5117	1530.05
11BR041-f60740e2-8268-451e-8cce-c36285	BRCA	852208	1.61526e+08	0.00527599	1	11BR041-f60740e2-8268-451e-8cce-c36285_annotations_full.tsv	8.01482	0.287402	7.67295	batch_0_3000	2025-12-21T16:56:02.828159Z	PKG - CPTAC-BRCA_v1_2		PKG - CPTAC-BRCA_v1_2	Breast Cancer	Invasive Carcinoma	852208	91	1	7.92069	0.275216	7.58028	1519.11
11BR042-a176fcc2-97b5-45c3-a0f3-3b2e41	BRCA	1394093	4.01246e+08	0.00347441	1	11BR042-a176fcc2-97b5-45c3-a0f3-3b2e41_annotations_full.tsv	7.02206	0.831917	6.69477	batch_0_3000	2025-12-21T16:56:18.201560Z	PKG - CPTAC-BRCA_v1_2		PKG - CPTAC-BRCA_v1_2	Breast Cancer	Invasive Carcinoma	1394093	1	1	7.02206	0.831917	6.69477	2021.08
11BR042-d1d094d8-1b54-40a2-9e14-43b0d6	BRCA	1367772	3.41584e+08	0.00400421	1	11BR042-d1d094d8-1b54-40a2-9e14-43b0d6_annotations_full.tsv	6.98456	0.701506	6.67759	batch_0_3000	2025-12-21T16:56:33.507543Z	PKG - CPTAC-BRCA_v1_2		PKG - CPTAC-BRCA_v1_2	Breast Cancer	Invasive Carcinoma	1367772	1	1	6.98456	0.701506	6.67759	1744.31
11BR043-329f9379-9754-4a39-aa49-544d42	BRCA	1520392	3.29181e+08	0.0046187	1	11BR043-329f9379-9754-4a39-aa49-544d42_annotations_full.tsv	6.88455	0.595723	6.6558	batch_0_3000	2025-12-21T16:56:50.789919Z	PKG - CPTAC-BRCA_v1_2		PKG - CPTAC-BRCA_v1_2	Breast Cancer	Invasive Carcinoma	1520392	1	1	6.88455	0.595723	6.6558	1490.58
11BR043-6d34d499-167e-42aa-9790-316fca	BRCA	1649529	3.37576e+08	0.00488639	1	11BR043-6d34d499-167e-42aa-9790-316fca_annotations_full.tsv	6.72792	0.635702	6.48529	batch_0_3000	2025-12-21T16:57:07.851668Z	PKG - CPTAC-BRCA_v1_2		PKG - CPTAC-BRCA_v1_2	Breast Cancer	Invasive Carcinoma	1649529	1	1	6.72792	0.635702	6.48529	1376.87
11BR044-75adceb5-eea5-4cb1-864e-876a8f	BRCA	1173028	1.45508e+08	0.00806161	1	11BR044-75adceb5-eea5-4cb1-864e-876a8f_annotations_full.tsv	6.83331	0.240365	6.66908	batch_0_3000	2025-12-21T16:57:18.774887Z	PKG - CPTAC-BRCA_v1_2		PKG - CPTAC-BRCA_v1_2	Breast Cancer	Invasive Carcinoma	1173021	3	1	43.2647	0.161539	43.1607	847.635
11BR044-d92a2942-dba6-4fff-b0d0-0566fb	BRCA	1080933	1.35674e+08	0.00796713	1	11BR044-d92a2942-dba6-4fff-b0d0-0566fb_annotations_full.tsv	6.81702	0.266705	6.64548	batch_0_3000	2025-12-21T16:57:30.470621Z	PKG - CPTAC-BRCA_v1_2		PKG - CPTAC-BRCA_v1_2	Breast Cancer	Invasive Carcinoma	1080928	48	1	13.9692	0.423518	11.9559	855.644
11BR047-7e36d35d-175c-4ff2-9a18-8dc91c	BRCA	1031918	2.01627e+08	0.00511796	1	11BR047-7e36d35d-175c-4ff2-9a18-8dc91c_annotations_full.tsv	7.92098	0.271094	7.58743	batch_0_3000	2025-12-21T16:57:42.805967Z	PKG - CPTAC-BRCA_v1_2		PKG - CPTAC-BRCA_v1_2	Breast Cancer	Invasive Carcinoma	1031916	12	1	8.82462	0.377681	8.1139	1547.68
11BR047-81116212-b7e6-454b-9579-105cf3	BRCA	71520	1.43456e+07	0.0049855	1	11BR047-81116212-b7e6-454b-9579-105cf3_annotations_full.tsv	7.74095	0.312022	7.27291	batch_0_3000	2025-12-21T16:57:45.851685Z	PKG - CPTAC-BRCA_v1_2		PKG - CPTAC-BRCA_v1_2	Breast Cancer	Invasive Carcinoma	71519	110	1	7.71318	0.301156	7.26934	1552.69
11BR047-ba974b39-e9f8-463e-8a38-0dcdbd	BRCA	69863	1.14398e+07	0.006107	1	11BR047-ba974b39-e9f8-463e-8a38-0dcdbd_annotations_full.tsv	7.46699	0.29734	7.04139	batch_0_3000	2025-12-21T16:57:47.791183Z	PKG - CPTAC-BRCA_v1_2		PKG - CPTAC-BRCA_v1_2	Breast Cancer	Invasive Carcinoma	69862	109	1	7.54323	0.293931	7.11653	1222.69
11BR047-ef52c640-13a9-4855-9ce2-0be77a	BRCA	561369	2.41036e+08	0.00232898	1	11BR047-ef52c640-13a9-4855-9ce2-0be77a_annotations_full.tsv	7.3799	1.00535	6.85065	batch_0_3000	2025-12-21T16:57:54.344055Z	PKG - CPTAC-BRCA_v1_2		PKG - CPTAC-BRCA_v1_2	Breast Cancer	Invasive Carcinoma	561369	1	1	7.3799	1.00535	6.85065	3168.72
11BR048-9137a124-c1e0-4543-90e1-0ba4ad	BRCA	567211	1.14146e+08	0.00496917	1	11BR048-9137a124-c1e0-4543-90e1-0ba4ad_annotations_full.tsv	7.8333	0.304451	7.39461	batch_0_3000	2025-12-21T16:58:00.705802Z	PKG - CPTAC-BRCA_v1_2		PKG - CPTAC-BRCA_v1_2	Breast Cancer	Invasive Carcinoma	567210	114	1	8.13509	0.302703	7.6368	1576.38
11BR048-951826c2-86b6-44e1-8ca4-142861	BRCA	626935	1.33209e+08	0.00470639	1	11BR048-951826c2-86b6-44e1-8ca4-142861_annotations_full.tsv	7.99529	0.321145	7.51824	batch_0_3000	2025-12-21T16:58:10.068113Z	PKG - CPTAC-BRCA_v1_2		PKG - CPTAC-BRCA_v1_2	Breast Cancer	Invasive Carcinoma	626935	87	1	8.01043	0.314186	7.56841	1698.81
11BR049-2e700669-85b0-43fa-a9c7-3eaf5a	BRCA	887971	2.20702e+08	0.00402339	1	11BR049-2e700669-85b0-43fa-a9c7-3eaf5a_annotations_full.tsv	7.05025	0.50521	6.6256	batch_0_3000	2025-12-21T16:58:21.277164Z	PKG - CPTAC-BRCA_v1_2		PKG - CPTAC-BRCA_v1_2	Breast Cancer	Invasive Carcinoma	887918	87	1	33.6937	0.667897	28.8262	1752.31
11BR049-e8cbdd4d-1d89-4e1f-b8aa-ef4ff8	BRCA	998652	3.42456e+08	0.00291615	1	11BR049-e8cbdd4d-1d89-4e1f-b8aa-ef4ff8_annotations_full.tsv	7.29376	0.598858	6.78718	batch_0_3000	2025-12-21T16:58:31.882224Z	PKG - CPTAC-BRCA_v1_2		PKG - CPTAC-BRCA_v1_2	Breast Cancer	Invasive Carcinoma	998569	9	1	17.0931	0.59777	13.073	2501.16
11BR050-d47473db-7a43-4cfc-9cf6-e3c6eb	BRCA	450395	9.53831e+07	0.00472196	1	11BR050-d47473db-7a43-4cfc-9cf6-e3c6eb_annotations_full.tsv	7.13782	0.317896	6.72887	batch_0_3000	2025-12-21T16:58:41.384172Z	PKG - CPTAC-BRCA_v1_2		PKG - CPTAC-BRCA_v1_2	Breast Cancer	Invasive Carcinoma	450394	74	1	7.21657	0.315585	6.81388	1511.62
11BR050-d8a5467b-549b-48ed-9ae5-c9c39d	BRCA	734390	1.44275e+08	0.0050902	1	11BR050-d8a5467b-549b-48ed-9ae5-c9c39d_annotations_full.tsv	7.0604	0.312497	6.6827	batch_0_3000	2025-12-21T16:58:48.761015Z	PKG - CPTAC-BRCA_v1_2		PKG - CPTAC-BRCA_v1_2	Breast Cancer	Invasive Carcinoma	734390	45	1	7.29941	0.35355	6.78636	1387.06
11BR051-56b488cf-a189-47a8-b4e2-d976eb	BRCA	750437	1.10727e+08	0.00677737	1	11BR051-56b488cf-a189-47a8-b4e2-d976eb_annotations_full.tsv	6.9147	0.275602	6.64919	batch_0_3000	2025-12-21T16:59:00.055421Z	PKG - CPTAC-BRCA_v1_2		PKG - CPTAC-BRCA_v1_2	Breast Cancer	Invasive Carcinoma	750437	81	1	7.16969	0.328631	6.79772	1020.26
11BR051-d5187303-080a-4cec-b069-e06b6b	BRCA	946356	1.51017e+08	0.00626654	1	11BR051-d5187303-080a-4cec-b069-e06b6b_annotations_full.tsv	7.02224	0.282693	6.74303	batch_0_3000	2025-12-21T16:59:11.275619Z	PKG - CPTAC-BRCA_v1_2		PKG - CPTAC-BRCA_v1_2	Breast Cancer	Invasive Carcinoma	946355	20	1	6.89467	0.297583	6.60417	1120.59
11BR052-7731fcbb-9d9e-4cda-b8d4-fbc6ef	BRCA	453367	1.053e+08	0.00430548	1	11BR052-7731fcbb-9d9e-4cda-b8d4-fbc6ef_annotations_full.tsv	8.00761	0.332722	7.49114	batch_0_3000	2025-12-21T16:59:18.394261Z	PKG - CPTAC-BRCA_v1_2		PKG - CPTAC-BRCA_v1_2	Breast Cancer	Invasive Carcinoma	453366	30	1	7.67301	0.283772	7.28752	1859.87
11BR052-a22d05cb-d92f-4152-a02a-6adb52	BRCA	406371	1.02343e+08	0.00397069	1	11BR052-a22d05cb-d92f-4152-a02a-6adb52_annotations_full.tsv	8.25551	0.350936	7.68344	batch_0_3000	2025-12-21T16:59:23.373979Z	PKG - CPTAC-BRCA_v1_2		PKG - CPTAC-BRCA_v1_2	Breast Cancer	Invasive Carcinoma	406370	31	1	8.10194	0.325216	7.60391	2079.11
11BR053-28be2eb2-1c1c-4799-b5af-e4b447	BRCA	390441	8.16044e+07	0.00478456	1	11BR053-28be2eb2-1c1c-4799-b5af-e4b447_annotations_full.tsv	7.10132	0.315599	6.76038	batch_0_3000	2025-12-21T16:59:28.867061Z	PKG - CPTAC-BRCA_v1_2		PKG - CPTAC-BRCA_v1_2	Breast Cancer	Invasive Carcinoma	390342	44	1	29.4337	0.482019	15.8914	1484.22
11BR053-fb526979-ee2d-4edf-b41d-01074f	BRCA	653063	1.08339e+08	0.00602795	1	11BR053-fb526979-ee2d-4edf-b41d-01074f_annotations_full.tsv	7.21321	0.283128	6.91369	batch_0_3000	2025-12-21T16:59:36.940590Z	PKG - CPTAC-BRCA_v1_2		PKG - CPTAC-BRCA_v1_2	Breast Cancer	Invasive Carcinoma	653062	154	1	7.39973	0.328128	6.99822	1196.63
11BR054-50dc6d1c-7e47-4378-b13b-f63649	BRCA	1225497	2.99893e+08	0.00408645	1	11BR054-50dc6d1c-7e47-4378-b13b-f63649_annotations_full.tsv	7.12843	0.716105	6.84148	batch_0_3000	2025-12-21T16:59:56.747177Z	PKG - CPTAC-BRCA_v1_2		PKG - CPTAC-BRCA_v1_2	Breast Cancer	Invasive Carcinoma	1225497	1	1	7.12843	0.716105	6.84148	1744.41
11BR054-b10c7b72-1d44-4668-a637-a536b2	BRCA	547719	1.23864e+08	0.00442195	1	11BR054-b10c7b72-1d44-4668-a637-a536b2_annotations_full.tsv	7.3398	0.463651	7.02153	batch_0_3000	2025-12-21T17:00:05.021699Z	PKG - CPTAC-BRCA_v1_2		PKG - CPTAC-BRCA_v1_2	Breast Cancer	Invasive Carcinoma	547711	8	1	9.58347	0.470442	7.73031	1659.86
11BR055-4533a2d6-e850-43f3-9c44-621c07	BRCA	668189	2.02371e+08	0.0033018	1	11BR055-4533a2d6-e850-43f3-9c44-621c07_annotations_full.tsv	7.40882	0.545126	6.82013	batch_0_3000	2025-12-21T17:00:11.382220Z	PKG - CPTAC-BRCA_v1_2		PKG - CPTAC-BRCA_v1_2	Breast Cancer	Invasive Carcinoma	668032	54	1	56.8076	0.630855	46.3945	2243.88
11BR055-f77e42b0-39c0-43a5-b138-9a0c8c	BRCA	1782844	5.92946e+08	0.00300676	1	11BR055-f77e42b0-39c0-43a5-b138-9a0c8c_annotations_full.tsv	7.39466	0.851372	6.86806	batch_0_3000	2025-12-21T17:00:34.676901Z	PKG - CPTAC-BRCA_v1_2		PKG - CPTAC-BRCA_v1_2	Breast Cancer	Invasive Carcinoma	1782602	82	1	90.9259	0.629778	78.5993	2459.34
11BR056-22054f60-8957-4f3f-9e69-0b2735	BRCA	1866208	5.04054e+08	0.0037024	1	11BR056-22054f60-8957-4f3f-9e69-0b2735_annotations_full.tsv	7.12771	0.70953	6.77091	batch_0_3000	2025-12-21T17:01:03.554730Z	PKG - CPTAC-BRCA_v1_2		PKG - CPTAC-BRCA_v1_2	Breast Cancer	Invasive Carcinoma	1866207	1	1	7.12771	0.70953	6.77091	1925.16
11BR056-e45c73a8-da96-4269-a039-d43942	BRCA	1674941	4.18772e+08	0.00399965	1	11BR056-e45c73a8-da96-4269-a039-d43942_annotations_full.tsv	7.09644	0.679843	6.71702	batch_0_3000	2025-12-21T17:01:24.134542Z	PKG - CPTAC-BRCA_v1_2		PKG - CPTAC-BRCA_v1_2	Breast Cancer	Invasive Carcinoma	1674874	24	1	54.5843	0.675387	45.9629	1774.27
11BR057-7a9a5fc7-9bef-420c-9c9d-6d8810	BRCA	869913	2.01436e+08	0.00431856	1	11BR057-7a9a5fc7-9bef-420c-9c9d-6d8810_annotations_full.tsv	7.14364	0.423692	6.73899	batch_0_3000	2025-12-21T17:01:34.504139Z	PKG - CPTAC-BRCA_v1_2		PKG - CPTAC-BRCA_v1_2	Breast Cancer	Invasive Carcinoma	869866	10	1	30.7873	0.798809	22.265	1654.17
11BR057-813c6645-d2a9-48d7-8037-e1ef07	BRCA	223510	5.36718e+07	0.00416439	1	11BR057-813c6645-d2a9-48d7-8037-e1ef07_annotations_full.tsv	8.15763	0.373084	7.46482	batch_0_3000	2025-12-21T17:01:40.392294Z	PKG - CPTAC-BRCA_v1_2		PKG - CPTAC-BRCA_v1_2	Breast Cancer	Invasive Carcinoma	223507	130	1	8.07823	0.329987	7.53946	1958.9
11BR057-8886aaca-adcf-4416-920a-794bf0	BRCA	1208183	3.19619e+08	0.00378007	1	11BR057-8886aaca-adcf-4416-920a-794bf0_annotations_full.tsv	7.34328	0.422197	6.89524	batch_0_3000	2025-12-21T17:01:47.954811Z	PKG - CPTAC-BRCA_v1_2		PKG - CPTAC-BRCA_v1_2	Breast Cancer	Invasive Carcinoma	1208003	46	1	37.426	0.516898	15.5678	1942.63
11BR057-f703d20c-b0c9-4b3f-abc5-d37752	BRCA	294052	7.93571e+07	0.00370543	1	11BR057-f703d20c-b0c9-4b3f-abc5-d37752_annotations_full.tsv	8.42485	0.417009	7.52419	batch_0_3000	2025-12-21T17:01:55.567178Z	PKG - CPTAC-BRCA_v1_2		PKG - CPTAC-BRCA_v1_2	Breast Cancer	Invasive Carcinoma	294052	134	1	7.97973	0.329773	7.43398	2273.65
11BR058-0dbdef5f-15d0-43b2-819f-c145ab	BRCA	115036	3.34401e+07	0.00344006	1	11BR058-0dbdef5f-15d0-43b2-819f-c145ab_annotations_full.tsv	8.27821	0.371306	7.67353	batch_0_3000	2025-12-21T17:01:58.476540Z	PKG - CPTAC-BRCA_v1_2		PKG - CPTAC-BRCA_v1_2	Breast Cancer	Invasive Carcinoma	115035	33	1	8.35578	0.377481	7.66451	2406.41
11BR058-14a6ef64-9a7a-4887-a486-df98d1	BRCA	180828	7.29005e+07	0.00248048	1	11BR058-14a6ef64-9a7a-4887-a486-df98d1_annotations_full.tsv	8.88746	0.419886	8.01938	batch_0_3000	2025-12-21T17:02:01.759078Z	PKG - CPTAC-BRCA_v1_2		PKG - CPTAC-BRCA_v1_2	Breast Cancer	Invasive Carcinoma	180825	143	1	15.6351	0.378064	7.95905	3582.96
11BR058-1c4af263-17b3-4244-9a54-68ef91	BRCA	842757	1.91569e+08	0.00439923	1	11BR058-1c4af263-17b3-4244-9a54-68ef91_annotations_full.tsv	8.08989	0.294934	7.69099	batch_0_3000	2025-12-21T17:02:10.610982Z	PKG - CPTAC-BRCA_v1_2		PKG - CPTAC-BRCA_v1_2	Breast Cancer	Invasive Carcinoma	842751	23	1	18.2716	0.371532	17.3174	1838.93
11BR058-80a970f7-7b36-4450-aff8-0b55dc	BRCA	743190	1.69926e+08	0.00437361	1	11BR058-80a970f7-7b36-4450-aff8-0b55dc_annotations_full.tsv	7.4133	0.352037	7.04051	batch_0_3000	2025-12-21T17:02:20.520035Z	PKG - CPTAC-BRCA_v1_2		PKG - CPTAC-BRCA_v1_2	Breast Cancer	Invasive Carcinoma	743056	35	1	32.7386	0.66524	23.1167	1695.01
11BR059-fc0aa1e4-c1d8-43ed-a5cd-038f61	BRCA	751919	2.51209e+08	0.0029932	1	11BR059-fc0aa1e4-c1d8-43ed-a5cd-038f61_annotations_full.tsv	7.33642	0.816055	6.77802	batch_0_3000	2025-12-21T17:02:28.207039Z	PKG - CPTAC-BRCA_v1_2		PKG - CPTAC-BRCA_v1_2	Breast Cancer	Invasive Carcinoma	751919	1	1	7.33642	0.816055	6.77802	2451.03
11BR059-fd05a7ee-951f-48de-a11a-6e4555	BRCA	953077	1.82076e+08	0.0052345	1	11BR059-fd05a7ee-951f-48de-a11a-6e4555_annotations_full.tsv	7.17468	0.356837	6.81514	batch_0_3000	2025-12-21T17:02:37.205945Z	PKG - CPTAC-BRCA_v1_2		PKG - CPTAC-BRCA_v1_2	Breast Cancer	Invasive Carcinoma	953009	29	1	66.5506	0.463883	58.031	1370.65
11BR060-97cc4d46-cf80-41f1-b99c-bc4829	BRCA	937251	4.3498e+08	0.0021547	1	11BR060-97cc4d46-cf80-41f1-b99c-bc4829_annotations_full.tsv	7.63831	0.836056	7.07858	batch_0_3000	2025-12-21T17:02:48.989906Z	PKG - CPTAC-BRCA_v1_2		PKG - CPTAC-BRCA_v1_2	Breast Cancer	Invasive Carcinoma	937196	8	1	22.9295	0.678009	9.67891	3544.95
11BR060-cc162acb-2fbc-4356-a664-b6c104	BRCA	944748	2.9866e+08	0.00316329	1	11BR060-cc162acb-2fbc-4356-a664-b6c104_annotations_full.tsv	7.65378	0.514952	7.13202	batch_0_3000	2025-12-21T17:02:59.192594Z	PKG - CPTAC-BRCA_v1_2		PKG - CPTAC-BRCA_v1_2	Breast Cancer	Invasive Carcinoma	944655	35	1	61.8378	0.706455	49.837	2419.56
11BR069-07c4bb93-a373-4748-a2c7-5806cb	BRCA	1325509	2.16471e+08	0.00612326	1	11BR069-07c4bb93-a373-4748-a2c7-5806cb_annotations_full.tsv	7.32357	0.276092	7.0771	batch_0_3000	2025-12-21T17:03:14.528794Z	PKG - CPTAC-BRCA_v1_2		PKG - CPTAC-BRCA_v1_2	Breast Cancer	Invasive Carcinoma	1325507	63	1	7.25922	0.309406	6.86094	1196.02
11BR069-52b0ec88-5854-4fa2-af91-b0359e	BRCA	1189239	2.06761e+08	0.00575175	1	11BR069-52b0ec88-5854-4fa2-af91-b0359e_annotations_full.tsv	7.40023	0.300057	7.0968	batch_0_3000	2025-12-21T17:03:30.382351Z	PKG - CPTAC-BRCA_v1_2		PKG - CPTAC-BRCA_v1_2	Breast Cancer	Invasive Carcinoma	1189233	37	1	9.88577	0.484892	8.33573	1286.6
11BR072-59318d66-8b88-45b2-9b97-90e9a7	BRCA	146702	2.1139e+07	0.00693987	1	11BR072-59318d66-8b88-45b2-9b97-90e9a7_annotations_full.tsv	7.03676	0.282261	6.72271	batch_0_3000	2025-12-21T17:03:33.085436Z	PKG - CPTAC-BRCA_v1_2		PKG - CPTAC-BRCA_v1_2	Breast Cancer	Invasive Carcinoma	146702	312	1	7.10153	0.290153	6.76289	1013.96
11BR072-aedfeb46-160a-4496-8604-25e857	BRCA	106036	1.45895e+07	0.00726795	1	11BR072-aedfeb46-160a-4496-8604-25e857_annotations_full.tsv	7.02158	0.266872	6.79267	batch_0_3000	2025-12-21T17:03:36.696302Z	PKG - CPTAC-BRCA_v1_2		PKG - CPTAC-BRCA_v1_2	Breast Cancer	Invasive Carcinoma	106036	199	1	7.09475	0.289211	6.80925	966.101
11BR072-c19560a2-7a59-4415-b95b-3d513c	BRCA	35890	1.04811e+07	0.00342427	1	11BR072-c19560a2-7a59-4415-b95b-3d513c_annotations_full.tsv	8.47904	0.374598	7.80452	batch_0_3000	2025-12-21T17:03:39.284950Z	PKG - CPTAC-BRCA_v1_2		PKG - CPTAC-BRCA_v1_2	Breast Cancer	Invasive Carcinoma	35888	136	1	8.55692	0.374418	7.88578	2476.16
11BR072-e142306b-c660-4b82-85c5-caf4fb	BRCA	40972	1.00021e+07	0.00409634	1	11BR072-e142306b-c660-4b82-85c5-caf4fb_annotations_full.tsv	8.1036	0.340043	7.51952	batch_0_3000	2025-12-21T17:03:41.996104Z	PKG - CPTAC-BRCA_v1_2		PKG - CPTAC-BRCA_v1_2	Breast Cancer	Invasive Carcinoma	40964	36	1	8.48987	0.323914	7.86187	1978.26
11BR073-1664b920-5e60-4e3b-9aab-fe121c	BRCA	106818	3.17592e+07	0.00336337	1	11BR073-1664b920-5e60-4e3b-9aab-fe121c_annotations_full.tsv	8.26163	0.366176	7.64479	batch_0_3000	2025-12-21T17:03:43.166930Z	PKG - CPTAC-BRCA_v1_2		PKG - CPTAC-BRCA_v1_2	Breast Cancer	Invasive Carcinoma	106799	85	1	9.71176	0.359357	7.68459	2456.35
11BR073-5604b659-cc91-4179-94c1-04558f	BRCA	912216	1.12855e+08	0.00808307	1	11BR073-5604b659-cc91-4179-94c1-04558f_annotations_full.tsv	6.83607	0.251439	6.61334	batch_0_3000	2025-12-21T17:03:55.438720Z	PKG - CPTAC-BRCA_v1_2		PKG - CPTAC-BRCA_v1_2	Breast Cancer	Invasive Carcinoma	912216	35	1	7.279	0.307839	6.92568	845.727
11BR073-5d27516f-58d7-4155-80b4-4c7f39	BRCA	682929	8.49572e+07	0.0080385	1	11BR073-5d27516f-58d7-4155-80b4-4c7f39_annotations_full.tsv	6.82339	0.25663	6.58825	batch_0_3000	2025-12-21T17:04:02.018002Z	PKG - CPTAC-BRCA_v1_2		PKG - CPTAC-BRCA_v1_2	Breast Cancer	Invasive Carcinoma	682929	56	1	7.27199	0.314539	6.85635	848.838
11BR074-06e59ae3-8981-40ca-bbd6-e19060	BRCA	912205	1.42984e+08	0.00637975	1	11BR074-06e59ae3-8981-40ca-bbd6-e19060_annotations_full.tsv	7.16682	0.273315	6.88391	batch_0_3000	2025-12-21T17:04:12.156086Z	PKG - CPTAC-BRCA_v1_2		PKG - CPTAC-BRCA_v1_2	Breast Cancer	Invasive Carcinoma	912204	135	1	7.58003	0.333371	7.13343	1123.37
11BR074-12ce8313-6c54-4bee-a996-1aa7f8	BRCA	506304	7.1048e+07	0.00712622	1	11BR074-12ce8313-6c54-4bee-a996-1aa7f8_annotations_full.tsv	6.98647	0.271983	6.72423	batch_0_3000	2025-12-21T17:04:20.455985Z	PKG - CPTAC-BRCA_v1_2		PKG - CPTAC-BRCA_v1_2	Breast Cancer	Invasive Carcinoma	506304	304	1	7.18512	0.301604	6.8494	980.389
11BR074-3367406e-d39c-4641-a3e7-44e1f3	BRCA	184741	9.34237e+07	0.00197745	1	11BR074-3367406e-d39c-4641-a3e7-44e1f3_annotations_full.tsv	8.85291	0.608483	7.85637	batch_0_3000	2025-12-21T17:04:24.573482Z	PKG - CPTAC-BRCA_v1_2		PKG - CPTAC-BRCA_v1_2	Breast Cancer	Invasive Carcinoma	184732	113	1	9.9371	0.374958	9.17758	4476.92
11BR074-91104847-e243-4297-9ce9-d9cbaf	BRCA	17712	5.88404e+06	0.00301018	1	11BR074-91104847-e243-4297-9ce9-d9cbaf_annotations_full.tsv	8.37922	0.359235	7.76169	batch_0_3000	2025-12-21T17:04:25.958246Z	PKG - CPTAC-BRCA_v1_2		PKG - CPTAC-BRCA_v1_2	Breast Cancer	Invasive Carcinoma	17711	80	1	14.0265	0.359182	13.3298	2783.63
11BR075-2b11406e-c966-4265-9ac9-548d38	BRCA	517161	8.89193e+07	0.00581607	1	11BR075-2b11406e-c966-4265-9ac9-548d38_annotations_full.tsv	7.25232	0.295096	6.94348	batch_0_3000	2025-12-21T17:04:30.338243Z	PKG - CPTAC-BRCA_v1_2		PKG - CPTAC-BRCA_v1_2	Breast Cancer	Invasive Carcinoma	517160	111	1	7.28193	0.305936	6.92424	1246.95
11BR075-5504c643-4a9c-4ec4-ab07-bebdaf	BRCA	678934	1.27265e+08	0.00533479	1	11BR075-5504c643-4a9c-4ec4-ab07-bebdaf_annotations_full.tsv	7.37515	0.308077	7.04194	batch_0_3000	2025-12-21T17:04:38.202529Z	PKG - CPTAC-BRCA_v1_2		PKG - CPTAC-BRCA_v1_2	Breast Cancer	Invasive Carcinoma	678931	71	1	7.62924	0.346827	7.14856	1382.46
11BR076-5a9e89e9-4ac6-4c2f-b05e-c956ba	BRCA	417105	7.38943e+07	0.00564461	1	11BR076-5a9e89e9-4ac6-4c2f-b05e-c956ba_annotations_full.tsv	7.16419	0.298904	6.80889	batch_0_3000	2025-12-21T17:04:44.557083Z	PKG - CPTAC-BRCA_v1_2		PKG - CPTAC-BRCA_v1_2	Breast Cancer	Invasive Carcinoma	417103	58	1	7.06681	0.309422	6.71187	1269.21
11BR076-ef0fc703-12ce-41c7-82c6-a1c048	BRCA	401054	7.46288e+07	0.00537399	1	11BR076-ef0fc703-12ce-41c7-82c6-a1c048_annotations_full.tsv	7.19442	0.327245	6.76243	batch_0_3000	2025-12-21T17:04:50.797758Z	PKG - CPTAC-BRCA_v1_2		PKG - CPTAC-BRCA_v1_2	Breast Cancer	Invasive Carcinoma	401054	47	1	7.13943	0.34195	6.66016	1338.75
11BR077-05b85da3-9c50-4871-975b-c46105	BRCA	591683	1.10745e+08	0.00534276	1	11BR077-05b85da3-9c50-4871-975b-c46105_annotations_full.tsv	7.7956	0.293944	7.38878	batch_0_3000	2025-12-21T17:04:57.359752Z	PKG - CPTAC-BRCA_v1_2		PKG - CPTAC-BRCA_v1_2	Breast Cancer	Invasive Carcinoma	591683	72	1	7.89062	0.281422	7.51344	1459.09
11BR077-f21c6605-dd1c-4ae8-8334-0628df	BRCA	1598032	2.78111e+08	0.00574602	1	11BR077-f21c6605-dd1c-4ae8-8334-0628df_annotations_full.tsv	7.59366	0.35773	7.25237	batch_0_3000	2025-12-21T17:05:20.741298Z	PKG - CPTAC-BRCA_v1_2		PKG - CPTAC-BRCA_v1_2	Breast Cancer	Invasive Carcinoma	1598032	55	1	7.94133	0.304573	7.56484	1321.55
11BR078-8c9232b9-bd06-4474-8236-70dd8a	BRCA	491833	8.32405e+07	0.00590858	1	11BR078-8c9232b9-bd06-4474-8236-70dd8a_annotations_full.tsv	7.31377	0.281806	7.01184	batch_0_3000	2025-12-21T17:05:26.033754Z	PKG - CPTAC-BRCA_v1_2		PKG - CPTAC-BRCA_v1_2	Breast Cancer	Invasive Carcinoma	491833	20	1	7.33458	0.307613	6.97961	1237.82
11BR078-c0c0cfcd-0a2d-4a83-abbf-98d412	BRCA	331407	6.63738e+07	0.00499304	1	11BR078-c0c0cfcd-0a2d-4a83-abbf-98d412_annotations_full.tsv	8.12188	0.276764	7.76735	batch_0_3000	2025-12-21T17:05:30.732847Z	PKG - CPTAC-BRCA_v1_2		PKG - CPTAC-BRCA_v1_2	Breast Cancer	Invasive Carcinoma	331407	21	1	7.76689	0.285608	7.41723	1626.64
11BR079-4185e26c-8fb7-419d-846d-2d148b	BRCA	528677	1.09546e+08	0.00482605	1	11BR079-4185e26c-8fb7-419d-846d-2d148b_annotations_full.tsv	8.12822	0.296978	7.70171	batch_0_3000	2025-12-21T17:05:37.050765Z	PKG - CPTAC-BRCA_v1_2		PKG - CPTAC-BRCA_v1_2	Breast Cancer	Invasive Carcinoma	528677	106	1	8.06951	0.286951	7.70012	1684.24
11BR079-837469ea-563e-4dc7-9619-fb82e7	BRCA	689965	1.50415e+08	0.00458707	1	11BR079-837469ea-563e-4dc7-9619-fb82e7_annotations_full.tsv	8.23914	0.30338	7.78511	batch_0_3000	2025-12-21T17:05:43.096142Z	PKG - CPTAC-BRCA_v1_2		PKG - CPTAC-BRCA_v1_2	Breast Cancer	Invasive Carcinoma	689964	58	1	8.03281	0.294974	7.60393	1796.16
11BR080-2ddefa4f-77aa-416f-93f3-904e07	BRCA	845490	1.18476e+08	0.00713636	1	11BR080-2ddefa4f-77aa-416f-93f3-904e07_annotations_full.tsv	7.05214	0.267567	6.80557	batch_0_3000	2025-12-21T17:05:51.676987Z	PKG - CPTAC-BRCA_v1_2		PKG - CPTAC-BRCA_v1_2	Breast Cancer	Invasive Carcinoma	845490	87	1	7.4997	0.325474	7.05632	988.199
11BR080-e2c7113f-957f-4088-b57d-55d2f2	BRCA	1166035	1.71989e+08	0.00677971	1	11BR080-e2c7113f-957f-4088-b57d-55d2f2_annotations_full.tsv	6.94642	0.268593	6.70521	batch_0_3000	2025-12-21T17:06:08.143895Z	PKG - CPTAC-BRCA_v1_2		PKG - CPTAC-BRCA_v1_2	Breast Cancer	Invasive Carcinoma	1166035	32	1	10.377	0.390497	9.62416	1024.59
11CO003-2e1d9ae2-f8f8-4d9f-aa2d-ca5577	COAD	1983144	2.92007e+08	0.00679142	7	11CO003-2e1d9ae2-f8f8-4d9f-aa2d-ca5577_annotations_full.tsv	6.82281	0.264006	6.5627	batch_0_3000	2025-12-21T09:37:46.668067Z	PKG - CPTAC-COAD_v1_model		PKG - CPTAC-COAD_v1_model	Colorectal Cancer	Colon Adenocarcinoma	1983143	35	1	6.84114	0.301203	6.45722	1004.62
11CO003-c74049d2-a950-4f51-8211-8b548a	COAD	1937318	2.90844e+08	0.00666101	7	11CO003-c74049d2-a950-4f51-8211-8b548a_annotations_full.tsv	6.76777	0.268769	6.52326	batch_0_3000	2025-12-21T09:38:06.557793Z	PKG - CPTAC-COAD_v1_model		PKG - CPTAC-COAD_v1_model	Colorectal Cancer	Colon Adenocarcinoma	1937317	46	1	7.34595	0.335896	6.89933	1016.03
11CO005-bc574f73-89ba-44d7-992e-82622c	COAD	2150253	3.42467e+08	0.00627871	7	11CO005-bc574f73-89ba-44d7-992e-82622c_annotations_full.tsv	6.71235	0.287919	6.45436	batch_0_3000	2025-12-21T09:38:28.321911Z	PKG - CPTAC-COAD_v1_model		PKG - CPTAC-COAD_v1_model	Colorectal Cancer	Colon Adenocarcinoma	2150252	21	1	7.7719	0.368349	6.58624	1069.07
11CO005-eaa1aff9-f90d-4351-8993-feb76b	COAD	1532777	2.40699e+08	0.00636802	7	11CO005-eaa1aff9-f90d-4351-8993-feb76b_annotations_full.tsv	6.67756	0.290334	6.42484	batch_0_3000	2025-12-21T09:38:42.498944Z	PKG - CPTAC-COAD_v1_model		PKG - CPTAC-COAD_v1_model	Colorectal Cancer	Colon Adenocarcinoma	1532760	45	1	21.7392	0.347683	19.4892	1048.61
11CO006-01d06ec0-c72a-4ae1-bdae-64a639	COAD	1281563	1.79562e+08	0.00713716	7	11CO006-01d06ec0-c72a-4ae1-bdae-64a639_annotations_full.tsv	6.73663	0.257971	6.50544	batch_0_3000	2025-12-21T09:38:57.538614Z	PKG - CPTAC-COAD_v1_model		PKG - CPTAC-COAD_v1_model	Colorectal Cancer	Colon Adenocarcinoma	1281562	79	1	6.92776	0.324652	6.44997	943.881
11CO006-0df89eb6-10aa-4e82-b1a7-0fc009	COAD	1630109	2.58951e+08	0.00629505	7	11CO006-0df89eb6-10aa-4e82-b1a7-0fc009_annotations_full.tsv	6.92332	0.287696	6.64424	batch_0_3000	2025-12-21T09:39:16.436735Z	PKG - CPTAC-COAD_v1_model		PKG - CPTAC-COAD_v1_model	Colorectal Cancer	Colon Adenocarcinoma	1630107	94	1	6.94658	0.304497	6.58758	1099.8
11CO007-799893aa-d523-4a08-9ea7-611cca	COAD	1547480	2.41032e+08	0.00642021	7	11CO007-799893aa-d523-4a08-9ea7-611cca_annotations_full.tsv	6.69473	0.274105	6.43296	batch_0_3000	2025-12-21T09:39:34.466411Z	PKG - CPTAC-COAD_v1_model		PKG - CPTAC-COAD_v1_model	Colorectal Cancer	Colon Adenocarcinoma	1547475	45	1	7.39911	0.387308	6.89025	1042.76
11CO007-c7c71492-d281-4cc3-bab2-d7c0aa	COAD	1281118	1.81286e+08	0.00706685	7	11CO007-c7c71492-d281-4cc3-bab2-d7c0aa_annotations_full.tsv	6.67159	0.259954	6.44687	batch_0_3000	2025-12-21T09:39:50.651108Z	PKG - CPTAC-COAD_v1_model		PKG - CPTAC-COAD_v1_model	Colorectal Cancer	Colon Adenocarcinoma	1281117	47	1	6.87251	0.337043	6.47772	944.068
11CO008-98742d96-cc2f-43f0-9de2-bc7afe	COAD	1082669	1.57527e+08	0.00687293	7	11CO008-98742d96-cc2f-43f0-9de2-bc7afe_annotations_full.tsv	6.93683	0.257374	6.70704	batch_0_3000	2025-12-21T09:40:04.533174Z	PKG - CPTAC-COAD_v1_model		PKG - CPTAC-COAD_v1_model	Colorectal Cancer	Colon Adenocarcinoma	1082662	13	1	8.45336	0.486569	7.34939	1009.3
11CO008-de439530-464e-481b-91ab-0685b9	COAD	1174308	1.68032e+08	0.00698859	7	11CO008-de439530-464e-481b-91ab-0685b9_annotations_full.tsv	6.90448	0.25711	6.67919	batch_0_3000	2025-12-21T09:40:17.660330Z	PKG - CPTAC-COAD_v1_model		PKG - CPTAC-COAD_v1_model	Colorectal Cancer	Colon Adenocarcinoma	1174291	55	1	31.277	0.496646	23.3525	987.965
11CO009-12a8fb58-4023-426f-8a01-fde1e5	COAD	1596975	2.81663e+08	0.00566982	7	11CO009-12a8fb58-4023-426f-8a01-fde1e5_annotations_full.tsv	6.93999	0.292986	6.62393	batch_0_3000	2025-12-21T09:40:39.556359Z	PKG - CPTAC-COAD_v1_model		PKG - CPTAC-COAD_v1_model	Colorectal Cancer	Colon Adenocarcinoma	1596974	5	1	6.67914	0.272319	6.40679	1224.02
11CO009-7ba1b15d-599c-42e2-9354-b5f40d	COAD	1141150	2.2893e+08	0.0049847	7	11CO009-7ba1b15d-599c-42e2-9354-b5f40d_annotations_full.tsv	7.02862	0.314044	6.66378	batch_0_3000	2025-12-21T09:40:52.386477Z	PKG - CPTAC-COAD_v1_model		PKG - CPTAC-COAD_v1_model	Colorectal Cancer	Colon Adenocarcinoma	1141147	29	1	7.00066	0.324466	6.5466	1410.04
11CO010-0f757044-9bc8-4ed4-90f3-e0a49a	COAD	1832822	2.43989e+08	0.00751192	7	11CO010-0f757044-9bc8-4ed4-90f3-e0a49a_annotations_full.tsv	6.64407	0.26327	6.40847	batch_0_3000	2025-12-21T09:41:14.820577Z	PKG - CPTAC-COAD_v1_model		PKG - CPTAC-COAD_v1_model	Colorectal Cancer	Colon Adenocarcinoma	1832776	58	1	11.2204	0.475304	9.21878	884.471
11CO010-ae11951c-a14f-4dea-8b82-35aec6	COAD	1673334	2.3531e+08	0.00711118	7	11CO010-ae11951c-a14f-4dea-8b82-35aec6_annotations_full.tsv	6.64304	0.282203	6.38474	batch_0_3000	2025-12-21T09:41:31.433214Z	PKG - CPTAC-COAD_v1_model		PKG - CPTAC-COAD_v1_model	Colorectal Cancer	Colon Adenocarcinoma	1673304	41	1	25.3247	0.328738	24.7808	934.169
11CO011-07cc5265-ed5d-459a-ad03-9981bc	COAD	539133	7.74999e+07	0.00695657	7	11CO011-07cc5265-ed5d-459a-ad03-9981bc_annotations_full.tsv	6.86326	0.262054	6.62634	batch_0_3000	2025-12-21T09:41:40.816696Z	PKG - CPTAC-COAD_v1_model		PKG - CPTAC-COAD_v1_model	Colorectal Cancer	Colon Adenocarcinoma	539133	13	1	6.79282	0.306546	6.5195	986.587
11CO011-aa54ad3b-27e6-483a-aec4-6e1f65	COAD	1193570	1.61751e+08	0.00737904	7	11CO011-aa54ad3b-27e6-483a-aec4-6e1f65_annotations_full.tsv	6.7651	0.258949	6.53321	batch_0_3000	2025-12-21T09:41:52.562581Z	PKG - CPTAC-COAD_v1_model		PKG - CPTAC-COAD_v1_model	Colorectal Cancer	Colon Adenocarcinoma	1193568	53	1	7.64559	0.321891	7.20613	916.799
11CO012-23d39a91-43d7-4148-9ca7-d3feb9	COAD	1069089	1.51761e+08	0.00704456	7	11CO012-23d39a91-43d7-4148-9ca7-d3feb9_annotations_full.tsv	6.95421	0.26985	6.71834	batch_0_3000	2025-12-21T09:42:06.197423Z	PKG - CPTAC-COAD_v1_model		PKG - CPTAC-COAD_v1_model	Colorectal Cancer	Colon Adenocarcinoma	1069089	12	1	19.4962	0.380757	17.6985	987.174
11CO012-819044d8-de63-4bb6-99a5-820b1d	COAD	1069976	1.69072e+08	0.00632853	7	11CO012-819044d8-de63-4bb6-99a5-820b1d_annotations_full.tsv	7.07963	0.296982	6.77384	batch_0_3000	2025-12-21T09:42:19.901656Z	PKG - CPTAC-COAD_v1_model		PKG - CPTAC-COAD_v1_model	Colorectal Cancer	Colon Adenocarcinoma	1069974	33	1	12.4978	0.359924	11.9507	1118.68
11CO013-5e6cec6d-95c3-408c-bd3f-b34d86	COAD	1474027	2.07875e+08	0.00709093	7	11CO013-5e6cec6d-95c3-408c-bd3f-b34d86_annotations_full.tsv	6.78621	0.284021	6.57322	batch_0_3000	2025-12-21T09:42:35.757163Z	PKG - CPTAC-COAD_v1_model		PKG - CPTAC-COAD_v1_model	Colorectal Cancer	Colon Adenocarcinoma	1474027	18	1	7.16477	0.314661	6.72321	957.026
11CO013-e6e53131-0d2d-4528-8e63-00165d	COAD	976620	1.49678e+08	0.00652482	7	11CO013-e6e53131-0d2d-4528-8e63-00165d_annotations_full.tsv	6.82752	0.293903	6.55894	batch_0_3000	2025-12-21T09:42:45.338402Z	PKG - CPTAC-COAD_v1_model		PKG - CPTAC-COAD_v1_model	Colorectal Cancer	Colon Adenocarcinoma	976612	160	1	7.71481	0.393206	6.88515	1046.39
11CO015-4b543449-19f7-4d64-963c-9e93ea	COAD	1290968	2.27891e+08	0.00566484	7	11CO015-4b543449-19f7-4d64-963c-9e93ea_annotations_full.tsv	6.88617	0.361748	6.57466	batch_0_3000	2025-12-21T09:42:59.285935Z	PKG - CPTAC-COAD_v1_model		PKG - CPTAC-COAD_v1_model	Colorectal Cancer	Colon Adenocarcinoma	1290968	122	1	8.42321	0.465925	7.27968	1215.6
11CO015-b84875c9-9c32-44ab-9f44-3913d6	COAD	1275516	1.97651e+08	0.00645336	7	11CO015-b84875c9-9c32-44ab-9f44-3913d6_annotations_full.tsv	6.7929	0.290718	6.51506	batch_0_3000	2025-12-21T09:43:13.259816Z	PKG - CPTAC-COAD_v1_model		PKG - CPTAC-COAD_v1_model	Colorectal Cancer	Colon Adenocarcinoma	1275511	58	1	7.58454	0.428607	6.68842	1052.62
11CO016-6e4e7692-adfa-4cde-b5a6-e2dcbf	COAD	725707	9.80878e+07	0.00739854	7	11CO016-6e4e7692-adfa-4cde-b5a6-e2dcbf_annotations_full.tsv	6.64559	0.269516	6.41744	batch_0_3000	2025-12-21T09:43:20.483131Z	PKG - CPTAC-COAD_v1_model		PKG - CPTAC-COAD_v1_model	Colorectal Cancer	Colon Adenocarcinoma	725705	39	1	7.67712	0.401208	6.82813	898.23
11CO017-1cfc6002-5fd4-49b4-9aab-2ac12e	COAD	2440791	3.4816e+08	0.00701055	7	11CO017-1cfc6002-5fd4-49b4-9aab-2ac12e_annotations_full.tsv	6.86244	0.272072	6.6252	batch_0_3000	2025-12-21T09:43:49.499410Z	PKG - CPTAC-COAD_v1_model		PKG - CPTAC-COAD_v1_model	Colorectal Cancer	Colon Adenocarcinoma	2440783	60	1	9.54613	0.408836	8.46699	978.873
11CO017-82fe3eb1-9d41-44f1-8322-56d1f1	COAD	1230872	1.60187e+08	0.00768397	7	11CO017-82fe3eb1-9d41-44f1-8322-56d1f1_annotations_full.tsv	6.6202	0.258671	6.41468	batch_0_3000	2025-12-21T09:44:03.138171Z	PKG - CPTAC-COAD_v1_model		PKG - CPTAC-COAD_v1_model	Colorectal Cancer	Colon Adenocarcinoma	1230871	23	1	7.03051	0.372024	6.52815	861.559
11CO018-3d797911-d476-436f-9cce-33e20c	COAD	3116223	3.8835e+08	0.00802426	7	11CO018-3d797911-d476-436f-9cce-33e20c_annotations_full.tsv	6.75725	0.24193	6.59176	batch_0_3000	2025-12-21T09:44:33.010770Z	PKG - CPTAC-COAD_v1_model		PKG - CPTAC-COAD_v1_model	Colorectal Cancer	Colon Adenocarcinoma	3116199	48	1	9.06066	0.375628	8.38833	842.102
11CO019-722378ea-d1a7-4cfc-aca5-ba45f9	COAD	794113	1.42652e+08	0.00556679	7	11CO019-722378ea-d1a7-4cfc-aca5-ba45f9_annotations_full.tsv	6.95961	0.316174	6.61858	batch_0_3000	2025-12-21T09:44:45.697143Z	PKG - CPTAC-COAD_v1_model		PKG - CPTAC-COAD_v1_model	Colorectal Cancer	Colon Adenocarcinoma	794097	333	1	7.57986	0.431091	6.6773	1250.2
11CO020-321fb3b2-ebb6-4ea5-b737-081264	COAD	908033	1.38555e+08	0.00655357	7	11CO020-321fb3b2-ebb6-4ea5-b737-081264_annotations_full.tsv	6.75051	0.279391	6.4975	batch_0_3000	2025-12-21T09:44:58.181191Z	PKG - CPTAC-COAD_v1_model		PKG - CPTAC-COAD_v1_model	Colorectal Cancer	Colon Adenocarcinoma	908028	16	1	7.97817	0.480652	6.76703	1030.05
11CO020-52d61ab1-5781-4b47-8e88-37c2ea	COAD	1045030	1.70124e+08	0.00614275	7	11CO020-52d61ab1-5781-4b47-8e88-37c2ea_annotations_full.tsv	6.85616	0.3118	6.58109	batch_0_3000	2025-12-21T09:45:05.911856Z	PKG - CPTAC-COAD_v1_model		PKG - CPTAC-COAD_v1_model	Colorectal Cancer	Colon Adenocarcinoma	1045028	18	1	7.69118	0.365038	7.21087	1116.14
11CO021-642fc6c3-8d4a-4e3d-ad0a-cc088a	COAD	711662	9.30752e+07	0.0076461	7	11CO021-642fc6c3-8d4a-4e3d-ad0a-cc088a_annotations_full.tsv	6.77838	0.247103	6.58091	batch_0_3000	2025-12-21T09:45:13.421254Z	PKG - CPTAC-COAD_v1_model		PKG - CPTAC-COAD_v1_model	Colorectal Cancer	Colon Adenocarcinoma	711662	36	1	7.10348	0.305062	6.74276	886.515
11CO021-cf795cd2-317b-4897-a35e-390001	COAD	1195547	1.47245e+08	0.00811947	7	11CO021-cf795cd2-317b-4897-a35e-390001_annotations_full.tsv	6.70286	0.240274	6.51825	batch_0_3000	2025-12-21T09:45:25.853252Z	PKG - CPTAC-COAD_v1_model		PKG - CPTAC-COAD_v1_model	Colorectal Cancer	Colon Adenocarcinoma	1195546	26	1	6.93624	0.287745	6.64407	825.53
11CO022-21c6f56a-8881-421b-81fa-c354cb	COAD	1138174	1.38301e+08	0.00822966	7	11CO022-21c6f56a-8881-421b-81fa-c354cb_annotations_full.tsv	6.6032	0.245227	6.40503	batch_0_3000	2025-12-21T09:45:38.353276Z	PKG - CPTAC-COAD_v1_model		PKG - CPTAC-COAD_v1_model	Colorectal Cancer	Colon Adenocarcinoma	1138174	19	1	6.7182	0.263809	6.48619	802.366
11CO022-2b810478-7956-4a8b-870d-184859	COAD	1163815	1.60542e+08	0.00724927	7	11CO022-2b810478-7956-4a8b-870d-184859_annotations_full.tsv	6.71977	0.309479	6.47572	batch_0_3000	2025-12-21T09:45:48.593292Z	PKG - CPTAC-COAD_v1_model		PKG - CPTAC-COAD_v1_model	Colorectal Cancer	Colon Adenocarcinoma	1163814	34	1	6.64061	0.275134	6.40394	926.958
11CO024-06eb095c-9608-401a-ab89-72a8dc	COAD	2531341	3.39887e+08	0.00744759	7	11CO024-06eb095c-9608-401a-ab89-72a8dc_annotations_full.tsv	7.04192	0.256177	6.86793	batch_0_3000	2025-12-21T09:46:16.839912Z	PKG - CPTAC-COAD_v1_model		PKG - CPTAC-COAD_v1_model	Colorectal Cancer	Colon Adenocarcinoma	2531340	5	1	6.82908	0.294089	6.5134	945.53
11CO024-8bac6b21-7743-449d-92cb-a7d23b	COAD	2313182	2.9267e+08	0.00790373	7	11CO024-8bac6b21-7743-449d-92cb-a7d23b_annotations_full.tsv	6.94705	0.241644	6.78182	batch_0_3000	2025-12-21T09:46:40.043032Z	PKG - CPTAC-COAD_v1_model		PKG - CPTAC-COAD_v1_model	Colorectal Cancer	Colon Adenocarcinoma	2313182	13	1	6.87347	0.301155	6.53408	878.959
11CO025-17c01f15-d14e-42a9-ba34-3ca779	COAD	2187749	3.27049e+08	0.00668936	7	11CO025-17c01f15-d14e-42a9-ba34-3ca779_annotations_full.tsv	6.8849	0.346803	6.61146	batch_0_3000	2025-12-21T09:47:03.955872Z	PKG - CPTAC-COAD_v1_model		PKG - CPTAC-COAD_v1_model	Colorectal Cancer	Colon Adenocarcinoma	2187741	22	1	13.9395	0.35625	13.2467	1029.23
11CO025-dc14c7c4-504d-40cc-9097-2aff55	COAD	1547071	2.00707e+08	0.00770811	7	11CO025-dc14c7c4-504d-40cc-9097-2aff55_annotations_full.tsv	6.64495	0.261274	6.44296	batch_0_3000	2025-12-21T09:47:23.400349Z	PKG - CPTAC-COAD_v1_model		PKG - CPTAC-COAD_v1_model	Colorectal Cancer	Colon Adenocarcinoma	1547071	22	1	6.82431	0.314731	6.42916	862.073
11CO027-1435c3d6-a697-422f-9a8b-2cceef	COAD	895016	1.15993e+08	0.0077161	7	11CO027-1435c3d6-a697-422f-9a8b-2cceef_annotations_full.tsv	6.68953	0.250933	6.46919	batch_0_3000	2025-12-21T09:47:32.531055Z	PKG - CPTAC-COAD_v1_model		PKG - CPTAC-COAD_v1_model	Colorectal Cancer	Colon Adenocarcinoma	895016	113	1	7.28842	0.325574	6.85283	866.957
11CO027-5da00abd-5fa7-4deb-95f1-7982e0	COAD	1330855	1.7501e+08	0.00760444	7	11CO027-5da00abd-5fa7-4deb-95f1-7982e0_annotations_full.tsv	6.73786	0.251714	6.51793	batch_0_3000	2025-12-21T09:47:43.771282Z	PKG - CPTAC-COAD_v1_model		PKG - CPTAC-COAD_v1_model	Colorectal Cancer	Colon Adenocarcinoma	1330855	51	1	7.11289	0.302065	6.78997	886.044
11CO030-4cdeecb5-19fb-493c-91f5-eb0efc	COAD	458577	6.12524e+07	0.00748668	7	11CO030-4cdeecb5-19fb-493c-91f5-eb0efc_annotations_full.tsv	6.72914	0.249623	6.50988	batch_0_3000	2025-12-21T09:47:49.883398Z	PKG - CPTAC-COAD_v1_model		PKG - CPTAC-COAD_v1_model	Colorectal Cancer	Colon Adenocarcinoma	458576	11	1	7.06385	0.30418	6.65436	898.815
11CO031-255fbb3b-890c-458b-afe9-217a5d	COAD	817536	2.7689e+08	0.00295256	7	11CO031-255fbb3b-890c-458b-afe9-217a5d_annotations_full.tsv	7.10397	0.54817	6.70416	batch_0_3000	2025-12-21T09:48:03.910632Z	PKG - CPTAC-COAD_v1_model		PKG - CPTAC-COAD_v1_model	Colorectal Cancer	Colon Adenocarcinoma	817512	4	1	37.8265	0.205927	37.5299	2406.04
11CO031-c6ae57a7-65a0-438e-bae2-97b1c8	COAD	1502749	3.80115e+08	0.0039534	7	11CO031-c6ae57a7-65a0-438e-bae2-97b1c8_annotations_full.tsv	6.75398	0.700548	6.47766	batch_0_3000	2025-12-21T09:48:20.571703Z	PKG - CPTAC-COAD_v1_model		PKG - CPTAC-COAD_v1_model	Colorectal Cancer	Colon Adenocarcinoma	1502749	1	1	6.75398	0.700548	6.47766	1708.4
11CO032-01d1ffca-4235-4dfe-bf62-56f71d	COAD	634092	1.95457e+08	0.00324415	7	11CO032-01d1ffca-4235-4dfe-bf62-56f71d_annotations_full.tsv	6.9721	0.811018	6.51595	batch_0_3000	2025-12-21T09:48:26.104222Z	PKG - CPTAC-COAD_v1_model		PKG - CPTAC-COAD_v1_model	Colorectal Cancer	Colon Adenocarcinoma	634092	1	1	6.9721	0.811018	6.51595	2149.13
11CO032-615a007c-8d19-4e95-b246-43f9a0	COAD	692668	1.35698e+08	0.00510447	7	11CO032-615a007c-8d19-4e95-b246-43f9a0_annotations_full.tsv	6.81311	0.604344	6.46434	batch_0_3000	2025-12-21T09:48:33.094514Z	PKG - CPTAC-COAD_v1_model		PKG - CPTAC-COAD_v1_model	Colorectal Cancer	Colon Adenocarcinoma	692541	46	1	51.4088	0.594442	44.503	1334.73
11CO033-8960a27e-69d8-4ec8-a795-c6cf8a	COAD	1198380	3.52787e+08	0.00339689	7	11CO033-8960a27e-69d8-4ec8-a795-c6cf8a_annotations_full.tsv	6.7499	0.882592	6.39744	batch_0_3000	2025-12-21T09:48:46.983784Z	PKG - CPTAC-COAD_v1_model		PKG - CPTAC-COAD_v1_model	Colorectal Cancer	Colon Adenocarcinoma	1198380	1	1	6.7499	0.882592	6.39744	1987.08
11CO033-9c034adf-d6be-4525-84c3-552d3c	COAD	1911445	4.66879e+08	0.00409409	7	11CO033-9c034adf-d6be-4525-84c3-552d3c_annotations_full.tsv	6.83298	0.680517	6.55303	batch_0_3000	2025-12-21T09:49:07.541477Z	PKG - CPTAC-COAD_v1_model		PKG - CPTAC-COAD_v1_model	Colorectal Cancer	Colon Adenocarcinoma	1911445	1	1	6.83298	0.680517	6.55303	1668.99
11CO035-c2d901c7-acb0-4434-b247-55ac83	COAD	524060	3.02252e+08	0.00173385	7	11CO035-c2d901c7-acb0-4434-b247-55ac83_annotations_full.tsv	7.29515	0.99862	6.72462	batch_0_3000	2025-12-21T09:49:15.499689Z	PKG - CPTAC-COAD_v1_model		PKG - CPTAC-COAD_v1_model	Colorectal Cancer	Colon Adenocarcinoma	524060	1	1	7.29515	0.99862	6.72462	4207.49
11CO035-c4f40b95-bfb7-48b8-85e6-79123d	COAD	456522	1.96265e+08	0.00232605	7	11CO035-c4f40b95-bfb7-48b8-85e6-79123d_annotations_full.tsv	7.43583	0.519508	6.81778	batch_0_3000	2025-12-21T09:49:19.871798Z	PKG - CPTAC-COAD_v1_model		PKG - CPTAC-COAD_v1_model	Colorectal Cancer	Colon Adenocarcinoma	456446	12	1	26.3656	0.517616	24.1029	3196.76
11CO036-21cab01c-e968-42cc-9651-1e53c0	COAD	1592527	4.38995e+08	0.00362767	7	11CO036-21cab01c-e968-42cc-9651-1e53c0_annotations_full.tsv	6.90029	0.630758	6.60655	batch_0_3000	2025-12-21T09:49:36.363825Z	PKG - CPTAC-COAD_v1_model		PKG - CPTAC-COAD_v1_model	Colorectal Cancer	Colon Adenocarcinoma	1592527	1	1	6.90029	0.630758	6.60655	1902.13
11CO036-2739ad00-dcb2-4485-ac9b-b77851	COAD	1304010	3.80807e+08	0.00342434	7	11CO036-2739ad00-dcb2-4485-ac9b-b77851_annotations_full.tsv	6.92044	0.778519	6.5873	batch_0_3000	2025-12-21T09:49:48.536814Z	PKG - CPTAC-COAD_v1_model		PKG - CPTAC-COAD_v1_model	Colorectal Cancer	Colon Adenocarcinoma	1304010	1	1	6.92044	0.778519	6.5873	2020.96
11CO037-1563ef63-d2e6-406f-adc1-255949	COAD	805853	3.11049e+08	0.00259076	7	11CO037-1563ef63-d2e6-406f-adc1-255949_annotations_full.tsv	7.06185	0.981132	6.55621	batch_0_3000	2025-12-21T09:49:56.346024Z	PKG - CPTAC-COAD_v1_model		PKG - CPTAC-COAD_v1_model	Colorectal Cancer	Colon Adenocarcinoma	805853	1	1	7.06185	0.981132	6.55621	2725.78
11CO039-d6584b4a-ca99-4a2a-8b4e-c8b22e	COAD	1550217	2.39188e+08	0.00648118	7	11CO039-d6584b4a-ca99-4a2a-8b4e-c8b22e_annotations_full.tsv	6.87103	0.301645	6.6153	batch_0_3000	2025-12-21T09:50:15.009901Z	PKG - CPTAC-COAD_v1_model		PKG - CPTAC-COAD_v1_model	Colorectal Cancer	Colon Adenocarcinoma	1550216	25	1	6.76295	0.291027	6.44599	1060.15
11CO039-e295a7d1-a0d0-4b0b-bdc2-729a0d	COAD	661439	9.621e+07	0.00687495	7	11CO039-e295a7d1-a0d0-4b0b-bdc2-729a0d_annotations_full.tsv	6.87366	0.270981	6.60205	batch_0_3000	2025-12-21T09:50:20.500010Z	PKG - CPTAC-COAD_v1_model		PKG - CPTAC-COAD_v1_model	Colorectal Cancer	Colon Adenocarcinoma	661438	173	1	7.41123	0.343572	6.88289	999.812
11CO042-2167c594-c33f-4795-b95b-69bd07	COAD	964329	2.19753e+08	0.00438825	7	11CO042-2167c594-c33f-4795-b95b-69bd07_annotations_full.tsv	6.86536	0.515458	6.50073	batch_0_3000	2025-12-21T09:50:32.183799Z	PKG - CPTAC-COAD_v1_model		PKG - CPTAC-COAD_v1_model	Colorectal Cancer	Colon Adenocarcinoma	964236	20	1	45.0679	0.551027	37.1738	1564.49
11CO043-591fb460-703a-437d-8d9a-ff2a35	COAD	545402	2.02342e+08	0.00269545	7	11CO043-591fb460-703a-437d-8d9a-ff2a35_annotations_full.tsv	7.20862	0.743332	6.77297	batch_0_3000	2025-12-21T09:50:38.704156Z	PKG - CPTAC-COAD_v1_model		PKG - CPTAC-COAD_v1_model	Colorectal Cancer	Colon Adenocarcinoma	545352	25	1	101.378	0.441337	98.2666	2674.37
11CO043-90cfa6ba-f874-48b5-9cd0-f65426	COAD	708884	1.6524e+08	0.00429002	7	11CO043-90cfa6ba-f874-48b5-9cd0-f65426_annotations_full.tsv	6.95656	0.502011	6.59931	batch_0_3000	2025-12-21T09:50:46.510232Z	PKG - CPTAC-COAD_v1_model		PKG - CPTAC-COAD_v1_model	Colorectal Cancer	Colon Adenocarcinoma	708662	21	1	72.2769	0.651133	62.2185	1621.57
11CO044-7e3d5ae0-3dcc-4207-8dd2-59ab4b	COAD	1154426	1.57176e+08	0.00734479	7	11CO044-7e3d5ae0-3dcc-4207-8dd2-59ab4b_annotations_full.tsv	6.68183	0.25511	6.45004	batch_0_3000	2025-12-21T09:50:56.729911Z	PKG - CPTAC-COAD_v1_model		PKG - CPTAC-COAD_v1_model	Colorectal Cancer	Colon Adenocarcinoma	1154426	40	1	6.9413	0.289959	6.60742	909.737
11CO044-b605fafc-f7dd-44cc-9c86-da04e3	COAD	1413097	1.90057e+08	0.00743513	7	11CO044-b605fafc-f7dd-44cc-9c86-da04e3_annotations_full.tsv	6.73208	0.256267	6.5029	batch_0_3000	2025-12-21T09:51:17.445171Z	PKG - CPTAC-COAD_v1_model		PKG - CPTAC-COAD_v1_model	Colorectal Cancer	Colon Adenocarcinoma	1413097	27	1	7.26531	0.335462	6.72148	905.442
11CO045-d097d43a-af93-4c15-8c16-eb8d7e	COAD	1363639	4.04824e+08	0.00336847	7	11CO045-d097d43a-af93-4c15-8c16-eb8d7e_annotations_full.tsv	6.90393	0.924241	6.57741	batch_0_3000	2025-12-21T09:51:32.750966Z	PKG - CPTAC-COAD_v1_model		PKG - CPTAC-COAD_v1_model	Colorectal Cancer	Colon Adenocarcinoma	1363639	1	1	6.90393	0.924241	6.57741	2049.57
11CO045-f4bccfe4-98d0-466b-a6d7-44341b	COAD	886195	2.98167e+08	0.00297214	7	11CO045-f4bccfe4-98d0-466b-a6d7-44341b_annotations_full.tsv	6.97819	0.968555	6.59929	batch_0_3000	2025-12-21T09:51:42.685808Z	PKG - CPTAC-COAD_v1_model		PKG - CPTAC-COAD_v1_model	Colorectal Cancer	Colon Adenocarcinoma	886195	1	1	6.97819	0.968555	6.59929	2347.87
11CO047-3ca0ab23-70ae-4083-bd7d-9f71d8	COAD	1894570	2.37923e+08	0.00796295	7	11CO047-3ca0ab23-70ae-4083-bd7d-9f71d8_annotations_full.tsv	6.71363	0.245905	6.53337	batch_0_3000	2025-12-21T09:52:11.823009Z	PKG - CPTAC-COAD_v1_model		PKG - CPTAC-COAD_v1_model	Colorectal Cancer	Colon Adenocarcinoma	1894565	6	1	8.95065	0.363536	7.9644	843.108
11CO047-cd6a4013-2958-44b9-a4f1-45c9e4	COAD	1458856	1.8683e+08	0.00780845	7	11CO047-cd6a4013-2958-44b9-a4f1-45c9e4_annotations_full.tsv	6.82333	0.253625	6.62126	batch_0_3000	2025-12-21T09:52:27.930869Z	PKG - CPTAC-COAD_v1_model		PKG - CPTAC-COAD_v1_model	Colorectal Cancer	Colon Adenocarcinoma	1458856	109	1	7.54089	0.341416	7.05096	873.84
11CO048-43e0432b-343d-4e12-817f-21281c	COAD	884854	2.71241e+08	0.00326225	7	11CO048-43e0432b-343d-4e12-817f-21281c_annotations_full.tsv	6.924	0.896279	6.53506	batch_0_3000	2025-12-21T09:52:38.543077Z	PKG - CPTAC-COAD_v1_model		PKG - CPTAC-COAD_v1_model	Colorectal Cancer	Colon Adenocarcinoma	884854	1	1	6.924	0.896279	6.53506	2122.46
11CO048-cfb4831f-e9ee-4e11-80fb-958f6f	COAD	795986	1.20032e+08	0.00663143	7	11CO048-cfb4831f-e9ee-4e11-80fb-958f6f_annotations_full.tsv	6.84374	0.300017	6.5423	batch_0_3000	2025-12-21T09:52:45.108394Z	PKG - CPTAC-COAD_v1_model		PKG - CPTAC-COAD_v1_model	Colorectal Cancer	Colon Adenocarcinoma	795929	33	1	29.5226	0.487227	24.7225	1032.02
11CO051-f2a13f8d-b129-4567-beae-049b15	COAD	814770	1.05953e+08	0.00768992	7	11CO051-f2a13f8d-b129-4567-beae-049b15_annotations_full.tsv	6.6574	0.249818	6.45194	batch_0_3000	2025-12-21T09:52:53.073786Z	PKG - CPTAC-COAD_v1_model		PKG - CPTAC-COAD_v1_model	Colorectal Cancer	Colon Adenocarcinoma	814769	72	1	6.7164	0.285709	6.42615	865.731
11CO051-f6b1079b-9d67-4c63-b3d0-d562b5	COAD	915539	1.15327e+08	0.00793863	7	11CO051-f6b1079b-9d67-4c63-b3d0-d562b5_annotations_full.tsv	6.65104	0.241393	6.46542	batch_0_3000	2025-12-21T09:53:04.744874Z	PKG - CPTAC-COAD_v1_model		PKG - CPTAC-COAD_v1_model	Colorectal Cancer	Colon Adenocarcinoma	915538	77	1	6.83154	0.299512	6.4756	837.806
11CO052-0630ecb0-b664-4e75-bb3c-fb62ee	COAD	1349472	1.76712e+08	0.00763657	7	11CO052-0630ecb0-b664-4e75-bb3c-fb62ee_annotations_full.tsv	6.6685	0.244242	6.47395	batch_0_3000	2025-12-21T09:53:22.272142Z	PKG - CPTAC-COAD_v1_model		PKG - CPTAC-COAD_v1_model	Colorectal Cancer	Colon Adenocarcinoma	1349472	6	1	6.96316	0.305354	6.62275	873.233
11CO052-b97ac2ac-804d-4a14-966b-21b10d	COAD	1108398	1.45245e+08	0.00763124	7	11CO052-b97ac2ac-804d-4a14-966b-21b10d_annotations_full.tsv	6.65466	0.242721	6.45886	batch_0_3000	2025-12-21T09:53:35.416077Z	PKG - CPTAC-COAD_v1_model		PKG - CPTAC-COAD_v1_model	Colorectal Cancer	Colon Adenocarcinoma	1108398	13	1	6.85044	0.294833	6.53253	872.029
11CO053-092c5a37-325b-4181-b230-2d8fff	COAD	976462	1.20033e+08	0.00813496	7	11CO053-092c5a37-325b-4181-b230-2d8fff_annotations_full.tsv	6.62375	0.253547	6.39761	batch_0_3000	2025-12-21T09:53:46.196985Z	PKG - CPTAC-COAD_v1_model		PKG - CPTAC-COAD_v1_model	Colorectal Cancer	Colon Adenocarcinoma	976462	8	1	6.70166	0.260901	6.50357	814.233
11CO053-ecf1ca92-c8b7-470f-baf4-81cf73	COAD	1382770	1.69278e+08	0.00816863	7	11CO053-ecf1ca92-c8b7-470f-baf4-81cf73_annotations_full.tsv	6.64013	0.250793	6.41954	batch_0_3000	2025-12-21T09:54:02.382204Z	PKG - CPTAC-COAD_v1_model		PKG - CPTAC-COAD_v1_model	Colorectal Cancer	Colon Adenocarcinoma	1382769	13	1	6.91209	0.28587	6.61396	812.882
11CO054-9bf309bc-0fb6-4060-aba2-888eb3	COAD	1368656	1.96102e+08	0.00697929	7	11CO054-9bf309bc-0fb6-4060-aba2-888eb3_annotations_full.tsv	6.75629	0.260081	6.5169	batch_0_3000	2025-12-21T09:54:15.118977Z	PKG - CPTAC-COAD_v1_model		PKG - CPTAC-COAD_v1_model	Colorectal Cancer	Colon Adenocarcinoma	1368655	44	1	9.19224	0.303125	6.64716	968.048
11CO054-f6a7f764-2495-4a1d-89a2-e12f51	COAD	1382568	1.92062e+08	0.00719855	7	11CO054-f6a7f764-2495-4a1d-89a2-e12f51_annotations_full.tsv	6.6389	0.262614	6.39652	batch_0_3000	2025-12-21T09:54:32.606758Z	PKG - CPTAC-COAD_v1_model		PKG - CPTAC-COAD_v1_model	Colorectal Cancer	Colon Adenocarcinoma	1382568	24	1	6.91711	0.325866	6.50806	922.255
11CO057-e515eb5c-8005-416a-9b42-59de9d	COAD	1430904	1.95776e+08	0.00730888	7	11CO057-e515eb5c-8005-416a-9b42-59de9d_annotations_full.tsv	6.78086	0.259055	6.55923	batch_0_3000	2025-12-21T09:54:49.992495Z	PKG - CPTAC-COAD_v1_model		PKG - CPTAC-COAD_v1_model	Colorectal Cancer	Colon Adenocarcinoma	1430904	16	1	6.92131	0.276023	6.73161	927.756
11CO058-d3078fa8-0692-411f-8441-0c7c48	COAD	1002683	1.24668e+08	0.00804282	7	11CO058-d3078fa8-0692-411f-8441-0c7c48_annotations_full.tsv	6.71185	0.241589	6.52769	batch_0_3000	2025-12-21T09:54:59.676218Z	PKG - CPTAC-COAD_v1_model		PKG - CPTAC-COAD_v1_model	Colorectal Cancer	Colon Adenocarcinoma	1002683	43	1	6.8694	0.281751	6.55925	834.514
11CO059-d4afb9cf-2f90-44b9-bd60-d03069	COAD	997459	1.3089e+08	0.00762059	7	11CO059-d4afb9cf-2f90-44b9-bd60-d03069_annotations_full.tsv	6.72855	0.267189	6.51666	batch_0_3000	2025-12-21T09:55:13.654195Z	PKG - CPTAC-COAD_v1_model		PKG - CPTAC-COAD_v1_model	Colorectal Cancer	Colon Adenocarcinoma	997459	53	1	6.96974	0.305905	6.59918	882.943
11CO060-be619b8a-e19c-4bad-9530-5cd380	COAD	1114707	1.39678e+08	0.00798055	7	11CO060-be619b8a-e19c-4bad-9530-5cd380_annotations_full.tsv	6.65943	0.250019	6.46396	batch_0_3000	2025-12-21T09:55:25.823087Z	PKG - CPTAC-COAD_v1_model		PKG - CPTAC-COAD_v1_model	Colorectal Cancer	Colon Adenocarcinoma	1114706	16	1	7.04209	0.300751	6.71431	834.458
11CO060-fe4b3b1c-9f7f-4109-8a76-ca1d6f	COAD	1341440	1.79535e+08	0.00747175	7	11CO060-fe4b3b1c-9f7f-4109-8a76-ca1d6f_annotations_full.tsv	6.71896	0.268185	6.49402	batch_0_3000	2025-12-21T09:55:40.881179Z	PKG - CPTAC-COAD_v1_model		PKG - CPTAC-COAD_v1_model	Colorectal Cancer	Colon Adenocarcinoma	1341440	5	1	6.71734	0.249954	6.511	899.248
11CO061-8c73f3a5-fea8-4942-90c0-966f66	COAD	1276091	1.66254e+08	0.00767553	7	11CO061-8c73f3a5-fea8-4942-90c0-966f66_annotations_full.tsv	6.834	0.242934	6.64417	batch_0_3000	2025-12-21T09:55:53.953265Z	PKG - CPTAC-COAD_v1_model		PKG - CPTAC-COAD_v1_model	Colorectal Cancer	Colon Adenocarcinoma	1276090	18	1	6.7593	0.283384	6.47172	890.362
11CO062-e8faa3a7-9fc7-428e-9334-a0afd0	COAD	1186530	1.99022e+08	0.00596182	7	11CO062-e8faa3a7-9fc7-428e-9334-a0afd0_annotations_full.tsv	6.92225	0.298803	6.63196	batch_0_3000	2025-12-21T09:56:09.201781Z	PKG - CPTAC-COAD_v1_model		PKG - CPTAC-COAD_v1_model	Colorectal Cancer	Colon Adenocarcinoma	1186498	25	1	16.7019	0.56895	12.6439	1161.1
11CO068-4c92fd89-4a3d-4801-ad98-eaa169	COAD	947939	1.89468e+08	0.00500315	7	11CO068-4c92fd89-4a3d-4801-ad98-eaa169_annotations_full.tsv	7.09211	0.300639	6.75868	batch_0_3000	2025-12-21T09:56:20.220343Z	PKG - CPTAC-COAD_v1_model		PKG - CPTAC-COAD_v1_model	Colorectal Cancer	Colon Adenocarcinoma	947939	80	1	6.81929	0.301626	6.51209	1417.53
11CO068-c9b76a79-f35a-40af-8071-f365eb	COAD	1131213	2.46038e+08	0.00459773	7	11CO068-c9b76a79-f35a-40af-8071-f365eb_annotations_full.tsv	7.23766	0.31436	6.87472	batch_0_3000	2025-12-21T09:56:33.772021Z	PKG - CPTAC-COAD_v1_model		PKG - CPTAC-COAD_v1_model	Colorectal Cancer	Colon Adenocarcinoma	1131213	47	1	9.76186	0.29557	9.42962	1574.18
11CO070-c8694e31-2c8f-4eb6-a7ef-a137d9	COAD	834577	1.23328e+08	0.00676713	7	11CO070-c8694e31-2c8f-4eb6-a7ef-a137d9_annotations_full.tsv	6.79323	0.268238	6.54536	batch_0_3000	2025-12-21T09:56:45.002613Z	PKG - CPTAC-COAD_v1_model		PKG - CPTAC-COAD_v1_model	Colorectal Cancer	Colon Adenocarcinoma	834577	66	1	6.99573	0.294526	6.63045	1003.86
11CO070-f383abb4-131c-4dff-865f-ef7e43	COAD	774789	1.11902e+08	0.00692384	7	11CO070-f383abb4-131c-4dff-865f-ef7e43_annotations_full.tsv	6.82413	0.262477	6.58145	batch_0_3000	2025-12-21T09:56:56.834589Z	PKG - CPTAC-COAD_v1_model		PKG - CPTAC-COAD_v1_model	Colorectal Cancer	Colon Adenocarcinoma	774789	50	1	7.19406	0.316322	6.78704	985.6
11CO072-0f238226-864c-4de0-8c61-01e729	COAD	1642564	2.03104e+08	0.00808732	7	11CO072-0f238226-864c-4de0-8c61-01e729_annotations_full.tsv	6.77411	0.244341	6.58645	batch_0_3000	2025-12-21T09:57:18.979228Z	PKG - CPTAC-COAD_v1_model		PKG - CPTAC-COAD_v1_model	Colorectal Cancer	Colon Adenocarcinoma	1642564	10	1	6.87753	0.288621	6.6291	837.622
11CO072-64b606d7-d40f-41ae-b220-a66324	COAD	1638639	2.04565e+08	0.00801036	7	11CO072-64b606d7-d40f-41ae-b220-a66324_annotations_full.tsv	6.76735	0.240353	6.5892	batch_0_3000	2025-12-21T09:57:38.218780Z	PKG - CPTAC-COAD_v1_model		PKG - CPTAC-COAD_v1_model	Colorectal Cancer	Colon Adenocarcinoma	1638639	12	1	7.04309	0.273309	6.78694	844.825
11CO075-88178f17-a6a9-4ff5-9819-de3576	COAD	633083	8.39553e+07	0.00754071	7	11CO075-88178f17-a6a9-4ff5-9819-de3576_annotations_full.tsv	6.87965	0.251319	6.68086	batch_0_3000	2025-12-21T09:57:43.976374Z	PKG - CPTAC-COAD_v1_model		PKG - CPTAC-COAD_v1_model	Colorectal Cancer	Colon Adenocarcinoma	633083	152	1	7.1167	0.305058	6.75797	912.334
11CO077-5557e478-3e6f-475b-8acc-1b4159	COAD	412963	6.24986e+07	0.00660756	7	11CO077-5557e478-3e6f-475b-8acc-1b4159_annotations_full.tsv	6.87449	0.27756	6.62346	batch_0_3000	2025-12-21T09:57:49.723199Z	PKG - CPTAC-COAD_v1_model		PKG - CPTAC-COAD_v1_model	Colorectal Cancer	Colon Adenocarcinoma	412963	90	1	7.25661	0.319255	6.8815	1040.4
11CO077-dbec2531-96e2-4ba5-bde0-b6ba5a	COAD	456909	6.50005e+07	0.00702932	7	11CO077-dbec2531-96e2-4ba5-bde0-b6ba5a_annotations_full.tsv	6.8505	0.262234	6.60153	batch_0_3000	2025-12-21T09:57:54.713898Z	PKG - CPTAC-COAD_v1_model		PKG - CPTAC-COAD_v1_model	Colorectal Cancer	Colon Adenocarcinoma	456908	119	1	7.21094	0.311592	6.84721	974.561
11CO078-c555c8c7-aa56-4b12-ac9c-31f857	COAD	504405	7.17499e+07	0.00703005	7	11CO078-c555c8c7-aa56-4b12-ac9c-31f857_annotations_full.tsv	6.99518	0.272622	6.72213	batch_0_3000	2025-12-21T09:58:01.617931Z	PKG - CPTAC-COAD_v1_model		PKG - CPTAC-COAD_v1_model	Colorectal Cancer	Colon Adenocarcinoma	504405	136	1	7.35756	0.318441	6.97201	995.041
11CO078-e48c9ebb-ae43-48c5-bac1-540876	COAD	458481	6.29145e+07	0.00728737	7	11CO078-e48c9ebb-ae43-48c5-bac1-540876_annotations_full.tsv	6.90796	0.269052	6.64343	batch_0_3000	2025-12-21T09:58:07.222556Z	PKG - CPTAC-COAD_v1_model		PKG - CPTAC-COAD_v1_model	Colorectal Cancer	Colon Adenocarcinoma	458481	181	1	7.26908	0.310994	6.88798	947.936
11CO079-77c493b1-34ba-4efc-8def-987116	COAD	859905	1.31346e+08	0.00654686	7	11CO079-77c493b1-34ba-4efc-8def-987116_annotations_full.tsv	6.89942	0.277554	6.62789	batch_0_3000	2025-12-21T09:58:17.861823Z	PKG - CPTAC-COAD_v1_model		PKG - CPTAC-COAD_v1_model	Colorectal Cancer	Colon Adenocarcinoma	859905	139	1	7.36108	0.353574	6.80138	1053.85
11CO079-f6afe41c-111d-4818-8485-fe95e0	COAD	377166	5.06569e+07	0.00744551	7	11CO079-f6afe41c-111d-4818-8485-fe95e0_annotations_full.tsv	6.76402	0.268695	6.49564	batch_0_3000	2025-12-21T09:58:24.681927Z	PKG - CPTAC-COAD_v1_model		PKG - CPTAC-COAD_v1_model	Colorectal Cancer	Colon Adenocarcinoma	377166	116	1	7.0179	0.314775	6.64891	908.47
11CO080-6f926c0e-867e-4381-b35d-861eec	COAD	1024378	1.48975e+08	0.00687618	7	11CO080-6f926c0e-867e-4381-b35d-861eec_annotations_full.tsv	6.74699	0.276166	6.5097	batch_0_3000	2025-12-21T09:58:37.966574Z	PKG - CPTAC-COAD_v1_model		PKG - CPTAC-COAD_v1_model	Colorectal Cancer	Colon Adenocarcinoma	1024378	6	1	6.64399	0.241449	6.46128	981.212
11CO080-e487d27e-c144-4df8-bd5b-1d5011	COAD	930030	1.47829e+08	0.00629127	7	11CO080-e487d27e-c144-4df8-bd5b-1d5011_annotations_full.tsv	6.84768	0.27409	6.57056	batch_0_3000	2025-12-21T09:58:48.009705Z	PKG - CPTAC-COAD_v1_model		PKG - CPTAC-COAD_v1_model	Colorectal Cancer	Colon Adenocarcinoma	930028	8	1	6.98961	0.31917	6.52481	1088.44
11CO081-c22afc78-2df2-4dab-b893-d623b1	COAD	1548001	2.0702e+08	0.00747753	7	11CO081-c22afc78-2df2-4dab-b893-d623b1_annotations_full.tsv	6.74231	0.26065	6.52545	batch_0_3000	2025-12-21T09:59:04.122543Z	PKG - CPTAC-COAD_v1_model		PKG - CPTAC-COAD_v1_model	Colorectal Cancer	Colon Adenocarcinoma	1548001	46	1	6.95778	0.282549	6.62548	901.677
11CO081-f2e4111c-b14f-4479-a5b2-624539	COAD	1191643	1.56872e+08	0.00759627	7	11CO081-f2e4111c-b14f-4479-a5b2-624539_annotations_full.tsv	6.72707	0.250298	6.5025	batch_0_3000	2025-12-21T09:59:14.621997Z	PKG - CPTAC-COAD_v1_model		PKG - CPTAC-COAD_v1_model	Colorectal Cancer	Colon Adenocarcinoma	1191643	85	1	7.29778	0.31715	6.86302	885.576
11CO082-15f7183c-c7bf-48aa-be3b-e45e7b	COAD	1559514	2.15184e+08	0.00724736	7	11CO082-15f7183c-c7bf-48aa-be3b-e45e7b_annotations_full.tsv	6.79876	0.251771	6.5802	batch_0_3000	2025-12-21T09:59:31.722370Z	PKG - CPTAC-COAD_v1_model		PKG - CPTAC-COAD_v1_model	Colorectal Cancer	Colon Adenocarcinoma	1559510	21	1	7.06563	0.345447	6.55999	938.102
11CO082-c4925ca0-9e50-4125-9301-6044d2	COAD	1011950	1.50686e+08	0.00671561	7	11CO082-c4925ca0-9e50-4125-9301-6044d2_annotations_full.tsv	6.91885	0.267732	6.66665	batch_0_3000	2025-12-21T09:59:43.313141Z	PKG - CPTAC-COAD_v1_model		PKG - CPTAC-COAD_v1_model	Colorectal Cancer	Colon Adenocarcinoma	1011950	29	1	19.7938	0.319096	19.3869	1030.26
11CO083-0d0770fb-050f-4a7f-8d0e-e3b1cf	COAD	2134158	2.76624e+08	0.00771501	7	11CO083-0d0770fb-050f-4a7f-8d0e-e3b1cf_annotations_full.tsv	6.70897	0.245051	6.51088	batch_0_3000	2025-12-21T10:00:11.724306Z	PKG - CPTAC-COAD_v1_model		PKG - CPTAC-COAD_v1_model	Colorectal Cancer	Colon Adenocarcinoma	2134158	75	1	7.02279	0.286728	6.71095	869.6
11CO083-1c384940-8bbc-400d-b632-8a0234	COAD	2123726	3.04844e+08	0.00696659	7	11CO083-1c384940-8bbc-400d-b632-8a0234_annotations_full.tsv	6.85232	0.262497	6.60525	batch_0_3000	2025-12-21T10:00:29.478472Z	PKG - CPTAC-COAD_v1_model		PKG - CPTAC-COAD_v1_model	Colorectal Cancer	Colon Adenocarcinoma	2123726	149	1	7.45515	0.331758	6.9666	983.597
11CO084-c31e8a3a-012b-4974-873e-95e3a8	COAD	709466	1.06774e+08	0.00664456	7	11CO084-c31e8a3a-012b-4974-873e-95e3a8_annotations_full.tsv	6.83362	0.275164	6.55639	batch_0_3000	2025-12-21T10:00:41.697724Z	PKG - CPTAC-COAD_v1_model		PKG - CPTAC-COAD_v1_model	Colorectal Cancer	Colon Adenocarcinoma	709466	46	1	7.24114	0.317715	6.82737	1028.45
11CO084-da813bcc-1d45-49ec-b082-b24dd9	COAD	797414	1.07708e+08	0.00740347	7	11CO084-da813bcc-1d45-49ec-b082-b24dd9_annotations_full.tsv	6.65934	0.258559	6.42139	batch_0_3000	2025-12-21T10:00:49.856671Z	PKG - CPTAC-COAD_v1_model		PKG - CPTAC-COAD_v1_model	Colorectal Cancer	Colon Adenocarcinoma	797409	80	1	8.13808	0.335348	6.78594	899.488
11CO085-ec51a1fc-9cd5-42af-b009-fdcf32	COAD	1230423	1.77563e+08	0.00692948	7	11CO085-ec51a1fc-9cd5-42af-b009-fdcf32_annotations_full.tsv	6.94921	0.267697	6.68409	batch_0_3000	2025-12-21T10:01:01.839871Z	PKG - CPTAC-COAD_v1_model		PKG - CPTAC-COAD_v1_model	Colorectal Cancer	Colon Adenocarcinoma	1230422	118	1	7.29773	0.301222	6.92478	1002.85
11CO085-f6949535-1b39-4aeb-912c-5e85b9	COAD	1818508	2.5943e+08	0.00700964	7	11CO085-f6949535-1b39-4aeb-912c-5e85b9_annotations_full.tsv	6.86819	0.273205	6.63473	batch_0_3000	2025-12-21T10:01:20.393058Z	PKG - CPTAC-COAD_v1_model		PKG - CPTAC-COAD_v1_model	Colorectal Cancer	Colon Adenocarcinoma	1818507	21	1	7.06415	0.297587	6.72787	979.822
13952_0	DLBCL	684260	6.77381e+07	0.0101016	9	13952_0_annotations_full.tsv	6.5317	0.208019	6.43929	batch_8000_end	2025-12-21T08:40:45.093340Z	PKG - DLBCL-Morphology_v1		PKG - DLBCL-Morphology_v1	Lymphoma	Diffuse Large B-cell Lymphoma	684258	3	1	6.43803	0.215194	6.42449	646.604
13952_1	DLBCL	395973	4.63828e+07	0.00853707	9	13952_1_annotations_full.tsv	6.77411	0.229251	6.6508	batch_8000_end	2025-12-21T08:40:50.112656Z	PKG - DLBCL-Morphology_v1		PKG - DLBCL-Morphology_v1	Lymphoma	Diffuse Large B-cell Lymphoma	395973	5	1	6.489	0.241885	6.25643	793.493
13953_0	DLBCL	2915227	3.15311e+08	0.00924556	9	13953_0_annotations_full.tsv	6.47512	0.231056	6.32887	batch_8000_end	2025-12-21T08:41:21.634241Z	PKG - DLBCL-Morphology_v1		PKG - DLBCL-Morphology_v1	Lymphoma	Diffuse Large B-cell Lymphoma	2915220	50	1	8.0139	0.234373	7.85825	700.35
13953_1	DLBCL	751924	9.5822e+07	0.00784709	9	13953_1_annotations_full.tsv	6.56795	0.25833	6.35914	batch_8000_end	2025-12-21T08:41:34.264770Z	PKG - DLBCL-Morphology_v1		PKG - DLBCL-Morphology_v1	Lymphoma	Diffuse Large B-cell Lymphoma	751923	12	1	6.69925	0.262414	6.46274	836.991
13954_0	DLBCL	2714636	2.38094e+08	0.0114015	9	13954_0_annotations_full.tsv	6.14594	0.195971	6.022	batch_8000_end	2025-12-21T08:42:03.732001Z	PKG - DLBCL-Morphology_v1		PKG - DLBCL-Morphology_v1	Lymphoma	Diffuse Large B-cell Lymphoma	2714627	40	1	12.1191	0.27329	9.42063	539.045
13955_0	DLBCL	85579	8.01617e+06	0.0106758	9	13955_0_annotations_full.tsv	6.24326	0.201016	6.13588	batch_8000_end	2025-12-21T08:42:07.301973Z	PKG - DLBCL-Morphology_v1		PKG - DLBCL-Morphology_v1	Lymphoma	Diffuse Large B-cell Lymphoma	85579	4	1	6.27894	0.209645	6.13383	584.804
13957_0	DLBCL	56299	5.74927e+06	0.00979237	9	13957_0_annotations_full.tsv	6.41558	0.216038	6.28965	batch_8000_end	2025-12-21T08:42:08.174463Z	PKG - DLBCL-Morphology_v1		PKG - DLBCL-Morphology_v1	Lymphoma	Diffuse Large B-cell Lymphoma	56299	13	1	6.50628	0.250949	6.33646	655.161
13958_0	DLBCL	4537676	4.11926e+08	0.0110158	9	13958_0_annotations_full.tsv	6.30897	0.193565	6.22947	batch_8000_end	2025-12-21T08:42:48.789300Z	PKG - DLBCL-Morphology_v1		PKG - DLBCL-Morphology_v1	Lymphoma	Diffuse Large B-cell Lymphoma	4537676	10	1	7.26693	0.292016	6.29259	572.722
13958_1	DLBCL	3999342	3.821e+08	0.0104667	9	13958_1_annotations_full.tsv	6.43831	0.197273	6.36878	batch_8000_end	2025-12-21T08:43:45.283845Z	PKG - DLBCL-Morphology_v1		PKG - DLBCL-Morphology_v1	Lymphoma	Diffuse Large B-cell Lymphoma	3999336	53	1	12.6574	0.214439	12.512	615.121
13958_2	DLBCL	5857531	5.16819e+08	0.0113338	9	13958_2_annotations_full.tsv	6.24705	0.189972	6.14877	batch_8000_end	2025-12-21T08:44:44.002802Z	PKG - DLBCL-Morphology_v1		PKG - DLBCL-Morphology_v1	Lymphoma	Diffuse Large B-cell Lymphoma	5857516	19	1	43.8832	0.42894	16.1766	551.187
13958_3	DLBCL	5323872	4.92997e+08	0.010799	9	13958_3_annotations_full.tsv	6.32827	0.194713	6.23083	batch_8000_end	2025-12-21T08:45:43.510165Z	PKG - DLBCL-Morphology_v1		PKG - DLBCL-Morphology_v1	Lymphoma	Diffuse Large B-cell Lymphoma	5323858	44	1	6.42386	0.218412	6.26441	586.005
13959_0	DLBCL	332329	3.60839e+07	0.00920989	9	13959_0_annotations_full.tsv	6.51754	0.230225	6.36105	batch_8000_end	2025-12-21T08:45:52.226428Z	PKG - DLBCL-Morphology_v1		PKG - DLBCL-Morphology_v1	Lymphoma	Diffuse Large B-cell Lymphoma	332328	9	1	6.6091	0.247232	6.41195	707.667
13960_0	DLBCL	4162164	4.10651e+08	0.0101355	9	13960_0_annotations_full.tsv	6.53181	0.198121	6.47976	batch_8000_end	2025-12-21T08:46:34.383190Z	PKG - DLBCL-Morphology_v1		PKG - DLBCL-Morphology_v1	Lymphoma	Diffuse Large B-cell Lymphoma	4162159	20	1	122.275	0.266799	101.322	644.447
13961_0	DLBCL	2831885	3.32748e+08	0.00851061	9	13961_0_annotations_full.tsv	6.77417	0.227024	6.62694	batch_8000_end	2025-12-21T08:47:13.096527Z	PKG - DLBCL-Morphology_v1		PKG - DLBCL-Morphology_v1	Lymphoma	Diffuse Large B-cell Lymphoma	2831874	79	1	6.85422	0.266623	6.54929	795.968
13961_1	DLBCL	621173	7.36807e+07	0.0084306	9	13961_1_annotations_full.tsv	6.73908	0.228114	6.58577	batch_8000_end	2025-12-21T08:47:23.240119Z	PKG - DLBCL-Morphology_v1		PKG - DLBCL-Morphology_v1	Lymphoma	Diffuse Large B-cell Lymphoma	621172	6	1	6.84594	0.231535	6.65672	799.359
13962_0	DLBCL	560981	6.08366e+07	0.00922111	9	13962_0_annotations_full.tsv	6.4314	0.217094	6.30118	batch_8000_end	2025-12-21T08:47:29.341363Z	PKG - DLBCL-Morphology_v1		PKG - DLBCL-Morphology_v1	Lymphoma	Diffuse Large B-cell Lymphoma	560976	13	1	6.61589	0.259912	6.36261	697.465
13962_1	DLBCL	303975	3.59632e+07	0.00845238	9	13962_1_annotations_full.tsv	6.64917	0.242389	6.419	batch_8000_end	2025-12-21T08:47:34.230987Z	PKG - DLBCL-Morphology_v2		PKG - DLBCL-Morphology_v2	Lymphoma	Diffuse Large B-cell Lymphoma	303974	24	1	6.76771	0.241128	6.55664	786.662
13963_0	DLBCL	6385088	6.48467e+08	0.00984644	9	13963_0_annotations_full.tsv	6.46117	0.235936	6.40359	batch_8000_end	2025-12-21T08:48:42.430932Z	PKG - DLBCL-Morphology_v2		PKG - DLBCL-Morphology_v2	Lymphoma	Diffuse Large B-cell Lymphoma	6385081	75	1	9.57043	0.26912	7.41042	656.194
13964_0	DLBCL	97880	1.0073e+07	0.00971711	9	13964_0_annotations_full.tsv	6.48565	0.208838	6.37398	batch_8000_end	2025-12-21T08:49:01.331441Z	PKG - DLBCL-Morphology_v2		PKG - DLBCL-Morphology_v2	Lymphoma	Diffuse Large B-cell Lymphoma	97879	21	1	6.41007	0.211336	6.29539	667.447
13965_0	DLBCL	3192089	3.12622e+08	0.0102107	9	13965_0_annotations_full.tsv	6.49973	0.182879	6.49467	batch_8000_end	2025-12-21T08:49:41.018232Z	PKG - DLBCL-Morphology_v2		PKG - DLBCL-Morphology_v2	Lymphoma	Diffuse Large B-cell Lymphoma	3192088	22	1	6.51446	0.264417	6.29509	636.56
13965_1	DLBCL	2491411	2.44729e+08	0.0101803	9	13965_1_annotations_full.tsv	6.48687	0.192782	6.46086	batch_8000_end	2025-12-21T08:50:09.909304Z	PKG - DLBCL-Morphology_v2		PKG - DLBCL-Morphology_v2	Lymphoma	Diffuse Large B-cell Lymphoma	2491407	76	1	9.15405	0.249648	8.60887	637.2
13965_2	DLBCL	1493133	1.76838e+08	0.00844352	9	13965_2_annotations_full.tsv	6.40253	0.219572	6.27191	batch_8000_end	2025-12-21T08:50:30.091677Z	PKG - DLBCL-Morphology_v2		PKG - DLBCL-Morphology_v2	Lymphoma	Diffuse Large B-cell Lymphoma	1493129	112	1	6.86013	0.265942	6.39244	758.278
13966_0	DLBCL	3940415	4.26472e+08	0.00923956	9	13966_0_annotations_full.tsv	6.49751	0.227379	6.38233	batch_8000_end	2025-12-21T08:51:16.525156Z	PKG - DLBCL-Morphology_v2		PKG - DLBCL-Morphology_v2	Lymphoma	Diffuse Large B-cell Lymphoma	3940400	94	1	11.7894	0.341714	9.40929	703.227
13969_0	DLBCL	191851	1.84479e+07	0.0103996	9	13969_0_annotations_full.tsv	6.15925	0.214758	6.0131	batch_8000_end	2025-12-21T08:51:28.096094Z	PKG - DLBCL-Morphology_v2		PKG - DLBCL-Morphology_v2	Lymphoma	Diffuse Large B-cell Lymphoma	191850	10	1	6.18979	0.225626	6.01353	592.26
13969_1	DLBCL	226870	2.12879e+07	0.0106572	9	13969_1_annotations_full.tsv	6.15457	0.208757	6.03803	batch_8000_end	2025-12-21T08:51:30.332783Z	PKG - DLBCL-Morphology_v2		PKG - DLBCL-Morphology_v2	Lymphoma	Diffuse Large B-cell Lymphoma	226868	11	1	6.57128	0.245985	6.2549	577.502
13971_0	DLBCL	3015392	3.54917e+08	0.00849606	9	13971_0_annotations_full.tsv	6.86552	0.236099	6.74777	batch_8000_end	2025-12-21T08:52:04.481235Z	PKG - DLBCL-Morphology_v2		PKG - DLBCL-Morphology_v2	Lymphoma	Diffuse Large B-cell Lymphoma	3015389	11	1	6.91618	0.26958	6.63031	808.083
13972_0	DLBCL	2760972	2.8066e+08	0.00983743	9	13972_0_annotations_full.tsv	6.43041	0.236406	6.29292	batch_8000_end	2025-12-21T08:52:34.067070Z	PKG - DLBCL-Morphology_v2		PKG - DLBCL-Morphology_v2	Lymphoma	Diffuse Large B-cell Lymphoma	2760968	31	1	6.72106	0.224655	6.53483	653.668
13972_1	DLBCL	2444582	2.78328e+08	0.00878309	9	13972_1_annotations_full.tsv	6.3899	0.311373	6.21131	batch_8000_end	2025-12-21T08:52:56.234189Z	PKG - DLBCL-Morphology_v2		PKG - DLBCL-Morphology_v2	Lymphoma	Diffuse Large B-cell Lymphoma	2444577	70	1	7.2317	0.240395	6.95502	727.524
13973_0	DLBCL	4366898	4.63755e+08	0.00941639	9	13973_0_annotations_full.tsv	6.75802	0.206614	6.70641	batch_8000_end	2025-12-21T08:53:59.035048Z	PKG - DLBCL-Morphology_v2		PKG - DLBCL-Morphology_v2	Lymphoma	Diffuse Large B-cell Lymphoma	4366897	10	1	10.3013	0.383274	6.37832	717.688
13973_1	DLBCL	3881790	4.09314e+08	0.00948365	9	13973_1_annotations_full.tsv	6.70582	0.205866	6.65258	batch_8000_end	2025-12-21T08:54:34.171208Z	PKG - DLBCL-Morphology_v2		PKG - DLBCL-Morphology_v2	Lymphoma	Diffuse Large B-cell Lymphoma	3881785	129	1	6.84985	0.252365	6.58551	707.093
13973_2	DLBCL	2080535	1.78112e+08	0.0116811	9	13973_2_annotations_full.tsv	5.9699	0.194904	5.83137	batch_8000_end	2025-12-21T08:55:01.262021Z	PKG - DLBCL-Morphology_v2		PKG - DLBCL-Morphology_v2	Lymphoma	Diffuse Large B-cell Lymphoma	2080531	249	1	6.76167	0.263827	6.45456	511.075
13974_0	DLBCL	754286	7.92386e+07	0.00951917	9	13974_0_annotations_full.tsv	6.4378	0.20931	6.33097	batch_8000_end	2025-12-21T08:55:12.642301Z	PKG - DLBCL-Morphology_v2		PKG - DLBCL-Morphology_v2	Lymphoma	Diffuse Large B-cell Lymphoma	754284	26	1	6.47784	0.221861	6.34487	676.298
13974_1	DLBCL	735284	7.66342e+07	0.00959473	9	13974_1_annotations_full.tsv	6.43222	0.213611	6.31631	batch_8000_end	2025-12-21T08:55:18.993113Z	PKG - DLBCL-Morphology_v2		PKG - DLBCL-Morphology_v2	Lymphoma	Diffuse Large B-cell Lymphoma	735278	42	1	6.45753	0.228594	6.30091	670.391
13975_0	DLBCL	144709	1.42537e+07	0.0101524	9	13975_0_annotations_full.tsv	6.26267	0.212204	6.12207	batch_8000_end	2025-12-21T08:55:20.921710Z	PKG - DLBCL-Morphology_v2		PKG - DLBCL-Morphology_v2	Lymphoma	Diffuse Large B-cell Lymphoma	144708	9	1	6.37641	0.218802	6.23542	616.866
13976_0	DLBCL	210028	2.11941e+07	0.00990973	9	13976_0_annotations_full.tsv	6.28828	0.209401	6.16959	batch_8000_end	2025-12-21T08:55:22.572415Z	PKG - DLBCL-Morphology_v2		PKG - DLBCL-Morphology_v2	Lymphoma	Diffuse Large B-cell Lymphoma	210022	6	1	87.8294	0.252816	74.5648	634.556
13977_0	DLBCL	1921647	1.93972e+08	0.00990681	9	13977_0_annotations_full.tsv	6.00704	0.372841	5.88469	batch_8000_end	2025-12-21T08:55:40.529650Z	PKG - DLBCL-Morphology_v2		PKG - DLBCL-Morphology_v2	Lymphoma	Diffuse Large B-cell Lymphoma	1921646	14	1	30.5116	0.218783	29.9507	606.355
13977_1	DLBCL	1946762	1.8944e+08	0.0102764	9	13977_1_annotations_full.tsv	5.96523	0.260656	5.81636	batch_8000_end	2025-12-21T08:56:02.362697Z	PKG - DLBCL-Morphology_v2		PKG - DLBCL-Morphology_v2	Lymphoma	Diffuse Large B-cell Lymphoma	1946759	26	1	6.80059	0.288712	6.37334	580.477
13977_2	DLBCL	1360182	1.14219e+08	0.0119086	9	13977_2_annotations_full.tsv	5.9319	0.192023	5.8081	batch_8000_end	2025-12-21T08:56:16.618601Z	PKG - DLBCL-Morphology_v2		PKG - DLBCL-Morphology_v2	Lymphoma	Diffuse Large B-cell Lymphoma	1360180	13	1	6.247	0.20573	6.12418	498.12
13978_0	DLBCL	1957704	1.98914e+08	0.00984198	9	13978_0_annotations_full.tsv	6.32291	0.216799	6.22232	batch_8000_end	2025-12-21T08:56:33.570031Z	PKG - DLBCL-Morphology_v2		PKG - DLBCL-Morphology_v2	Lymphoma	Diffuse Large B-cell Lymphoma	1957693	16	1	13.4464	0.202836	13.327	642.442
13978_1	DLBCL	1273045	1.25215e+08	0.0101669	9	13978_1_annotations_full.tsv	6.32667	0.207449	6.22797	batch_8000_end	2025-12-21T08:56:50.773169Z	PKG - DLBCL-Morphology_v2		PKG - DLBCL-Morphology_v2	Lymphoma	Diffuse Large B-cell Lymphoma	1273042	4	1	48.4745	0.479862	40.9924	622.281
13979_0	DLBCL	539128	4.47644e+07	0.0120437	9	13979_0_annotations_full.tsv	5.8817	0.19598	5.75289	batch_8000_end	2025-12-21T08:56:56.665585Z	PKG - DLBCL-Morphology_v2		PKG - DLBCL-Morphology_v2	Lymphoma	Diffuse Large B-cell Lymphoma	539128	7	1	6.09123	0.205869	5.96081	488.364
13980_0	DLBCL	2341756	2.15963e+08	0.0108433	9	13980_0_annotations_full.tsv	6.14974	0.212294	6.03875	batch_8000_end	2025-12-21T08:57:24.784689Z	PKG - DLBCL-Morphology_v2		PKG - DLBCL-Morphology_v2	Lymphoma	Diffuse Large B-cell Lymphoma	2341753	8	1	6.46145	0.236392	6.26786	567.144
13980_1	DLBCL	2348850	2.4799e+08	0.00947157	9	13980_1_annotations_full.tsv	6.37318	0.271179	6.25202	batch_8000_end	2025-12-21T08:57:50.853103Z	PKG - DLBCL-Morphology_v2		PKG - DLBCL-Morphology_v2	Lymphoma	Diffuse Large B-cell Lymphoma	2348848	12	1	15.723	0.247088	14.4945	672.874
13980_2	DLBCL	2398325	2.25532e+08	0.0106341	9	13980_2_annotations_full.tsv	6.28581	0.206292	6.18883	batch_8000_end	2025-12-21T08:58:12.682134Z	PKG - DLBCL-Morphology_v2		PKG - DLBCL-Morphology_v2	Lymphoma	Diffuse Large B-cell Lymphoma	2398321	17	1	96.2517	0.268964	91.7727	591.102
13981_0	DLBCL	1365918	1.43885e+08	0.00949313	9	13981_0_annotations_full.tsv	6.24256	0.232509	6.07162	batch_8000_end	2025-12-21T08:58:31.019340Z	PKG - DLBCL-Morphology_v3		PKG - DLBCL-Morphology_v3	Lymphoma	Diffuse Large B-cell Lymphoma	1365914	205	1	6.51612	0.243614	6.30421	657.587
13981_1	DLBCL	1665542	1.75554e+08	0.00948734	9	13981_1_annotations_full.tsv	6.2761	0.223986	6.09948	batch_8000_end	2025-12-21T08:58:48.932276Z	PKG - DLBCL-Morphology_v3		PKG - DLBCL-Morphology_v3	Lymphoma	Diffuse Large B-cell Lymphoma	1665542	324	1	6.57013	0.253385	6.32884	661.524
13982_0	DLBCL	147033	1.60401e+07	0.0091666	9	13982_0_annotations_full.tsv	6.35548	0.232102	6.16292	batch_8000_end	2025-12-21T08:58:56.689184Z	PKG - DLBCL-Morphology_v3		PKG - DLBCL-Morphology_v3	Lymphoma	Diffuse Large B-cell Lymphoma	147030	2	1	6.35904	0.232606	6.16584	693.33
13983_0	DLBCL	1316121	1.37667e+08	0.00956021	9	13983_0_annotations_full.tsv	6.60641	0.202432	6.52961	batch_8000_end	2025-12-21T08:59:12.568464Z	PKG - DLBCL-Morphology_v3		PKG - DLBCL-Morphology_v3	Lymphoma	Diffuse Large B-cell Lymphoma	1316120	6	1	6.65434	0.21529	6.5376	691.033
13983_1	DLBCL	1460991	1.46514e+08	0.0099717	9	13983_1_annotations_full.tsv	6.5055	0.226746	6.41351	batch_8000_end	2025-12-21T08:59:23.438341Z	PKG - DLBCL-Morphology_v3		PKG - DLBCL-Morphology_v3	Lymphoma	Diffuse Large B-cell Lymphoma	1460991	4	1	7.23133	0.314441	6.82656	652.396
13983_2	DLBCL	1786461	1.83039e+08	0.00976	9	13983_2_annotations_full.tsv	6.64776	0.196082	6.59547	batch_8000_end	2025-12-21T08:59:44.326494Z	PKG - DLBCL-Morphology_v3		PKG - DLBCL-Morphology_v3	Lymphoma	Diffuse Large B-cell Lymphoma	1786460	2	1	6.64431	0.197744	6.59212	681.123
13983_3	DLBCL	1700471	1.7065e+08	0.00996468	9	13983_3_annotations_full.tsv	6.56843	0.194826	6.49706	batch_8000_end	2025-12-21T09:00:01.062657Z	PKG - DLBCL-Morphology_v3		PKG - DLBCL-Morphology_v3	Lymphoma	Diffuse Large B-cell Lymphoma	1700470	4	1	6.53347	0.233509	6.3094	659.172
13BR003-5f373572-5eba-409d-9620-b278ba	BRCA	22719	5.23421e+06	0.00434048	1	13BR003-5f373572-5eba-409d-9620-b278ba_annotations_full.tsv	8.08939	0.304752	7.64915	batch_0_3000	2025-12-21T17:06:08.857873Z	PKG - CPTAC-BRCA_v1_2		PKG - CPTAC-BRCA_v1_2	Breast Cancer	Invasive Carcinoma	22719	2	1	8.0946	0.275922	7.64715	1863.71
13BR003-65fba08c-c5a2-4035-b7a2-2ec4df	BRCA	170887	4.42444e+07	0.00386234	1	13BR003-65fba08c-c5a2-4035-b7a2-2ec4df_annotations_full.tsv	8.44881	0.335461	7.9508	batch_0_3000	2025-12-21T17:06:11.220437Z	PKG - CPTAC-BRCA_v1_2		PKG - CPTAC-BRCA_v1_2	Breast Cancer	Invasive Carcinoma	170886	8	1	8.33183	0.342466	7.70846	2187.48
13BR003-7618378e-4b2c-4f06-9cef-ca5fb6	BRCA	192854	4.30918e+07	0.00447542	1	13BR003-7618378e-4b2c-4f06-9cef-ca5fb6_annotations_full.tsv	8.04885	0.311431	7.6793	batch_0_3000	2025-12-21T17:06:12.877166Z	PKG - CPTAC-BRCA_v1_2		PKG - CPTAC-BRCA_v1_2	Breast Cancer	Invasive Carcinoma	192854	8	1	11.1192	0.402944	8.43821	1798.46
13BR003-dc061ec0-a115-4905-be45-83ec1c	BRCA	100210	2.8687e+07	0.00349322	1	13BR003-dc061ec0-a115-4905-be45-83ec1c_annotations_full.tsv	8.06789	0.357143	7.59219	batch_0_3000	2025-12-21T17:06:14.188150Z	PKG - CPTAC-BRCA_v1_2		PKG - CPTAC-BRCA_v1_2	Breast Cancer	Invasive Carcinoma	100210	1	1	8.06789	0.357143	7.59219	2309.58
13BR003-ef229687-d36f-4efa-9bbe-eefabf	BRCA	23945	5.01605e+06	0.00477367	1	13BR003-ef229687-d36f-4efa-9bbe-eefabf_annotations_full.tsv	7.90198	0.291674	7.55176	batch_0_3000	2025-12-21T17:06:14.786629Z	PKG - CPTAC-BRCA_v1_2		PKG - CPTAC-BRCA_v1_2	Breast Cancer	Invasive Carcinoma	23945	8	1	7.91174	0.280834	7.62815	1655.32
13BR004-2d59a2e5-c4cf-4d81-94b6-47aba0	BRCA	31999	5.80874e+06	0.00550876	1	13BR004-2d59a2e5-c4cf-4d81-94b6-47aba0_annotations_full.tsv	7.63956	0.330735	7.10907	batch_0_3000	2025-12-21T17:06:15.220131Z	PKG - CPTAC-BRCA_v1_2		PKG - CPTAC-BRCA_v1_2	Breast Cancer	Invasive Carcinoma	31997	44	1	8.83358	0.314392	8.23931	1386.8
13BR004-81f38c91-e983-4be7-848e-e3c53a	BRCA	5112	820892	0.00622737	1	13BR004-81f38c91-e983-4be7-848e-e3c53a_annotations_full.tsv	7.54567	0.301418	7.08954	batch_0_3000	2025-12-21T17:06:16.084173Z	PKG - CPTAC-BRCA_v1_2		PKG - CPTAC-BRCA_v1_2	Breast Cancer	Invasive Carcinoma	5112	21	1	7.47283	0.286789	7.0844	1211.69
13BR004-8b75051f-f956-4c98-840d-6db01e	BRCA	83377	2.13339e+07	0.00390818	1	13BR004-8b75051f-f956-4c98-840d-6db01e_annotations_full.tsv	8.36274	0.41342	7.5301	batch_0_3000	2025-12-21T17:06:18.028759Z	PKG - CPTAC-BRCA_v1_2		PKG - CPTAC-BRCA_v1_2	Breast Cancer	Invasive Carcinoma	83377	50	1	8.38047	0.362955	7.63361	2139.8
13BR004-921240a2-80fb-4638-99b4-feac69	BRCA	44450	9.10379e+06	0.00488258	1	13BR004-921240a2-80fb-4638-99b4-feac69_annotations_full.tsv	7.95653	0.344391	7.39724	batch_0_3000	2025-12-21T17:06:19.819637Z	PKG - CPTAC-BRCA_v1_2		PKG - CPTAC-BRCA_v1_2	Breast Cancer	Invasive Carcinoma	44450	69	1	7.79651	0.311843	7.32526	1629.57
13BR004-e6f2c9d5-9431-49bc-9528-2c3913	BRCA	12485	2.6091e+06	0.00478517	1	13BR004-e6f2c9d5-9431-49bc-9528-2c3913_annotations_full.tsv	7.85023	0.33897	7.25305	batch_0_3000	2025-12-21T17:06:21.563908Z	PKG - CPTAC-BRCA_v1_2		PKG - CPTAC-BRCA_v1_2	Breast Cancer	Invasive Carcinoma	12485	20	1	7.38112	0.268107	7.03666	1640.53
13BR009-30e0d7c3-d191-457b-a9be-3b9d97	BRCA	214131	3.20202e+07	0.00668738	1	13BR009-30e0d7c3-d191-457b-a9be-3b9d97_annotations_full.tsv	7.17498	0.26344	6.97184	batch_0_3000	2025-12-21T17:06:23.479211Z	PKG - CPTAC-BRCA_v1_2		PKG - CPTAC-BRCA_v1_2	Breast Cancer	Invasive Carcinoma	214131	48	1	6.98975	0.261881	6.80117	1072.91
13BR009-3b05e59b-a88d-4601-8a92-df2750	BRCA	203498	3.39784e+07	0.00598904	1	13BR009-3b05e59b-a88d-4601-8a92-df2750_annotations_full.tsv	7.08011	0.301069	6.74929	batch_0_3000	2025-12-21T17:06:26.151456Z	PKG - CPTAC-BRCA_v1_2		PKG - CPTAC-BRCA_v1_2	Breast Cancer	Invasive Carcinoma	203498	3	1	7.01675	0.27799	6.77507	1182.18
13BR009-3ca53fdf-e917-4e58-8f8d-866ea5	BRCA	243065	3.91397e+07	0.00621019	1	13BR009-3ca53fdf-e917-4e58-8f8d-866ea5_annotations_full.tsv	7.21543	0.271057	6.96519	batch_0_3000	2025-12-21T17:06:28.647410Z	PKG - CPTAC-BRCA_v1_2		PKG - CPTAC-BRCA_v1_2	Breast Cancer	Invasive Carcinoma	243065	7	1	7.11338	0.276459	6.84112	1161.87
13BR009-878c2524-208e-40b2-8089-ceb820	BRCA	213845	3.28258e+07	0.00651455	1	13BR009-878c2524-208e-40b2-8089-ceb820_annotations_full.tsv	7.17051	0.267741	6.94154	batch_0_3000	2025-12-21T17:06:31.140975Z	PKG - CPTAC-BRCA_v1_2		PKG - CPTAC-BRCA_v1_2	Breast Cancer	Invasive Carcinoma	213845	7	1	7.07537	0.27644	6.82612	1100.69
13BR009-abf1a289-62a4-4eaa-bed9-2be141	BRCA	182458	2.9541e+07	0.00617644	1	13BR009-abf1a289-62a4-4eaa-bed9-2be141_annotations_full.tsv	7.14901	0.288322	6.89586	batch_0_3000	2025-12-21T17:06:33.074013Z	PKG - CPTAC-BRCA_v1_2		PKG - CPTAC-BRCA_v1_2	Breast Cancer	Invasive Carcinoma	182458	8	1	7.14412	0.286079	6.86137	1157.47
13CO001-5b0860a3-3ad7-4f59-bdfb-29f6cf	COAD	388869	6.25851e+07	0.00621345	7	13CO001-5b0860a3-3ad7-4f59-bdfb-29f6cf_annotations_full.tsv	6.95407	0.277754	6.68069	batch_0_3000	2025-12-21T10:01:26.988935Z	PKG - CPTAC-COAD_v1_model		PKG - CPTAC-COAD_v1_model	Colorectal Cancer	Colon Adenocarcinoma	388866	8	1	7.49433	0.272241	7.21826	1119.2
13CO001-d91f20f5-f59f-421d-9164-e5fd19	COAD	491982	6.71196e+07	0.00732993	7	13CO001-d91f20f5-f59f-421d-9164-e5fd19_annotations_full.tsv	6.83452	0.25063	6.6172	batch_0_3000	2025-12-21T10:01:33.511976Z	PKG - CPTAC-COAD_v1_model		PKG - CPTAC-COAD_v1_model	Colorectal Cancer	Colon Adenocarcinoma	491979	1	1	6.83452	0.25063	6.6172	932.413
14BR002-cd3dea5f-200a-47da-afe5-80c915	BRCA	276223	8.64401e+07	0.00319554	1	14BR002-cd3dea5f-200a-47da-afe5-80c915_annotations_full.tsv	8.08764	0.317913	7.59134	batch_0_3000	2025-12-21T17:06:35.800448Z	PKG - CPTAC-BRCA_v1_2		PKG - CPTAC-BRCA_v1_2	Breast Cancer	Invasive Carcinoma	276220	57	1	8.24393	0.342488	7.67051	2530.91
14BR005-2386c36d-8d5d-4fd4-bbfa-39cc8d	BRCA	295779	4.03955e+07	0.00732208	1	14BR005-2386c36d-8d5d-4fd4-bbfa-39cc8d_annotations_full.tsv	6.69549	0.274424	6.52438	batch_0_3000	2025-12-21T17:06:41.325484Z	PKG - CPTAC-BRCA_v1_2		PKG - CPTAC-BRCA_v1_2	Breast Cancer	Invasive Carcinoma	295773	8	1	10.1283	0.473877	6.81666	914.424
14BR005-dae96969-29be-4442-b06d-9948fe	BRCA	480898	5.86111e+07	0.0082049	1	14BR005-dae96969-29be-4442-b06d-9948fe_annotations_full.tsv	6.68576	0.235319	6.57428	batch_0_3000	2025-12-21T17:06:45.176345Z	PKG - CPTAC-BRCA_v1_2		PKG - CPTAC-BRCA_v1_2	Breast Cancer	Invasive Carcinoma	480887	16	1	11.9982	0.299931	11.6583	814.849
14BR005-f26c9e17-ea65-409a-8e11-bfe75e	BRCA	423708	6.51855e+07	0.00650003	1	14BR005-f26c9e17-ea65-409a-8e11-bfe75e_annotations_full.tsv	7.42057	0.267237	7.11573	batch_0_3000	2025-12-21T17:06:49.550078Z	PKG - CPTAC-BRCA_v1_2		PKG - CPTAC-BRCA_v1_2	Breast Cancer	Invasive Carcinoma	423708	2	1	7.81589	0.247404	7.54348	1141.62
14BR007-64d59db9-7b7a-4503-8ba1-e545ce	BRCA	408137	6.62523e+07	0.00616035	1	14BR007-64d59db9-7b7a-4503-8ba1-e545ce_annotations_full.tsv	6.96627	0.291746	6.65228	batch_3000_4000	2025-12-20T10:51:31.261656Z	PKG - CPTAC-BRCA_v1_2	ÂàÜÂùóËÆ°ÁÆó	PKG - CPTAC-BRCA_v1_2	Breast Cancer	Invasive Carcinoma	408133	10	1	7.13549	0.308247	6.77417	1130.82
14BR007-825012cd-1890-48d1-8a24-1f7f26	BRCA	295820	5.51442e+07	0.00536448	1	14BR007-825012cd-1890-48d1-8a24-1f7f26_annotations_full.tsv	7.75161	0.283414	7.36239	batch_3000_4000	2025-12-20T10:51:41.171001Z	PKG - CPTAC-BRCA_v1_2	ÂàÜÂùóËÆ°ÁÆó	PKG - CPTAC-BRCA_v1_2	Breast Cancer	Invasive Carcinoma	295820	6	1	7.86396	0.265643	7.56975	1444.99
14BR007-d920c1fd-5721-4224-9b23-28f21d	BRCA	231652	4.09789e+07	0.00565296	1	14BR007-d920c1fd-5721-4224-9b23-28f21d_annotations_full.tsv	7.66815	0.273316	7.31928	batch_3000_4000	2025-12-20T10:51:47.129491Z	PKG - CPTAC-BRCA_v1_2	ÂàÜÂùóËÆ°ÁÆó	PKG - CPTAC-BRCA_v1_2	Breast Cancer	Invasive Carcinoma	231652	14	1	7.74605	0.285731	7.34594	1356.48
14BR008-6721a812-3e25-4091-bab1-81f902	BRCA	74385	1.73711e+07	0.00428212	1	14BR008-6721a812-3e25-4091-bab1-81f902_annotations_full.tsv	8.25302	0.342378	7.63575	batch_3000_4000	2025-12-20T10:51:48.158855Z	PKG - CPTAC-BRCA_v1_2	Áõ¥Êé•ËÆ°ÁÆó	PKG - CPTAC-BRCA_v1_2	Breast Cancer	Invasive Carcinoma	74382	34	1	8.20221	0.359548	7.59018	1927.32
14BR008-99df02e0-56b3-4b00-80b7-ea58ce	BRCA	170396	4.61797e+07	0.00368985	1	14BR008-99df02e0-56b3-4b00-80b7-ea58ce_annotations_full.tsv	7.56394	0.406011	6.97025	batch_3000_4000	2025-12-20T10:51:52.568261Z	PKG - CPTAC-BRCA_v1_2	ÂàÜÂùóËÆ°ÁÆó	PKG - CPTAC-BRCA_v1_2	Breast Cancer	Invasive Carcinoma	170391	7	1	7.38271	0.416015	6.82495	2049.93
14BR008-ca14c6dd-2069-4bc5-b1f2-6f2297	BRCA	115879	3.13634e+07	0.00369472	1	14BR008-ca14c6dd-2069-4bc5-b1f2-6f2297_annotations_full.tsv	7.19814	0.434986	6.62594	batch_3000_4000	2025-12-20T10:51:53.668474Z	PKG - CPTAC-BRCA_v1_2	Áõ¥Êé•ËÆ°ÁÆó	PKG - CPTAC-BRCA_v1_2	Breast Cancer	Invasive Carcinoma	115865	37	1	10.8496	0.346804	10.349	1948.22
14BR011-41ee4174-3360-40e1-8da7-da59f5	BRCA	253398	8.83574e+07	0.00286788	1	14BR011-41ee4174-3360-40e1-8da7-da59f5_annotations_full.tsv	7.14009	0.967323	6.82899	batch_3000_4000	2025-12-20T10:52:01.597952Z	PKG - CPTAC-BRCA_v1_2	ÂàÜÂùóËÆ°ÁÆó	PKG - CPTAC-BRCA_v1_2	Breast Cancer	Invasive Carcinoma	253398	1	1	7.14009	0.967323	6.82899	2489.68
14BR011-53f62006-4f3a-4de4-b5bf-1ffe2a	BRCA	409645	1.28627e+08	0.00318476	1	14BR011-53f62006-4f3a-4de4-b5bf-1ffe2a_annotations_full.tsv	6.92244	0.883979	6.63285	batch_3000_4000	2025-12-20T10:52:18.777687Z	PKG - CPTAC-BRCA_v1_2	ÂàÜÂùóËÆ°ÁÆó	PKG - CPTAC-BRCA_v1_2	Breast Cancer	Invasive Carcinoma	409645	1	1	6.92244	0.883979	6.63285	2173.61
14BR011-fb2e4fbd-5091-45b1-8c8f-93d439	BRCA	24124	5.54856e+06	0.00434779	1	14BR011-fb2e4fbd-5091-45b1-8c8f-93d439_annotations_full.tsv	8.05464	0.359909	7.47124	batch_3000_4000	2025-12-20T10:52:19.855288Z	PKG - CPTAC-BRCA_v1_2	Áõ¥Êé•ËÆ°ÁÆó	PKG - CPTAC-BRCA_v1_2	Breast Cancer	Invasive Carcinoma	24124	19	1	8.02308	0.331649	7.45683	1852.58
14BR012-2cecd9a4-e09e-40c1-b4d3-f39c47	BRCA	477017	1.36597e+08	0.00349214	1	14BR012-2cecd9a4-e09e-40c1-b4d3-f39c47_annotations_full.tsv	7.17649	0.765238	6.96347	batch_3000_4000	2025-12-20T11:25:42.921048Z	PKG - CPTAC-BRCA_v1_2	ÂàÜÂùóËÆ°ÁÆó	PKG - CPTAC-BRCA_v1_2	Breast Cancer	Invasive Carcinoma	477017	1	1	7.17649	0.765238	6.96347	2055.04
14BR012-7f94f475-7eaa-48b6-b38a-8664b6	BRCA	171917	4.73313e+07	0.00363221	1	14BR012-7f94f475-7eaa-48b6-b38a-8664b6_annotations_full.tsv	8.26409	0.400036	7.64939	batch_3000_4000	2025-12-20T11:25:44.983819Z	PKG - CPTAC-BRCA_v1_2	Áõ¥Êé•ËÆ°ÁÆó	PKG - CPTAC-BRCA_v1_2	Breast Cancer	Invasive Carcinoma	171917	24	1	7.74627	0.26104	7.51647	2275.23
14BR012-cd456eca-e0dc-4f1e-82da-2bc3ea	BRCA	415519	1.31764e+08	0.0031535	1	14BR012-cd456eca-e0dc-4f1e-82da-2bc3ea_annotations_full.tsv	7.16935	0.747	6.86901	batch_3000_4000	2025-12-20T11:26:05.439257Z	PKG - CPTAC-BRCA_v1_2	ÂàÜÂùóËÆ°ÁÆó	PKG - CPTAC-BRCA_v1_2	Breast Cancer	Invasive Carcinoma	415519	1	1	7.16935	0.747	6.86901	2273.46
14BR014-24ba8f2d-d001-46e7-a11c-e6be54	BRCA	82252	1.07508e+07	0.0076508	1	14BR014-24ba8f2d-d001-46e7-a11c-e6be54_annotations_full.tsv	6.99211	0.261982	6.77265	batch_3000_4000	2025-12-20T11:26:06.645076Z	PKG - CPTAC-BRCA_v1_2	Áõ¥Êé•ËÆ°ÁÆó	PKG - CPTAC-BRCA_v1_2	Breast Cancer	Invasive Carcinoma	82252	83	1	6.97007	0.280209	6.72463	913.906
14BR014-d1034660-11ce-4e38-9ad0-8b9b72	BRCA	83103	1.14673e+07	0.00724694	1	14BR014-d1034660-11ce-4e38-9ad0-8b9b72_annotations_full.tsv	6.8918	0.268503	6.64617	batch_3000_4000	2025-12-20T11:26:08.050985Z	PKG - CPTAC-BRCA_v1_2	Áõ¥Êé•ËÆ°ÁÆó	PKG - CPTAC-BRCA_v1_2	Breast Cancer	Invasive Carcinoma	83103	28	1	7.07798	0.301757	6.74551	950.994
14BR014-db10b634-d0ca-46bf-8386-a8d0ab	BRCA	392627	5.0649e+07	0.00775193	1	14BR014-db10b634-d0ca-46bf-8386-a8d0ab_annotations_full.tsv	6.95422	0.245991	6.7842	batch_3000_4000	2025-12-20T11:26:24.484446Z	PKG - CPTAC-BRCA_v1_2	ÂàÜÂùóËÆ°ÁÆó	PKG - CPTAC-BRCA_v1_2	Breast Cancer	Invasive Carcinoma	392627	27	1	6.91562	0.253553	6.73856	897.096
14BR014-f31e8b5d-5e7c-4686-9380-2ea1c2	BRCA	128856	1.65997e+07	0.00776253	1	14BR014-f31e8b5d-5e7c-4686-9380-2ea1c2_annotations_full.tsv	7.00534	0.257364	6.82075	batch_3000_4000	2025-12-20T11:26:26.612669Z	PKG - CPTAC-BRCA_v1_2	ÂàÜÂùóËÆ°ÁÆó	PKG - CPTAC-BRCA_v1_2	Breast Cancer	Invasive Carcinoma	128856	56	1	7.01254	0.26485	6.79736	902.456
14BR023-641ba55f-9bcd-4881-9ed8-ab2d7d	BRCA	188617	2.77351e+07	0.00680067	1	14BR023-641ba55f-9bcd-4881-9ed8-ab2d7d_annotations_full.tsv	7.1391	0.274655	6.88641	batch_3000_4000	2025-12-20T11:26:30.185104Z	PKG - CPTAC-BRCA_v1_2	ÂàÜÂùóËÆ°ÁÆó	PKG - CPTAC-BRCA_v1_2	Breast Cancer	Invasive Carcinoma	188617	39	1	7.18558	0.294033	6.85454	1049.76
14BR023-856c03cc-7429-4af8-a01e-f62da2	BRCA	103232	1.6443e+07	0.00627819	1	14BR023-856c03cc-7429-4af8-a01e-f62da2_annotations_full.tsv	7.29308	0.278835	7.01816	batch_3000_4000	2025-12-20T11:26:33.264261Z	PKG - CPTAC-BRCA_v1_2	ÂàÜÂùóËÆ°ÁÆó	PKG - CPTAC-BRCA_v1_2	Breast Cancer	Invasive Carcinoma	103232	31	1	7.33919	0.308825	7.01008	1161.65
14CO001-85930155-5a70-4aab-97e3-e9c5a9	COAD	392608	4.7224e+07	0.00831374	7	14CO001-85930155-5a70-4aab-97e3-e9c5a9_annotations_full.tsv	6.68039	0.23704	6.49704	batch_0_3000	2025-12-21T10:01:39.593185Z	PKG - CPTAC-COAD_v1_model		PKG - CPTAC-COAD_v1_model	Colorectal Cancer	Colon Adenocarcinoma	392607	1	1	6.68039	0.23704	6.49704	803.536
14CO001-90572025-0173-4a1a-9385-12a5dd	COAD	319671	4.05676e+07	0.00787996	7	14CO001-90572025-0173-4a1a-9385-12a5dd_annotations_full.tsv	6.77883	0.24614	6.57619	batch_0_3000	2025-12-21T10:01:42.967766Z	PKG - CPTAC-COAD_v1_model		PKG - CPTAC-COAD_v1_model	Colorectal Cancer	Colon Adenocarcinoma	319671	2	1	6.75214	0.238848	6.57588	860.262
14CO002-5a85e6e7-35ab-4ca9-ab62-707e77	COAD	497231	5.43774e+07	0.00914407	7	14CO002-5a85e6e7-35ab-4ca9-ab62-707e77_annotations_full.tsv	6.42749	0.233052	6.25183	batch_0_3000	2025-12-21T10:01:48.206208Z	PKG - CPTAC-COAD_v1_model		PKG - CPTAC-COAD_v1_model	Colorectal Cancer	Colon Adenocarcinoma	497230	1	1	6.42749	0.233052	6.25183	702.913
14CO002-7884aa97-6fc9-4b94-a6d3-c96edb	COAD	472327	5.73582e+07	0.00823468	7	14CO002-7884aa97-6fc9-4b94-a6d3-c96edb_annotations_full.tsv	6.76163	0.240801	6.59071	batch_0_3000	2025-12-21T10:01:53.297503Z	PKG - CPTAC-COAD_v1_model		PKG - CPTAC-COAD_v1_model	Colorectal Cancer	Colon Adenocarcinoma	472326	3	1	6.70877	0.260048	6.53803	821.116
14CO002-9efa91b4-1ad3-4758-83f9-c2fc25	COAD	556162	6.57434e+07	0.00845959	7	14CO002-9efa91b4-1ad3-4758-83f9-c2fc25_annotations_full.tsv	6.60021	0.236629	6.41023	batch_0_3000	2025-12-21T10:02:01.950202Z	PKG - CPTAC-COAD_v1_model		PKG - CPTAC-COAD_v1_model	Colorectal Cancer	Colon Adenocarcinoma	556160	10	1	6.79792	0.256151	6.52333	780.205
14CO003-ea6df59d-5240-4927-b19d-d44590	COAD	433121	5.10643e+07	0.00848187	7	14CO003-ea6df59d-5240-4927-b19d-d44590_annotations_full.tsv	6.6345	0.235127	6.47686	batch_0_3000	2025-12-21T10:02:05.627128Z	PKG - CPTAC-COAD_v1_model		PKG - CPTAC-COAD_v1_model	Colorectal Cancer	Colon Adenocarcinoma	433121	1	1	6.6345	0.235127	6.47686	782.198
14CO003-fca55a75-883a-40fe-859d-fbc72e	COAD	410037	4.65124e+07	0.00881565	7	14CO003-fca55a75-883a-40fe-859d-fbc72e_annotations_full.tsv	6.53526	0.229206	6.36766	batch_0_3000	2025-12-21T10:02:09.874501Z	PKG - CPTAC-COAD_v1_model		PKG - CPTAC-COAD_v1_model	Colorectal Cancer	Colon Adenocarcinoma	410033	2	1	6.55244	0.249646	6.29443	741.324
14CO003-fd4edc52-09ef-4b01-be7c-f23f05	COAD	509253	5.70542e+07	0.00892578	7	14CO003-fd4edc52-09ef-4b01-be7c-f23f05_annotations_full.tsv	6.60975	0.223177	6.47663	batch_0_3000	2025-12-21T10:02:16.291845Z	PKG - CPTAC-COAD_v1_model		PKG - CPTAC-COAD_v1_model	Colorectal Cancer	Colon Adenocarcinoma	509248	1	1	6.60975	0.223177	6.47663	740.524
14CO004-0d230956-c3ad-467d-b298-bda10c	COAD	402307	9.33272e+07	0.00431072	7	14CO004-0d230956-c3ad-467d-b298-bda10c_annotations_full.tsv	6.8426	0.556561	6.63453	batch_0_3000	2025-12-21T10:02:21.952434Z	PKG - CPTAC-COAD_v1_model		PKG - CPTAC-COAD_v1_model	Colorectal Cancer	Colon Adenocarcinoma	402307	1	1	6.8426	0.556561	6.63453	1587.35
14CO005-db3f5ad9-d14d-4126-a3e7-d80faa	COAD	455249	1.38346e+08	0.00329065	7	14CO005-db3f5ad9-d14d-4126-a3e7-d80faa_annotations_full.tsv	7.1326	0.872186	6.69379	batch_0_3000	2025-12-21T10:02:26.173727Z	PKG - CPTAC-COAD_v1_model		PKG - CPTAC-COAD_v1_model	Colorectal Cancer	Colon Adenocarcinoma	455249	1	1	7.1326	0.872186	6.69379	2167.54
14CO005-ec35366b-9add-42c6-8e02-b467e2	COAD	525321	1.99654e+08	0.00263115	7	14CO005-ec35366b-9add-42c6-8e02-b467e2_annotations_full.tsv	7.07321	1.139	6.65299	batch_0_3000	2025-12-21T10:02:31.842831Z	PKG - CPTAC-COAD_v1_model		PKG - CPTAC-COAD_v1_model	Colorectal Cancer	Colon Adenocarcinoma	525321	1	1	7.07321	1.139	6.65299	2688.25
14CO008-19bd9349-e59d-4166-9aa5-04c035	COAD	370014	4.27831e+07	0.0086486	7	14CO008-19bd9349-e59d-4166-9aa5-04c035_annotations_full.tsv	6.8835	0.219378	6.8037	batch_0_3000	2025-12-21T10:02:36.702016Z	PKG - CPTAC-COAD_v1_model		PKG - CPTAC-COAD_v1_model	Colorectal Cancer	Colon Adenocarcinoma	370014	1	1	6.8835	0.219378	6.8037	795.91
14CO008-3e0e2c22-5647-4e44-9d7e-7ae1d9	COAD	470404	5.27342e+07	0.00892029	7	14CO008-3e0e2c22-5647-4e44-9d7e-7ae1d9_annotations_full.tsv	6.8604	0.210837	6.79629	batch_0_3000	2025-12-21T10:02:42.122328Z	PKG - CPTAC-COAD_v1_model		PKG - CPTAC-COAD_v1_model	Colorectal Cancer	Colon Adenocarcinoma	470404	10	1	7.54069	0.344096	7.04772	769.079
14CO008-a29c56d3-8dd6-42ab-8bc6-ddb3c9	COAD	451636	5.11933e+07	0.00882216	7	14CO008-a29c56d3-8dd6-42ab-8bc6-ddb3c9_annotations_full.tsv	6.83456	0.215068	6.75999	batch_0_3000	2025-12-21T10:02:48.945271Z	PKG - CPTAC-COAD_v1_model		PKG - CPTAC-COAD_v1_model	Colorectal Cancer	Colon Adenocarcinoma	451636	12	1	7.15022	0.301748	6.77806	774.704
[truncated: 5,762 more rows]

## Sheet: spearman_correlation_results_fd
Cancer_Type	N_rows	Spearman_rho	Spearman_p_raw	Sequence_Number	p_values_raw	Spearman_p_fdr	Spearman_p_bonferroni	Spearman_p_raw_formatted	Spearman_p_fdr_formatted	Spearman_p_bonferroni_formatted	Spearman_rho_formatted	Spearman_sig_fdr	is_significant_raw	is_significant_fdr	is_significant_bonf
[truncated: 21 more rows]
