# Supplementary material for: Pan‐cancer atlas of cellular architecture reveals a nearest‐neighbour distance‐associated biomechanical‐immune axis involving CD4+ memory T cells
Source: Clin Transl Med. 2026 Jul 21;16(7):e70742. doi: 10.1002/ctm2.70742 (PMC13388988; doi:10.1002/ctm2.70742)
Supplement: Supplementary file 9 — Supporting Information [file CTM2-16-e70742-s005.xlsx]

## Sheet: Datasets
Category

## Sheet: Software_Tools
Software_Tool

## Sheet: Marker_Definitions
Subtype
